# Supplementary material for: Comparative modeling of mixed cardiopulmonary sounds in a low-resource paired dataset: Discrimination, calibration, and operating-point behavior
Source: PLoS One. 2026 Jun 22;21(6):e0352180. doi: 10.1371/journal.pone.0352180 (PMC13286179; doi:10.1371/journal.pone.0352180)
Supplement: S1 Code — (ZIP) [file pone.0352180.s002.zip]

Archive with 96 entries (96 files):
- configs/datasets.yaml
- configs/models.yaml
- docs/revision_nested_verification_report.md
- docs/revision_runbook.md
- outputs/metrics/revision_nested_cnn_shared_dual_fold0_calibrated_outer_test_metrics.json
- outputs/metrics/revision_nested_cnn_shared_dual_fold0_calibrated_temperature_threshold.json
- outputs/metrics/revision_nested_cnn_shared_dual_fold1_calibrated_outer_test_metrics.json
- outputs/metrics/revision_nested_cnn_shared_dual_fold1_calibrated_temperature_threshold.json
- outputs/metrics/revision_nested_cnn_shared_dual_fold2_calibrated_outer_test_metrics.json
- outputs/metrics/revision_nested_cnn_shared_dual_fold2_calibrated_temperature_threshold.json
- outputs/metrics/revision_nested_cnn_shared_dual_fold3_calibrated_outer_test_metrics.json
- outputs/metrics/revision_nested_cnn_shared_dual_fold3_calibrated_temperature_threshold.json
- outputs/metrics/revision_nested_cnn_shared_dual_fold4_calibrated_outer_test_metrics.json
- outputs/metrics/revision_nested_cnn_shared_dual_fold4_calibrated_temperature_threshold.json
- outputs/metrics/revision_nested_dual_teacher_light_fold0_calibrated_outer_test_metrics.json
- outputs/metrics/revision_nested_dual_teacher_light_fold0_calibrated_temperature_threshold.json
- outputs/metrics/revision_nested_dual_teacher_light_fold1_calibrated_outer_test_metrics.json
- outputs/metrics/revision_nested_dual_teacher_light_fold1_calibrated_temperature_threshold.json
- outputs/metrics/revision_nested_dual_teacher_light_fold2_calibrated_outer_test_metrics.json
- outputs/metrics/revision_nested_dual_teacher_light_fold2_calibrated_temperature_threshold.json
- outputs/metrics/revision_nested_dual_teacher_light_fold3_calibrated_outer_test_metrics.json
- outputs/metrics/revision_nested_dual_teacher_light_fold3_calibrated_temperature_threshold.json
- outputs/metrics/revision_nested_dual_teacher_light_fold4_calibrated_outer_test_metrics.json
- outputs/metrics/revision_nested_dual_teacher_light_fold4_calibrated_temperature_threshold.json
- outputs/metrics/revision_nested_source_aware_light_fold0_calibrated_outer_test_metrics.json
- outputs/metrics/revision_nested_source_aware_light_fold0_calibrated_temperature_threshold.json
- outputs/metrics/revision_nested_source_aware_light_fold1_calibrated_outer_test_metrics.json
- outputs/metrics/revision_nested_source_aware_light_fold1_calibrated_temperature_threshold.json
- outputs/metrics/revision_nested_source_aware_light_fold2_calibrated_outer_test_metrics.json
- outputs/metrics/revision_nested_source_aware_light_fold2_calibrated_temperature_threshold.json
- outputs/metrics/revision_nested_source_aware_light_fold3_calibrated_outer_test_metrics.json
- outputs/metrics/revision_nested_source_aware_light_fold3_calibrated_temperature_threshold.json
- outputs/metrics/revision_nested_source_aware_light_fold4_calibrated_outer_test_metrics.json
- outputs/metrics/revision_nested_source_aware_light_fold4_calibrated_temperature_threshold.json
- outputs/metrics/revision_nested_student_only_fold0_calibrated_outer_test_metrics.json
- outputs/metrics/revision_nested_student_only_fold0_calibrated_temperature_threshold.json
- outputs/metrics/revision_nested_student_only_fold1_calibrated_outer_test_metrics.json
- outputs/metrics/revision_nested_student_only_fold1_calibrated_temperature_threshold.json
- outputs/metrics/revision_nested_student_only_fold2_calibrated_outer_test_metrics.json
- outputs/metrics/revision_nested_student_only_fold2_calibrated_temperature_threshold.json
- outputs/metrics/revision_nested_student_only_fold3_calibrated_outer_test_metrics.json
- outputs/metrics/revision_nested_student_only_fold3_calibrated_temperature_threshold.json
- outputs/metrics/revision_nested_student_only_fold4_calibrated_outer_test_metrics.json
- outputs/metrics/revision_nested_student_only_fold4_calibrated_temperature_threshold.json
- outputs/reports/revision_fold_by_fold_supplement.csv
- outputs/reports/revision_nested_long.csv
- outputs/reports/revision_nested_split_audit.csv
- outputs/reports/revision_nested_summary.csv
- outputs/reports/revision_nested_summary.md
- outputs/reports/revision_nested_verification_report.json
- outputs/reports/revision_nested_verification_report.md
- scripts/aggregate_cv_results.py
- scripts/build_hls_feature_table.py
- scripts/calibrate_model.py
- scripts/check_project.py
- scripts/check_step2.py
- scripts/download_data.py
- scripts/next_step_runbook.py
- scripts/paper_table_template.py
- scripts/prepare_teacher_data.py
- scripts/preprocess_data.py
- scripts/pretrain_teacher.py
- scripts/repair_hls_outputs.py
- scripts/run_multifold_suite.py
- scripts/train_baseline_ml.py
- scripts/train_cnn.py
- scripts/train_source_aware.py
- scripts/verify_revision_nested_outputs.py
- src/cpsound/config.py
- src/cpsound/__init__.py
- src/cpsound/data/common.py
- src/cpsound/data/downloaders.py
- src/cpsound/data/hls_cmds.py
- src/cpsound/data/icbhi2017.py
- src/cpsound/data/physionet2016.py
- src/cpsound/data/tables.py
- src/cpsound/datasets/audio.py
- src/cpsound/datasets/__init__.py
- src/cpsound/evaluation/calibration.py
- src/cpsound/evaluation/metrics.py
- src/cpsound/evaluation/__init__.py
- src/cpsound/features/handcrafted.py
- src/cpsound/features/spectrogram.py
- src/cpsound/features/__init__.py
- src/cpsound/models/cnn_baseline.py
- src/cpsound/models/source_aware.py
- src/cpsound/models/__init__.py
- src/cpsound/training/common.py
- src/cpsound/training/loops.py
- src/cpsound/training/splits.py
- src/cpsound/training/__init__.py
- src/cpsound/utils/audio.py
- src/cpsound/utils/io.py
- src/cpsound/utils/logging.py
- README.md
- requirements.txt
