# Supplementary material for: Comparative modeling of mixed cardiopulmonary sounds in a low-resource paired dataset: Discrimination, calibration, and operating-point behavior
Source: PLoS One. 2026 Jun 22;21(6):e0352180. doi: 10.1371/journal.pone.0352180 (PMC13286179; doi:10.1371/journal.pone.0352180)
Supplement: S1 Code — (ZIP) [file pone.0352180.s002.zip › configs/datasets.yaml]

project:
  random_seed: 42

paths:
  raw_root: data/raw
  processed_root: data/processed
  outputs_root: outputs

audio:
  target_sample_rate: 4000
  mono: true
  normalize_peak: false

datasets:
  hls_cmds:
    enabled: true
    raw_dir: data/raw/hls_cmds
    processed_dir: data/processed/hls_cmds
    download:
      method: multi_source
      archive_name: hls_cmds_bundle.zip
      candidate_urls:
        - "https://archive.ics.uci.edu/static/public/1202/hls-cmds%3A%2Bheart%2Band%2Blung%2Bsounds%2Bdataset%2Brecorded%2Bfrom%2Ba%2Bclinical%2Bmanikin%2Busing%2Bdigital_stethoscope.zip"
        - "https://github.com/Torabiy/HLS-CMDS/archive/refs/heads/main.zip"
      kaggle_dataset: "yasamantorabi/heart-and-lung-sounds-dataset-hls-cmds"
      manual_sources:
        - "https://archive.ics.uci.edu/dataset/1202/hls-cmds%3A%2Bheart%2Band%2Blung%2Bsounds%2Bdataset%2Brecorded%2Bfrom%2Ba%2Bclinical%2Bmanikin%2Busing%2Bdigital%2Bstethoscope"
        - "https://github.com/Torabiy/HLS-CMDS"
        - "https://data.mendeley.com/datasets/8972jxbpmp/3"
        - "https://www.kaggle.com/datasets/yasamantorabi/heart-and-lung-sounds-dataset-hls-cmds"

  physionet2016:
    enabled: true
    raw_dir: data/raw/physionet2016
    processed_dir: data/processed/physionet2016
    download:
      method: direct
      url: "https://archive.physionet.org/pn3/challenge/2016/training.zip"
      archive_name: physionet2016_training.zip

  icbhi2017:
    enabled: true
    raw_dir: data/raw/icbhi2017
    processed_dir: data/processed/icbhi2017
    download:
      method: manual_or_kaggle
      kaggle_dataset: "nimalanparameshwaran/icbhi-2017-challenge-respiratory-sound-database"
      expected_subdir: "ICBHI_final_database"
