# Supplementary material for: Comparative modeling of mixed cardiopulmonary sounds in a low-resource paired dataset: Discrimination, calibration, and operating-point behavior
Source: PLoS One. 2026 Jun 22;21(6):e0352180. doi: 10.1371/journal.pone.0352180 (PMC13286179; doi:10.1371/journal.pone.0352180)
Supplement: S1 Code — (ZIP) [file pone.0352180.s002.zip › configs/models.yaml]

seed: 42
splits:
  n_splits: 5
  group_col: pair_id
  stratify_col: is_heart_abnormal

features:
  target_sample_rate: 4000
  duration_sec: 15.0
  n_mels: 64
  n_fft: 512
  hop_length: 128
  fmin: 20
  fmax: 1800
  fixed_frames: 469
  mfcc: 20
  delta: true
  delta2: true
  feature_cache_dir: outputs/features

training:
  batch_size: 16
  num_workers: 0
  max_epochs: 25
  learning_rate: 0.001
  weight_decay: 0.0001
  patience: 6
  device: auto

losses:
  heart_weight: 1.0
  lung_weight: 1.0
  distill_weight: 0.5
  source_align_weight: 0.5

paths:
  hls_index: data/processed/hls_cmds/index.csv
  hls_metadata: data/processed/hls_cmds/metadata_clean.csv
  physionet_index: data/processed/physionet2016/index.csv
  icbhi_index: data/processed/icbhi2017/index.csv
  teacher_ckpt_dir: outputs/checkpoints/teachers
  model_ckpt_dir: outputs/checkpoints/models
  metrics_dir: outputs/metrics
  pred_dir: outputs/predictions
