# Supplementary material for: Comparative modeling of mixed cardiopulmonary sounds in a low-resource paired dataset: Discrimination, calibration, and operating-point behavior
Source: PLoS One. 2026 Jun 22;21(6):e0352180. doi: 10.1371/journal.pone.0352180 (PMC13286179; doi:10.1371/journal.pone.0352180)
Supplement: S1 Code — (ZIP) [file pone.0352180.s002.zip › docs/revision_nested_verification_report.md]

# Revision Nested Verification Report

Final status: `PASS`

## Summary

- The revised nested grouped five-fold pipeline completed successfully for all 4 principal models across all 5 folds.
- Group overlap across `inner_train`, `inner_val`, and `outer_test` is `0` in every fold.
- `calibration_split` is `inner_val` in every calibrated metrics JSON.
- `evaluation_split` is `outer_test` in every calibrated metrics JSON.
- All 20 model-fold calibration outputs exist:
  - 20 calibrated outer-test metrics JSON files
  - 20 temperature-and-threshold audit JSON files

## Verified Conditions

- Outer grouped five-fold cross-validation was preserved.
- Inner validation was used for early stopping, checkpoint selection, temperature scaling, and threshold selection.
- Outer test was used only for final evaluation.
- All 4 principal models used the same calibrated decision pipeline:
  - `student_only`
  - `cnn_shared_dual`
  - `dual_teacher_light`
  - `source_aware_light`
- `heart_auprc_baseline`, `lung_auprc_baseline`, and `macro_auprc_baseline` are present in calibrated metrics outputs.
- `heart_temperature`, `lung_temperature`, `heart_threshold`, and `lung_threshold` are present in calibrated metrics outputs.

## Reference Files

- `outputs/reports/revision_nested_verification_report.md`
- `outputs/reports/revision_nested_verification_report.json`
- `outputs/reports/revision_nested_split_audit.csv`
- `outputs/reports/revision_nested_summary.csv`
- `outputs/reports/revision_fold_by_fold_supplement.csv`
