# Supplementary material for: Comparative modeling of mixed cardiopulmonary sounds in a low-resource paired dataset: Discrimination, calibration, and operating-point behavior
Source: PLoS One. 2026 Jun 22;21(6):e0352180. doi: 10.1371/journal.pone.0352180 (PMC13286179; doi:10.1371/journal.pone.0352180)
Supplement: S1 Code — (ZIP) [file pone.0352180.s002.zip › docs/revision_runbook.md]

# Nested Revision Runbook

## Why we must rerun training

The earlier two-way held-out workflow used the same outer held-out fold for:

- early stopping / best checkpoint selection
- temperature scaling
- heart threshold selection
- lung threshold selection
- final performance reporting

That design does not satisfy the reviewer request for a nested grouped five-fold evaluation. Reusing the existing predictions or checkpoints would not fix the leakage, because the old best checkpoints were already selected using the outer held-out fold. The nested revision therefore requires retraining.

## Nested grouped 5-fold data flow

For each outer fold:

1. Build the original grouped outer split:
   - `outer_train_df`
   - `outer_test_df`
2. Split `outer_train_df` again into:
   - `inner_train_df`
   - `inner_val_df`
3. Use each split only for its allowed purpose:
   - `inner_train_df`: model fitting
   - `inner_val_df`: early stopping, checkpoint selection, temperature scaling, heart threshold selection, lung threshold selection
   - `outer_test_df`: one-time final evaluation only

## inner_val vs outer_test

- `inner_val` is the only split allowed to influence model choice or decision calibration.
- `outer_test` is never used for early stopping, threshold tuning, temperature fitting, or any model selection step.
- The calibrated outer-test metrics reported to the paper come from applying inner-validation temperatures and thresholds to untouched outer-test predictions.

## Fold 0 smoke test

```bash
python scripts/run_multifold_suite.py --suite core_plus_dual --nested-eval --calibrate-all --start-fold 0 --end-fold 0 --inner-val-size 0.2 --revision-prefix revision_nested
```

## Full 5-fold nested suite

```bash
python scripts/run_multifold_suite.py --suite core_plus_dual --nested-eval --calibrate-all --start-fold 0 --end-fold 4 --inner-val-size 0.2 --revision-prefix revision_nested
```

If fold-specific teacher checkpoints are unavailable and you explicitly want to reuse fold0 teacher checkpoints across folds, run:

```bash
python scripts/run_multifold_suite.py --suite core_plus_dual --nested-eval --calibrate-all --start-fold 0 --end-fold 4 --inner-val-size 0.2 --revision-prefix revision_nested --allow-fixed-teacher-fold0
```

That fallback is audited in `outputs/reports/revision_nested_teacher_checkpoint_audit.csv`.

## Aggregation

```bash
python scripts/aggregate_cv_results.py --revision-prefix revision_nested --start-fold 0 --end-fold 4 --strict
```

The aggregation step rewrites all revised summary artifacts, including:

- `outputs/reports/revision_nested_summary.csv`
- `outputs/reports/revision_nested_summary.md`
- `outputs/reports/revision_nested_long.csv`
- `outputs/reports/revision_fold_by_fold_supplement.csv`

## Verification

```bash
python scripts/verify_revision_nested_outputs.py --revision-prefix revision_nested --start-fold 0 --end-fold 4
```

The verification step checks that:

- all 20 model-fold `inner_val` prediction CSVs exist
- all 20 model-fold `outer_test` prediction CSVs exist
- all 20 calibrated outer-test metrics JSONs exist
- `group_id` overlap between `inner_val` and `outer_test` is zero
- `calibration_split` is `inner_val`
- `evaluation_split` is `outer_test`
- temperature, threshold, and AUPRC baseline audit fields are present

## Expected outputs

- `outputs/predictions/revision_nested_student_only_fold{fold}_inner_val.csv`
- `outputs/predictions/revision_nested_student_only_fold{fold}_outer_test.csv`
- `outputs/predictions/revision_nested_cnn_shared_dual_fold{fold}_inner_val.csv`
- `outputs/predictions/revision_nested_cnn_shared_dual_fold{fold}_outer_test.csv`
- `outputs/predictions/revision_nested_dual_teacher_light_fold{fold}_inner_val.csv`
- `outputs/predictions/revision_nested_dual_teacher_light_fold{fold}_outer_test.csv`
- `outputs/predictions/revision_nested_source_aware_light_fold{fold}_inner_val.csv`
- `outputs/predictions/revision_nested_source_aware_light_fold{fold}_outer_test.csv`
- `outputs/predictions/revision_nested_*_fold{fold}_calibrated_outer_test_calibrated.csv`
- `outputs/metrics/revision_nested_*_fold{fold}_calibrated_outer_test_metrics.json`
- `outputs/metrics/revision_nested_*_fold{fold}_calibrated_temperature_threshold.json`
- `outputs/reports/revision_nested_split_audit.csv`
- `outputs/reports/revision_nested_long.csv`
- `outputs/reports/revision_nested_summary.csv`
- `outputs/reports/revision_nested_summary.md`
- `outputs/reports/revision_fold_by_fold_supplement.csv`
- `outputs/reports/revision_nested_verification_report.md`
- `outputs/reports/revision_nested_verification_report.json`

## Updating the manuscript tables

- Use `outputs/reports/revision_nested_summary.csv` for the mean and SD values that replace the main cross-validation comparison table.
- Use `outputs/reports/revision_fold_by_fold_supplement.csv` for the fold-by-fold supplementary table requested by the reviewer.
- Keep the model list aligned across the principal models:
  - `revision_nested_student_only_calibrated`
  - `revision_nested_cnn_shared_dual_calibrated`
  - `revision_nested_dual_teacher_light_calibrated`
  - `revision_nested_source_aware_light_calibrated`
