# Supplementary material for: Comparative modeling of mixed cardiopulmonary sounds in a low-resource paired dataset: Discrimination, calibration, and operating-point behavior
Source: PLoS One. 2026 Jun 22;21(6):e0352180. doi: 10.1371/journal.pone.0352180 (PMC13286179; doi:10.1371/journal.pone.0352180)
Supplement: S1 Code — (ZIP) [file pone.0352180.s002.zip › outputs/metrics/revision_nested_cnn_shared_dual_fold0_calibrated_outer_test_metrics.json]

{
  "heart_n": 29,
  "heart_positive_rate": 0.896551724137931,
  "heart_auroc": 0.6410256410256412,
  "heart_auprc": 0.9156455393298039,
  "heart_auprc_baseline": 0.896551724137931,
  "heart_accuracy": 0.896551724137931,
  "heart_f1": 0.9454545454545454,
  "heart_precision": 0.896551724137931,
  "heart_recall": 1.0,
  "heart_brier": 0.09835090929642867,
  "heart_ece": 0.08351391553878784,
  "heart_threshold": 0.9062,
  "heart_specificity": 0.0,
  "heart_sensitivity": 1.0,
  "heart_balanced_accuracy": 0.5,
  "lung_n": 29,
  "lung_positive_rate": 0.8275862068965517,
  "lung_auroc": 0.9916666666666667,
  "lung_auprc": 0.9983333333333333,
  "lung_auprc_baseline": 0.8275862068965517,
  "lung_accuracy": 0.7241379310344828,
  "lung_f1": 0.8,
  "lung_precision": 1.0,
  "lung_recall": 0.6666666666666666,
  "lung_brier": 0.14785771693234037,
  "lung_ece": 0.31220620408140376,
  "lung_threshold": 0.5276,
  "lung_specificity": 1.0,
  "lung_sensitivity": 0.6666666666666666,
  "lung_balanced_accuracy": 0.8333333333333333,
  "macro_auroc": 0.8163461538461539,
  "macro_auprc": 0.9569894363315685,
  "macro_auprc_baseline": 0.8620689655172413,
  "macro_balanced_accuracy": 0.6666666666666666,
  "experiment": "revision_nested_cnn_shared_dual_calibrated",
  "fold": 0,
  "n_outer_test": 29,
  "heart_temperature": 0.6492221355438232,
  "lung_temperature": 0.7439373135566711,
  "threshold_objective": "balanced_accuracy",
  "calibration_split": "inner_val",
  "evaluation_split": "outer_test"
}
