# Supplementary material for: Comparative modeling of mixed cardiopulmonary sounds in a low-resource paired dataset: Discrimination, calibration, and operating-point behavior
Source: PLoS One. 2026 Jun 22;21(6):e0352180. doi: 10.1371/journal.pone.0352180 (PMC13286179; doi:10.1371/journal.pone.0352180)
Supplement: S1 Code — (ZIP) [file pone.0352180.s002.zip › outputs/metrics/revision_nested_cnn_shared_dual_fold1_calibrated_outer_test_metrics.json]

{
  "heart_n": 29,
  "heart_positive_rate": 0.896551724137931,
  "heart_auroc": 0.5512820512820513,
  "heart_auprc": 0.9199480315406985,
  "heart_auprc_baseline": 0.896551724137931,
  "heart_accuracy": 0.7241379310344828,
  "heart_f1": 0.8333333333333334,
  "heart_precision": 0.9090909090909091,
  "heart_recall": 0.7692307692307693,
  "heart_brier": 0.15250502116876388,
  "heart_ece": 0.18792004965372797,
  "heart_threshold": 0.8,
  "heart_specificity": 0.3333333333333333,
  "heart_sensitivity": 0.7692307692307693,
  "heart_balanced_accuracy": 0.5512820512820513,
  "lung_n": 29,
  "lung_positive_rate": 0.7931034482758621,
  "lung_auroc": 0.7971014492753623,
  "lung_auprc": 0.9135208837641869,
  "lung_auprc_baseline": 0.7931034482758621,
  "lung_accuracy": 0.8275862068965517,
  "lung_f1": 0.8888888888888888,
  "lung_precision": 0.9090909090909091,
  "lung_recall": 0.8695652173913043,
  "lung_brier": 0.1125808917357042,
  "lung_ece": 0.1055776146722251,
  "lung_threshold": 0.7184,
  "lung_specificity": 0.6666666666666666,
  "lung_sensitivity": 0.8695652173913043,
  "lung_balanced_accuracy": 0.7681159420289855,
  "macro_auroc": 0.6741917502787068,
  "macro_auprc": 0.9167344576524428,
  "macro_auprc_baseline": 0.8448275862068966,
  "macro_balanced_accuracy": 0.6596989966555185,
  "experiment": "revision_nested_cnn_shared_dual_calibrated",
  "fold": 1,
  "n_outer_test": 29,
  "heart_temperature": 0.3493686020374298,
  "lung_temperature": 1.2295713424682617,
  "threshold_objective": "balanced_accuracy",
  "calibration_split": "inner_val",
  "evaluation_split": "outer_test"
}
