# Supplementary material for: Comparative modeling of mixed cardiopulmonary sounds in a low-resource paired dataset: Discrimination, calibration, and operating-point behavior
Source: PLoS One. 2026 Jun 22;21(6):e0352180. doi: 10.1371/journal.pone.0352180 (PMC13286179; doi:10.1371/journal.pone.0352180)
Supplement: S1 Code — (ZIP) [file pone.0352180.s002.zip › outputs/metrics/revision_nested_cnn_shared_dual_fold2_calibrated_outer_test_metrics.json]

{
  "heart_n": 29,
  "heart_positive_rate": 0.9310344827586207,
  "heart_auroc": 0.14814814814814814,
  "heart_auprc": 0.8709915470335277,
  "heart_auprc_baseline": 0.9310344827586207,
  "heart_accuracy": 0.7586206896551724,
  "heart_f1": 0.8627450980392157,
  "heart_precision": 0.9166666666666666,
  "heart_recall": 0.8148148148148148,
  "heart_brier": 0.06977163900573718,
  "heart_ece": 0.046407006937882,
  "heart_threshold": 0.9003,
  "heart_specificity": 0.0,
  "heart_sensitivity": 0.8148148148148148,
  "heart_balanced_accuracy": 0.4074074074074074,
  "lung_n": 29,
  "lung_positive_rate": 0.8275862068965517,
  "lung_auroc": 0.7,
  "lung_auprc": 0.8959775528486494,
  "lung_auprc_baseline": 0.8275862068965517,
  "lung_accuracy": 0.7241379310344828,
  "lung_f1": 0.8095238095238095,
  "lung_precision": 0.9444444444444444,
  "lung_recall": 0.7083333333333334,
  "lung_brier": 0.5031828658046993,
  "lung_ece": 0.6054284639399627,
  "lung_threshold": 0.1658,
  "lung_specificity": 0.8,
  "lung_sensitivity": 0.7083333333333334,
  "lung_balanced_accuracy": 0.7541666666666667,
  "macro_auroc": 0.42407407407407405,
  "macro_auprc": 0.8834845499410886,
  "macro_auprc_baseline": 0.8793103448275862,
  "macro_balanced_accuracy": 0.580787037037037,
  "experiment": "revision_nested_cnn_shared_dual_calibrated",
  "fold": 2,
  "n_outer_test": 29,
  "heart_temperature": 1.040149211883545,
  "lung_temperature": 2.4261109828948975,
  "threshold_objective": "balanced_accuracy",
  "calibration_split": "inner_val",
  "evaluation_split": "outer_test"
}
