# Supplementary material for: Comparative modeling of mixed cardiopulmonary sounds in a low-resource paired dataset: Discrimination, calibration, and operating-point behavior
Source: PLoS One. 2026 Jun 22;21(6):e0352180. doi: 10.1371/journal.pone.0352180 (PMC13286179; doi:10.1371/journal.pone.0352180)
Supplement: S1 Code — (ZIP) [file pone.0352180.s002.zip › outputs/metrics/revision_nested_dual_teacher_light_fold3_calibrated_outer_test_metrics.json]

{
  "heart_n": 29,
  "heart_positive_rate": 0.9310344827586207,
  "heart_auroc": 0.5740740740740741,
  "heart_auprc": 0.939117122013591,
  "heart_auprc_baseline": 0.9310344827586207,
  "heart_accuracy": 0.8275862068965517,
  "heart_f1": 0.9019607843137255,
  "heart_precision": 0.9583333333333334,
  "heart_recall": 0.8518518518518519,
  "heart_brier": 0.06460769921278949,
  "heart_ece": 0.09247902234823534,
  "heart_threshold": 0.8679,
  "heart_specificity": 0.5,
  "heart_sensitivity": 0.8518518518518519,
  "heart_balanced_accuracy": 0.6759259259259259,
  "lung_n": 29,
  "lung_positive_rate": 0.8275862068965517,
  "lung_auroc": 0.8166666666666667,
  "lung_auprc": 0.951965521166078,
  "lung_auprc_baseline": 0.8275862068965517,
  "lung_accuracy": 0.7586206896551724,
  "lung_f1": 0.8372093023255814,
  "lung_precision": 0.9473684210526315,
  "lung_recall": 0.75,
  "lung_brier": 0.2657618317075098,
  "lung_ece": 0.38872054938612316,
  "lung_threshold": 0.3519,
  "lung_specificity": 0.8,
  "lung_sensitivity": 0.75,
  "lung_balanced_accuracy": 0.775,
  "macro_auroc": 0.6953703703703704,
  "macro_auprc": 0.9455413215898345,
  "macro_auprc_baseline": 0.8793103448275862,
  "macro_balanced_accuracy": 0.725462962962963,
  "experiment": "revision_nested_dual_teacher_light_calibrated",
  "fold": 3,
  "n_outer_test": 29,
  "heart_temperature": 0.2480548769235611,
  "lung_temperature": 2.476402759552002,
  "threshold_objective": "balanced_accuracy",
  "calibration_split": "inner_val",
  "evaluation_split": "outer_test"
}
