# Supplementary material for: Comparative modeling of mixed cardiopulmonary sounds in a low-resource paired dataset: Discrimination, calibration, and operating-point behavior
Source: PLoS One. 2026 Jun 22;21(6):e0352180. doi: 10.1371/journal.pone.0352180 (PMC13286179; doi:10.1371/journal.pone.0352180)
Supplement: S1 Code — (ZIP) [file pone.0352180.s002.zip › outputs/metrics/revision_nested_dual_teacher_light_fold4_calibrated_outer_test_metrics.json]

{
  "heart_n": 29,
  "heart_positive_rate": 0.896551724137931,
  "heart_auroc": 0.5769230769230769,
  "heart_auprc": 0.9374411099798895,
  "heart_auprc_baseline": 0.896551724137931,
  "heart_accuracy": 0.8275862068965517,
  "heart_f1": 0.9056603773584906,
  "heart_precision": 0.8888888888888888,
  "heart_recall": 0.9230769230769231,
  "heart_brier": 0.1545012462336314,
  "heart_ece": 0.2487539114623234,
  "heart_threshold": 0.6404,
  "heart_specificity": 0.0,
  "heart_sensitivity": 0.9230769230769231,
  "heart_balanced_accuracy": 0.46153846153846156,
  "lung_n": 29,
  "lung_positive_rate": 0.7586206896551724,
  "lung_auroc": 0.6493506493506493,
  "lung_auprc": 0.871328653522162,
  "lung_auprc_baseline": 0.7586206896551724,
  "lung_accuracy": 0.4482758620689655,
  "lung_f1": 0.5294117647058824,
  "lung_precision": 0.75,
  "lung_recall": 0.4090909090909091,
  "lung_brier": 0.2161966312998251,
  "lung_ece": 0.18350706018250562,
  "lung_threshold": 0.5776,
  "lung_specificity": 0.5714285714285714,
  "lung_sensitivity": 0.4090909090909091,
  "lung_balanced_accuracy": 0.4902597402597403,
  "macro_auroc": 0.6131368631368631,
  "macro_auprc": 0.9043848817510258,
  "macro_auprc_baseline": 0.8275862068965517,
  "macro_balanced_accuracy": 0.4758991008991009,
  "experiment": "revision_nested_dual_teacher_light_calibrated",
  "fold": 4,
  "n_outer_test": 29,
  "heart_temperature": 0.6548209190368652,
  "lung_temperature": 0.8702275156974792,
  "threshold_objective": "balanced_accuracy",
  "calibration_split": "inner_val",
  "evaluation_split": "outer_test"
}
