# Supplementary material for: Comparative modeling of mixed cardiopulmonary sounds in a low-resource paired dataset: Discrimination, calibration, and operating-point behavior
Source: PLoS One. 2026 Jun 22;21(6):e0352180. doi: 10.1371/journal.pone.0352180 (PMC13286179; doi:10.1371/journal.pone.0352180)
Supplement: S1 Code — (ZIP) [file pone.0352180.s002.zip › outputs/metrics/revision_nested_source_aware_light_fold1_calibrated_outer_test_metrics.json]

{
  "heart_n": 29,
  "heart_positive_rate": 0.896551724137931,
  "heart_auroc": 0.7692307692307693,
  "heart_auprc": 0.967054481600815,
  "heart_auprc_baseline": 0.896551724137931,
  "heart_accuracy": 0.8275862068965517,
  "heart_f1": 0.8979591836734694,
  "heart_precision": 0.9565217391304348,
  "heart_recall": 0.8461538461538461,
  "heart_brier": 0.08390796838936913,
  "heart_ece": 0.050785557977084395,
  "heart_threshold": 0.9234,
  "heart_specificity": 0.6666666666666666,
  "heart_sensitivity": 0.8461538461538461,
  "heart_balanced_accuracy": 0.7564102564102564,
  "lung_n": 29,
  "lung_positive_rate": 0.7931034482758621,
  "lung_auroc": 0.7101449275362319,
  "lung_auprc": 0.8498827205035983,
  "lung_auprc_baseline": 0.7931034482758621,
  "lung_accuracy": 0.8275862068965517,
  "lung_f1": 0.8979591836734694,
  "lung_precision": 0.8461538461538461,
  "lung_recall": 0.9565217391304348,
  "lung_brier": 0.29248502577219376,
  "lung_ece": 0.40034677781935396,
  "lung_threshold": 0.2499,
  "lung_specificity": 0.3333333333333333,
  "lung_sensitivity": 0.9565217391304348,
  "lung_balanced_accuracy": 0.644927536231884,
  "macro_auroc": 0.7396878483835005,
  "macro_auprc": 0.9084686010522066,
  "macro_auprc_baseline": 0.8448275862068966,
  "macro_balanced_accuracy": 0.7006688963210702,
  "experiment": "revision_nested_source_aware_light_calibrated",
  "fold": 1,
  "n_outer_test": 29,
  "heart_temperature": 1.3581972122192383,
  "lung_temperature": 2.023089647293091,
  "threshold_objective": "balanced_accuracy",
  "calibration_split": "inner_val",
  "evaluation_split": "outer_test"
}
