# Supplementary material for: Comparative modeling of mixed cardiopulmonary sounds in a low-resource paired dataset: Discrimination, calibration, and operating-point behavior
Source: PLoS One. 2026 Jun 22;21(6):e0352180. doi: 10.1371/journal.pone.0352180 (PMC13286179; doi:10.1371/journal.pone.0352180)
Supplement: S1 Code — (ZIP) [file pone.0352180.s002.zip › outputs/metrics/revision_nested_source_aware_light_fold2_calibrated_outer_test_metrics.json]

{
  "heart_n": 29,
  "heart_positive_rate": 0.9310344827586207,
  "heart_auroc": 0.5,
  "heart_auprc": 0.9310344827586207,
  "heart_auprc_baseline": 0.9310344827586207,
  "heart_accuracy": 0.9310344827586207,
  "heart_f1": 0.9642857142857143,
  "heart_precision": 0.9310344827586207,
  "heart_recall": 1.0,
  "heart_brier": 0.06896551724137931,
  "heart_ece": 0.06896551724137934,
  "heart_threshold": 0.05,
  "heart_specificity": 0.0,
  "heart_sensitivity": 1.0,
  "heart_balanced_accuracy": 0.5,
  "lung_n": 29,
  "lung_positive_rate": 0.8275862068965517,
  "lung_auroc": 0.5583333333333333,
  "lung_auprc": 0.8643129061476166,
  "lung_auprc_baseline": 0.8275862068965517,
  "lung_accuracy": 0.7241379310344828,
  "lung_f1": 0.8333333333333334,
  "lung_precision": 0.8333333333333334,
  "lung_recall": 0.8333333333333334,
  "lung_brier": 0.20208709252466595,
  "lung_ece": 0.22690546718137017,
  "lung_threshold": 0.4576,
  "lung_specificity": 0.2,
  "lung_sensitivity": 0.8333333333333334,
  "lung_balanced_accuracy": 0.5166666666666667,
  "macro_auroc": 0.5291666666666667,
  "macro_auprc": 0.8976736944531186,
  "macro_auprc_baseline": 0.8793103448275862,
  "macro_balanced_accuracy": 0.5083333333333333,
  "experiment": "revision_nested_source_aware_light_calibrated",
  "fold": 2,
  "n_outer_test": 29,
  "heart_temperature": 0.001,
  "lung_temperature": 0.16376176476478577,
  "threshold_objective": "balanced_accuracy",
  "calibration_split": "inner_val",
  "evaluation_split": "outer_test"
}
