# Supplementary material for: Comparative modeling of mixed cardiopulmonary sounds in a low-resource paired dataset: Discrimination, calibration, and operating-point behavior
Source: PLoS One. 2026 Jun 22;21(6):e0352180. doi: 10.1371/journal.pone.0352180 (PMC13286179; doi:10.1371/journal.pone.0352180)
Supplement: S1 Code — (ZIP) [file pone.0352180.s002.zip › outputs/metrics/revision_nested_source_aware_light_fold3_calibrated_outer_test_metrics.json]

{
  "heart_n": 29,
  "heart_positive_rate": 0.9310344827586207,
  "heart_auroc": 0.5740740740740741,
  "heart_auprc": 0.939117122013591,
  "heart_auprc_baseline": 0.9310344827586207,
  "heart_accuracy": 0.6896551724137931,
  "heart_f1": 0.8085106382978723,
  "heart_precision": 0.95,
  "heart_recall": 0.7037037037037037,
  "heart_brier": 0.056289367130996824,
  "heart_ece": 0.06417480008355503,
  "heart_threshold": 0.9,
  "heart_specificity": 0.5,
  "heart_sensitivity": 0.7037037037037037,
  "heart_balanced_accuracy": 0.6018518518518519,
  "lung_n": 29,
  "lung_positive_rate": 0.8275862068965517,
  "lung_auroc": 0.8666666666666667,
  "lung_auprc": 0.9707888853019422,
  "lung_auprc_baseline": 0.8275862068965517,
  "lung_accuracy": 0.7586206896551724,
  "lung_f1": 0.8372093023255814,
  "lung_precision": 0.9473684210526315,
  "lung_recall": 0.75,
  "lung_brier": 0.35337300826757834,
  "lung_ece": 0.4846409487313238,
  "lung_threshold": 0.3225,
  "lung_specificity": 0.8,
  "lung_sensitivity": 0.75,
  "lung_balanced_accuracy": 0.775,
  "macro_auroc": 0.7203703703703703,
  "macro_auprc": 0.9549530036577666,
  "macro_auprc_baseline": 0.8793103448275862,
  "macro_balanced_accuracy": 0.688425925925926,
  "experiment": "revision_nested_source_aware_light_calibrated",
  "fold": 3,
  "n_outer_test": 29,
  "heart_temperature": 0.5537635087966919,
  "lung_temperature": 2.3145666122436523,
  "threshold_objective": "balanced_accuracy",
  "calibration_split": "inner_val",
  "evaluation_split": "outer_test"
}
