# Supplementary material for: Comparative modeling of mixed cardiopulmonary sounds in a low-resource paired dataset: Discrimination, calibration, and operating-point behavior
Source: PLoS One. 2026 Jun 22;21(6):e0352180. doi: 10.1371/journal.pone.0352180 (PMC13286179; doi:10.1371/journal.pone.0352180)
Supplement: S1 Code — (ZIP) [file pone.0352180.s002.zip › outputs/metrics/revision_nested_source_aware_light_fold3_calibrated_temperature_threshold.json]

{
  "experiment": "revision_nested_source_aware_light_calibrated",
  "fold": 3,
  "heart_temperature": 0.5537635087966919,
  "lung_temperature": 2.3145666122436523,
  "heart_threshold": 0.9,
  "lung_threshold": 0.3225,
  "threshold_objective": "balanced_accuracy",
  "calibration_split": "inner_val",
  "evaluation_split": "outer_test",
  "n_outer_test": 29
}
