# Supplementary material for: Comparative modeling of mixed cardiopulmonary sounds in a low-resource paired dataset: Discrimination, calibration, and operating-point behavior
Source: PLoS One. 2026 Jun 22;21(6):e0352180. doi: 10.1371/journal.pone.0352180 (PMC13286179; doi:10.1371/journal.pone.0352180)
Supplement: S1 Code — (ZIP) [file pone.0352180.s002.zip › outputs/metrics/revision_nested_source_aware_light_fold4_calibrated_outer_test_metrics.json]

{
  "heart_n": 29,
  "heart_positive_rate": 0.896551724137931,
  "heart_auroc": 0.5512820512820513,
  "heart_auprc": 0.9359718190369142,
  "heart_auprc_baseline": 0.896551724137931,
  "heart_accuracy": 0.7931034482758621,
  "heart_f1": 0.8846153846153846,
  "heart_precision": 0.8846153846153846,
  "heart_recall": 0.8846153846153846,
  "heart_brier": 0.1490845332503393,
  "heart_ece": 0.23753147700737265,
  "heart_threshold": 0.6526,
  "heart_specificity": 0.0,
  "heart_sensitivity": 0.8846153846153846,
  "heart_balanced_accuracy": 0.4423076923076923,
  "lung_n": 29,
  "lung_positive_rate": 0.7586206896551724,
  "lung_auroc": 0.6493506493506493,
  "lung_auprc": 0.8691280763215847,
  "lung_auprc_baseline": 0.7586206896551724,
  "lung_accuracy": 0.4482758620689655,
  "lung_f1": 0.5294117647058824,
  "lung_precision": 0.75,
  "lung_recall": 0.4090909090909091,
  "lung_brier": 0.2152403578480359,
  "lung_ece": 0.18067391576438108,
  "lung_threshold": 0.5802,
  "lung_specificity": 0.5714285714285714,
  "lung_sensitivity": 0.4090909090909091,
  "lung_balanced_accuracy": 0.4902597402597403,
  "macro_auroc": 0.6003163503163503,
  "macro_auprc": 0.9025499476792495,
  "macro_auprc_baseline": 0.8275862068965517,
  "macro_balanced_accuracy": 0.4662837162837163,
  "experiment": "revision_nested_source_aware_light_calibrated",
  "fold": 4,
  "n_outer_test": 29,
  "heart_temperature": 0.6384987831115723,
  "lung_temperature": 0.8675054907798767,
  "threshold_objective": "balanced_accuracy",
  "calibration_split": "inner_val",
  "evaluation_split": "outer_test"
}
