# Supplementary material for: Comparative modeling of mixed cardiopulmonary sounds in a low-resource paired dataset: Discrimination, calibration, and operating-point behavior
Source: PLoS One. 2026 Jun 22;21(6):e0352180. doi: 10.1371/journal.pone.0352180 (PMC13286179; doi:10.1371/journal.pone.0352180)
Supplement: S1 Code — (ZIP) [file pone.0352180.s002.zip › outputs/metrics/revision_nested_student_only_fold0_calibrated_outer_test_metrics.json]

{
  "heart_n": 29,
  "heart_positive_rate": 0.896551724137931,
  "heart_auroc": 0.4487179487179488,
  "heart_auprc": 0.8905582935882227,
  "heart_auprc_baseline": 0.896551724137931,
  "heart_accuracy": 0.8620689655172413,
  "heart_f1": 0.9259259259259259,
  "heart_precision": 0.8928571428571429,
  "heart_recall": 0.9615384615384616,
  "heart_brier": 0.31285650704062473,
  "heart_ece": 0.46367849974796693,
  "heart_threshold": 0.3071,
  "heart_specificity": 0.0,
  "heart_sensitivity": 0.9615384615384616,
  "heart_balanced_accuracy": 0.4807692307692308,
  "lung_n": 29,
  "lung_positive_rate": 0.8275862068965517,
  "lung_auroc": 0.975,
  "lung_auprc": 0.9953703703703702,
  "lung_auprc_baseline": 0.8275862068965517,
  "lung_accuracy": 0.6551724137931034,
  "lung_f1": 0.7368421052631579,
  "lung_precision": 1.0,
  "lung_recall": 0.5833333333333334,
  "lung_brier": 0.11179219411718834,
  "lung_ece": 0.1641565787381139,
  "lung_threshold": 0.9446,
  "lung_specificity": 1.0,
  "lung_sensitivity": 0.5833333333333334,
  "lung_balanced_accuracy": 0.7916666666666667,
  "macro_auroc": 0.7118589743589744,
  "macro_auprc": 0.9429643319792964,
  "macro_auprc_baseline": 0.8620689655172413,
  "macro_balanced_accuracy": 0.6362179487179488,
  "experiment": "revision_nested_student_only_calibrated",
  "fold": 0,
  "n_outer_test": 29,
  "heart_temperature": 2.319666624069214,
  "lung_temperature": 1.9882760047912598,
  "threshold_objective": "balanced_accuracy",
  "calibration_split": "inner_val",
  "evaluation_split": "outer_test"
}
