# Supplementary material for: Comparative modeling of mixed cardiopulmonary sounds in a low-resource paired dataset: Discrimination, calibration, and operating-point behavior
Source: PLoS One. 2026 Jun 22;21(6):e0352180. doi: 10.1371/journal.pone.0352180 (PMC13286179; doi:10.1371/journal.pone.0352180)
Supplement: S1 Code — (ZIP) [file pone.0352180.s002.zip › outputs/metrics/revision_nested_student_only_fold1_calibrated_outer_test_metrics.json]

{
  "heart_n": 29,
  "heart_positive_rate": 0.896551724137931,
  "heart_auroc": 0.5256410256410257,
  "heart_auprc": 0.8902597167872307,
  "heart_auprc_baseline": 0.896551724137931,
  "heart_accuracy": 0.6551724137931034,
  "heart_f1": 0.7727272727272727,
  "heart_precision": 0.9444444444444444,
  "heart_recall": 0.6538461538461539,
  "heart_brier": 0.09242448869786937,
  "heart_ece": 0.016743197523314306,
  "heart_threshold": 0.8934,
  "heart_specificity": 0.6666666666666666,
  "heart_sensitivity": 0.6538461538461539,
  "heart_balanced_accuracy": 0.6602564102564102,
  "lung_n": 29,
  "lung_positive_rate": 0.7931034482758621,
  "lung_auroc": 0.7826086956521738,
  "lung_auprc": 0.8680734987610365,
  "lung_auprc_baseline": 0.7931034482758621,
  "lung_accuracy": 0.8275862068965517,
  "lung_f1": 0.8936170212765957,
  "lung_precision": 0.875,
  "lung_recall": 0.9130434782608695,
  "lung_brier": 0.12954474978551783,
  "lung_ece": 0.19558512034087347,
  "lung_threshold": 0.7641,
  "lung_specificity": 0.5,
  "lung_sensitivity": 0.9130434782608695,
  "lung_balanced_accuracy": 0.7065217391304348,
  "macro_auroc": 0.6541248606465997,
  "macro_auprc": 0.8791666077741336,
  "macro_auprc_baseline": 0.8448275862068966,
  "macro_balanced_accuracy": 0.6833890746934226,
  "experiment": "revision_nested_student_only_calibrated",
  "fold": 1,
  "n_outer_test": 29,
  "heart_temperature": 0.6443316340446472,
  "lung_temperature": 0.721108615398407,
  "threshold_objective": "balanced_accuracy",
  "calibration_split": "inner_val",
  "evaluation_split": "outer_test"
}
