# Supplementary material for: Comparative modeling of mixed cardiopulmonary sounds in a low-resource paired dataset: Discrimination, calibration, and operating-point behavior
Source: PLoS One. 2026 Jun 22;21(6):e0352180. doi: 10.1371/journal.pone.0352180 (PMC13286179; doi:10.1371/journal.pone.0352180)
Supplement: S1 Code — (ZIP) [file pone.0352180.s002.zip › outputs/metrics/revision_nested_student_only_fold2_calibrated_outer_test_metrics.json]

{
  "heart_n": 29,
  "heart_positive_rate": 0.9310344827586207,
  "heart_auroc": 0.12962962962962962,
  "heart_auprc": 0.8757681490323519,
  "heart_auprc_baseline": 0.9310344827586207,
  "heart_accuracy": 0.8620689655172413,
  "heart_f1": 0.9259259259259259,
  "heart_precision": 0.9259259259259259,
  "heart_recall": 0.9259259259259259,
  "heart_brier": 0.11845900181858217,
  "heart_ece": 0.15008771111225258,
  "heart_threshold": 0.3852,
  "heart_specificity": 0.0,
  "heart_sensitivity": 0.9259259259259259,
  "heart_balanced_accuracy": 0.46296296296296297,
  "lung_n": 29,
  "lung_positive_rate": 0.8275862068965517,
  "lung_auroc": 0.7,
  "lung_auprc": 0.8651188915823796,
  "lung_auprc_baseline": 0.8275862068965517,
  "lung_accuracy": 0.8275862068965517,
  "lung_f1": 0.8888888888888888,
  "lung_precision": 0.9523809523809523,
  "lung_recall": 0.8333333333333334,
  "lung_brier": 0.15617971255523064,
  "lung_ece": 0.18856155486970116,
  "lung_threshold": 0.6,
  "lung_specificity": 0.8,
  "lung_sensitivity": 0.8333333333333334,
  "lung_balanced_accuracy": 0.8166666666666667,
  "macro_auroc": 0.4148148148148148,
  "macro_auprc": 0.8704435203073657,
  "macro_auprc_baseline": 0.8793103448275862,
  "macro_balanced_accuracy": 0.6398148148148148,
  "experiment": "revision_nested_student_only_calibrated",
  "fold": 2,
  "n_outer_test": 29,
  "heart_temperature": 0.5818999409675598,
  "lung_temperature": 1.330634593963623,
  "threshold_objective": "balanced_accuracy",
  "calibration_split": "inner_val",
  "evaluation_split": "outer_test"
}
