# Supplementary material for: Comparative modeling of mixed cardiopulmonary sounds in a low-resource paired dataset: Discrimination, calibration, and operating-point behavior
Source: PLoS One. 2026 Jun 22;21(6):e0352180. doi: 10.1371/journal.pone.0352180 (PMC13286179; doi:10.1371/journal.pone.0352180)
Supplement: S1 Code — (ZIP) [file pone.0352180.s002.zip › outputs/metrics/revision_nested_student_only_fold4_calibrated_outer_test_metrics.json]

{
  "heart_n": 29,
  "heart_positive_rate": 0.896551724137931,
  "heart_auroc": 0.8717948717948718,
  "heart_auprc": 0.9842258332717909,
  "heart_auprc_baseline": 0.896551724137931,
  "heart_accuracy": 0.4482758620689655,
  "heart_f1": 0.5555555555555556,
  "heart_precision": 1.0,
  "heart_recall": 0.38461538461538464,
  "heart_brier": 0.09095073551234807,
  "heart_ece": 0.07015705314175827,
  "heart_threshold": 0.9722,
  "heart_specificity": 1.0,
  "heart_sensitivity": 0.38461538461538464,
  "heart_balanced_accuracy": 0.6923076923076923,
  "lung_n": 29,
  "lung_positive_rate": 0.7586206896551724,
  "lung_auroc": 0.9155844155844156,
  "lung_auprc": 0.9703357103726813,
  "lung_auprc_baseline": 0.7586206896551724,
  "lung_accuracy": 0.896551724137931,
  "lung_f1": 0.9333333333333333,
  "lung_precision": 0.9130434782608695,
  "lung_recall": 0.9545454545454546,
  "lung_brier": 0.11919917980470114,
  "lung_ece": 0.15290990985673045,
  "lung_threshold": 0.8,
  "lung_specificity": 0.7142857142857143,
  "lung_sensitivity": 0.9545454545454546,
  "lung_balanced_accuracy": 0.8344155844155845,
  "macro_auroc": 0.8936896436896438,
  "macro_auprc": 0.977280771822236,
  "macro_auprc_baseline": 0.8275862068965517,
  "macro_balanced_accuracy": 0.7633616383616384,
  "experiment": "revision_nested_student_only_calibrated",
  "fold": 4,
  "n_outer_test": 29,
  "heart_temperature": 2.1183881759643555,
  "lung_temperature": 1.4634467363357544,
  "threshold_objective": "balanced_accuracy",
  "calibration_split": "inner_val",
  "evaluation_split": "outer_test"
}
