# Supplementary material for: Comparative modeling of mixed cardiopulmonary sounds in a low-resource paired dataset: Discrimination, calibration, and operating-point behavior
Source: PLoS One. 2026 Jun 22;21(6):e0352180. doi: 10.1371/journal.pone.0352180 (PMC13286179; doi:10.1371/journal.pone.0352180)
Supplement: S1 Code — (ZIP) [file pone.0352180.s002.zip › outputs/reports/revision_fold_by_fold_supplement.csv]

experiment	fold	n_outer_test	heart_positive_rate	lung_positive_rate	heart_auroc	lung_auroc	heart_auprc	lung_auprc	heart_auprc_baseline	lung_auprc_baseline	macro_auroc	macro_auprc	macro_auprc_baseline	heart_ece	lung_ece	heart_brier	lung_brier	heart_threshold	lung_threshold	heart_temperature	lung_temperature	heart_sensitivity	heart_specificity	lung_sensitivity	lung_specificity	macro_balanced_accuracy
revision_nested_cnn_shared_dual_calibrated	0	29	0.896551724137931	0.8275862068965517	0.6410256410256412	0.9916666666666667	0.9156455393298039	0.9983333333333333	0.896551724137931	0.8275862068965517	0.8163461538461539	0.9569894363315685	0.8620689655172413	0.08351391553878784	0.31220620408140376	0.09835090929642867	0.14785771693234037	0.9062	0.5276	0.6492221355438232	0.7439373135566711	1.0	0.0	0.6666666666666666	1.0	0.6666666666666666
revision_nested_cnn_shared_dual_calibrated	1	29	0.896551724137931	0.7931034482758621	0.5512820512820513	0.7971014492753623	0.9199480315406985	0.9135208837641869	0.896551724137931	0.7931034482758621	0.6741917502787068	0.9167344576524428	0.8448275862068966	0.18792004965372797	0.1055776146722251	0.15250502116876388	0.1125808917357042	0.8	0.7184	0.3493686020374298	1.2295713424682617	0.7692307692307693	0.3333333333333333	0.8695652173913043	0.6666666666666666	0.6596989966555185
revision_nested_cnn_shared_dual_calibrated	2	29	0.9310344827586207	0.8275862068965517	0.14814814814814814	0.7	0.8709915470335277	0.8959775528486494	0.9310344827586207	0.8275862068965517	0.42407407407407405	0.8834845499410886	0.8793103448275862	0.046407006937882	0.6054284639399627	0.06977163900573718	0.5031828658046993	0.9003	0.1658	1.040149211883545	2.4261109828948975	0.8148148148148148	0.0	0.7083333333333334	0.8	0.580787037037037
revision_nested_cnn_shared_dual_calibrated	3	29	0.9310344827586207	0.8275862068965517	0.8703703703703703	0.8083333333333333	0.9895625061406057	0.9554305629357174	0.9310344827586207	0.8275862068965517	0.8393518518518519	0.9724965345381615	0.8793103448275862	0.035552137884600474	0.40951358912319974	0.058015838802082505	0.2909460561294551	0.9073	0.3232	1.1164363622665405	1.9011688232421875	0.8518518518518519	0.5	0.8333333333333334	0.8	0.7462962962962962
revision_nested_cnn_shared_dual_calibrated	4	29	0.896551724137931	0.7586206896551724	0.6410256410256411	0.5974025974025974	0.9452397244089387	0.8233854771698949	0.896551724137931	0.7586206896551724	0.6192141192141192	0.8843126007894168	0.8275862068965517	0.24368406986368119	0.16303337647997104	0.1520212426368787	0.20901948203375015	0.645	0.5992	0.6495482921600342	0.8460147976875305	0.8846153846153846	0.0	0.36363636363636365	0.5714285714285714	0.4549200799200799
revision_nested_dual_teacher_light_calibrated	0	29	0.896551724137931	0.8275862068965517	0.9358974358974359	0.975	0.9922829421909688	0.9950587606837606	0.896551724137931	0.8275862068965517	0.9554487179487179	0.9936708514373647	0.8620689655172413	0.08941216509917682	0.1445681956307641	0.09816384899490489	0.07846538476501423	0.95	0.6036	1.7743152379989624	0.9555765986442566	1.0	0.0	0.875	1.0	0.71875
revision_nested_dual_teacher_light_calibrated	1	29	0.896551724137931	0.7931034482758621	0.7435897435897436	0.7318840579710145	0.963925364341263	0.8551409590426048	0.896551724137931	0.7931034482758621	0.7377369007803791	0.9095331616919339	0.8448275862068966	0.04155345415246893	0.558062646923394	0.08699112838116156	0.4184754469463635	0.9303	0.1703	1.5472332239151	2.3123629093170166	0.8461538461538461	0.3333333333333333	0.9565217391304348	0.3333333333333333	0.6173355629877368
revision_nested_dual_teacher_light_calibrated	2	29	0.9310344827586207	0.8275862068965517	0.5	0.5583333333333333	0.9310344827586207	0.8643129061476166	0.9310344827586207	0.8275862068965517	0.5291666666666667	0.8976736944531186	0.8793103448275862	0.06896551724137934	0.28890130668878555	0.06896551724137931	0.23994361435992226	0.05	0.3531	0.001	0.04932556301355362	1.0	0.0	0.8333333333333334	0.2	0.5083333333333333
revision_nested_dual_teacher_light_calibrated	3	29	0.9310344827586207	0.8275862068965517	0.5740740740740741	0.8166666666666667	0.939117122013591	0.951965521166078	0.9310344827586207	0.8275862068965517	0.6953703703703704	0.9455413215898345	0.8793103448275862	0.09247902234823534	0.38872054938612316	0.06460769921278949	0.2657618317075098	0.8679	0.3519	0.2480548769235611	2.476402759552002	0.8518518518518519	0.5	0.75	0.8	0.725462962962963
revision_nested_dual_teacher_light_calibrated	4	29	0.896551724137931	0.7586206896551724	0.5769230769230769	0.6493506493506493	0.9374411099798895	0.871328653522162	0.896551724137931	0.7586206896551724	0.6131368631368631	0.9043848817510258	0.8275862068965517	0.2487539114623234	0.18350706018250562	0.1545012462336314	0.2161966312998251	0.6404	0.5776	0.6548209190368652	0.8702275156974792	0.9230769230769231	0.0	0.4090909090909091	0.5714285714285714	0.4758991008991009
revision_nested_source_aware_light_calibrated	0	29	0.896551724137931	0.8275862068965517	0.9358974358974359	0.9916666666666667	0.9926324316708931	0.9983333333333333	0.896551724137931	0.8275862068965517	0.9637820512820513	0.9954828825021131	0.8620689655172413	0.09140748607701266	0.1115314999017222	0.0992257504832944	0.04801707022264503	0.9734	0.6688	2.2257237434387207	1.1409330368041992	1.0	0.3333333333333333	0.9583333333333334	1.0	0.8229166666666667
revision_nested_source_aware_light_calibrated	1	29	0.896551724137931	0.7931034482758621	0.7692307692307693	0.7101449275362319	0.967054481600815	0.8498827205035983	0.896551724137931	0.7931034482758621	0.7396878483835005	0.9084686010522066	0.8448275862068966	0.050785557977084395	0.40034677781935396	0.08390796838936913	0.29248502577219376	0.9234	0.2499	1.3581972122192383	2.023089647293091	0.8461538461538461	0.6666666666666666	0.9565217391304348	0.3333333333333333	0.7006688963210702
revision_nested_source_aware_light_calibrated	2	29	0.9310344827586207	0.8275862068965517	0.5	0.5583333333333333	0.9310344827586207	0.8643129061476166	0.9310344827586207	0.8275862068965517	0.5291666666666667	0.8976736944531186	0.8793103448275862	0.06896551724137934	0.22690546718137017	0.06896551724137931	0.20208709252466595	0.05	0.4576	0.001	0.16376176476478577	1.0	0.0	0.8333333333333334	0.2	0.5083333333333333
revision_nested_source_aware_light_calibrated	3	29	0.9310344827586207	0.8275862068965517	0.5740740740740741	0.8666666666666667	0.939117122013591	0.9707888853019422	0.9310344827586207	0.8275862068965517	0.7203703703703703	0.9549530036577666	0.8793103448275862	0.06417480008355503	0.4846409487313238	0.056289367130996824	0.35337300826757834	0.9	0.3225	0.5537635087966919	2.3145666122436523	0.7037037037037037	0.5	0.75	0.8	0.688425925925926
revision_nested_source_aware_light_calibrated	4	29	0.896551724137931	0.7586206896551724	0.5512820512820513	0.6493506493506493	0.9359718190369142	0.8691280763215847	0.896551724137931	0.7586206896551724	0.6003163503163503	0.9025499476792495	0.8275862068965517	0.23753147700737265	0.18067391576438108	0.1490845332503393	0.2152403578480359	0.6526	0.5802	0.6384987831115723	0.8675054907798767	0.8846153846153846	0.0	0.4090909090909091	0.5714285714285714	0.4662837162837163
revision_nested_student_only_calibrated	0	29	0.896551724137931	0.8275862068965517	0.4487179487179488	0.975	0.8905582935882227	0.9953703703703702	0.896551724137931	0.8275862068965517	0.7118589743589744	0.9429643319792964	0.8620689655172413	0.46367849974796693	0.1641565787381139	0.31285650704062473	0.11179219411718834	0.3071	0.9446	2.319666624069214	1.9882760047912598	0.9615384615384616	0.0	0.5833333333333334	1.0	0.6362179487179488
revision_nested_student_only_calibrated	1	29	0.896551724137931	0.7931034482758621	0.5256410256410257	0.7826086956521738	0.8902597167872307	0.8680734987610365	0.896551724137931	0.7931034482758621	0.6541248606465997	0.8791666077741336	0.8448275862068966	0.016743197523314306	0.19558512034087347	0.09242448869786937	0.12954474978551783	0.8934	0.7641	0.6443316340446472	0.721108615398407	0.6538461538461539	0.6666666666666666	0.9130434782608695	0.5	0.6833890746934226
revision_nested_student_only_calibrated	2	29	0.9310344827586207	0.8275862068965517	0.12962962962962962	0.7	0.8757681490323519	0.8651188915823796	0.9310344827586207	0.8275862068965517	0.4148148148148148	0.8704435203073657	0.8793103448275862	0.15008771111225258	0.18856155486970116	0.11845900181858217	0.15617971255523064	0.3852	0.6	0.5818999409675598	1.330634593963623	0.9259259259259259	0.0	0.8333333333333334	0.8	0.6398148148148148
revision_nested_student_only_calibrated	3	29	0.9310344827586207	0.8275862068965517	0.6481481481481481	0.8166666666666667	0.9593258227778474	0.9532175464312611	0.9310344827586207	0.8275862068965517	0.7324074074074074	0.9562716846045543	0.8793103448275862	0.10395323870510892	0.19079910167332353	0.05546012060569929	0.1301138822350685	0.7419	0.7255	0.7992302179336548	2.1558289527893066	0.8888888888888888	0.5	0.7083333333333334	0.8	0.7243055555555555
revision_nested_student_only_calibrated	4	29	0.896551724137931	0.7586206896551724	0.8717948717948718	0.9155844155844156	0.9842258332717909	0.9703357103726813	0.896551724137931	0.7586206896551724	0.8936896436896438	0.977280771822236	0.8275862068965517	0.07015705314175827	0.15290990985673045	0.09095073551234807	0.11919917980470114	0.9722	0.8	2.1183881759643555	1.4634467363357544	0.38461538461538464	1.0	0.9545454545454546	0.7142857142857143	0.7633616383616384
