# Supplementary material for: Comparative modeling of mixed cardiopulmonary sounds in a low-resource paired dataset: Discrimination, calibration, and operating-point behavior
Source: PLoS One. 2026 Jun 22;21(6):e0352180. doi: 10.1371/journal.pone.0352180 (PMC13286179; doi:10.1371/journal.pone.0352180)
Supplement: S1 Code — (ZIP) [file pone.0352180.s002.zip › outputs/reports/revision_nested_long.csv]

heart_n	heart_positive_rate	heart_auroc	heart_auprc	heart_auprc_baseline	heart_accuracy	heart_f1	heart_precision	heart_recall	heart_brier	heart_ece	heart_threshold	heart_specificity	heart_sensitivity	heart_balanced_accuracy	lung_n	lung_positive_rate	lung_auroc	lung_auprc	lung_auprc_baseline	lung_accuracy	lung_f1	lung_precision	lung_recall	lung_brier	lung_ece	lung_threshold	lung_specificity	lung_sensitivity	lung_balanced_accuracy	macro_auroc	macro_auprc	macro_auprc_baseline	macro_balanced_accuracy	experiment	fold	n_outer_test	heart_temperature	lung_temperature	threshold_objective	calibration_split	evaluation_split	metric_file
29	0.896551724137931	0.6410256410256412	0.9156455393298039	0.896551724137931	0.896551724137931	0.9454545454545454	0.896551724137931	1.0	0.09835090929642867	0.08351391553878784	0.9062	0.0	1.0	0.5	29	0.8275862068965517	0.9916666666666667	0.9983333333333333	0.8275862068965517	0.7241379310344828	0.8	1.0	0.6666666666666666	0.14785771693234037	0.31220620408140376	0.5276	1.0	0.6666666666666666	0.8333333333333333	0.8163461538461539	0.9569894363315685	0.8620689655172413	0.6666666666666666	revision_nested_cnn_shared_dual_calibrated	0	29	0.6492221355438232	0.7439373135566711	balanced_accuracy	inner_val	outer_test	C:/项目/hls_step1_project/outputs/metrics/revision_nested_cnn_shared_dual_fold0_calibrated_outer_test_metrics.json
29	0.896551724137931	0.5512820512820513	0.9199480315406985	0.896551724137931	0.7241379310344828	0.8333333333333334	0.9090909090909091	0.7692307692307693	0.15250502116876388	0.18792004965372797	0.8	0.3333333333333333	0.7692307692307693	0.5512820512820513	29	0.7931034482758621	0.7971014492753623	0.9135208837641869	0.7931034482758621	0.8275862068965517	0.8888888888888888	0.9090909090909091	0.8695652173913043	0.1125808917357042	0.1055776146722251	0.7184	0.6666666666666666	0.8695652173913043	0.7681159420289855	0.6741917502787068	0.9167344576524428	0.8448275862068966	0.6596989966555185	revision_nested_cnn_shared_dual_calibrated	1	29	0.3493686020374298	1.2295713424682617	balanced_accuracy	inner_val	outer_test	C:/项目/hls_step1_project/outputs/metrics/revision_nested_cnn_shared_dual_fold1_calibrated_outer_test_metrics.json
29	0.9310344827586207	0.14814814814814814	0.8709915470335277	0.9310344827586207	0.7586206896551724	0.8627450980392157	0.9166666666666666	0.8148148148148148	0.06977163900573718	0.046407006937882	0.9003	0.0	0.8148148148148148	0.4074074074074074	29	0.8275862068965517	0.7	0.8959775528486494	0.8275862068965517	0.7241379310344828	0.8095238095238095	0.9444444444444444	0.7083333333333334	0.5031828658046993	0.6054284639399627	0.1658	0.8	0.7083333333333334	0.7541666666666667	0.42407407407407405	0.8834845499410886	0.8793103448275862	0.580787037037037	revision_nested_cnn_shared_dual_calibrated	2	29	1.040149211883545	2.4261109828948975	balanced_accuracy	inner_val	outer_test	C:/项目/hls_step1_project/outputs/metrics/revision_nested_cnn_shared_dual_fold2_calibrated_outer_test_metrics.json
29	0.9310344827586207	0.8703703703703703	0.9895625061406057	0.9310344827586207	0.8275862068965517	0.9019607843137255	0.9583333333333334	0.8518518518518519	0.058015838802082505	0.035552137884600474	0.9073	0.5	0.8518518518518519	0.6759259259259259	29	0.8275862068965517	0.8083333333333333	0.9554305629357174	0.8275862068965517	0.8275862068965517	0.8888888888888888	0.9523809523809523	0.8333333333333334	0.2909460561294551	0.40951358912319974	0.3232	0.8	0.8333333333333334	0.8166666666666667	0.8393518518518519	0.9724965345381615	0.8793103448275862	0.7462962962962962	revision_nested_cnn_shared_dual_calibrated	3	29	1.1164363622665405	1.9011688232421875	balanced_accuracy	inner_val	outer_test	C:/项目/hls_step1_project/outputs/metrics/revision_nested_cnn_shared_dual_fold3_calibrated_outer_test_metrics.json
29	0.896551724137931	0.6410256410256411	0.9452397244089387	0.896551724137931	0.7931034482758621	0.8846153846153846	0.8846153846153846	0.8846153846153846	0.1520212426368787	0.24368406986368119	0.645	0.0	0.8846153846153846	0.4423076923076923	29	0.7586206896551724	0.5974025974025974	0.8233854771698949	0.7586206896551724	0.41379310344827586	0.48484848484848486	0.7272727272727273	0.36363636363636365	0.20901948203375015	0.16303337647997104	0.5992	0.5714285714285714	0.36363636363636365	0.4675324675324675	0.6192141192141192	0.8843126007894168	0.8275862068965517	0.4549200799200799	revision_nested_cnn_shared_dual_calibrated	4	29	0.6495482921600342	0.8460147976875305	balanced_accuracy	inner_val	outer_test	C:/项目/hls_step1_project/outputs/metrics/revision_nested_cnn_shared_dual_fold4_calibrated_outer_test_metrics.json
29	0.896551724137931	0.9358974358974359	0.9922829421909688	0.896551724137931	0.896551724137931	0.9454545454545454	0.896551724137931	1.0	0.09816384899490489	0.08941216509917682	0.95	0.0	1.0	0.5	29	0.8275862068965517	0.975	0.9950587606837606	0.8275862068965517	0.896551724137931	0.9333333333333333	1.0	0.875	0.07846538476501423	0.1445681956307641	0.6036	1.0	0.875	0.9375	0.9554487179487179	0.9936708514373647	0.8620689655172413	0.71875	revision_nested_dual_teacher_light_calibrated	0	29	1.7743152379989624	0.9555765986442566	balanced_accuracy	inner_val	outer_test	C:/项目/hls_step1_project/outputs/metrics/revision_nested_dual_teacher_light_fold0_calibrated_outer_test_metrics.json
29	0.896551724137931	0.7435897435897436	0.963925364341263	0.896551724137931	0.7931034482758621	0.88	0.9166666666666666	0.8461538461538461	0.08699112838116156	0.04155345415246893	0.9303	0.3333333333333333	0.8461538461538461	0.5897435897435898	29	0.7931034482758621	0.7318840579710145	0.8551409590426048	0.7931034482758621	0.8275862068965517	0.8979591836734694	0.8461538461538461	0.9565217391304348	0.4184754469463635	0.558062646923394	0.1703	0.3333333333333333	0.9565217391304348	0.644927536231884	0.7377369007803791	0.9095331616919339	0.8448275862068966	0.6173355629877368	revision_nested_dual_teacher_light_calibrated	1	29	1.5472332239151	2.3123629093170166	balanced_accuracy	inner_val	outer_test	C:/项目/hls_step1_project/outputs/metrics/revision_nested_dual_teacher_light_fold1_calibrated_outer_test_metrics.json
29	0.9310344827586207	0.5	0.9310344827586207	0.9310344827586207	0.9310344827586207	0.9642857142857143	0.9310344827586207	1.0	0.06896551724137931	0.06896551724137934	0.05	0.0	1.0	0.5	29	0.8275862068965517	0.5583333333333333	0.8643129061476166	0.8275862068965517	0.7241379310344828	0.8333333333333334	0.8333333333333334	0.8333333333333334	0.23994361435992226	0.28890130668878555	0.3531	0.2	0.8333333333333334	0.5166666666666667	0.5291666666666667	0.8976736944531186	0.8793103448275862	0.5083333333333333	revision_nested_dual_teacher_light_calibrated	2	29	0.001	0.04932556301355362	balanced_accuracy	inner_val	outer_test	C:/项目/hls_step1_project/outputs/metrics/revision_nested_dual_teacher_light_fold2_calibrated_outer_test_metrics.json
29	0.9310344827586207	0.5740740740740741	0.939117122013591	0.9310344827586207	0.8275862068965517	0.9019607843137255	0.9583333333333334	0.8518518518518519	0.06460769921278949	0.09247902234823534	0.8679	0.5	0.8518518518518519	0.6759259259259259	29	0.8275862068965517	0.8166666666666667	0.951965521166078	0.8275862068965517	0.7586206896551724	0.8372093023255814	0.9473684210526315	0.75	0.2657618317075098	0.38872054938612316	0.3519	0.8	0.75	0.775	0.6953703703703704	0.9455413215898345	0.8793103448275862	0.725462962962963	revision_nested_dual_teacher_light_calibrated	3	29	0.2480548769235611	2.476402759552002	balanced_accuracy	inner_val	outer_test	C:/项目/hls_step1_project/outputs/metrics/revision_nested_dual_teacher_light_fold3_calibrated_outer_test_metrics.json
29	0.896551724137931	0.5769230769230769	0.9374411099798895	0.896551724137931	0.8275862068965517	0.9056603773584906	0.8888888888888888	0.9230769230769231	0.1545012462336314	0.2487539114623234	0.6404	0.0	0.9230769230769231	0.46153846153846156	29	0.7586206896551724	0.6493506493506493	0.871328653522162	0.7586206896551724	0.4482758620689655	0.5294117647058824	0.75	0.4090909090909091	0.2161966312998251	0.18350706018250562	0.5776	0.5714285714285714	0.4090909090909091	0.4902597402597403	0.6131368631368631	0.9043848817510258	0.8275862068965517	0.4758991008991009	revision_nested_dual_teacher_light_calibrated	4	29	0.6548209190368652	0.8702275156974792	balanced_accuracy	inner_val	outer_test	C:/项目/hls_step1_project/outputs/metrics/revision_nested_dual_teacher_light_fold4_calibrated_outer_test_metrics.json
29	0.896551724137931	0.9358974358974359	0.9926324316708931	0.896551724137931	0.9310344827586207	0.9629629629629629	0.9285714285714286	1.0	0.0992257504832944	0.09140748607701266	0.9734	0.3333333333333333	1.0	0.6666666666666666	29	0.8275862068965517	0.9916666666666667	0.9983333333333333	0.8275862068965517	0.9655172413793104	0.9787234042553191	1.0	0.9583333333333334	0.04801707022264503	0.1115314999017222	0.6688	1.0	0.9583333333333334	0.9791666666666667	0.9637820512820513	0.9954828825021131	0.8620689655172413	0.8229166666666667	revision_nested_source_aware_light_calibrated	0	29	2.2257237434387207	1.1409330368041992	balanced_accuracy	inner_val	outer_test	C:/项目/hls_step1_project/outputs/metrics/revision_nested_source_aware_light_fold0_calibrated_outer_test_metrics.json
29	0.896551724137931	0.7692307692307693	0.967054481600815	0.896551724137931	0.8275862068965517	0.8979591836734694	0.9565217391304348	0.8461538461538461	0.08390796838936913	0.050785557977084395	0.9234	0.6666666666666666	0.8461538461538461	0.7564102564102564	29	0.7931034482758621	0.7101449275362319	0.8498827205035983	0.7931034482758621	0.8275862068965517	0.8979591836734694	0.8461538461538461	0.9565217391304348	0.29248502577219376	0.40034677781935396	0.2499	0.3333333333333333	0.9565217391304348	0.644927536231884	0.7396878483835005	0.9084686010522066	0.8448275862068966	0.7006688963210702	revision_nested_source_aware_light_calibrated	1	29	1.3581972122192383	2.023089647293091	balanced_accuracy	inner_val	outer_test	C:/项目/hls_step1_project/outputs/metrics/revision_nested_source_aware_light_fold1_calibrated_outer_test_metrics.json
29	0.9310344827586207	0.5	0.9310344827586207	0.9310344827586207	0.9310344827586207	0.9642857142857143	0.9310344827586207	1.0	0.06896551724137931	0.06896551724137934	0.05	0.0	1.0	0.5	29	0.8275862068965517	0.5583333333333333	0.8643129061476166	0.8275862068965517	0.7241379310344828	0.8333333333333334	0.8333333333333334	0.8333333333333334	0.20208709252466595	0.22690546718137017	0.4576	0.2	0.8333333333333334	0.5166666666666667	0.5291666666666667	0.8976736944531186	0.8793103448275862	0.5083333333333333	revision_nested_source_aware_light_calibrated	2	29	0.001	0.16376176476478577	balanced_accuracy	inner_val	outer_test	C:/项目/hls_step1_project/outputs/metrics/revision_nested_source_aware_light_fold2_calibrated_outer_test_metrics.json
29	0.9310344827586207	0.5740740740740741	0.939117122013591	0.9310344827586207	0.6896551724137931	0.8085106382978723	0.95	0.7037037037037037	0.056289367130996824	0.06417480008355503	0.9	0.5	0.7037037037037037	0.6018518518518519	29	0.8275862068965517	0.8666666666666667	0.9707888853019422	0.8275862068965517	0.7586206896551724	0.8372093023255814	0.9473684210526315	0.75	0.35337300826757834	0.4846409487313238	0.3225	0.8	0.75	0.775	0.7203703703703703	0.9549530036577666	0.8793103448275862	0.688425925925926	revision_nested_source_aware_light_calibrated	3	29	0.5537635087966919	2.3145666122436523	balanced_accuracy	inner_val	outer_test	C:/项目/hls_step1_project/outputs/metrics/revision_nested_source_aware_light_fold3_calibrated_outer_test_metrics.json
29	0.896551724137931	0.5512820512820513	0.9359718190369142	0.896551724137931	0.7931034482758621	0.8846153846153846	0.8846153846153846	0.8846153846153846	0.1490845332503393	0.23753147700737265	0.6526	0.0	0.8846153846153846	0.4423076923076923	29	0.7586206896551724	0.6493506493506493	0.8691280763215847	0.7586206896551724	0.4482758620689655	0.5294117647058824	0.75	0.4090909090909091	0.2152403578480359	0.18067391576438108	0.5802	0.5714285714285714	0.4090909090909091	0.4902597402597403	0.6003163503163503	0.9025499476792495	0.8275862068965517	0.4662837162837163	revision_nested_source_aware_light_calibrated	4	29	0.6384987831115723	0.8675054907798767	balanced_accuracy	inner_val	outer_test	C:/项目/hls_step1_project/outputs/metrics/revision_nested_source_aware_light_fold4_calibrated_outer_test_metrics.json
29	0.896551724137931	0.4487179487179488	0.8905582935882227	0.896551724137931	0.8620689655172413	0.9259259259259259	0.8928571428571429	0.9615384615384616	0.31285650704062473	0.46367849974796693	0.3071	0.0	0.9615384615384616	0.4807692307692308	29	0.8275862068965517	0.975	0.9953703703703702	0.8275862068965517	0.6551724137931034	0.7368421052631579	1.0	0.5833333333333334	0.11179219411718834	0.1641565787381139	0.9446	1.0	0.5833333333333334	0.7916666666666667	0.7118589743589744	0.9429643319792964	0.8620689655172413	0.6362179487179488	revision_nested_student_only_calibrated	0	29	2.319666624069214	1.9882760047912598	balanced_accuracy	inner_val	outer_test	C:/项目/hls_step1_project/outputs/metrics/revision_nested_student_only_fold0_calibrated_outer_test_metrics.json
29	0.896551724137931	0.5256410256410257	0.8902597167872307	0.896551724137931	0.6551724137931034	0.7727272727272727	0.9444444444444444	0.6538461538461539	0.09242448869786937	0.016743197523314306	0.8934	0.6666666666666666	0.6538461538461539	0.6602564102564102	29	0.7931034482758621	0.7826086956521738	0.8680734987610365	0.7931034482758621	0.8275862068965517	0.8936170212765957	0.875	0.9130434782608695	0.12954474978551783	0.19558512034087347	0.7641	0.5	0.9130434782608695	0.7065217391304348	0.6541248606465997	0.8791666077741336	0.8448275862068966	0.6833890746934226	revision_nested_student_only_calibrated	1	29	0.6443316340446472	0.721108615398407	balanced_accuracy	inner_val	outer_test	C:/项目/hls_step1_project/outputs/metrics/revision_nested_student_only_fold1_calibrated_outer_test_metrics.json
29	0.9310344827586207	0.12962962962962962	0.8757681490323519	0.9310344827586207	0.8620689655172413	0.9259259259259259	0.9259259259259259	0.9259259259259259	0.11845900181858217	0.15008771111225258	0.3852	0.0	0.9259259259259259	0.46296296296296297	29	0.8275862068965517	0.7	0.8651188915823796	0.8275862068965517	0.8275862068965517	0.8888888888888888	0.9523809523809523	0.8333333333333334	0.15617971255523064	0.18856155486970116	0.6	0.8	0.8333333333333334	0.8166666666666667	0.4148148148148148	0.8704435203073657	0.8793103448275862	0.6398148148148148	revision_nested_student_only_calibrated	2	29	0.5818999409675598	1.330634593963623	balanced_accuracy	inner_val	outer_test	C:/项目/hls_step1_project/outputs/metrics/revision_nested_student_only_fold2_calibrated_outer_test_metrics.json
29	0.9310344827586207	0.6481481481481481	0.9593258227778474	0.9310344827586207	0.8620689655172413	0.9230769230769231	0.96	0.8888888888888888	0.05546012060569929	0.10395323870510892	0.7419	0.5	0.8888888888888888	0.6944444444444444	29	0.8275862068965517	0.8166666666666667	0.9532175464312611	0.8275862068965517	0.7241379310344828	0.8095238095238095	0.9444444444444444	0.7083333333333334	0.1301138822350685	0.19079910167332353	0.7255	0.8	0.7083333333333334	0.7541666666666667	0.7324074074074074	0.9562716846045543	0.8793103448275862	0.7243055555555555	revision_nested_student_only_calibrated	3	29	0.7992302179336548	2.1558289527893066	balanced_accuracy	inner_val	outer_test	C:/项目/hls_step1_project/outputs/metrics/revision_nested_student_only_fold3_calibrated_outer_test_metrics.json
29	0.896551724137931	0.8717948717948718	0.9842258332717909	0.896551724137931	0.4482758620689655	0.5555555555555556	1.0	0.38461538461538464	0.09095073551234807	0.07015705314175827	0.9722	1.0	0.38461538461538464	0.6923076923076923	29	0.7586206896551724	0.9155844155844156	0.9703357103726813	0.7586206896551724	0.896551724137931	0.9333333333333333	0.9130434782608695	0.9545454545454546	0.11919917980470114	0.15290990985673045	0.8	0.7142857142857143	0.9545454545454546	0.8344155844155845	0.8936896436896438	0.977280771822236	0.8275862068965517	0.7633616383616384	revision_nested_student_only_calibrated	4	29	2.1183881759643555	1.4634467363357544	balanced_accuracy	inner_val	outer_test	C:/项目/hls_step1_project/outputs/metrics/revision_nested_student_only_fold4_calibrated_outer_test_metrics.json
