# Supplementary material for: Comparative modeling of mixed cardiopulmonary sounds in a low-resource paired dataset: Discrimination, calibration, and operating-point behavior
Source: PLoS One. 2026 Jun 22;21(6):e0352180. doi: 10.1371/journal.pone.0352180 (PMC13286179; doi:10.1371/journal.pone.0352180)
Supplement: S1 Code — (ZIP) [file pone.0352180.s002.zip › outputs/reports/revision_nested_split_audit.csv]

fold	n_inner_train	n_inner_val	n_outer_test	n_inner_train_groups	n_inner_val_groups	n_outer_test_groups	inner_train_inner_val_group_overlap	inner_train_outer_test_group_overlap	inner_val_outer_test_group_overlap	inner_train_heart_positive_rate	inner_val_heart_positive_rate	outer_test_heart_positive_rate	inner_train_lung_positive_rate	inner_val_lung_positive_rate	outer_test_lung_positive_rate	group_col	stratify_col	inner_val_size	split_strategy	random_state
0	93	23	29	93	23	29	0	0	0	0.913978494623656	0.9130434782608696	0.896551724137931	0.7849462365591398	0.8695652173913043	0.8275862068965517	group_id	is_heart_abnormal	0.2	StratifiedGroupKFold	42
1	93	23	29	93	23	29	0	0	0	0.913978494623656	0.9130434782608696	0.896551724137931	0.8387096774193549	0.6956521739130435	0.7931034482758621	group_id	is_heart_abnormal	0.2	StratifiedGroupKFold	43
2	92	24	29	92	24	29	0	0	0	0.9130434782608696	0.875	0.9310344827586208	0.782608695652174	0.875	0.8275862068965517	group_id	is_heart_abnormal	0.2	StratifiedGroupKFold	44
3	93	23	29	93	23	29	0	0	0	0.9032258064516128	0.9130434782608696	0.9310344827586208	0.8172043010752689	0.7391304347826086	0.8275862068965517	group_id	is_heart_abnormal	0.2	StratifiedGroupKFold	45
4	93	23	29	93	23	29	0	0	0	0.9139784946236559	0.9130434782608695	0.896551724137931	0.8279569892473119	0.782608695652174	0.7586206896551724	group_id	is_heart_abnormal	0.2	StratifiedGroupKFold	46
