# Supplementary material for: Comparative modeling of mixed cardiopulmonary sounds in a low-resource paired dataset: Discrimination, calibration, and operating-point behavior
Source: PLoS One. 2026 Jun 22;21(6):e0352180. doi: 10.1371/journal.pone.0352180 (PMC13286179; doi:10.1371/journal.pone.0352180)
Supplement: S1 Code — (ZIP) [file pone.0352180.s002.zip › outputs/reports/revision_nested_summary.csv]

experiment	n_folds_found	macro_auroc_mean	macro_auroc_sd	macro_auprc_mean	macro_auprc_sd	macro_auprc_baseline_mean	macro_auprc_baseline_sd	macro_balanced_accuracy_mean	macro_balanced_accuracy_sd	heart_auroc_mean	heart_auroc_sd	heart_auprc_mean	heart_auprc_sd	heart_auprc_baseline_mean	heart_auprc_baseline_sd	heart_ece_mean	heart_ece_sd	heart_brier_mean	heart_brier_sd	lung_auroc_mean	lung_auroc_sd	lung_auprc_mean	lung_auprc_sd	lung_auprc_baseline_mean	lung_auprc_baseline_sd	lung_ece_mean	lung_ece_sd	lung_brier_mean	lung_brier_sd	heart_temperature_mean	heart_temperature_sd	lung_temperature_mean	lung_temperature_sd	heart_threshold_mean	heart_threshold_sd	lung_threshold_mean	lung_threshold_sd	n_outer_test_mean	n_outer_test_sd	heart_positive_rate_mean	heart_positive_rate_sd	lung_positive_rate_mean	lung_positive_rate_sd
revision_nested_cnn_shared_dual_calibrated	5	0.6746355898529812	0.16812654497796384	0.9228035158505357	0.04093421049460526	0.8586206896551725	0.022480008293802225	0.6216738153151196	0.11009038418587742	0.5703703703703704	0.26392248076216823	0.9282774696907149	0.043457438710229584	0.9103448275862067	0.01888698474155743	0.11941543597573592	0.09190726047289423	0.10613293018197818	0.04459278492753354	0.7789008093355919	0.14631625461445466	0.9173295620103564	0.06578222146179732	0.8068965517241379	0.030842316931031587	0.3191518496593525	0.20009667498086642	0.2527174025271898	0.1555134092501136	0.7609449207782746	0.31568000289031645	1.4293606519699096	0.7187015165246795	0.8317599999999998	0.11383467397941628	0.46684000000000003	0.2212187333839519	29.0	0.0	0.9103448275862067	0.01888698474155743	0.8068965517241379	0.030842316931031587
revision_nested_dual_teacher_light_calibrated	5	0.7061719037805995	0.16065360639801732	0.9301607821846556	0.04004808524920665	0.8586206896551725	0.022480008293802225	0.6091561920366267	0.11568023922857243	0.6660968660968661	0.17521830767739424	0.9527602042568667	0.025394502016681482	0.9103448275862067	0.01888698474155743	0.10823281406071676	0.08114282967840901	0.09464588801277334	0.03610889617385354	0.7462469414643327	0.1598386744935564	0.9075613601124444	0.06236718061437155	0.8068965517241379	0.030842316931031587	0.31275195176231446	0.16696364580482562	0.24376858181572697	0.12155881452105077	0.8450848515748977	0.7844752767214914	1.3327790692448616	1.0333136250596873	0.68772	0.37716928162298685	0.41129999999999994	0.1800219292197481	29.0	0.0	0.9103448275862067	0.01888698474155743	0.8068965517241379	0.030842316931031587
revision_nested_source_aware_light_calibrated	5	0.7106646574037879	0.16592410243936387	0.9318256258688911	0.04229684470098084	0.8586206896551725	0.022480008293802225	0.6373257077061425	0.14744659318714953	0.6660968660968661	0.18211792492789938	0.9531620674161667	0.02614050477590856	0.9103448275862067	0.01888698474155743	0.10257296767728082	0.07685096457231334	0.09149462729907579	0.03598922085177414	0.7552324487107096	0.17344439021605537	0.910489184321615	0.0686818422718608	0.8068965517241379	0.030842316931031587	0.2808197218796302	0.15606428247642923	0.2222405109270238	0.11504237635748163	0.9554366495132445	0.8585723051862453	1.3019713103771209	0.8740102609345208	0.6998800000000001	0.38386254310625306	0.4558	0.17393339242365163	29.0	0.0	0.9103448275862067	0.01888698474155743	0.8068965517241379	0.030842316931031587
revision_nested_student_only_calibrated	5	0.681379140183488	0.17349927201476162	0.9252253832975171	0.04772517657124678	0.8586206896551725	0.022480008293802225	0.689417806428676	0.054799344348021924	0.5247863247863248	0.27274943319763695	0.9200275630914886	0.0484232107568977	0.9103448275862067	0.01888698474155743	0.1609239400460802	0.17610374950706603	0.1340301707350247	0.10244686812210796	0.8379719555806512	0.10880676141397722	0.9304232035035458	0.06017238485195527	0.8068965517241379	0.030842316931031587	0.17840245309574848	0.018741284610938682	0.1293659436995413	0.016820889887222974	1.2927033185958863	0.8522840046793583	1.5318589806556702	0.5701189941105502	0.65996	0.2994601192145625	0.76684	0.12475004208416124	29.0	0.0	0.9103448275862067	0.01888698474155743	0.8068965517241379	0.030842316931031587
