# Supplementary material for: Comparative modeling of mixed cardiopulmonary sounds in a low-resource paired dataset: Discrimination, calibration, and operating-point behavior
Source: PLoS One. 2026 Jun 22;21(6):e0352180. doi: 10.1371/journal.pone.0352180 (PMC13286179; doi:10.1371/journal.pone.0352180)
Supplement: S1 Code — (ZIP) [file pone.0352180.s002.zip › outputs/reports/revision_nested_summary.md]

# Cross-validation summary

|experiment|n_folds_found|macro_auroc|macro_auprc|macro_auprc_baseline|macro_balanced_accuracy|heart_ece|lung_ece|heart_brier|lung_brier|
|---|---|---|---|---|---|---|---|---|---|
|revision_nested_cnn_shared_dual_calibrated|5|0.6746 +/- 0.1681|0.9228 +/- 0.0409|0.8586 +/- 0.0225|0.6217 +/- 0.1101|0.1194 +/- 0.0919|0.3192 +/- 0.2001|0.1061 +/- 0.0446|0.2527 +/- 0.1555|
|revision_nested_dual_teacher_light_calibrated|5|0.7062 +/- 0.1607|0.9302 +/- 0.0400|0.8586 +/- 0.0225|0.6092 +/- 0.1157|0.1082 +/- 0.0811|0.3128 +/- 0.1670|0.0946 +/- 0.0361|0.2438 +/- 0.1216|
|revision_nested_source_aware_light_calibrated|5|0.7107 +/- 0.1659|0.9318 +/- 0.0423|0.8586 +/- 0.0225|0.6373 +/- 0.1474|0.1026 +/- 0.0769|0.2808 +/- 0.1561|0.0915 +/- 0.0360|0.2222 +/- 0.1150|
|revision_nested_student_only_calibrated|5|0.6814 +/- 0.1735|0.9252 +/- 0.0477|0.8586 +/- 0.0225|0.6894 +/- 0.0548|0.1609 +/- 0.1761|0.1784 +/- 0.0187|0.1340 +/- 0.1024|0.1294 +/- 0.0168|
