# Supplementary material for: Comparative modeling of mixed cardiopulmonary sounds in a low-resource paired dataset: Discrimination, calibration, and operating-point behavior
Source: PLoS One. 2026 Jun 22;21(6):e0352180. doi: 10.1371/journal.pone.0352180 (PMC13286179; doi:10.1371/journal.pone.0352180)
Supplement: S1 Code — (ZIP) [file pone.0352180.s002.zip › outputs/reports/revision_nested_verification_report.json]

{
  "revision_prefix": "revision_nested",
  "start_fold": 0,
  "end_fold": 4,
  "models": [
    "student_only",
    "cnn_shared_dual",
    "dual_teacher_light",
    "source_aware_light"
  ],
  "failures": [],
  "checks": [
    {
      "model": "student_only",
      "fold": 0,
      "inner_val_exists": true,
      "outer_test_exists": true,
      "metrics_exists": true,
      "group_overlap": 0,
      "calibration_split": "inner_val",
      "evaluation_split": "outer_test",
      "required_metric_fields_present": true,
      "status": "ok"
    },
    {
      "model": "student_only",
      "fold": 1,
      "inner_val_exists": true,
      "outer_test_exists": true,
      "metrics_exists": true,
      "group_overlap": 0,
      "calibration_split": "inner_val",
      "evaluation_split": "outer_test",
      "required_metric_fields_present": true,
      "status": "ok"
    },
    {
      "model": "student_only",
      "fold": 2,
      "inner_val_exists": true,
      "outer_test_exists": true,
      "metrics_exists": true,
      "group_overlap": 0,
      "calibration_split": "inner_val",
      "evaluation_split": "outer_test",
      "required_metric_fields_present": true,
      "status": "ok"
    },
    {
      "model": "student_only",
      "fold": 3,
      "inner_val_exists": true,
      "outer_test_exists": true,
      "metrics_exists": true,
      "group_overlap": 0,
      "calibration_split": "inner_val",
      "evaluation_split": "outer_test",
      "required_metric_fields_present": true,
      "status": "ok"
    },
    {
      "model": "student_only",
      "fold": 4,
      "inner_val_exists": true,
      "outer_test_exists": true,
      "metrics_exists": true,
      "group_overlap": 0,
      "calibration_split": "inner_val",
      "evaluation_split": "outer_test",
      "required_metric_fields_present": true,
      "status": "ok"
    },
    {
      "model": "cnn_shared_dual",
      "fold": 0,
      "inner_val_exists": true,
      "outer_test_exists": true,
      "metrics_exists": true,
      "group_overlap": 0,
      "calibration_split": "inner_val",
      "evaluation_split": "outer_test",
      "required_metric_fields_present": true,
      "status": "ok"
    },
    {
      "model": "cnn_shared_dual",
      "fold": 1,
      "inner_val_exists": true,
      "outer_test_exists": true,
      "metrics_exists": true,
      "group_overlap": 0,
      "calibration_split": "inner_val",
      "evaluation_split": "outer_test",
      "required_metric_fields_present": true,
      "status": "ok"
    },
    {
      "model": "cnn_shared_dual",
      "fold": 2,
      "inner_val_exists": true,
      "outer_test_exists": true,
      "metrics_exists": true,
      "group_overlap": 0,
      "calibration_split": "inner_val",
      "evaluation_split": "outer_test",
      "required_metric_fields_present": true,
      "status": "ok"
    },
    {
      "model": "cnn_shared_dual",
      "fold": 3,
      "inner_val_exists": true,
      "outer_test_exists": true,
      "metrics_exists": true,
      "group_overlap": 0,
      "calibration_split": "inner_val",
      "evaluation_split": "outer_test",
      "required_metric_fields_present": true,
      "status": "ok"
    },
    {
      "model": "cnn_shared_dual",
      "fold": 4,
      "inner_val_exists": true,
      "outer_test_exists": true,
      "metrics_exists": true,
      "group_overlap": 0,
      "calibration_split": "inner_val",
      "evaluation_split": "outer_test",
      "required_metric_fields_present": true,
      "status": "ok"
    },
    {
      "model": "dual_teacher_light",
      "fold": 0,
      "inner_val_exists": true,
      "outer_test_exists": true,
      "metrics_exists": true,
      "group_overlap": 0,
      "calibration_split": "inner_val",
      "evaluation_split": "outer_test",
      "required_metric_fields_present": true,
      "status": "ok"
    },
    {
      "model": "dual_teacher_light",
      "fold": 1,
      "inner_val_exists": true,
      "outer_test_exists": true,
      "metrics_exists": true,
      "group_overlap": 0,
      "calibration_split": "inner_val",
      "evaluation_split": "outer_test",
      "required_metric_fields_present": true,
      "status": "ok"
    },
    {
      "model": "dual_teacher_light",
      "fold": 2,
      "inner_val_exists": true,
      "outer_test_exists": true,
      "metrics_exists": true,
      "group_overlap": 0,
      "calibration_split": "inner_val",
      "evaluation_split": "outer_test",
      "required_metric_fields_present": true,
      "status": "ok"
    },
    {
      "model": "dual_teacher_light",
      "fold": 3,
      "inner_val_exists": true,
      "outer_test_exists": true,
      "metrics_exists": true,
      "group_overlap": 0,
      "calibration_split": "inner_val",
      "evaluation_split": "outer_test",
      "required_metric_fields_present": true,
      "status": "ok"
    },
    {
      "model": "dual_teacher_light",
      "fold": 4,
      "inner_val_exists": true,
      "outer_test_exists": true,
      "metrics_exists": true,
      "group_overlap": 0,
      "calibration_split": "inner_val",
      "evaluation_split": "outer_test",
      "required_metric_fields_present": true,
      "status": "ok"
    },
    {
      "model": "source_aware_light",
      "fold": 0,
      "inner_val_exists": true,
      "outer_test_exists": true,
      "metrics_exists": true,
      "group_overlap": 0,
      "calibration_split": "inner_val",
      "evaluation_split": "outer_test",
      "required_metric_fields_present": true,
      "status": "ok"
    },
    {
      "model": "source_aware_light",
      "fold": 1,
      "inner_val_exists": true,
      "outer_test_exists": true,
      "metrics_exists": true,
      "group_overlap": 0,
      "calibration_split": "inner_val",
      "evaluation_split": "outer_test",
      "required_metric_fields_present": true,
      "status": "ok"
    },
    {
      "model": "source_aware_light",
      "fold": 2,
      "inner_val_exists": true,
      "outer_test_exists": true,
      "metrics_exists": true,
      "group_overlap": 0,
      "calibration_split": "inner_val",
      "evaluation_split": "outer_test",
      "required_metric_fields_present": true,
      "status": "ok"
    },
    {
      "model": "source_aware_light",
      "fold": 3,
      "inner_val_exists": true,
      "outer_test_exists": true,
      "metrics_exists": true,
      "group_overlap": 0,
      "calibration_split": "inner_val",
      "evaluation_split": "outer_test",
      "required_metric_fields_present": true,
      "status": "ok"
    },
    {
      "model": "source_aware_light",
      "fold": 4,
      "inner_val_exists": true,
      "outer_test_exists": true,
      "metrics_exists": true,
      "group_overlap": 0,
      "calibration_split": "inner_val",
      "evaluation_split": "outer_test",
      "required_metric_fields_present": true,
      "status": "ok"
    }
  ],
  "ok": true
}
