# Supplementary material for: Comparative modeling of mixed cardiopulmonary sounds in a low-resource paired dataset: Discrimination, calibration, and operating-point behavior
Source: PLoS One. 2026 Jun 22;21(6):e0352180. doi: 10.1371/journal.pone.0352180 (PMC13286179; doi:10.1371/journal.pone.0352180)
Supplement: S1 Code — (ZIP) [file pone.0352180.s002.zip › outputs/reports/revision_nested_verification_report.md]

# Revision Nested Verification Report

- Prefix: `revision_nested`
- Folds: `0` to `4`
- Overall status: `PASS`

## Checks

|model|fold|inner_val_exists|outer_test_exists|metrics_exists|group_overlap|calibration_split|evaluation_split|required_metric_fields_present|status|
|---|---|---|---|---|---|---|---|---|---|
|student_only|0|True|True|True|0|inner_val|outer_test|True|ok|
|student_only|1|True|True|True|0|inner_val|outer_test|True|ok|
|student_only|2|True|True|True|0|inner_val|outer_test|True|ok|
|student_only|3|True|True|True|0|inner_val|outer_test|True|ok|
|student_only|4|True|True|True|0|inner_val|outer_test|True|ok|
|cnn_shared_dual|0|True|True|True|0|inner_val|outer_test|True|ok|
|cnn_shared_dual|1|True|True|True|0|inner_val|outer_test|True|ok|
|cnn_shared_dual|2|True|True|True|0|inner_val|outer_test|True|ok|
|cnn_shared_dual|3|True|True|True|0|inner_val|outer_test|True|ok|
|cnn_shared_dual|4|True|True|True|0|inner_val|outer_test|True|ok|
|dual_teacher_light|0|True|True|True|0|inner_val|outer_test|True|ok|
|dual_teacher_light|1|True|True|True|0|inner_val|outer_test|True|ok|
|dual_teacher_light|2|True|True|True|0|inner_val|outer_test|True|ok|
|dual_teacher_light|3|True|True|True|0|inner_val|outer_test|True|ok|
|dual_teacher_light|4|True|True|True|0|inner_val|outer_test|True|ok|
|source_aware_light|0|True|True|True|0|inner_val|outer_test|True|ok|
|source_aware_light|1|True|True|True|0|inner_val|outer_test|True|ok|
|source_aware_light|2|True|True|True|0|inner_val|outer_test|True|ok|
|source_aware_light|3|True|True|True|0|inner_val|outer_test|True|ok|
|source_aware_light|4|True|True|True|0|inner_val|outer_test|True|ok|
