# Supplementary material for: Comparative modeling of mixed cardiopulmonary sounds in a low-resource paired dataset: Discrimination, calibration, and operating-point behavior
Source: PLoS One. 2026 Jun 22;21(6):e0352180. doi: 10.1371/journal.pone.0352180 (PMC13286179; doi:10.1371/journal.pone.0352180)
Supplement: S1 Code — (ZIP) [file pone.0352180.s002.zip › scripts/aggregate_cv_results.py]

from __future__ import annotations

import argparse
import json
from pathlib import Path
from typing import Any

import pandas as pd

PROJECT_ROOT = Path(__file__).resolve().parents[1]

REVISION_MODELS = ['student_only', 'cnn_shared_dual', 'dual_teacher_light', 'source_aware_light']
SUPPLEMENT_COLUMNS = [
    'experiment',
    'fold',
    'n_outer_test',
    'heart_positive_rate',
    'lung_positive_rate',
    'heart_auroc',
    'lung_auroc',
    'heart_auprc',
    'lung_auprc',
    'heart_auprc_baseline',
    'lung_auprc_baseline',
    'macro_auroc',
    'macro_auprc',
    'macro_auprc_baseline',
    'heart_ece',
    'lung_ece',
    'heart_brier',
    'lung_brier',
    'heart_threshold',
    'lung_threshold',
    'heart_temperature',
    'lung_temperature',
    'heart_sensitivity',
    'heart_specificity',
    'lung_sensitivity',
    'lung_specificity',
    'macro_balanced_accuracy',
]


def parse_args() -> argparse.Namespace:
    p = argparse.ArgumentParser(description='Aggregate cross-validation metrics into CSV and markdown summaries.')
    p.add_argument('--experiments', nargs='*', default=None, help='Legacy experiment names. In revision mode, omit to use the four principal models.')
    p.add_argument('--revision-prefix', type=str, default=None, help='Aggregate nested revision outputs such as revision_nested_*.')
    p.add_argument('--start-fold', type=int, default=0)
    p.add_argument('--end-fold', type=int, default=4)
    p.add_argument('--out-prefix', type=str, default='cv_core')
    p.add_argument('--strict', action='store_true', help='Fail if any requested experiment-fold metrics file is missing.')
    return p.parse_args()


def _revision_metric_path(revision_prefix: str, experiment: str, fold: int) -> Path:
    model_name = experiment
    prefix = f'{revision_prefix}_'
    if model_name.startswith(prefix):
        model_name = model_name[len(prefix):]
    if model_name.endswith('_calibrated'):
        model_name = model_name[:-len('_calibrated')]
    return PROJECT_ROOT / 'outputs' / 'metrics' / f'{revision_prefix}_{model_name}_fold{fold}_calibrated_outer_test_metrics.json'


def locate_metric_file(exp: str, fold: int, revision_prefix: str | None = None) -> Path | None:
    metrics_dir = PROJECT_ROOT / 'outputs' / 'metrics'
    candidates = [_revision_metric_path(revision_prefix, exp, fold)] if revision_prefix else [
        metrics_dir / f'{exp}_fold{fold}.json',
        metrics_dir / f'{exp}_fold{fold}_metrics.json',
        metrics_dir / f'{exp}_calibrated_fold{fold}_metrics.json',
        metrics_dir / f'{exp}_fold{fold}_calibrated_metrics.json',
    ]
    existing = [p for p in candidates if p.exists()]
    if len(existing) > 1:
        raise FileExistsError(f'Multiple fold-specific metrics files matched experiment={exp} fold={fold}: {existing}')
    return existing[0] if existing else None


def load_json(path: Path) -> dict[str, Any]:
    with open(path, 'r', encoding='utf-8') as f:
        return json.load(f)


def _metric_columns(df: pd.DataFrame) -> list[str]:
    preferred = [
        'macro_auroc',
        'macro_auprc',
        'macro_auprc_baseline',
        'macro_balanced_accuracy',
        'heart_auroc',
        'heart_auprc',
        'heart_auprc_baseline',
        'heart_ece',
        'heart_brier',
        'lung_auroc',
        'lung_auprc',
        'lung_auprc_baseline',
        'lung_ece',
        'lung_brier',
        'heart_temperature',
        'lung_temperature',
        'heart_threshold',
        'lung_threshold',
        'n_outer_test',
        'heart_positive_rate',
        'lung_positive_rate',
    ]
    return [c for c in preferred if c in df.columns]


def _summary_table(df: pd.DataFrame) -> pd.DataFrame:
    metric_cols = _metric_columns(df)
    rows: list[dict[str, Any]] = []
    for exp, sub in df.groupby('experiment', sort=False):
        out: dict[str, Any] = {'experiment': exp, 'n_folds_found': int(len(sub))}
        for metric in metric_cols:
            vals = pd.to_numeric(sub[metric], errors='coerce')
            out[f'{metric}_mean'] = float(vals.mean())
            out[f'{metric}_sd'] = float(vals.std(ddof=1)) if len(vals.dropna()) > 1 else 0.0
        rows.append(out)
    return pd.DataFrame(rows)


def _write_markdown(summary: pd.DataFrame, out_path: Path) -> None:
    show_metrics = [m for m in ['macro_auroc', 'macro_auprc', 'macro_auprc_baseline', 'macro_balanced_accuracy', 'heart_ece', 'lung_ece', 'heart_brier', 'lung_brier'] if f'{m}_mean' in summary.columns]
    lines = ['# Cross-validation summary', '']
    header = ['experiment', 'n_folds_found'] + show_metrics
    lines.append('|' + '|'.join(header) + '|')
    lines.append('|' + '|'.join(['---'] * len(header)) + '|')
    for _, row in summary.iterrows():
        vals = [str(row['experiment']), str(int(row['n_folds_found']))]
        for metric in show_metrics:
            vals.append(f"{row[f'{metric}_mean']:.4f} +/- {row[f'{metric}_sd']:.4f}")
        lines.append('|' + '|'.join(vals) + '|')
    out_path.write_text('\n'.join(lines), encoding='utf-8')


def main() -> None:
    args = parse_args()
    revision_prefix = args.revision_prefix
    out_prefix = revision_prefix or args.out_prefix
    experiments = args.experiments
    if revision_prefix and not experiments:
        experiments = REVISION_MODELS
    if not experiments:
        experiments = ['student_only', 'student_only_calibrated', 'cnn_shared_dual', 'source_aware_light']

    rows: list[dict[str, Any]] = []
    missing: list[dict[str, Any]] = []
    for exp in experiments:
        for fold in range(args.start_fold, args.end_fold + 1):
            metric_path = locate_metric_file(exp, fold, revision_prefix=revision_prefix)
            if metric_path is None:
                missing.append({'experiment': exp, 'fold': fold})
                continue
            payload = load_json(metric_path)
            payload['experiment'] = str(payload.get('experiment') or (f'{revision_prefix}_{exp}_calibrated' if revision_prefix else exp))
            payload['fold'] = int(payload.get('fold', fold))
            payload['metric_file'] = metric_path.as_posix()
            rows.append(payload)

    if missing and (args.strict or revision_prefix):
        raise FileNotFoundError(f'Missing metrics for requested experiment-fold pairs: {missing}')
    if not rows:
        raise FileNotFoundError('No metrics files found for the requested experiments/folds.')

    df = pd.DataFrame(rows).sort_values(['experiment', 'fold']).reset_index(drop=True)
    summary = _summary_table(df)

    reports_dir = PROJECT_ROOT / 'outputs' / 'reports'
    reports_dir.mkdir(parents=True, exist_ok=True)
    long_path = reports_dir / f'{out_prefix}_long.csv'
    summary_path = reports_dir / f'{out_prefix}_summary.csv'
    summary_md_path = reports_dir / f'{out_prefix}_summary.md'
    supplement_path = reports_dir / ('revision_fold_by_fold_supplement.csv' if revision_prefix else f'{out_prefix}_fold_by_fold_supplement.csv')
    missing_path = reports_dir / f'{out_prefix}_missing.csv'

    df.to_csv(long_path, index=False)
    summary.to_csv(summary_path, index=False)
    supplement = df[[c for c in SUPPLEMENT_COLUMNS if c in df.columns]].copy()
    supplement.to_csv(supplement_path, index=False)
    pd.DataFrame(missing).to_csv(missing_path, index=False)
    _write_markdown(summary, summary_md_path)

    print(f'[OK] Saved long metrics: {long_path}')
    print(f'[OK] Saved summary csv: {summary_path}')
    print(f'[OK] Saved summary md: {summary_md_path}')
    print(f'[OK] Saved fold-by-fold supplement: {supplement_path}')
    if missing:
        print(f'[WARN] Missing {len(missing)} experiment-fold files. See: {missing_path}')


if __name__ == '__main__':
    main()
