# Supplementary material for: Comparative modeling of mixed cardiopulmonary sounds in a low-resource paired dataset: Discrimination, calibration, and operating-point behavior
Source: PLoS One. 2026 Jun 22;21(6):e0352180. doi: 10.1371/journal.pone.0352180 (PMC13286179; doi:10.1371/journal.pone.0352180)
Supplement: S1 Code — (ZIP) [file pone.0352180.s002.zip › scripts/build_hls_feature_table.py]

from __future__ import annotations

import argparse
import sys
from pathlib import Path

PROJECT_ROOT = Path(__file__).resolve().parents[1]
SRC_DIR = PROJECT_ROOT / 'src'
if SRC_DIR.as_posix() not in sys.path:
    sys.path.insert(0, SRC_DIR.as_posix())

from cpsound.config import ensure_dir, load_config, project_root
from cpsound.data.tables import build_hls_triplet_table
from cpsound.features.handcrafted import build_feature_table
from cpsound.utils.io import save_table


def parse_args() -> argparse.Namespace:
    parser = argparse.ArgumentParser(description='Build handcrafted feature table for HLS mixed-sound experiments.')
    parser.add_argument('--config', type=str, default=None)
    parser.add_argument('--include-source-summary', action='store_true')
    parser.add_argument('--out-name', type=str, default='hls_mixed_features')
    return parser.parse_args()


def main() -> None:
    args = parse_args()
    model_cfg = load_config(project_root() / 'configs' / 'models.yaml')
    triplets = build_hls_triplet_table(args.config)
    features_dir = ensure_dir(model_cfg['features']['feature_cache_dir'])
    feat_df = build_feature_table(
        triplets,
        audio_path_col='mixed_path',
        id_cols=['pair_id', 'mixed_stem', 'is_heart_abnormal', 'is_lung_abnormal'],
        include_source_summary=args.include_source_summary,
        target_sr=model_cfg['features']['target_sample_rate'],
        n_mels=model_cfg['features']['n_mels'],
        n_fft=model_cfg['features']['n_fft'],
        hop_length=model_cfg['features']['hop_length'],
        n_mfcc=model_cfg['features']['mfcc'],
    )
    out_csv = features_dir / f'{args.out_name}.csv'
    out_parquet = features_dir / f'{args.out_name}.parquet'
    save_table(feat_df, out_csv, out_parquet)
    print(f'Saved features to {out_csv}')


if __name__ == '__main__':
    main()
