# Supplementary material for: Comparative modeling of mixed cardiopulmonary sounds in a low-resource paired dataset: Discrimination, calibration, and operating-point behavior
Source: PLoS One. 2026 Jun 22;21(6):e0352180. doi: 10.1371/journal.pone.0352180 (PMC13286179; doi:10.1371/journal.pone.0352180)
Supplement: S1 Code — (ZIP) [file pone.0352180.s002.zip › scripts/calibrate_model.py]

from __future__ import annotations

import argparse
import json
import re
import sys
from pathlib import Path

import numpy as np
import pandas as pd
from scipy.special import logit

PROJECT_ROOT = Path(__file__).resolve().parents[1]
SRC_DIR = PROJECT_ROOT / 'src'
if SRC_DIR.as_posix() not in sys.path:
    sys.path.insert(0, SRC_DIR.as_posix())

from cpsound.config import ensure_dir, load_config, project_root
from cpsound.evaluation.calibration import MultiTaskTemperatureScaler
from cpsound.evaluation.metrics import find_best_threshold, multitask_metrics
from cpsound.utils.io import save_table


def parse_args() -> argparse.Namespace:
    parser = argparse.ArgumentParser(description='Calibrate a multitask prediction CSV with temperature scaling.')
    parser.add_argument('--pred-csv', type=str, default=None, help='Deprecated single-file mode that calibrates and evaluates on the same CSV.')
    parser.add_argument('--calib-csv', type=str, default=None, help='Inner-validation prediction CSV used for temperature scaling and threshold selection.')
    parser.add_argument('--test-csv', type=str, default=None, help='Outer-test prediction CSV used only for final evaluation.')
    parser.add_argument('--out-name', type=str, default='calibrated_predictions')
    parser.add_argument('--threshold-objective', type=str, choices=['balanced_accuracy', 'f1', 'youden'], default='balanced_accuracy')
    parser.add_argument('--n-bins', type=int, default=10)
    return parser.parse_args()


def _require_columns(df: pd.DataFrame, csv_name: str) -> None:
    required = {'y_heart', 'heart_prob', 'y_lung', 'lung_prob'}
    missing = sorted(required.difference(df.columns))
    if missing:
        raise ValueError(f'{csv_name} is missing required columns: {missing}')


def _extract_logits(df: pd.DataFrame, prob_col: str, logit_col: str) -> np.ndarray:
    if logit_col in df.columns and df[logit_col].notna().all():
        return df[logit_col].to_numpy(dtype=float)
    eps = 1e-6
    return logit(np.clip(df[prob_col].to_numpy(dtype=float), eps, 1 - eps))


def _group_overlap(calib_df: pd.DataFrame, test_df: pd.DataFrame) -> int:
    if 'group_id' not in calib_df.columns or 'group_id' not in test_df.columns:
        return 0
    return int(len(set(calib_df['group_id'].astype(str)).intersection(set(test_df['group_id'].astype(str)))))


def _infer_fold(out_name: str, calib_df: pd.DataFrame, test_df: pd.DataFrame) -> int | None:
    for df in (test_df, calib_df):
        if 'fold' in df.columns:
            non_null = df['fold'].dropna().unique().tolist()
            if len(non_null) == 1:
                return int(non_null[0])
    match = re.search(r'_fold(\d+)(?:_|$)', out_name)
    return int(match.group(1)) if match else None


def _infer_experiment(out_name: str, calib_df: pd.DataFrame, test_df: pd.DataFrame, calibrated: bool) -> str:
    base_name = None
    for df in (test_df, calib_df):
        if 'experiment' in df.columns:
            values = [str(v) for v in df['experiment'].dropna().unique().tolist() if str(v).strip()]
            if len(values) == 1:
                base_name = values[0]
                break
    if not base_name:
        base_name = out_name
        if calibrated and base_name.endswith('_fold0_calibrated'):
            base_name = base_name[:-len('_fold0_calibrated')]
    if calibrated and not base_name.endswith('_calibrated'):
        return f'{base_name}_calibrated'
    return base_name


def _fit_and_apply(
    calib_df: pd.DataFrame,
    test_df: pd.DataFrame,
    threshold_objective: str,
    n_bins: int,
    out_name: str,
) -> tuple[pd.DataFrame, dict[str, object], dict[str, object]]:
    _require_columns(calib_df, 'calib-csv')
    _require_columns(test_df, 'test-csv')

    overlap = _group_overlap(calib_df, test_df)
    if overlap > 0:
        raise ValueError(f'Group leakage detected between calib-csv and test-csv: overlap={overlap}.')

    heart_logits_calib = _extract_logits(calib_df, 'heart_prob', 'heart_logit')
    lung_logits_calib = _extract_logits(calib_df, 'lung_prob', 'lung_logit')
    heart_logits_test = _extract_logits(test_df, 'heart_prob', 'heart_logit')
    lung_logits_test = _extract_logits(test_df, 'lung_prob', 'lung_logit')

    scaler = MultiTaskTemperatureScaler()
    scaler.fit(heart_logits_calib, calib_df['y_heart'].to_numpy(), lung_logits_calib, calib_df['y_lung'].to_numpy())
    heart_calib_prob, lung_calib_prob = scaler.transform(heart_logits_calib, lung_logits_calib)
    heart_thr, _ = find_best_threshold(calib_df['y_heart'].to_numpy(), heart_calib_prob, objective=threshold_objective)
    lung_thr, _ = find_best_threshold(calib_df['y_lung'].to_numpy(), lung_calib_prob, objective=threshold_objective)

    heart_test_prob, lung_test_prob = scaler.transform(heart_logits_test, lung_logits_test)
    metrics = multitask_metrics(
        test_df['y_heart'].to_numpy(),
        heart_test_prob,
        test_df['y_lung'].to_numpy(),
        lung_test_prob,
        heart_threshold=heart_thr,
        lung_threshold=lung_thr,
        n_bins=n_bins,
    )

    fold = _infer_fold(out_name, calib_df, test_df)
    experiment = _infer_experiment(out_name, calib_df, test_df, calibrated=True)
    heart_temp = MultiTaskTemperatureScaler._effective_temperature(scaler.heart.temperature)
    lung_temp = MultiTaskTemperatureScaler._effective_temperature(scaler.lung.temperature)

    metrics.update({
        'experiment': experiment,
        'fold': int(fold) if fold is not None else None,
        'n_outer_test': int(len(test_df)),
        'heart_temperature': heart_temp,
        'lung_temperature': lung_temp,
        'heart_threshold': float(heart_thr),
        'lung_threshold': float(lung_thr),
        'threshold_objective': threshold_objective,
        'calibration_split': 'inner_val',
        'evaluation_split': 'outer_test',
    })

    calibrated_df = test_df.copy()
    calibrated_df['heart_prob_calibrated'] = heart_test_prob
    calibrated_df['lung_prob_calibrated'] = lung_test_prob
    calibrated_df['heart_temperature'] = heart_temp
    calibrated_df['lung_temperature'] = lung_temp
    calibrated_df['heart_threshold_calibrated'] = float(heart_thr)
    calibrated_df['lung_threshold_calibrated'] = float(lung_thr)
    calibrated_df['calibration_split'] = 'inner_val'
    calibrated_df['evaluation_split'] = 'outer_test'
    calibrated_df['experiment'] = experiment
    if fold is not None:
        calibrated_df['fold'] = int(fold)
    calibrated_df['split_name'] = 'outer_test'

    temp_threshold = {
        'experiment': experiment,
        'fold': int(fold) if fold is not None else None,
        'heart_temperature': heart_temp,
        'lung_temperature': lung_temp,
        'heart_threshold': float(heart_thr),
        'lung_threshold': float(lung_thr),
        'threshold_objective': threshold_objective,
        'calibration_split': 'inner_val',
        'evaluation_split': 'outer_test',
        'n_outer_test': int(len(test_df)),
    }
    return calibrated_df, metrics, temp_threshold


def main() -> None:
    args = parse_args()
    model_cfg = load_config(project_root() / 'configs' / 'models.yaml')

    pred_dir = ensure_dir(model_cfg['paths']['pred_dir'])
    metrics_dir = ensure_dir(model_cfg['paths']['metrics_dir'])
    if args.calib_csv and args.test_csv:
        calib_df = pd.read_csv(args.calib_csv)
        test_df = pd.read_csv(args.test_csv)
        out_df, metrics, temp_threshold = _fit_and_apply(
            calib_df=calib_df,
            test_df=test_df,
            threshold_objective=args.threshold_objective,
            n_bins=args.n_bins,
            out_name=args.out_name,
        )
        save_table(out_df, pred_dir / f'{args.out_name}_outer_test_calibrated.csv', None)
        with open(metrics_dir / f'{args.out_name}_outer_test_metrics.json', 'w', encoding='utf-8') as f:
            json.dump(metrics, f, indent=2)
        with open(metrics_dir / f'{args.out_name}_temperature_threshold.json', 'w', encoding='utf-8') as f:
            json.dump(temp_threshold, f, indent=2)
        print(json.dumps(metrics, indent=2))
        return

    if not args.pred_csv:
        raise ValueError('Provide either --pred-csv for legacy mode or both --calib-csv and --test-csv for nested mode.')

    df = pd.read_csv(args.pred_csv)
    _require_columns(df, 'pred-csv')
    heart_logits = _extract_logits(df, 'heart_prob', 'heart_logit')
    lung_logits = _extract_logits(df, 'lung_prob', 'lung_logit')
    scaler = MultiTaskTemperatureScaler()
    scaler.fit(heart_logits, df['y_heart'].to_numpy(), lung_logits, df['y_lung'].to_numpy())
    heart_cal, lung_cal = scaler.transform(heart_logits, lung_logits)
    heart_thr, _ = find_best_threshold(df['y_heart'].to_numpy(), heart_cal, objective=args.threshold_objective)
    lung_thr, _ = find_best_threshold(df['y_lung'].to_numpy(), lung_cal, objective=args.threshold_objective)
    metrics = multitask_metrics(
        df['y_heart'].to_numpy(),
        heart_cal,
        df['y_lung'].to_numpy(),
        lung_cal,
        heart_threshold=heart_thr,
        lung_threshold=lung_thr,
        n_bins=args.n_bins,
    )
    metrics['threshold_objective'] = args.threshold_objective
    out_df = df.copy()
    out_df['heart_prob_calibrated'] = heart_cal
    out_df['lung_prob_calibrated'] = lung_cal
    out_df['heart_threshold_calibrated'] = heart_thr
    out_df['lung_threshold_calibrated'] = lung_thr
    save_table(out_df, pred_dir / f'{args.out_name}.csv', None)
    with open(metrics_dir / f'{args.out_name}_temperature.json', 'w', encoding='utf-8') as f:
        json.dump(
            {
                'heart_temperature': MultiTaskTemperatureScaler._effective_temperature(scaler.heart.temperature),
                'lung_temperature': MultiTaskTemperatureScaler._effective_temperature(scaler.lung.temperature),
            },
            f,
            indent=2,
        )
    with open(metrics_dir / f'{args.out_name}_metrics.json', 'w', encoding='utf-8') as f:
        json.dump(metrics, f, indent=2)
    print(json.dumps(metrics, indent=2))


if __name__ == '__main__':
    main()
