# Supplementary material for: Comparative modeling of mixed cardiopulmonary sounds in a low-resource paired dataset: Discrimination, calibration, and operating-point behavior
Source: PLoS One. 2026 Jun 22;21(6):e0352180. doi: 10.1371/journal.pone.0352180 (PMC13286179; doi:10.1371/journal.pone.0352180)
Supplement: S1 Code — (ZIP) [file pone.0352180.s002.zip › scripts/check_project.py]

from __future__ import annotations

from pathlib import Path


def main() -> None:
    root = Path(__file__).resolve().parents[1]
    expected = [
        root / "configs" / "datasets.yaml",
        root / "scripts" / "download_data.py",
        root / "scripts" / "preprocess_data.py",
        root / "src" / "cpsound" / "data" / "hls_cmds.py",
        root / "src" / "cpsound" / "data" / "physionet2016.py",
        root / "src" / "cpsound" / "data" / "icbhi2017.py",
    ]

    missing = [p for p in expected if not p.exists()]
    if missing:
        raise SystemExit(f"Missing files: {missing}")

    print("Project skeleton looks complete.")


if __name__ == "__main__":
    main()
