# Supplementary material for: Comparative modeling of mixed cardiopulmonary sounds in a low-resource paired dataset: Discrimination, calibration, and operating-point behavior
Source: PLoS One. 2026 Jun 22;21(6):e0352180. doi: 10.1371/journal.pone.0352180 (PMC13286179; doi:10.1371/journal.pone.0352180)
Supplement: S1 Code — (ZIP) [file pone.0352180.s002.zip › scripts/check_step2.py]

from __future__ import annotations

import sys
from pathlib import Path

PROJECT_ROOT = Path(__file__).resolve().parents[1]
SRC_DIR = PROJECT_ROOT / 'src'
if SRC_DIR.as_posix() not in sys.path:
    sys.path.insert(0, SRC_DIR.as_posix())

from cpsound.data.tables import build_hls_triplet_table  # noqa: E402
from cpsound.models.cnn_baseline import SharedBackboneDualHeadCNN, SingleTaskCNN  # noqa: E402
from cpsound.models.source_aware import DualTeacherStudentModel, TeacherEncoderClassifier  # noqa: E402


def main() -> None:
    triplets = build_hls_triplet_table()
    print(f'HLS triplets available: {len(triplets)}')
    print('Columns:', triplets.columns.tolist())
    print('SingleTaskCNN:', SingleTaskCNN().__class__.__name__)
    print('SharedBackboneDualHeadCNN:', SharedBackboneDualHeadCNN().__class__.__name__)
    print('TeacherEncoderClassifier:', TeacherEncoderClassifier().__class__.__name__)
    print('DualTeacherStudentModel:', DualTeacherStudentModel().__class__.__name__)
    print('Step 2 framework import check passed.')


if __name__ == '__main__':
    main()
