# Supplementary material for: Comparative modeling of mixed cardiopulmonary sounds in a low-resource paired dataset: Discrimination, calibration, and operating-point behavior
Source: PLoS One. 2026 Jun 22;21(6):e0352180. doi: 10.1371/journal.pone.0352180 (PMC13286179; doi:10.1371/journal.pone.0352180)
Supplement: S1 Code — (ZIP) [file pone.0352180.s002.zip › scripts/download_data.py]

from __future__ import annotations

import argparse
import sys
from pathlib import Path

PROJECT_ROOT = Path(__file__).resolve().parents[1]
SRC_DIR = PROJECT_ROOT / "src"
if SRC_DIR.as_posix() not in sys.path:
    sys.path.insert(0, SRC_DIR.as_posix())

from cpsound.data.downloaders import download_dataset  # noqa: E402


def parse_args() -> argparse.Namespace:
    parser = argparse.ArgumentParser(description="Download raw datasets for the cardiopulmonary sound project.")
    parser.add_argument(
        "--dataset",
        type=str,
        default="all",
        choices=["all", "hls_cmds", "physionet2016", "icbhi2017"],
        help="Which dataset to download.",
    )
    parser.add_argument(
        "--config",
        type=str,
        default=None,
        help="Optional custom config YAML path.",
    )
    parser.add_argument(
        "--use-kaggle",
        action="store_true",
        help="Use Kaggle API for ICBHI if available.",
    )
    return parser.parse_args()


def main() -> None:
    args = parse_args()
    download_dataset(dataset=args.dataset, config_path=args.config, use_kaggle=args.use_kaggle)


if __name__ == "__main__":
    main()
