# Supplementary material for: Comparative modeling of mixed cardiopulmonary sounds in a low-resource paired dataset: Discrimination, calibration, and operating-point behavior
Source: PLoS One. 2026 Jun 22;21(6):e0352180. doi: 10.1371/journal.pone.0352180 (PMC13286179; doi:10.1371/journal.pone.0352180)
Supplement: S1 Code — (ZIP) [file pone.0352180.s002.zip › scripts/next_step_runbook.py]

from __future__ import annotations

print('现在状态：数据通了、基线通了、教师通了、主模型也通了。')
print('当前最强：student_only。')
print('下一步：跑轻量约束版（light）和校准版，再看多折结果。')
print('推荐命令：')
print(r'python scripts\train_source_aware.py --variant dual_teacher_light --heart-teacher-ckpt outputs/checkpoints/teachers/physionet2016_fold0.pt --lung-teacher-ckpt outputs/checkpoints/teachers/icbhi2017_fold0.pt --fold 0')
print(r'python scripts\train_source_aware.py --variant source_aware_light --heart-teacher-ckpt outputs/checkpoints/teachers/physionet2016_fold0.pt --lung-teacher-ckpt outputs/checkpoints/teachers/icbhi2017_fold0.pt --fold 0')
print(r'python scripts\calibrate_model.py --pred-csv outputs/predictions/student_only_fold0.csv --out-name student_only_fold0_calibrated')
