# Supplementary material for: Comparative modeling of mixed cardiopulmonary sounds in a low-resource paired dataset: Discrimination, calibration, and operating-point behavior
Source: PLoS One. 2026 Jun 22;21(6):e0352180. doi: 10.1371/journal.pone.0352180 (PMC13286179; doi:10.1371/journal.pone.0352180)
Supplement: S1 Code — (ZIP) [file pone.0352180.s002.zip › scripts/paper_table_template.py]

from __future__ import annotations

from pathlib import Path
import pandas as pd

PROJECT_ROOT = Path(__file__).resolve().parents[1]
REPORTS = PROJECT_ROOT / 'outputs' / 'reports'


def main() -> None:
    src = REPORTS / 'cv_core_summary.csv'
    if not src.exists():
        raise FileNotFoundError(f'Missing summary file: {src}')
    df = pd.read_csv(src)

    rows = []
    for _, r in df.iterrows():
        rows.append({
            'Model': r['experiment'],
            'Macro AUROC (mean±std)': f"{r.get('macro_auroc_mean', float('nan')):.4f} ± {r.get('macro_auroc_std', float('nan')):.4f}" if 'macro_auroc_mean' in df.columns else '',
            'Macro Balanced Acc. (mean±std)': f"{r.get('macro_balanced_accuracy_mean', float('nan')):.4f} ± {r.get('macro_balanced_accuracy_std', float('nan')):.4f}" if 'macro_balanced_accuracy_mean' in df.columns else '',
            'Heart ECE (mean±std)': f"{r.get('heart_ece_mean', float('nan')):.4f} ± {r.get('heart_ece_std', float('nan')):.4f}" if 'heart_ece_mean' in df.columns else '',
            'Lung ECE (mean±std)': f"{r.get('lung_ece_mean', float('nan')):.4f} ± {r.get('lung_ece_std', float('nan')):.4f}" if 'lung_ece_mean' in df.columns else '',
            'Comment': '',
        })
    out = pd.DataFrame(rows)
    out_path = REPORTS / 'paper_table_main_results.csv'
    out.to_csv(out_path, index=False)
    print(f'[OK] Saved paper table template: {out_path}')


if __name__ == '__main__':
    main()
