# Supplementary material for: Comparative modeling of mixed cardiopulmonary sounds in a low-resource paired dataset: Discrimination, calibration, and operating-point behavior
Source: PLoS One. 2026 Jun 22;21(6):e0352180. doi: 10.1371/journal.pone.0352180 (PMC13286179; doi:10.1371/journal.pone.0352180)
Supplement: S1 Code — (ZIP) [file pone.0352180.s002.zip › scripts/prepare_teacher_data.py]

from __future__ import annotations

import argparse
import sys
from pathlib import Path

PROJECT_ROOT = Path(__file__).resolve().parents[1]
SRC_DIR = PROJECT_ROOT / "src"
if SRC_DIR.as_posix() not in sys.path:
    sys.path.insert(0, SRC_DIR.as_posix())

from cpsound.config import project_root, resolve_path, load_config
from cpsound.data.physionet2016 import preprocess_physionet2016
from cpsound.data.icbhi2017 import preprocess_icbhi2017


def parse_args() -> argparse.Namespace:
    parser = argparse.ArgumentParser(description="Prepare teacher-dataset processed indices before pretraining.")
    parser.add_argument("--dataset", choices=["all", "physionet2016", "icbhi2017"], default="all")
    parser.add_argument("--force", action="store_true", help="Rebuild processed teacher index even if it already exists.")
    return parser.parse_args()


def _exists(path_like: str) -> bool:
    path = resolve_path(path_like)
    return path.exists() or path.with_suffix('.parquet').exists()


def main() -> None:
    cfg = load_config(project_root() / 'configs' / 'models.yaml')
    args = parse_args()

    if args.dataset in {"all", "physionet2016"}:
        if _exists(cfg['paths']['physionet_index']) and not args.force:
            print('[OK] PhysioNet processed index already exists.')
        else:
            print('[RUN] Preprocessing PhysioNet2016 ...')
            preprocess_physionet2016()

    if args.dataset in {"all", "icbhi2017"}:
        if _exists(cfg['paths']['icbhi_index']) and not args.force:
            print('[OK] ICBHI processed index already exists.')
        else:
            print('[RUN] Preprocessing ICBHI2017 ...')
            preprocess_icbhi2017()

    print('[DONE] Teacher-data preparation finished.')


if __name__ == '__main__':
    main()
