# Supplementary material for: Comparative modeling of mixed cardiopulmonary sounds in a low-resource paired dataset: Discrimination, calibration, and operating-point behavior
Source: PLoS One. 2026 Jun 22;21(6):e0352180. doi: 10.1371/journal.pone.0352180 (PMC13286179; doi:10.1371/journal.pone.0352180)
Supplement: S1 Code — (ZIP) [file pone.0352180.s002.zip › scripts/preprocess_data.py]

from __future__ import annotations

import argparse
import sys
from pathlib import Path

PROJECT_ROOT = Path(__file__).resolve().parents[1]
SRC_DIR = PROJECT_ROOT / "src"
if SRC_DIR.as_posix() not in sys.path:
    sys.path.insert(0, SRC_DIR.as_posix())

from cpsound.data.hls_cmds import preprocess_hls_cmds  # noqa: E402
from cpsound.data.icbhi2017 import preprocess_icbhi2017  # noqa: E402
from cpsound.data.physionet2016 import preprocess_physionet2016  # noqa: E402


def parse_args() -> argparse.Namespace:
    parser = argparse.ArgumentParser(description="Preprocess raw audio datasets into split-ready metadata tables.")
    parser.add_argument(
        "--dataset",
        type=str,
        default="all",
        choices=["all", "hls_cmds", "physionet2016", "icbhi2017"],
        help="Which dataset to preprocess.",
    )
    parser.add_argument(
        "--config",
        type=str,
        default=None,
        help="Optional custom config YAML path.",
    )
    return parser.parse_args()


def main() -> None:
    args = parse_args()

    if args.dataset in {"all", "hls_cmds"}:
        preprocess_hls_cmds(args.config)

    if args.dataset in {"all", "physionet2016"}:
        preprocess_physionet2016(args.config)

    if args.dataset in {"all", "icbhi2017"}:
        preprocess_icbhi2017(args.config)


if __name__ == "__main__":
    main()
