# Supplementary material for: Comparative modeling of mixed cardiopulmonary sounds in a low-resource paired dataset: Discrimination, calibration, and operating-point behavior
Source: PLoS One. 2026 Jun 22;21(6):e0352180. doi: 10.1371/journal.pone.0352180 (PMC13286179; doi:10.1371/journal.pone.0352180)
Supplement: S1 Code — (ZIP) [file pone.0352180.s002.zip › scripts/pretrain_teacher.py]

from __future__ import annotations

import argparse
import json
import sys
from pathlib import Path

import torch
from torch import nn, optim
from torch.utils.data import DataLoader

PROJECT_ROOT = Path(__file__).resolve().parents[1]
SRC_DIR = PROJECT_ROOT / 'src'
if SRC_DIR.as_posix() not in sys.path:
    sys.path.insert(0, SRC_DIR.as_posix())

from cpsound.config import ensure_dir, load_config, project_root
from cpsound.data.tables import load_teacher_index
from cpsound.datasets.audio import SingleTaskAudioDataset, SpecConfig
from cpsound.evaluation.metrics import binary_metrics
from cpsound.models.source_aware import TeacherEncoderClassifier
from cpsound.training.common import EarlyStopper, resolve_device, save_checkpoint, seed_everything
from cpsound.training.loops import eval_single_task_epoch, train_single_task_epoch
from cpsound.training.splits import make_fold


def parse_args() -> argparse.Namespace:
    parser = argparse.ArgumentParser(description='Pretrain a teacher encoder on PhysioNet or ICBHI.')
    parser.add_argument('--dataset', type=str, choices=['physionet2016', 'icbhi2017'], required=True)
    parser.add_argument('--fold', type=int, default=0)
    parser.add_argument('--n-splits', type=int, default=5)
    parser.add_argument('--epochs', type=int, default=20)
    return parser.parse_args()


def main() -> None:
    args = parse_args()
    model_cfg = load_config(project_root() / 'configs' / 'models.yaml')
    seed_everything(model_cfg['seed'])
    df = load_teacher_index(args.dataset)
    fold_data = make_fold(df, fold=args.fold, n_splits=args.n_splits, group_col='group_id', stratify_col='label')

    spec_cfg = SpecConfig(
        target_sr=model_cfg['features']['target_sample_rate'],
        n_mels=model_cfg['features']['n_mels'],
        n_fft=model_cfg['features']['n_fft'],
        hop_length=model_cfg['features']['hop_length'],
        fmin=model_cfg['features']['fmin'],
        fmax=model_cfg['features']['fmax'],
        fixed_frames=model_cfg['features']['fixed_frames'],
    )
    train_ds = SingleTaskAudioDataset(fold_data.train_df, audio_col='audio_path', label_col='label', spec_cfg=spec_cfg)
    val_ds = SingleTaskAudioDataset(fold_data.val_df, audio_col='audio_path', label_col='label', spec_cfg=spec_cfg)

    loader_kwargs = dict(batch_size=model_cfg['training']['batch_size'], num_workers=model_cfg['training']['num_workers'])
    train_loader = DataLoader(train_ds, shuffle=True, **loader_kwargs)
    val_loader = DataLoader(val_ds, shuffle=False, **loader_kwargs)

    device = resolve_device(model_cfg['training']['device'])
    model = TeacherEncoderClassifier().to(device)
    optimizer = optim.Adam(model.parameters(), lr=model_cfg['training']['learning_rate'], weight_decay=model_cfg['training']['weight_decay'])
    criterion = nn.BCEWithLogitsLoss()
    stopper = EarlyStopper(patience=model_cfg['training']['patience'], mode='max')

    best_metrics = None
    best_score = -1.0
    for epoch in range(args.epochs):
        train_out = train_single_task_epoch(model, train_loader, optimizer, device, criterion)
        val_out = eval_single_task_epoch(model, val_loader, device, criterion)
        metrics = binary_metrics(val_out['y_true'], val_out['y_prob'])
        score = metrics['auroc'] if metrics['auroc'] == metrics['auroc'] else metrics['f1']
        print(f"epoch={epoch} train_loss={train_out['loss']:.4f} val_loss={val_out['loss']:.4f} val_auroc={metrics['auroc']}")
        if score > best_score:
            best_score = score
            best_metrics = metrics
            ckpt_dir = ensure_dir(model_cfg['paths']['teacher_ckpt_dir'])
            save_checkpoint(ckpt_dir / f'{args.dataset}_fold{args.fold}.pt', model, extra={'metrics': metrics, 'dataset': args.dataset})
        if stopper.step(score):
            break

    metrics_dir = ensure_dir(model_cfg['paths']['metrics_dir'])
    with open(metrics_dir / f'teacher_{args.dataset}_fold{args.fold}.json', 'w', encoding='utf-8') as f:
        json.dump(best_metrics, f, indent=2)
    print(json.dumps(best_metrics, indent=2))


if __name__ == '__main__':
    main()
