# Supplementary material for: Comparative modeling of mixed cardiopulmonary sounds in a low-resource paired dataset: Discrimination, calibration, and operating-point behavior
Source: PLoS One. 2026 Jun 22;21(6):e0352180. doi: 10.1371/journal.pone.0352180 (PMC13286179; doi:10.1371/journal.pone.0352180)
Supplement: S1 Code — (ZIP) [file pone.0352180.s002.zip › scripts/repair_hls_outputs.py]

import argparse
from pathlib import Path
import pandas as pd
import numpy as np


def norm_text(x):
    if pd.isna(x):
        return pd.NA
    s = str(x).strip()
    if s == "" or s.lower() in {"nan", "none", "na"}:
        return pd.NA
    return s


def normalize_heart_label(x):
    x = norm_text(x)
    if pd.isna(x):
        return pd.NA
    return "heart_normal" if x.lower() == "normal" else "heart_abnormal"


def normalize_lung_label(x):
    x = norm_text(x)
    if pd.isna(x):
        return pd.NA
    return "lung_normal" if x.lower() == "normal" else "lung_abnormal"


def binary_from_norm(x, normal_label, abnormal_label):
    x = norm_text(x)
    if pd.isna(x):
        return pd.NA
    if x == normal_label:
        return 0
    if x == abnormal_label:
        return 1
    return pd.NA


def read_csv_flexible(path: Path, expected_min_cols: int):
    try:
        df = pd.read_csv(path)
    except Exception:
        df = pd.read_csv(path, engine="python")
    if df.shape[1] >= expected_min_cols:
        return df
    # fallback for rare flattened one-line csv cases
    txt = path.read_text(encoding="utf-8", errors="ignore").strip()
    parts = [p.strip() for p in txt.split(",")]
    header = parts[:expected_min_cols]
    body = parts[expected_min_cols:]
    rows = [body[i:i+expected_min_cols] for i in range(0, len(body), expected_min_cols)]
    rows = [r for r in rows if len(r) == expected_min_cols]
    return pd.DataFrame(rows, columns=header)


def find_dataset_v2_root(raw_root: Path) -> Path:
    candidates = list(raw_root.rglob("Dataset.v2"))
    if not candidates:
        raise FileNotFoundError(f"未找到 Dataset.v2，当前搜索根目录：{raw_root}")
    # Prefer non-nested and shorter path; avoid duplicated bundle roots when possible
    candidates = sorted(candidates, key=lambda p: (("hls_cmds_bundle" in p.as_posix()), len(p.as_posix())))
    return candidates[0]


def load_raw_tables(dataset_v2_root: Path):
    hs = read_csv_flexible(dataset_v2_root / "HS.csv", expected_min_cols=4)
    ls = read_csv_flexible(dataset_v2_root / "LS.csv", expected_min_cols=4)
    mix = read_csv_flexible(dataset_v2_root / "Mix.csv", expected_min_cols=7)

    hs = hs.rename(columns={
        hs.columns[0]: "gender",
        hs.columns[1]: "heart_sound_type",
        hs.columns[2]: "location",
        hs.columns[3]: "sound_id",
    })
    hs = hs[["gender", "heart_sound_type", "location", "sound_id"]].copy()
    hs["stem"] = hs["sound_id"].astype(str).str.strip()
    hs["source_domain"] = "heart"
    hs["super_label"] = hs["heart_sound_type"].map(normalize_heart_label)
    hs["is_heart_abnormal"] = hs["super_label"].map(lambda x: binary_from_norm(x, "heart_normal", "heart_abnormal"))
    hs["is_lung_abnormal"] = pd.NA

    ls = ls.rename(columns={
        ls.columns[0]: "gender",
        ls.columns[1]: "lung_sound_type",
        ls.columns[2]: "location",
        ls.columns[3]: "sound_id",
    })
    ls = ls[["gender", "lung_sound_type", "location", "sound_id"]].copy()
    ls["stem"] = ls["sound_id"].astype(str).str.strip()
    ls["source_domain"] = "lung"
    ls["super_label"] = ls["lung_sound_type"].map(normalize_lung_label)
    ls["is_lung_abnormal"] = ls["super_label"].map(lambda x: binary_from_norm(x, "lung_normal", "lung_abnormal"))
    ls["is_heart_abnormal"] = pd.NA

    mix = mix.rename(columns={
        mix.columns[0]: "gender",
        mix.columns[1]: "heart_sound_type",
        mix.columns[2]: "lung_sound_type",
        mix.columns[3]: "location",
        mix.columns[4]: "heart_source_stem",
        mix.columns[5]: "lung_source_stem",
        mix.columns[6]: "mixed_stem",
    })
    mix = mix[["gender", "heart_sound_type", "lung_sound_type", "location", "heart_source_stem", "lung_source_stem", "mixed_stem"]].copy()
    for c in ["gender", "heart_sound_type", "lung_sound_type", "location", "heart_source_stem", "lung_source_stem", "mixed_stem"]:
        mix[c] = mix[c].map(norm_text)

    mix["pair_id"] = mix["mixed_stem"].astype(str).str.extract(r"(\d+)")
    mix["heart_source_label"] = mix["heart_sound_type"].map(normalize_heart_label)
    mix["lung_source_label"] = mix["lung_sound_type"].map(normalize_lung_label)
    mix["mixed_heart_abnormal"] = mix["heart_source_label"].map(lambda x: binary_from_norm(x, "heart_normal", "heart_abnormal"))
    mix["mixed_lung_abnormal"] = mix["lung_source_label"].map(lambda x: binary_from_norm(x, "lung_normal", "lung_abnormal"))

    # Build three views for paired recordings
    mix_obs = mix.copy()
    mix_obs["stem"] = mix_obs["mixed_stem"]
    mix_obs["sound_id"] = mix_obs["mixed_stem"]
    mix_obs["source_domain"] = "mixed_observed"
    mix_obs["super_label"] = "mixed"

    mix_h = mix.copy()
    mix_h["stem"] = mix_h["heart_source_stem"]
    mix_h["sound_id"] = mix_h["heart_source_stem"]
    mix_h["source_domain"] = "mixed_heart_source"
    mix_h["super_label"] = mix_h["heart_source_label"]
    mix_h["is_heart_abnormal"] = mix_h["mixed_heart_abnormal"]
    mix_h["is_lung_abnormal"] = pd.NA

    mix_l = mix.copy()
    mix_l["stem"] = mix_l["lung_source_stem"]
    mix_l["sound_id"] = mix_l["lung_source_stem"]
    mix_l["source_domain"] = "mixed_lung_source"
    mix_l["super_label"] = mix_l["lung_source_label"]
    mix_l["is_lung_abnormal"] = mix_l["mixed_lung_abnormal"]
    mix_l["is_heart_abnormal"] = pd.NA

    # Fill missing abnormal flags for observed mixed rows as task labels
    mix_obs["is_heart_abnormal"] = mix_obs["mixed_heart_abnormal"]
    mix_obs["is_lung_abnormal"] = mix_obs["mixed_lung_abnormal"]

    meta_cols = [
        "stem", "sound_id", "source_domain", "gender", "location", "super_label",
        "is_heart_abnormal", "is_lung_abnormal", "heart_source_stem", "lung_source_stem",
        "mixed_stem", "pair_id", "heart_source_label", "lung_source_label",
        "mixed_heart_abnormal", "mixed_lung_abnormal"
    ]

    heart_meta = hs.rename(columns={"sound_id": "sound_id"})[[
        "stem", "sound_id", "source_domain", "gender", "location", "super_label",
        "is_heart_abnormal", "is_lung_abnormal"
    ]].copy()
    for c in ["heart_source_stem", "lung_source_stem", "mixed_stem", "pair_id",
              "heart_source_label", "lung_source_label", "mixed_heart_abnormal", "mixed_lung_abnormal"]:
        heart_meta[c] = pd.NA
    heart_meta = heart_meta[meta_cols]

    lung_meta = ls.rename(columns={"sound_id": "sound_id"})[[
        "stem", "sound_id", "source_domain", "gender", "location", "super_label",
        "is_heart_abnormal", "is_lung_abnormal"
    ]].copy()
    for c in ["heart_source_stem", "lung_source_stem", "mixed_stem", "pair_id",
              "heart_source_label", "lung_source_label", "mixed_heart_abnormal", "mixed_lung_abnormal"]:
        lung_meta[c] = pd.NA
    lung_meta = lung_meta[meta_cols]

    mix_obs = mix_obs[meta_cols]
    mix_h = mix_h[meta_cols]
    mix_l = mix_l[meta_cols]

    meta = pd.concat([heart_meta, lung_meta, mix_h, mix_l, mix_obs], ignore_index=True)
    return hs, ls, mix, meta


def choose_best_root(group: pd.DataFrame):
    # Prefer paths not under hls_cmds_bundle, then shorter file path
    order = group["file_path"].astype(str).map(lambda s: (("hls_cmds_bundle" in s), len(s)))
    return group.iloc[order.argmin()]


def repair_outputs(project_root: Path):
    proc_dir = project_root / "data" / "processed" / "hls_cmds"
    raw_root = project_root / "data" / "raw" / "hls_cmds"
    idx_path = proc_dir / "index.csv"
    if not idx_path.exists():
        raise FileNotFoundError(f"未找到 {idx_path}")
    index_df = pd.read_csv(idx_path)

    # Remove obvious junk
    keep = ~index_df["file_path"].astype(str).str.contains("__MACOSX|/\\._|\\\\\\._", regex=True, na=False)
    index_df = index_df.loc[keep].copy()

    # Deduplicate by stem + source_domain, preferring non-bundle path
    index_df = (
        index_df.sort_values("file_path")
        .groupby(["stem", "source_domain"], as_index=False, group_keys=False)
        .apply(choose_best_root, include_groups=False)
        .reset_index(drop=True)
    )

    dataset_v2_root = find_dataset_v2_root(raw_root)
    _, _, _, meta = load_raw_tables(dataset_v2_root)

    # Merge reconstructed metadata
    merge_cols = ["stem", "source_domain"]
    nonkey_cols = [c for c in meta.columns if c not in merge_cols]
    for c in nonkey_cols:
        if c in index_df.columns:
            index_df = index_df.drop(columns=[c])
    index_df = index_df.merge(meta, on=merge_cols, how="left")

    # Ensure stable column order
    wanted = [
        "dataset", "file_path", "file_name", "stem", "suffix", "parent_dir", "relative_parent", "group_id",
        "sample_rate", "original_sample_rate", "original_num_frames", "original_num_channels", "num_samples",
        "duration_sec", "peak_abs", "rms", "is_silent", "source_domain",
        "gender", "location", "super_label", "is_heart_abnormal", "is_lung_abnormal", "sound_id",
        "heart_source_stem", "lung_source_stem", "mixed_stem", "pair_id",
        "heart_source_label", "lung_source_label", "mixed_heart_abnormal", "mixed_lung_abnormal",
    ]
    cols = [c for c in wanted if c in index_df.columns] + [c for c in index_df.columns if c not in wanted]
    index_df = index_df[cols]

    meta_out = meta.copy()

    # Save reports
    proc_dir.mkdir(parents=True, exist_ok=True)
    index_df.to_csv(proc_dir / "index.csv", index=False)
    meta_out.to_csv(proc_dir / "metadata_clean.csv", index=False)

    summary = pd.DataFrame({
        "table": ["index", "metadata"],
        "rows": [len(index_df), len(meta_out)],
        "unique_stems": [index_df["stem"].nunique(), meta_out["stem"].nunique()],
    })
    summary.to_csv(proc_dir / "repair_summary.csv", index=False)

    vd = index_df["source_domain"].value_counts(dropna=False).rename_axis("source_domain").reset_index(name="count")
    vd.to_csv(proc_dir / "source_domain_counts.csv", index=False)

    print("修复完成。")
    print(summary.to_string(index=False))
    print("\nsource_domain counts:")
    print(vd.to_string(index=False))
    print(f"\n使用的 Dataset.v2 根目录: {dataset_v2_root}")


def main():
    parser = argparse.ArgumentParser()
    parser.add_argument("--project-root", type=str, default="C:/项目/hls_step1_project")
    args = parser.parse_args()
    repair_outputs(Path(args.project_root))


if __name__ == "__main__":
    main()
