# Supplementary material for: Comparative modeling of mixed cardiopulmonary sounds in a low-resource paired dataset: Discrimination, calibration, and operating-point behavior
Source: PLoS One. 2026 Jun 22;21(6):e0352180. doi: 10.1371/journal.pone.0352180 (PMC13286179; doi:10.1371/journal.pone.0352180)
Supplement: S1 Code — (ZIP) [file pone.0352180.s002.zip › scripts/run_multifold_suite.py]

from __future__ import annotations

import argparse
import csv
import subprocess
import sys
from pathlib import Path

PROJECT_ROOT = Path(__file__).resolve().parents[1]


def parse_args() -> argparse.Namespace:
    p = argparse.ArgumentParser(description='Run selected experiments across multiple folds and optionally calibrate student-only predictions.')
    p.add_argument('--suite', choices=['core', 'core_plus_dual', 'all'], default='core')
    p.add_argument('--start-fold', type=int, default=0)
    p.add_argument('--end-fold', type=int, default=4)
    p.add_argument('--n-splits', type=int, default=5)
    p.add_argument('--epochs-source', type=int, default=25)
    p.add_argument('--epochs-cnn', type=int, default=25)
    p.add_argument('--python-exe', type=str, default=None)
    p.add_argument('--heart-teacher-ckpt-template', type=str, default='outputs/checkpoints/teachers/physionet2016_fold{fold}.pt')
    p.add_argument('--lung-teacher-ckpt-template', type=str, default='outputs/checkpoints/teachers/icbhi2017_fold{fold}.pt')
    p.add_argument('--skip-existing', action='store_true')
    p.add_argument('--nested-eval', action='store_true', help='Run the nested inner-train / inner-val / outer-test revision pipeline.')
    p.add_argument('--calibrate-all', action='store_true', help='Calibrate all principal models after nested prediction export.')
    p.add_argument('--inner-val-size', type=float, default=0.2)
    p.add_argument('--revision-prefix', type=str, default='revision_nested')
    p.add_argument('--strict-teacher-checkpoints', action='store_true', help='Error if any requested teacher checkpoint is missing.')
    p.add_argument('--allow-fixed-teacher-fold0', action='store_true', help='Allow fold0 teacher checkpoints to be reused across folds and log the fallback explicitly.')
    return p.parse_args()


def _default_python_exe() -> str:
    venv_python = PROJECT_ROOT / '.venv' / 'Scripts' / 'python.exe'
    if venv_python.exists():
        return venv_python.as_posix()
    return sys.executable


def _metric_exists(exp_name: str, fold: int) -> bool:
    metrics_dir = PROJECT_ROOT / 'outputs' / 'metrics'
    candidates = [
        metrics_dir / f'{exp_name}_fold{fold}.json',
        metrics_dir / f'{exp_name}_fold{fold}_metrics.json',
        metrics_dir / f'{exp_name}_calibrated_fold{fold}_metrics.json',
    ]
    return any(p.exists() for p in candidates)


def _nested_calibrated_metric_path(revision_prefix: str, model_name: str, fold: int) -> Path:
    return PROJECT_ROOT / 'outputs' / 'metrics' / f'{revision_prefix}_{model_name}_fold{fold}_calibrated_outer_test_metrics.json'


def _nested_prediction_path(revision_prefix: str, model_name: str, fold: int, split_name: str) -> Path:
    return PROJECT_ROOT / 'outputs' / 'predictions' / f'{revision_prefix}_{model_name}_fold{fold}_{split_name}.csv'


def _run(cmd: list[str]) -> None:
    print('\n[RUN]', ' '.join(cmd))
    subprocess.run(cmd, check=True, cwd=PROJECT_ROOT)


def _maybe_run(cmd: list[str], exp_name: str, fold: int, skip_existing: bool) -> None:
    if skip_existing and _metric_exists(exp_name, fold):
        print(f'[SKIP] {exp_name} fold={fold} already exists.')
        return
    _run(cmd)


def _append_teacher_audit_row(args: argparse.Namespace, row: dict[str, object]) -> None:
    out_path = PROJECT_ROOT / 'outputs' / 'reports' / f'{args.revision_prefix}_teacher_checkpoint_audit.csv'
    out_path.parent.mkdir(parents=True, exist_ok=True)
    rows: list[dict[str, str]] = []
    if out_path.exists():
        with open(out_path, 'r', encoding='utf-8', newline='') as f:
            rows = list(csv.DictReader(f))
        rows = [cur for cur in rows if not (cur.get('model') == str(row['model']) and cur.get('fold') == str(row['fold']))]
    rows.append({k: str(v) for k, v in row.items()})
    fieldnames = ['model', 'fold', 'heart_teacher_ckpt', 'lung_teacher_ckpt', 'fixed_teacher_fold0']
    with open(out_path, 'w', encoding='utf-8', newline='') as f:
        writer = csv.DictWriter(f, fieldnames=fieldnames)
        writer.writeheader()
        writer.writerows(rows)


def _resolve_teacher_ckpts(args: argparse.Namespace, fold: int, model_name: str) -> tuple[str, str]:
    heart_rel = args.heart_teacher_ckpt_template.format(fold=fold)
    lung_rel = args.lung_teacher_ckpt_template.format(fold=fold)
    heart_ckpt = PROJECT_ROOT / heart_rel
    lung_ckpt = PROJECT_ROOT / lung_rel

    if heart_ckpt.exists() and lung_ckpt.exists():
        if args.allow_fixed_teacher_fold0:
            _append_teacher_audit_row(
                args,
                {
                    'model': model_name,
                    'fold': fold,
                    'heart_teacher_ckpt': heart_rel,
                    'lung_teacher_ckpt': lung_rel,
                    'fixed_teacher_fold0': False,
                },
            )
        return heart_rel, lung_rel

    if args.allow_fixed_teacher_fold0:
        heart_fold0_rel = args.heart_teacher_ckpt_template.format(fold=0)
        lung_fold0_rel = args.lung_teacher_ckpt_template.format(fold=0)
        heart_fold0 = PROJECT_ROOT / heart_fold0_rel
        lung_fold0 = PROJECT_ROOT / lung_fold0_rel
        if not heart_fold0.exists() or not lung_fold0.exists():
            raise FileNotFoundError(
                'Fixed fold0 teacher fallback was requested, but the fold0 teacher checkpoints are missing: '
                f'{heart_fold0_rel}, {lung_fold0_rel}'
            )
        _append_teacher_audit_row(
            args,
            {
                'model': model_name,
                'fold': fold,
                'heart_teacher_ckpt': heart_fold0_rel,
                'lung_teacher_ckpt': lung_fold0_rel,
                'fixed_teacher_fold0': True,
            },
        )
        return heart_fold0_rel, lung_fold0_rel

    if args.nested_eval or args.strict_teacher_checkpoints:
        raise FileNotFoundError(
            'Missing fold-specific teacher checkpoints for nested revision run. '
            f'fold={fold}, heart={heart_rel}, lung={lung_rel}. '
            'Pass --allow-fixed-teacher-fold0 only if you explicitly want that fallback recorded in the audit report.'
        )

    print(f'[WARN] Heart teacher ckpt not found for fold {fold}: {heart_rel}. Falling back to fold0 checkpoint if available.')
    heart_alt = PROJECT_ROOT / args.heart_teacher_ckpt_template.format(fold=0)
    if heart_alt.exists():
        heart_rel = heart_alt.relative_to(PROJECT_ROOT).as_posix()
    print(f'[WARN] Lung teacher ckpt not found for fold {fold}: {lung_rel}. Falling back to fold0 checkpoint if available.')
    lung_alt = PROJECT_ROOT / args.lung_teacher_ckpt_template.format(fold=0)
    if lung_alt.exists():
        lung_rel = lung_alt.relative_to(PROJECT_ROOT).as_posix()
    return heart_rel, lung_rel


def _run_nested_model(args: argparse.Namespace, py: str, fold: int, model_name: str) -> None:
    calibrated_metric = _nested_calibrated_metric_path(args.revision_prefix, model_name, fold)
    if args.skip_existing and args.calibrate_all and calibrated_metric.exists():
        print(f'[SKIP] {calibrated_metric.name} already exists.')
        return

    if model_name == 'cnn_shared_dual':
        _run([
            py, 'scripts/train_cnn.py',
            '--variant', 'shared_dual',
            '--fold', str(fold),
            '--n-splits', str(args.n_splits),
            '--epochs', str(args.epochs_cnn),
            '--nested-eval',
            '--inner-val-size', str(args.inner_val_size),
            '--save-inner-val-pred',
            '--save-outer-test-pred',
            '--revision-prefix', args.revision_prefix,
        ])
    elif model_name == 'student_only':
        _run([
            py, 'scripts/train_source_aware.py',
            '--variant', 'student_only',
            '--fold', str(fold),
            '--n-splits', str(args.n_splits),
            '--epochs', str(args.epochs_source),
            '--nested-eval',
            '--inner-val-size', str(args.inner_val_size),
            '--save-inner-val-pred',
            '--save-outer-test-pred',
            '--revision-prefix', args.revision_prefix,
        ])
    else:
        heart_ckpt, lung_ckpt = _resolve_teacher_ckpts(args, fold=fold, model_name=model_name)
        _run([
            py, 'scripts/train_source_aware.py',
            '--variant', model_name,
            '--heart-teacher-ckpt', heart_ckpt,
            '--lung-teacher-ckpt', lung_ckpt,
            '--fold', str(fold),
            '--n-splits', str(args.n_splits),
            '--epochs', str(args.epochs_source),
            '--nested-eval',
            '--inner-val-size', str(args.inner_val_size),
            '--save-inner-val-pred',
            '--save-outer-test-pred',
            '--revision-prefix', args.revision_prefix,
        ])

    if args.calibrate_all:
        calib_csv = _nested_prediction_path(args.revision_prefix, model_name, fold, 'inner_val')
        test_csv = _nested_prediction_path(args.revision_prefix, model_name, fold, 'outer_test')
        if not calib_csv.exists() or not test_csv.exists():
            raise FileNotFoundError(
                f'Nested prediction CSVs are missing for calibration: calib={calib_csv}, test={test_csv}'
            )
        _run([
            py, 'scripts/calibrate_model.py',
            '--calib-csv', calib_csv.as_posix(),
            '--test-csv', test_csv.as_posix(),
            '--out-name', f'{args.revision_prefix}_{model_name}_fold{fold}_calibrated',
            '--threshold-objective', 'balanced_accuracy',
        ])


def main() -> None:
    args = parse_args()
    py = args.python_exe or _default_python_exe()

    suites = {
        'core': ['student_only', 'student_only_calibrated', 'cnn_shared_dual', 'source_aware_light'],
        'core_plus_dual': ['student_only', 'student_only_calibrated', 'cnn_shared_dual', 'dual_teacher_light', 'source_aware_light'],
        'all': ['student_only', 'student_only_calibrated', 'cnn_shared_dual', 'dual_teacher_light', 'source_aware_light'],
    }
    nested_suites = {
        'core': ['student_only', 'cnn_shared_dual', 'source_aware_light'],
        'core_plus_dual': ['student_only', 'cnn_shared_dual', 'dual_teacher_light', 'source_aware_light'],
        'all': ['student_only', 'cnn_shared_dual', 'dual_teacher_light', 'source_aware_light'],
    }
    requested = nested_suites[args.suite] if args.nested_eval else suites[args.suite]

    for fold in range(args.start_fold, args.end_fold + 1):
        print(f'\n================ FOLD {fold} / {args.end_fold} ================')

        if args.nested_eval:
            for model_name in requested:
                _run_nested_model(args, py=py, fold=fold, model_name=model_name)
            continue

        if 'student_only' in requested:
            _maybe_run([
                py, 'scripts/train_source_aware.py',
                '--variant', 'student_only',
                '--fold', str(fold),
                '--n-splits', str(args.n_splits),
                '--epochs', str(args.epochs_source),
            ], 'student_only', fold, args.skip_existing)

        if 'student_only_calibrated' in requested:
            out_name = f'student_only_fold{fold}_calibrated'
            pred_csv = PROJECT_ROOT / 'outputs' / 'predictions' / f'student_only_fold{fold}.csv'
            metric_csv = PROJECT_ROOT / 'outputs' / 'metrics' / f'{out_name}_metrics.json'
            if args.skip_existing and metric_csv.exists():
                print(f'[SKIP] {out_name} already exists.')
            else:
                if not pred_csv.exists():
                    raise FileNotFoundError(f'Missing prediction CSV for calibration: {pred_csv}')
                _run([
                    py, 'scripts/calibrate_model.py',
                    '--pred-csv', pred_csv.as_posix(),
                    '--out-name', out_name,
                ])

        if 'cnn_shared_dual' in requested:
            _maybe_run([
                py, 'scripts/train_cnn.py',
                '--variant', 'shared_dual',
                '--fold', str(fold),
                '--n-splits', str(args.n_splits),
                '--epochs', str(args.epochs_cnn),
            ], 'cnn_shared_dual', fold, args.skip_existing)

        for variant in ['dual_teacher_light', 'source_aware_light']:
            if variant not in requested:
                continue
            heart_ckpt, lung_ckpt = _resolve_teacher_ckpts(args, fold=fold, model_name=variant)
            _maybe_run([
                py, 'scripts/train_source_aware.py',
                '--variant', variant,
                '--heart-teacher-ckpt', heart_ckpt,
                '--lung-teacher-ckpt', lung_ckpt,
                '--fold', str(fold),
                '--n-splits', str(args.n_splits),
                '--epochs', str(args.epochs_source),
            ], variant, fold, args.skip_existing)

    print('\n[DONE] Multifolds suite finished.')


if __name__ == '__main__':
    main()
