# Supplementary material for: Comparative modeling of mixed cardiopulmonary sounds in a low-resource paired dataset: Discrimination, calibration, and operating-point behavior
Source: PLoS One. 2026 Jun 22;21(6):e0352180. doi: 10.1371/journal.pone.0352180 (PMC13286179; doi:10.1371/journal.pone.0352180)
Supplement: S1 Code — (ZIP) [file pone.0352180.s002.zip › scripts/train_baseline_ml.py]

from __future__ import annotations

import argparse
import json
import sys
from pathlib import Path

import numpy as np
import pandas as pd
from sklearn.ensemble import RandomForestClassifier, HistGradientBoostingClassifier
from sklearn.impute import SimpleImputer
from sklearn.pipeline import Pipeline
from sklearn.preprocessing import StandardScaler
from sklearn.svm import SVC

PROJECT_ROOT = Path(__file__).resolve().parents[1]
SRC_DIR = PROJECT_ROOT / 'src'
if SRC_DIR.as_posix() not in sys.path:
    sys.path.insert(0, SRC_DIR.as_posix())

from cpsound.config import ensure_dir, load_config, project_root
from cpsound.data.tables import build_hls_triplet_table, load_table
from cpsound.evaluation.metrics import binary_metrics
from cpsound.training.splits import make_fold
from cpsound.utils.io import save_table

try:
    from xgboost import XGBClassifier
except Exception:
    XGBClassifier = None


def parse_args() -> argparse.Namespace:
    parser = argparse.ArgumentParser(description='Train traditional ML baselines on HLS mixed-sound tasks.')
    parser.add_argument('--feature-table', type=str, default='outputs/features/hls_mixed_features.parquet')
    parser.add_argument('--task', type=str, choices=['heart', 'lung'], default='heart')
    parser.add_argument('--model', type=str, choices=['svm', 'rf', 'xgb'], default='svm')
    parser.add_argument('--fold', type=int, default=0)
    parser.add_argument('--n-splits', type=int, default=5)
    return parser.parse_args()


def build_model(model_name: str):
    if model_name == 'svm':
        return Pipeline([
            ('imputer', SimpleImputer(strategy='median')),
            ('scaler', StandardScaler()),
            ('clf', SVC(C=2.0, kernel='rbf', probability=True, class_weight='balanced', random_state=42)),
        ])
    if model_name == 'rf':
        return Pipeline([
            ('imputer', SimpleImputer(strategy='median')),
            ('clf', RandomForestClassifier(n_estimators=400, max_depth=None, min_samples_leaf=2, class_weight='balanced', random_state=42)),
        ])
    if model_name == 'xgb' and XGBClassifier is not None:
        return Pipeline([
            ('imputer', SimpleImputer(strategy='median')),
            ('clf', XGBClassifier(
                n_estimators=300,
                max_depth=4,
                learning_rate=0.05,
                subsample=0.9,
                colsample_bytree=0.9,
                eval_metric='logloss',
                random_state=42,
            )),
        ])
    return Pipeline([
        ('imputer', SimpleImputer(strategy='median')),
        ('clf', HistGradientBoostingClassifier(max_depth=4, learning_rate=0.05, random_state=42)),
    ])


def main() -> None:
    args = parse_args()
    model_cfg = load_config(project_root() / 'configs' / 'models.yaml')
    features = load_table(args.feature_table)
    triplets = build_hls_triplet_table()
    data = triplets[['pair_id', 'group_id', 'is_heart_abnormal', 'is_lung_abnormal']].merge(features, on=['pair_id', 'is_heart_abnormal', 'is_lung_abnormal'], how='inner')

    label_col = 'is_heart_abnormal' if args.task == 'heart' else 'is_lung_abnormal'
    feature_cols = [c for c in data.columns if c not in {'pair_id', 'group_id', 'mixed_stem', 'is_heart_abnormal', 'is_lung_abnormal'}]
    fold_data = make_fold(data, fold=args.fold, n_splits=args.n_splits, group_col='group_id', stratify_col='is_heart_abnormal')

    X_train = fold_data.train_df[feature_cols]
    y_train = fold_data.train_df[label_col].astype(int)
    X_val = fold_data.val_df[feature_cols]
    y_val = fold_data.val_df[label_col].astype(int)

    model = build_model(args.model)
    model.fit(X_train, y_train)
    val_prob = model.predict_proba(X_val)[:, 1]
    metrics = binary_metrics(y_val.to_numpy(), val_prob)
    metrics.update({'task': args.task, 'model': args.model, 'fold': args.fold})

    metrics_dir = ensure_dir(model_cfg['paths']['metrics_dir'])
    pred_dir = ensure_dir(model_cfg['paths']['pred_dir'])
    out_pred = pd.DataFrame({'pair_id': fold_data.val_df['pair_id'], 'y_true': y_val, 'y_prob': val_prob})
    save_table(out_pred, pred_dir / f'baseline_ml_{args.model}_{args.task}_fold{args.fold}.csv', None)
    with open(metrics_dir / f'baseline_ml_{args.model}_{args.task}_fold{args.fold}.json', 'w', encoding='utf-8') as f:
        json.dump(metrics, f, indent=2)
    print(json.dumps(metrics, indent=2))


if __name__ == '__main__':
    main()
