# Supplementary material for: Comparative modeling of mixed cardiopulmonary sounds in a low-resource paired dataset: Discrimination, calibration, and operating-point behavior
Source: PLoS One. 2026 Jun 22;21(6):e0352180. doi: 10.1371/journal.pone.0352180 (PMC13286179; doi:10.1371/journal.pone.0352180)
Supplement: S1 Code — (ZIP) [file pone.0352180.s002.zip › scripts/train_cnn.py]

from __future__ import annotations

import argparse
import json
import sys
from pathlib import Path

import numpy as np
import pandas as pd
import torch
from torch import nn, optim
from torch.utils.data import DataLoader

PROJECT_ROOT = Path(__file__).resolve().parents[1]
SRC_DIR = PROJECT_ROOT / 'src'
if SRC_DIR.as_posix() not in sys.path:
    sys.path.insert(0, SRC_DIR.as_posix())

from cpsound.config import ensure_dir, load_config, project_root
from cpsound.data.tables import build_hls_triplet_table
from cpsound.datasets.audio import MultiTaskAudioDataset, SingleTaskAudioDataset, SpecConfig
from cpsound.evaluation.metrics import binary_metrics, multitask_metrics
from cpsound.models.cnn_baseline import SharedBackboneDualHeadCNN, SingleTaskCNN
from cpsound.training.common import EarlyStopper, load_checkpoint, resolve_device, save_checkpoint, seed_everything
from cpsound.training.loops import eval_multitask_epoch, eval_single_task_epoch, train_multitask_epoch, train_single_task_epoch
from cpsound.training.splits import make_fold, make_nested_fold
from cpsound.utils.io import save_table


def parse_args() -> argparse.Namespace:
    parser = argparse.ArgumentParser(description='Train ordinary CNN or shared-backbone dual-head CNN.')
    parser.add_argument('--variant', type=str, choices=['single', 'shared_dual'], default='single')
    parser.add_argument('--task', type=str, choices=['heart', 'lung'], default='heart')
    parser.add_argument('--fold', type=int, default=0)
    parser.add_argument('--n-splits', type=int, default=5)
    parser.add_argument('--epochs', type=int, default=25)
    parser.add_argument('--nested-eval', action='store_true', help='Use nested inner-train / inner-val / outer-test evaluation.')
    parser.add_argument('--inner-val-size', type=float, default=0.2)
    parser.add_argument('--save-inner-val-pred', action='store_true')
    parser.add_argument('--save-outer-test-pred', action='store_true')
    parser.add_argument('--revision-prefix', type=str, default='revision_nested')
    return parser.parse_args()


def _prediction_logits(y_prob: np.ndarray) -> np.ndarray:
    clipped = np.clip(np.asarray(y_prob, dtype=float), 1e-6, 1.0 - 1e-6)
    return np.log(clipped / (1.0 - clipped))


def _output_model_name(args: argparse.Namespace) -> str:
    if args.variant == 'shared_dual':
        return 'cnn_shared_dual'
    return f'cnn_single_{args.task}'


def _prediction_name(args: argparse.Namespace, split_name: str) -> str:
    return f'{args.revision_prefix}_{_output_model_name(args)}_fold{args.fold}_{split_name}.csv'


def _checkpoint_name(args: argparse.Namespace) -> str:
    if args.nested_eval:
        return f'{args.revision_prefix}_{_output_model_name(args)}_fold{args.fold}.pt'
    return f'{_output_model_name(args)}_fold{args.fold}.pt'


def _build_multitask_prediction_frame(
    df: pd.DataFrame,
    out: dict[str, np.ndarray],
    variant: str,
    fold: int,
    split_name: str,
    experiment_name: str,
) -> pd.DataFrame:
    heart_prob = np.asarray(out['heart_prob'], dtype=float)
    lung_prob = np.asarray(out['lung_prob'], dtype=float)
    return pd.DataFrame({
        'sample_id': df['pair_id'].astype(str),
        'pair_id': df['pair_id'].astype(str),
        'group_id': df['group_id'].astype(str),
        'y_heart': np.asarray(out['y_heart'], dtype=float),
        'y_lung': np.asarray(out['y_lung'], dtype=float),
        'heart_prob': heart_prob,
        'lung_prob': lung_prob,
        'heart_logit': _prediction_logits(heart_prob),
        'lung_logit': _prediction_logits(lung_prob),
        'split_name': split_name,
        'fold': int(fold),
        'variant': variant,
        'experiment': experiment_name,
    })


def _predict_multitask_split(
    model: torch.nn.Module,
    df: pd.DataFrame,
    spec_cfg: SpecConfig,
    loader_kwargs: dict[str, int],
    device: torch.device,
    criterion: nn.Module,
    variant: str,
    fold: int,
    split_name: str,
    experiment_name: str,
) -> tuple[pd.DataFrame, dict[str, float]]:
    dataset = MultiTaskAudioDataset(
        df,
        audio_col='mixed_path',
        heart_label_col='is_heart_abnormal',
        lung_label_col='is_lung_abnormal',
        spec_cfg=spec_cfg,
    )
    loader = DataLoader(dataset, shuffle=False, **loader_kwargs)
    out = eval_multitask_epoch(model, loader, device, criterion, extra_weight=0.0)
    pred_df = _build_multitask_prediction_frame(df, out, variant=variant, fold=fold, split_name=split_name, experiment_name=experiment_name)
    diagnostic = multitask_metrics(out['y_heart'], out['heart_prob'], out['y_lung'], out['lung_prob'])
    diagnostic['split_name'] = split_name
    diagnostic['experiment'] = experiment_name
    diagnostic['fold'] = int(fold)
    return pred_df, diagnostic


def main() -> None:
    args = parse_args()
    model_cfg = load_config(project_root() / 'configs' / 'models.yaml')
    seed_everything(model_cfg['seed'])
    triplets = build_hls_triplet_table()
    if args.nested_eval and args.variant == 'single':
        raise ValueError('Nested evaluation is only supported for --variant shared_dual in the revision pipeline.')

    spec_cfg = SpecConfig(
        target_sr=model_cfg['features']['target_sample_rate'],
        n_mels=model_cfg['features']['n_mels'],
        n_fft=model_cfg['features']['n_fft'],
        hop_length=model_cfg['features']['hop_length'],
        fmin=model_cfg['features']['fmin'],
        fmax=model_cfg['features']['fmax'],
        fixed_frames=model_cfg['features']['fixed_frames'],
    )
    loader_kwargs = dict(batch_size=model_cfg['training']['batch_size'], num_workers=model_cfg['training']['num_workers'])
    device = resolve_device(model_cfg['training']['device'])
    criterion = nn.BCEWithLogitsLoss()
    metrics_dir = ensure_dir(model_cfg['paths']['metrics_dir'])
    pred_dir = ensure_dir(model_cfg['paths']['pred_dir'])
    ckpt_dir = ensure_dir(model_cfg['paths']['model_ckpt_dir'])

    if args.variant == 'single':
        fold_data = make_fold(triplets, fold=args.fold, n_splits=args.n_splits, group_col='group_id', stratify_col='is_heart_abnormal')
        label_col = 'is_heart_abnormal' if args.task == 'heart' else 'is_lung_abnormal'
        train_ds = SingleTaskAudioDataset(fold_data.train_df, audio_col='mixed_path', label_col=label_col, spec_cfg=spec_cfg)
        val_ds = SingleTaskAudioDataset(fold_data.val_df, audio_col='mixed_path', label_col=label_col, spec_cfg=spec_cfg)
        train_loader = DataLoader(train_ds, shuffle=True, **loader_kwargs)
        val_loader = DataLoader(val_ds, shuffle=False, **loader_kwargs)
        model = SingleTaskCNN().to(device)
        optimizer = optim.Adam(model.parameters(), lr=model_cfg['training']['learning_rate'], weight_decay=model_cfg['training']['weight_decay'])
        stopper = EarlyStopper(patience=model_cfg['training']['patience'], mode='max')
        best_metrics = None
        best_score = -1.0
        best_pred = None
        for epoch in range(args.epochs):
            train_out = train_single_task_epoch(model, train_loader, optimizer, device, criterion)
            val_out = eval_single_task_epoch(model, val_loader, device, criterion)
            metrics = binary_metrics(val_out['y_true'], val_out['y_prob'])
            score = metrics['auroc'] if metrics['auroc'] == metrics['auroc'] else metrics['f1']
            print(f"epoch={epoch} train_loss={train_out['loss']:.4f} val_loss={val_out['loss']:.4f} val_auroc={metrics['auroc']}")
            if score > best_score:
                best_score = score
                best_metrics = metrics
                best_pred = pd.DataFrame({'pair_id': fold_data.val_df['pair_id'], 'y_true': val_out['y_true'], 'y_prob': val_out['y_prob']})
                save_checkpoint(ckpt_dir / f'cnn_single_{args.task}_fold{args.fold}.pt', model, extra={'metrics': metrics})
            if stopper.step(score):
                break
        save_table(best_pred, pred_dir / f'cnn_single_{args.task}_fold{args.fold}.csv', None)
        with open(metrics_dir / f'cnn_single_{args.task}_fold{args.fold}.json', 'w', encoding='utf-8') as f:
            json.dump(best_metrics, f, indent=2)
        print(json.dumps(best_metrics, indent=2))
        return

    experiment_name = f'{args.revision_prefix}_{_output_model_name(args)}' if args.nested_eval else _output_model_name(args)
    if args.nested_eval:
        nested_fold = make_nested_fold(
            triplets,
            fold=args.fold,
            n_splits=args.n_splits,
            inner_val_size=args.inner_val_size,
            group_col='group_id',
            stratify_col='is_heart_abnormal',
            random_state=model_cfg['seed'],
            audit_path=project_root() / 'outputs' / 'reports' / f'{args.revision_prefix}_split_audit.csv',
        )
        train_df = nested_fold.inner_train_df
        val_df = nested_fold.inner_val_df
        outer_test_df = nested_fold.outer_test_df
    else:
        fold_data = make_fold(triplets, fold=args.fold, n_splits=args.n_splits, group_col='group_id', stratify_col='is_heart_abnormal')
        train_df = fold_data.train_df
        val_df = fold_data.val_df
        outer_test_df = None

    train_ds = MultiTaskAudioDataset(train_df, audio_col='mixed_path', heart_label_col='is_heart_abnormal', lung_label_col='is_lung_abnormal', spec_cfg=spec_cfg)
    val_ds = MultiTaskAudioDataset(val_df, audio_col='mixed_path', heart_label_col='is_heart_abnormal', lung_label_col='is_lung_abnormal', spec_cfg=spec_cfg)
    train_loader = DataLoader(train_ds, shuffle=True, **loader_kwargs)
    val_loader = DataLoader(val_ds, shuffle=False, **loader_kwargs)
    model = SharedBackboneDualHeadCNN().to(device)
    optimizer = optim.Adam(model.parameters(), lr=model_cfg['training']['learning_rate'], weight_decay=model_cfg['training']['weight_decay'])
    stopper = EarlyStopper(patience=model_cfg['training']['patience'], mode='max')
    best_metrics = None
    best_score = -1.0
    ckpt_path = ckpt_dir / _checkpoint_name(args)
    for epoch in range(args.epochs):
        train_out = train_multitask_epoch(model, train_loader, optimizer, device, criterion, extra_weight=0.0)
        val_out = eval_multitask_epoch(model, val_loader, device, criterion, extra_weight=0.0)
        metrics = multitask_metrics(val_out['y_heart'], val_out['heart_prob'], val_out['y_lung'], val_out['lung_prob'])
        score = metrics['macro_auroc'] if metrics['macro_auroc'] == metrics['macro_auroc'] else metrics['heart_f1']
        print(f"epoch={epoch} train_loss={train_out['loss']:.4f} val_loss={val_out['loss']:.4f} macro_auroc={metrics['macro_auroc']}")
        if score > best_score:
            best_score = score
            best_metrics = metrics
            save_checkpoint(ckpt_path, model, extra={'metrics': metrics})
        if stopper.step(score):
            break

    if best_metrics is None:
        raise RuntimeError(f'No best checkpoint was selected for variant={args.variant} fold={args.fold}.')

    best_payload = load_checkpoint(ckpt_path, map_location=device)
    model.load_state_dict(best_payload['state_dict'])

    if args.nested_eval:
        inner_val_pred, inner_val_diag = _predict_multitask_split(
            model,
            val_df,
            spec_cfg=spec_cfg,
            loader_kwargs=loader_kwargs,
            device=device,
            criterion=criterion,
            variant=_output_model_name(args),
            fold=args.fold,
            split_name='inner_val',
            experiment_name=experiment_name,
        )
        outer_test_pred, outer_test_diag = _predict_multitask_split(
            model,
            outer_test_df,
            spec_cfg=spec_cfg,
            loader_kwargs=loader_kwargs,
            device=device,
            criterion=criterion,
            variant=_output_model_name(args),
            fold=args.fold,
            split_name='outer_test',
            experiment_name=experiment_name,
        )
        save_table(inner_val_pred, pred_dir / _prediction_name(args, 'inner_val'), None)
        save_table(outer_test_pred, pred_dir / _prediction_name(args, 'outer_test'), None)
        print(json.dumps({
            'selection_metrics_inner_val': best_metrics,
            'diagnostic_inner_val_raw_threshold_0_5': inner_val_diag,
            'diagnostic_outer_test_raw_threshold_0_5': outer_test_diag,
        }, indent=2))
        return

    best_pred, final_metrics = _predict_multitask_split(
        model,
        val_df,
        spec_cfg=spec_cfg,
        loader_kwargs=loader_kwargs,
        device=device,
        criterion=criterion,
        variant=_output_model_name(args),
        fold=args.fold,
        split_name='val',
        experiment_name=experiment_name,
    )
    save_table(best_pred, pred_dir / f'cnn_shared_dual_fold{args.fold}.csv', None)
    with open(metrics_dir / f'cnn_shared_dual_fold{args.fold}.json', 'w', encoding='utf-8') as f:
        json.dump(final_metrics, f, indent=2)
    print(json.dumps(final_metrics, indent=2))


if __name__ == '__main__':
    main()
