# Supplementary material for: Comparative modeling of mixed cardiopulmonary sounds in a low-resource paired dataset: Discrimination, calibration, and operating-point behavior
Source: PLoS One. 2026 Jun 22;21(6):e0352180. doi: 10.1371/journal.pone.0352180 (PMC13286179; doi:10.1371/journal.pone.0352180)
Supplement: S1 Code — (ZIP) [file pone.0352180.s002.zip › scripts/train_source_aware.py]

from __future__ import annotations

import argparse
import json
import sys
from pathlib import Path

import numpy as np
import pandas as pd
import torch
from torch import nn, optim
from torch.utils.data import DataLoader

PROJECT_ROOT = Path(__file__).resolve().parents[1]
SRC_DIR = PROJECT_ROOT / 'src'
if SRC_DIR.as_posix() not in sys.path:
    sys.path.insert(0, SRC_DIR.as_posix())

from cpsound.config import ensure_dir, load_config, project_root
from cpsound.data.tables import build_hls_triplet_table
from cpsound.datasets.audio import SourceAwareTripletDataset, SpecConfig
from cpsound.evaluation.metrics import find_best_threshold, multitask_metrics
from cpsound.models.source_aware import DualTeacherStudentModel, TeacherEncoderClassifier
from cpsound.training.common import EarlyStopper, load_checkpoint, resolve_device, save_checkpoint, seed_everything
from cpsound.training.loops import eval_multitask_epoch, train_multitask_epoch
from cpsound.training.splits import make_fold, make_nested_fold
from cpsound.utils.io import save_table


def parse_args() -> argparse.Namespace:
    parser = argparse.ArgumentParser(description='Train student-only / dual-teacher / source-aware HLS model.')
    parser.add_argument('--variant', type=str, choices=['student_only', 'dual_teacher', 'source_aware', 'dual_teacher_light', 'source_aware_light'], default='student_only')
    parser.add_argument('--heart-teacher-ckpt', type=str, default=None)
    parser.add_argument('--lung-teacher-ckpt', type=str, default=None)
    parser.add_argument('--fold', type=int, default=0)
    parser.add_argument('--n-splits', type=int, default=5)
    parser.add_argument('--epochs', type=int, default=25)
    parser.add_argument('--extra-weight', type=float, default=None, help='Override extra loss weight. Useful for light variants.')
    parser.add_argument('--threshold-objective', type=str, choices=['balanced_accuracy', 'f1', 'youden'], default='balanced_accuracy')
    parser.add_argument('--nested-eval', action='store_true', help='Use inner-train / inner-val / outer-test nested evaluation.')
    parser.add_argument('--inner-val-size', type=float, default=0.2)
    parser.add_argument('--save-inner-val-pred', action='store_true')
    parser.add_argument('--save-outer-test-pred', action='store_true')
    parser.add_argument('--revision-prefix', type=str, default='revision_nested')
    return parser.parse_args()


def _load_teacher(ckpt_path: str | None, device: torch.device) -> TeacherEncoderClassifier | None:
    if not ckpt_path:
        return None
    model = TeacherEncoderClassifier().to(device)
    payload = load_checkpoint(ckpt_path, map_location=device)
    model.load_state_dict(payload['state_dict'])
    model.eval()
    return model


def _default_extra_weight(model_cfg: dict, variant: str) -> float:
    if variant == 'student_only':
        return 0.0
    if variant == 'dual_teacher':
        return float(model_cfg['losses']['distill_weight'])
    if variant == 'source_aware':
        return float(model_cfg['losses']['source_align_weight'])
    if variant == 'dual_teacher_light':
        return float(model_cfg['losses']['distill_weight']) * 0.1
    if variant == 'source_aware_light':
        return float(model_cfg['losses']['source_align_weight']) * 0.1
    raise ValueError(f'Unsupported variant: {variant}')


def _use_source_guidance(variant: str) -> bool:
    return variant in {'source_aware', 'source_aware_light'}


def _use_teachers(variant: str) -> bool:
    return variant != 'student_only'


def _prediction_logits(y_prob: np.ndarray) -> np.ndarray:
    clipped = np.clip(np.asarray(y_prob, dtype=float), 1e-6, 1.0 - 1e-6)
    return np.log(clipped / (1.0 - clipped))


def _checkpoint_name(args: argparse.Namespace) -> str:
    if args.nested_eval:
        return f'{args.revision_prefix}_{args.variant}_fold{args.fold}.pt'
    return f'{args.variant}_fold{args.fold}.pt'


def _prediction_name(args: argparse.Namespace, split_name: str) -> str:
    return f'{args.revision_prefix}_{args.variant}_fold{args.fold}_{split_name}.csv'


def _build_prediction_frame(
    df: pd.DataFrame,
    out: dict[str, np.ndarray],
    variant: str,
    fold: int,
    split_name: str,
    experiment_name: str,
) -> pd.DataFrame:
    heart_prob = np.asarray(out['heart_prob'], dtype=float)
    lung_prob = np.asarray(out['lung_prob'], dtype=float)
    pred_df = pd.DataFrame({
        'sample_id': df['pair_id'].astype(str),
        'pair_id': df['pair_id'].astype(str),
        'group_id': df['group_id'].astype(str),
        'y_heart': np.asarray(out['y_heart'], dtype=float),
        'y_lung': np.asarray(out['y_lung'], dtype=float),
        'heart_prob': heart_prob,
        'lung_prob': lung_prob,
        'heart_logit': _prediction_logits(heart_prob),
        'lung_logit': _prediction_logits(lung_prob),
        'split_name': split_name,
        'fold': int(fold),
        'variant': variant,
        'experiment': experiment_name,
    })
    return pred_df


def _predict_split(
    model: torch.nn.Module,
    df: pd.DataFrame,
    spec_cfg: SpecConfig,
    loader_kwargs: dict[str, int],
    device: torch.device,
    criterion: nn.Module,
    extra_weight: float,
    variant: str,
    fold: int,
    split_name: str,
    experiment_name: str,
) -> tuple[pd.DataFrame, dict[str, float]]:
    dataset = SourceAwareTripletDataset(df, spec_cfg=spec_cfg)
    loader = DataLoader(dataset, shuffle=False, **loader_kwargs)
    out = eval_multitask_epoch(model, loader, device, criterion, extra_weight=extra_weight)
    pred_df = _build_prediction_frame(df, out, variant=variant, fold=fold, split_name=split_name, experiment_name=experiment_name)
    diagnostic = multitask_metrics(out['y_heart'], out['heart_prob'], out['y_lung'], out['lung_prob'])
    diagnostic['split_name'] = split_name
    diagnostic['experiment'] = experiment_name
    diagnostic['fold'] = int(fold)
    return pred_df, diagnostic


def main() -> None:
    args = parse_args()
    model_cfg = load_config(project_root() / 'configs' / 'models.yaml')
    seed_everything(model_cfg['seed'])
    triplets = build_hls_triplet_table()
    if _use_teachers(args.variant) and (not args.heart_teacher_ckpt or not args.lung_teacher_ckpt):
        raise ValueError(f'Variant {args.variant} requires both --heart-teacher-ckpt and --lung-teacher-ckpt.')

    experiment_name = f'{args.revision_prefix}_{args.variant}' if args.nested_eval else args.variant
    if args.nested_eval:
        nested_fold = make_nested_fold(
            triplets,
            fold=args.fold,
            n_splits=args.n_splits,
            inner_val_size=args.inner_val_size,
            group_col='group_id',
            stratify_col='is_heart_abnormal',
            random_state=model_cfg['seed'],
            audit_path=project_root() / 'outputs' / 'reports' / f'{args.revision_prefix}_split_audit.csv',
        )
        train_df = nested_fold.inner_train_df
        val_df = nested_fold.inner_val_df
        outer_test_df = nested_fold.outer_test_df
    else:
        fold_data = make_fold(triplets, fold=args.fold, n_splits=args.n_splits, group_col='group_id', stratify_col='is_heart_abnormal')
        train_df = fold_data.train_df
        val_df = fold_data.val_df
        outer_test_df = None

    spec_cfg = SpecConfig(
        target_sr=model_cfg['features']['target_sample_rate'],
        n_mels=model_cfg['features']['n_mels'],
        n_fft=model_cfg['features']['n_fft'],
        hop_length=model_cfg['features']['hop_length'],
        fmin=model_cfg['features']['fmin'],
        fmax=model_cfg['features']['fmax'],
        fixed_frames=model_cfg['features']['fixed_frames'],
    )
    train_ds = SourceAwareTripletDataset(train_df, spec_cfg=spec_cfg)
    val_ds = SourceAwareTripletDataset(val_df, spec_cfg=spec_cfg)

    loader_kwargs = dict(batch_size=model_cfg['training']['batch_size'], num_workers=model_cfg['training']['num_workers'])
    train_loader = DataLoader(train_ds, shuffle=True, **loader_kwargs)
    val_loader = DataLoader(val_ds, shuffle=False, **loader_kwargs)

    device = resolve_device(model_cfg['training']['device'])
    heart_teacher = _load_teacher(args.heart_teacher_ckpt, device) if _use_teachers(args.variant) else None
    lung_teacher = _load_teacher(args.lung_teacher_ckpt, device) if _use_teachers(args.variant) else None
    model = DualTeacherStudentModel(
        heart_teacher=heart_teacher,
        lung_teacher=lung_teacher,
        use_source_guidance=_use_source_guidance(args.variant),
    ).to(device)

    optimizer = optim.Adam(filter(lambda p: p.requires_grad, model.parameters()), lr=model_cfg['training']['learning_rate'], weight_decay=model_cfg['training']['weight_decay'])
    criterion = nn.BCEWithLogitsLoss()
    stopper = EarlyStopper(patience=model_cfg['training']['patience'], mode='max')
    best_metrics = None
    best_score = -1.0

    extra_weight = args.extra_weight if args.extra_weight is not None else _default_extra_weight(model_cfg, args.variant)
    ckpt_dir = ensure_dir(model_cfg['paths']['model_ckpt_dir'])
    ckpt_path = ckpt_dir / _checkpoint_name(args)

    for epoch in range(args.epochs):
        train_out = train_multitask_epoch(model, train_loader, optimizer, device, criterion, extra_weight=extra_weight)
        val_out = eval_multitask_epoch(model, val_loader, device, criterion, extra_weight=extra_weight)

        heart_thr, heart_thr_score = find_best_threshold(val_out['y_heart'], val_out['heart_prob'], objective=args.threshold_objective)
        lung_thr, lung_thr_score = find_best_threshold(val_out['y_lung'], val_out['lung_prob'], objective=args.threshold_objective)
        metrics = multitask_metrics(
            val_out['y_heart'], val_out['heart_prob'],
            val_out['y_lung'], val_out['lung_prob'],
            heart_threshold=heart_thr,
            lung_threshold=lung_thr,
        )
        metrics['val_extra_loss'] = val_out['extra_loss']
        metrics['heart_threshold_objective_score'] = heart_thr_score
        metrics['lung_threshold_objective_score'] = lung_thr_score
        metrics['threshold_objective'] = args.threshold_objective
        metrics['extra_weight'] = extra_weight
        score = metrics['macro_balanced_accuracy'] if metrics['macro_balanced_accuracy'] == metrics['macro_balanced_accuracy'] else metrics['macro_auroc']
        print(
            f"epoch={epoch} train_loss={train_out['loss']:.4f} val_loss={val_out['loss']:.4f} "
            f"macro_auroc={metrics['macro_auroc']:.4f} macro_bacc={metrics['macro_balanced_accuracy']:.4f} "
            f"heart_thr={heart_thr:.3f} lung_thr={lung_thr:.3f} extra={val_out['extra_loss']:.4f}"
        )
        if score > best_score:
            best_score = score
            best_metrics = metrics
            save_checkpoint(ckpt_path, model, extra={'metrics': metrics, 'variant': args.variant, 'extra_weight': extra_weight})
        if stopper.step(score):
            break

    if best_metrics is None:
        raise RuntimeError(f'No best checkpoint was selected for variant={args.variant} fold={args.fold}.')

    best_payload = load_checkpoint(ckpt_path, map_location=device)
    model.load_state_dict(best_payload['state_dict'])

    metrics_dir = ensure_dir(model_cfg['paths']['metrics_dir'])
    pred_dir = ensure_dir(model_cfg['paths']['pred_dir'])
    if args.nested_eval:
        inner_val_pred, inner_val_diag = _predict_split(
            model,
            val_df,
            spec_cfg=spec_cfg,
            loader_kwargs=loader_kwargs,
            device=device,
            criterion=criterion,
            extra_weight=extra_weight,
            variant=args.variant,
            fold=args.fold,
            split_name='inner_val',
            experiment_name=experiment_name,
        )
        outer_test_pred, outer_test_diag = _predict_split(
            model,
            outer_test_df,
            spec_cfg=spec_cfg,
            loader_kwargs=loader_kwargs,
            device=device,
            criterion=criterion,
            extra_weight=extra_weight,
            variant=args.variant,
            fold=args.fold,
            split_name='outer_test',
            experiment_name=experiment_name,
        )
        save_table(inner_val_pred, pred_dir / _prediction_name(args, 'inner_val'), None)
        save_table(outer_test_pred, pred_dir / _prediction_name(args, 'outer_test'), None)
        print(json.dumps({
            'selection_metrics_inner_val': best_metrics,
            'diagnostic_outer_test_raw_threshold_0_5': outer_test_diag,
            'diagnostic_inner_val_raw_threshold_0_5': inner_val_diag,
        }, indent=2))
        return

    best_pred, _ = _predict_split(
        model,
        val_df,
        spec_cfg=spec_cfg,
        loader_kwargs=loader_kwargs,
        device=device,
        criterion=criterion,
        extra_weight=extra_weight,
        variant=args.variant,
        fold=args.fold,
        split_name='val',
        experiment_name=experiment_name,
    )
    heart_thr, heart_thr_score = find_best_threshold(best_pred['y_heart'].to_numpy(), best_pred['heart_prob'].to_numpy(), objective=args.threshold_objective)
    lung_thr, lung_thr_score = find_best_threshold(best_pred['y_lung'].to_numpy(), best_pred['lung_prob'].to_numpy(), objective=args.threshold_objective)
    final_metrics = multitask_metrics(
        best_pred['y_heart'].to_numpy(),
        best_pred['heart_prob'].to_numpy(),
        best_pred['y_lung'].to_numpy(),
        best_pred['lung_prob'].to_numpy(),
        heart_threshold=heart_thr,
        lung_threshold=lung_thr,
    )
    final_metrics['heart_threshold_objective_score'] = heart_thr_score
    final_metrics['lung_threshold_objective_score'] = lung_thr_score
    final_metrics['threshold_objective'] = args.threshold_objective
    final_metrics['extra_weight'] = extra_weight
    final_metrics['val_extra_loss'] = best_metrics.get('val_extra_loss')
    best_pred['heart_threshold'] = heart_thr
    best_pred['lung_threshold'] = lung_thr
    save_table(best_pred, pred_dir / f'{args.variant}_fold{args.fold}.csv', None)
    with open(metrics_dir / f'{args.variant}_fold{args.fold}.json', 'w', encoding='utf-8') as f:
        json.dump(final_metrics, f, indent=2)
    print(json.dumps(final_metrics, indent=2))


if __name__ == '__main__':
    main()
