# Supplementary material for: Comparative modeling of mixed cardiopulmonary sounds in a low-resource paired dataset: Discrimination, calibration, and operating-point behavior
Source: PLoS One. 2026 Jun 22;21(6):e0352180. doi: 10.1371/journal.pone.0352180 (PMC13286179; doi:10.1371/journal.pone.0352180)
Supplement: S1 Code — (ZIP) [file pone.0352180.s002.zip › scripts/verify_revision_nested_outputs.py]

from __future__ import annotations

import argparse
import json
import sys
from pathlib import Path
from typing import Any

import pandas as pd

PROJECT_ROOT = Path(__file__).resolve().parents[1]
DEFAULT_MODELS = ['student_only', 'cnn_shared_dual', 'dual_teacher_light', 'source_aware_light']
REQUIRED_METRIC_FIELDS = [
    'calibration_split',
    'evaluation_split',
    'heart_threshold',
    'lung_threshold',
    'heart_temperature',
    'lung_temperature',
    'heart_auprc_baseline',
    'lung_auprc_baseline',
    'macro_auprc_baseline',
]


def parse_args() -> argparse.Namespace:
    p = argparse.ArgumentParser(description='Verify nested revision prediction and metrics outputs.')
    p.add_argument('--revision-prefix', type=str, default='revision_nested')
    p.add_argument('--start-fold', type=int, default=0)
    p.add_argument('--end-fold', type=int, default=4)
    p.add_argument('--models', nargs='*', default=DEFAULT_MODELS)
    return p.parse_args()


def _pred_path(prefix: str, model_name: str, fold: int, split_name: str) -> Path:
    return PROJECT_ROOT / 'outputs' / 'predictions' / f'{prefix}_{model_name}_fold{fold}_{split_name}.csv'


def _metric_path(prefix: str, model_name: str, fold: int) -> Path:
    return PROJECT_ROOT / 'outputs' / 'metrics' / f'{prefix}_{model_name}_fold{fold}_calibrated_outer_test_metrics.json'


def _load_json(path: Path) -> dict[str, Any]:
    with open(path, 'r', encoding='utf-8') as f:
        return json.load(f)


def main() -> None:
    args = parse_args()
    failures: list[str] = []
    checks: list[dict[str, Any]] = []

    for model_name in args.models:
        for fold in range(args.start_fold, args.end_fold + 1):
            inner_path = _pred_path(args.revision_prefix, model_name, fold, 'inner_val')
            outer_path = _pred_path(args.revision_prefix, model_name, fold, 'outer_test')
            metric_path = _metric_path(args.revision_prefix, model_name, fold)

            row: dict[str, Any] = {
                'model': model_name,
                'fold': fold,
                'inner_val_exists': inner_path.exists(),
                'outer_test_exists': outer_path.exists(),
                'metrics_exists': metric_path.exists(),
                'group_overlap': None,
                'calibration_split': None,
                'evaluation_split': None,
                'required_metric_fields_present': False,
                'status': 'ok',
            }

            if not inner_path.exists():
                failures.append(f'Missing inner_val prediction CSV: {inner_path}')
            if not outer_path.exists():
                failures.append(f'Missing outer_test prediction CSV: {outer_path}')
            if not metric_path.exists():
                failures.append(f'Missing calibrated metrics JSON: {metric_path}')

            if inner_path.exists() and outer_path.exists():
                inner_df = pd.read_csv(inner_path)
                outer_df = pd.read_csv(outer_path)
                if 'group_id' not in inner_df.columns or 'group_id' not in outer_df.columns:
                    failures.append(f'Missing group_id column in prediction CSVs for model={model_name} fold={fold}.')
                    row['group_overlap'] = 'missing_group_id'
                else:
                    overlap = len(set(inner_df['group_id'].astype(str)).intersection(set(outer_df['group_id'].astype(str))))
                    row['group_overlap'] = int(overlap)
                    if overlap > 0:
                        failures.append(f'Group leakage detected for model={model_name} fold={fold}: overlap={overlap}.')

            if metric_path.exists():
                payload = _load_json(metric_path)
                row['calibration_split'] = payload.get('calibration_split')
                row['evaluation_split'] = payload.get('evaluation_split')
                missing_fields = [field for field in REQUIRED_METRIC_FIELDS if field not in payload]
                row['required_metric_fields_present'] = not missing_fields
                if payload.get('calibration_split') != 'inner_val':
                    failures.append(f'Invalid calibration_split for model={model_name} fold={fold}: {payload.get("calibration_split")}')
                if payload.get('evaluation_split') != 'outer_test':
                    failures.append(f'Invalid evaluation_split for model={model_name} fold={fold}: {payload.get("evaluation_split")}')
                if missing_fields:
                    failures.append(f'Missing required metrics fields for model={model_name} fold={fold}: {missing_fields}')

            if not row['inner_val_exists'] or not row['outer_test_exists'] or not row['metrics_exists'] or row['group_overlap'] not in (0, 'missing_group_id') or row['calibration_split'] != 'inner_val' or row['evaluation_split'] != 'outer_test' or not row['required_metric_fields_present']:
                row['status'] = 'failed'
            checks.append(row)

    report = {
        'revision_prefix': args.revision_prefix,
        'start_fold': args.start_fold,
        'end_fold': args.end_fold,
        'models': args.models,
        'failures': failures,
        'checks': checks,
        'ok': not failures,
    }

    reports_dir = PROJECT_ROOT / 'outputs' / 'reports'
    reports_dir.mkdir(parents=True, exist_ok=True)
    json_path = reports_dir / f'{args.revision_prefix}_verification_report.json'
    md_path = reports_dir / f'{args.revision_prefix}_verification_report.md'

    with open(json_path, 'w', encoding='utf-8') as f:
        json.dump(report, f, indent=2)

    lines = [
        '# Revision Nested Verification Report',
        '',
        f'- Prefix: `{args.revision_prefix}`',
        f'- Folds: `{args.start_fold}` to `{args.end_fold}`',
        f'- Overall status: `{"PASS" if not failures else "FAIL"}`',
        '',
        '## Checks',
        '',
        '|model|fold|inner_val_exists|outer_test_exists|metrics_exists|group_overlap|calibration_split|evaluation_split|required_metric_fields_present|status|',
        '|---|---|---|---|---|---|---|---|---|---|',
    ]
    for row in checks:
        lines.append(
            '|{model}|{fold}|{inner_val_exists}|{outer_test_exists}|{metrics_exists}|{group_overlap}|{calibration_split}|{evaluation_split}|{required_metric_fields_present}|{status}|'.format(
                **row
            )
        )
    if failures:
        lines.extend(['', '## Failures', ''])
        for failure in failures:
            lines.append(f'- {failure}')
    md_path.write_text('\n'.join(lines), encoding='utf-8')

    print(f'[OK] Saved verification JSON: {json_path}')
    print(f'[OK] Saved verification markdown: {md_path}')
    if failures:
        for failure in failures:
            print(f'[FAIL] {failure}')
        raise SystemExit(1)


if __name__ == '__main__':
    main()
