# Supplementary material for: Comparative modeling of mixed cardiopulmonary sounds in a low-resource paired dataset: Discrimination, calibration, and operating-point behavior
Source: PLoS One. 2026 Jun 22;21(6):e0352180. doi: 10.1371/journal.pone.0352180 (PMC13286179; doi:10.1371/journal.pone.0352180)
Supplement: S1 Code — (ZIP) [file pone.0352180.s002.zip › src/cpsound/config.py]

from __future__ import annotations

from pathlib import Path
from typing import Any

import yaml


def project_root() -> Path:
    return Path(__file__).resolve().parents[2]


def load_config(config_path: str | Path | None = None) -> dict[str, Any]:
    config_path = Path(config_path) if config_path else project_root() / "configs" / "datasets.yaml"
    with open(config_path, "r", encoding="utf-8") as f:
        return yaml.safe_load(f)


def resolve_path(path_str: str | Path) -> Path:
    path = Path(path_str)
    if path.is_absolute():
        return path
    return project_root() / path


def ensure_dir(path: str | Path) -> Path:
    p = resolve_path(path)
    p.mkdir(parents=True, exist_ok=True)
    return p
