# Supplementary material for: Comparative modeling of mixed cardiopulmonary sounds in a low-resource paired dataset: Discrimination, calibration, and operating-point behavior
Source: PLoS One. 2026 Jun 22;21(6):e0352180. doi: 10.1371/journal.pone.0352180 (PMC13286179; doi:10.1371/journal.pone.0352180)
Supplement: S1 Code — (ZIP) [file pone.0352180.s002.zip › src/cpsound/data/common.py]

from __future__ import annotations

import re
from pathlib import Path
from typing import Iterable

import pandas as pd

from cpsound.utils.audio import inspect_audio
from cpsound.utils.logging import get_logger

logger = get_logger(__name__)


def recursive_wavs(root: Path) -> list[Path]:
    wavs: list[Path] = []
    for p in root.rglob("*.wav"):
        parts = {part.lower() for part in p.parts}
        if "__macosx" in parts:
            continue
        if p.name.startswith("._"):
            continue
        wavs.append(p)
    return sorted(wavs)


def infer_group_id_from_stem(stem: str) -> str:
    m = re.match(r"^([A-Za-z]?\d+)", stem)
    if m:
        return m.group(1)
    parts = stem.split("_")
    return "_".join(parts[:2]) if len(parts) >= 2 else stem


def base_audio_index(
    wav_paths: Iterable[Path],
    dataset_name: str,
    target_sr: int,
    mono: bool,
) -> pd.DataFrame:
    rows = []
    skipped = 0
    wav_paths = list(wav_paths)
    logger.info("Indexing %d audio files for %s", len(wav_paths), dataset_name)

    for wav_path in wav_paths:
        try:
            meta = inspect_audio(wav_path, target_sr=target_sr, mono=mono)
        except Exception as e:
            skipped += 1
            logger.warning("Skipping unreadable audio file %s: %s", wav_path, e)
            continue

        stem = wav_path.stem
        rows.append(
            {
                "dataset": dataset_name,
                "file_path": wav_path.as_posix(),
                "file_name": wav_path.name,
                "stem": stem,
                "suffix": wav_path.suffix.lower(),
                "parent_dir": wav_path.parent.name,
                "relative_parent": wav_path.parent.as_posix(),
                "group_id": infer_group_id_from_stem(stem),
                **meta,
            }
        )

    if skipped:
        logger.info("Skipped %d unreadable audio files while indexing %s", skipped, dataset_name)

    return pd.DataFrame(rows)
