# Supplementary material for: Comparative modeling of mixed cardiopulmonary sounds in a low-resource paired dataset: Discrimination, calibration, and operating-point behavior
Source: PLoS One. 2026 Jun 22;21(6):e0352180. doi: 10.1371/journal.pone.0352180 (PMC13286179; doi:10.1371/journal.pone.0352180)
Supplement: S1 Code — (ZIP) [file pone.0352180.s002.zip › src/cpsound/data/downloaders.py]

from __future__ import annotations

from pathlib import Path

from cpsound.config import ensure_dir, load_config
from cpsound.utils.io import (
    download_file,
    download_from_candidate_urls,
    ensure_kaggle_available,
    run_command,
    unzip_all_zips_recursively,
    unzip_file,
)
from cpsound.utils.logging import get_logger

logger = get_logger(__name__)


def download_hls_cmds(
    config_path: str | Path | None = None,
    use_kaggle: bool = False,
) -> None:
    cfg = load_config(config_path)
    ds = cfg["datasets"]["hls_cmds"]
    raw_dir = ensure_dir(ds["raw_dir"])
    archive_path = raw_dir / ds["download"]["archive_name"]

    if use_kaggle:
        if not ensure_kaggle_available():
            raise RuntimeError(
                "Kaggle CLI is not installed or not on PATH. "
                "Install/configure Kaggle first, or run without --use-kaggle."
            )
        dataset_slug = ds["download"]["kaggle_dataset"]
        logger.info("Downloading HLS-CMDS from Kaggle: %s", dataset_slug)
        run_command(["kaggle", "datasets", "download", "-d", dataset_slug, "-p", str(raw_dir), "--unzip"])
        unzip_all_zips_recursively(raw_dir)
        return

    candidate_urls = ds["download"].get("candidate_urls", [])
    try:
        download_from_candidate_urls(candidate_urls, archive_path)
        unzip_file(archive_path, raw_dir)
        unzip_all_zips_recursively(raw_dir)
        logger.info("HLS-CMDS download and extraction finished: %s", raw_dir)
        return
    except Exception as e:
        manual_sources = ds["download"].get("manual_sources", [])
        message = [
            f"Automatic download for HLS-CMDS failed: {e}",
            "You can still continue by downloading the dataset manually from one of these sources and placing the extracted files under:",
            f"  {raw_dir}",
            "Manual sources:",
        ]
        message.extend(f"  - {u}" for u in manual_sources)
        message.append("If you use Kaggle CLI, rerun with: python scripts/download_data.py --dataset hls_cmds --use-kaggle")
        raise RuntimeError("\n".join(message)) from e


def download_physionet2016(config_path: str | Path | None = None) -> None:
    cfg = load_config(config_path)
    ds = cfg["datasets"]["physionet2016"]
    raw_dir = ensure_dir(ds["raw_dir"])
    archive_path = raw_dir / ds["download"]["archive_name"]
    download_file(ds["download"]["url"], archive_path)
    unzip_file(archive_path, raw_dir)


def download_icbhi2017(config_path: str | Path | None = None, use_kaggle: bool = False) -> None:
    cfg = load_config(config_path)
    ds = cfg["datasets"]["icbhi2017"]
    raw_dir = ensure_dir(ds["raw_dir"])

    if use_kaggle:
        if not ensure_kaggle_available():
            raise RuntimeError(
                "Kaggle CLI is not installed or not on PATH. "
                "Install/configure Kaggle first, or download the dataset manually."
            )
        dataset_slug = ds["download"]["kaggle_dataset"]
        run_command(["kaggle", "datasets", "download", "-d", dataset_slug, "-p", str(raw_dir), "--unzip"])
        return

    logger.info(
        "ICBHI 2017 usually works best with manual download. "
        "Please place the extracted official files inside: %s",
        raw_dir,
    )


def download_dataset(dataset: str, config_path: str | Path | None = None, use_kaggle: bool = False) -> None:
    dataset = dataset.lower()
    if dataset == "hls_cmds":
        download_hls_cmds(config_path, use_kaggle=use_kaggle)
    elif dataset == "physionet2016":
        download_physionet2016(config_path)
    elif dataset == "icbhi2017":
        download_icbhi2017(config_path, use_kaggle=use_kaggle)
    elif dataset == "all":
        download_hls_cmds(config_path, use_kaggle=use_kaggle)
        download_physionet2016(config_path)
        download_icbhi2017(config_path, use_kaggle=use_kaggle)
    else:
        raise ValueError(f"Unknown dataset: {dataset}")
