# Supplementary material for: Comparative modeling of mixed cardiopulmonary sounds in a low-resource paired dataset: Discrimination, calibration, and operating-point behavior
Source: PLoS One. 2026 Jun 22;21(6):e0352180. doi: 10.1371/journal.pone.0352180 (PMC13286179; doi:10.1371/journal.pone.0352180)
Supplement: S1 Code — (ZIP) [file pone.0352180.s002.zip › src/cpsound/data/hls_cmds.py]

from __future__ import annotations

import re
from pathlib import Path

import pandas as pd

from cpsound.config import ensure_dir, load_config, resolve_path
from cpsound.data.common import base_audio_index, recursive_wavs
from cpsound.utils.io import save_table
from cpsound.utils.logging import get_logger

logger = get_logger(__name__)

HEART_SOUND_MAP = {
    "N": "heart_normal",
    "NH": "heart_normal",
    "LDM": "heart_abnormal",
    "MSM": "heart_abnormal",
    "LSM": "heart_abnormal",
    "AF": "heart_abnormal",
    "S4": "heart_abnormal",
    "ESM": "heart_abnormal",
    "S3": "heart_abnormal",
    "T": "heart_abnormal",
    "AVB": "heart_abnormal",
}

LUNG_SOUND_MAP = {
    "N": "lung_normal",
    "NL": "lung_normal",
    "W": "lung_abnormal",
    "FC": "lung_abnormal",
    "R": "lung_abnormal",
    "PR": "lung_abnormal",
    "CC": "lung_abnormal",
}


def _clean_token(x) -> str | None:
    if pd.isna(x):
        return None
    s = str(x).strip()
    if not s or s.lower() in {'nan', 'none', '<na>'}:
        return None
    return s


def _safe_lookup(label_map: dict[str, str], primary, fallback=pd.NA):
    key = _clean_token(primary)
    if key is not None:
        return label_map.get(key, fallback)
    return fallback


def _binary_from_label(label, abnormal_label: str, normal_label: str):
    if pd.isna(label):
        return pd.NA
    if label == abnormal_label:
        return 1
    if label == normal_label:
        return 0
    return pd.NA


def _valid_wavs(raw_dir: Path) -> list[Path]:
    wavs = []
    for p in recursive_wavs(raw_dir):
        posix = p.as_posix()
        if "__MACOSX" in posix:
            continue
        if p.name.startswith("._"):
            continue
        wavs.append(p)
    return sorted(wavs)


def _norm_col(name: str) -> str:
    s = str(name).strip().lower()
    s = re.sub(r"[^a-z0-9]+", "_", s)
    s = re.sub(r"_+", "_", s).strip("_")
    return s


def _scan_metadata_csvs(raw_dir: Path) -> pd.DataFrame:
    csv_paths = sorted(raw_dir.rglob("*.csv"))
    frames = []
    for p in csv_paths:
        if "__MACOSX" in p.as_posix() or p.name.startswith("._"):
            continue
        try:
            df = pd.read_csv(p)
            if df.empty:
                continue
            df.columns = [_norm_col(c) for c in df.columns]
            df["metadata_csv_path"] = p.as_posix()
            df["metadata_csv_name"] = p.name.lower()
            frames.append(df)
        except Exception as e:
            logger.warning("Failed reading metadata CSV %s: %s", p, e)

    if not frames:
        return pd.DataFrame()

    return pd.concat(frames, ignore_index=True)


def _pick_column(columns: list[str], keywords: list[str]) -> str | None:
    for c in columns:
        if all(k in c for k in keywords):
            return c
    return None


def _parse_pair_id(stem: str | None) -> str | pd.NA:
    if stem is None or pd.isna(stem):
        return pd.NA
    m = re.match(r"^[HLM](\d{4})$", str(stem))
    if m:
        return m.group(1)
    return pd.NA


def _parse_bank_stem(stem: str, source_domain: str) -> dict:
    parts = stem.split("_")
    gender = parts[0] if len(parts) >= 1 else pd.NA
    sound_code = parts[1] if len(parts) >= 2 else pd.NA
    location = parts[2] if len(parts) >= 3 else pd.NA

    if source_domain == "heart":
        super_label = HEART_SOUND_MAP.get(str(sound_code), "heart_abnormal") if pd.notna(sound_code) else "unknown"
        return {
            "gender": gender,
            "location": location,
            "sound_code": sound_code,
            "super_label": super_label,
            "is_heart_abnormal": 1 if super_label == "heart_abnormal" else 0 if super_label == "heart_normal" else pd.NA,
            "is_lung_abnormal": pd.NA,
        }

    if source_domain == "lung":
        super_label = LUNG_SOUND_MAP.get(str(sound_code), "lung_abnormal") if pd.notna(sound_code) else "unknown"
        return {
            "gender": gender,
            "location": location,
            "sound_code": sound_code,
            "super_label": super_label,
            "is_heart_abnormal": pd.NA,
            "is_lung_abnormal": 1 if super_label == "lung_abnormal" else 0 if super_label == "lung_normal" else pd.NA,
        }

    return {
        "gender": pd.NA,
        "location": pd.NA,
        "sound_code": pd.NA,
        "super_label": "unknown",
        "is_heart_abnormal": pd.NA,
        "is_lung_abnormal": pd.NA,
    }


def _standardize_metadata(meta: pd.DataFrame) -> tuple[pd.DataFrame, pd.DataFrame]:
    if meta.empty:
        return pd.DataFrame(), pd.DataFrame()

    cols = list(meta.columns)
    stem_col = None
    for c in ["sound_id", "file_name", "filename", "file", "name"]:
        if c in cols:
            stem_col = c
            break

    gender_col = "gender" if "gender" in cols else None
    location_col = "location" if "location" in cols else None
    sound_type_col = _pick_column(cols, ["sound", "type"])
    heart_type_col = _pick_column(cols, ["heart", "sound", "type"])
    lung_type_col = _pick_column(cols, ["lung", "sound", "type"])

    meta = meta.copy()
    if stem_col is not None:
        meta["stem"] = meta[stem_col].astype(str).str.replace(".wav", "", regex=False)
    else:
        meta["stem"] = pd.NA

    # Detect which CSV each row came from.
    meta["csv_group"] = meta["metadata_csv_name"].map(
        lambda x: "mix" if "mix" in x else ("heart" if x.startswith("hs") or "heart" in x else ("lung" if x.startswith("ls") or "lung" in x else "unknown"))
    )

    row_records: list[dict] = []
    pair_records: list[dict] = []

    for _, row in meta.iterrows():
        stem = row.get("stem", pd.NA)
        stem = str(stem) if pd.notna(stem) else None
        pair_id = _parse_pair_id(stem)
        gender = row.get(gender_col, pd.NA) if gender_col else pd.NA
        location = row.get(location_col, pd.NA) if location_col else pd.NA

        heart_type = row.get(heart_type_col, pd.NA) if heart_type_col else pd.NA
        lung_type = row.get(lung_type_col, pd.NA) if lung_type_col else pd.NA
        generic_type = row.get(sound_type_col, pd.NA) if sound_type_col else pd.NA

        csv_group = row.get("csv_group", "unknown")

        if csv_group in {"heart", "lung"} and stem:
            parsed = _parse_bank_stem(stem, csv_group)
            row_records.append(
                {
                    "stem": stem,
                    "sound_id": stem,
                    "source_domain": csv_group,
                    "gender": gender if pd.notna(gender) else parsed["gender"],
                    "location": location if pd.notna(location) else parsed["location"],
                    "sound_code": parsed["sound_code"],
                    "super_label": parsed["super_label"],
                    "is_heart_abnormal": parsed["is_heart_abnormal"],
                    "is_lung_abnormal": parsed["is_lung_abnormal"],
                    "heart_source_stem": pd.NA,
                    "lung_source_stem": pd.NA,
                    "mixed_stem": pd.NA,
                    "pair_id": stem,
                    "heart_source_label": pd.NA,
                    "lung_source_label": pd.NA,
                }
            )
            continue

        # Mix.csv usually stores the heart/lung type for each triplet.
        if csv_group == "mix":
            if pd.notna(pair_id):
                # If file names are H0001 / L0001 / M0001, derive triplet from numeric id.
                pid = str(pair_id)
            else:
                # Some CSVs may only provide Mxxxx or a sequence; try to recover from any embedded digits.
                text = " ".join(str(v) for v in row.values if pd.notna(v))
                m = re.search(r"(\d{4})", text)
                pid = m.group(1) if m else None
            if pid:
                heart_label = _safe_lookup(HEART_SOUND_MAP, heart_type, _safe_lookup(HEART_SOUND_MAP, generic_type, pd.NA))
                lung_label = _safe_lookup(LUNG_SOUND_MAP, lung_type, _safe_lookup(LUNG_SOUND_MAP, generic_type, pd.NA))
                pair_records.append(
                    {
                        "pair_id": pid,
                        "gender": gender,
                        "location": location,
                        "heart_source_stem": f"H{pid}",
                        "lung_source_stem": f"L{pid}",
                        "mixed_stem": f"M{pid}",
                        "heart_source_label": heart_label,
                        "lung_source_label": lung_label,
                        "mixed_heart_abnormal": _binary_from_label(heart_label, "heart_abnormal", "heart_normal"),
                        "mixed_lung_abnormal": _binary_from_label(lung_label, "lung_abnormal", "lung_normal"),
                    }
                )

    row_df = pd.DataFrame(row_records).drop_duplicates() if row_records else pd.DataFrame()
    pair_df = pd.DataFrame(pair_records).drop_duplicates(subset=["pair_id"]) if pair_records else pd.DataFrame()
    return row_df, pair_df


def _infer_source_domain(stem: str, parent_dir: str) -> str:
    if re.match(r"^H\d{4}$", stem):
        return "mixed_heart_source"
    if re.match(r"^L\d{4}$", stem):
        return "mixed_lung_source"
    if re.match(r"^M\d{4}$", stem):
        return "mixed_observed"

    p = parent_dir.lower()
    if p in {"hs", "heart"} or stem.startswith(("F_", "M_")):
        # Use folder if available; stem-only fallback is resolved later for lung folders.
        return "heart_or_lung_bank"
    return "unknown"


def preprocess_hls_cmds(config_path: str | Path | None = None) -> pd.DataFrame:
    cfg = load_config(config_path)
    ds = cfg["datasets"]["hls_cmds"]
    audio_cfg = cfg["audio"]

    raw_dir = resolve_path(ds["raw_dir"])
    processed_dir = ensure_dir(ds["processed_dir"])

    wavs = _valid_wavs(raw_dir)
    index_df = base_audio_index(
        wav_paths=wavs,
        dataset_name="hls_cmds",
        target_sr=audio_cfg["target_sample_rate"],
        mono=audio_cfg["mono"],
    )

    # First-pass domain inference.
    index_df["source_domain"] = [
        _infer_source_domain(stem, parent)
        for stem, parent in zip(index_df["stem"], index_df["parent_dir"])
    ]

    # Resolve heart/lung bank rows from folder name if possible.
    bank_mask = index_df["source_domain"].eq("heart_or_lung_bank")
    bank_df = index_df.loc[bank_mask].copy()
    bank_df["source_domain"] = bank_df["parent_dir"].str.lower().map(
        lambda x: "heart" if x in {"hs", "heart"} else ("lung" if x in {"ls", "lung"} else "unknown")
    )
    # If folder names are ambiguous, infer from known lung locations/codes.
    ambiguous = bank_df["source_domain"].eq("unknown")
    if ambiguous.any():
        def _guess_bank(row: pd.Series) -> str:
            parts = str(row["stem"]).split("_")
            code = parts[1] if len(parts) >= 2 else ""
            loc = parts[2] if len(parts) >= 3 else ""
            if code in LUNG_SOUND_MAP or loc in {"LLA", "LMA", "LUA", "RLA", "RMA", "RUA"}:
                return "lung"
            return "heart"
        bank_df.loc[ambiguous, "source_domain"] = bank_df.loc[ambiguous].apply(_guess_bank, axis=1)
    index_df.loc[bank_mask, "source_domain"] = bank_df["source_domain"].values

    # Parse bank labels directly from stems.
    bank_meta_rows = []
    for _, row in index_df[index_df["source_domain"].isin(["heart", "lung"])].iterrows():
        parsed = _parse_bank_stem(row["stem"], row["source_domain"])
        bank_meta_rows.append({"stem": row["stem"], **parsed})
    bank_meta = pd.DataFrame(bank_meta_rows).drop_duplicates(subset=["stem"]) if bank_meta_rows else pd.DataFrame()

    # Parse CSV metadata from dataset.
    meta_raw = _scan_metadata_csvs(raw_dir)
    row_meta, pair_meta = _standardize_metadata(meta_raw)

    merged = index_df.copy()
    if not bank_meta.empty:
        merged = merged.merge(bank_meta, on="stem", how="left", suffixes=("", "_bank"))
    if not row_meta.empty:
        merged = merged.merge(
            row_meta.drop(columns=[c for c in ["source_domain", "gender", "location", "sound_code", "super_label", "is_heart_abnormal", "is_lung_abnormal"] if c in row_meta.columns]),
            on="stem",
            how="left",
        )

    merged["pair_id"] = merged["stem"].map(_parse_pair_id)
    merged.loc[merged["pair_id"].isna(), "pair_id"] = merged.loc[merged["pair_id"].isna(), "group_id"]

    if not pair_meta.empty:
        merged = merged.merge(pair_meta, on="pair_id", how="left", suffixes=("", "_pair"))

    # Fill triplet stems for H/L/M numeric files even if CSV merge failed.
    numeric_pid = merged["pair_id"].astype(str).str.match(r"^\d{4}$", na=False)
    merged.loc[numeric_pid & merged["heart_source_stem"].isna(), "heart_source_stem"] = merged.loc[numeric_pid, "pair_id"].map(lambda x: f"H{x}")
    merged.loc[numeric_pid & merged["lung_source_stem"].isna(), "lung_source_stem"] = merged.loc[numeric_pid, "pair_id"].map(lambda x: f"L{x}")
    merged.loc[numeric_pid & merged["mixed_stem"].isna(), "mixed_stem"] = merged.loc[numeric_pid, "pair_id"].map(lambda x: f"M{x}")

    # Final semantic fill by source domain.
    mixed_obs = merged["source_domain"].eq("mixed_observed")
    mixed_h = merged["source_domain"].eq("mixed_heart_source")
    mixed_l = merged["source_domain"].eq("mixed_lung_source")

    merged.loc[mixed_obs & merged["super_label"].isna(), "super_label"] = "mixed"
    merged.loc[mixed_obs, "is_heart_abnormal"] = merged.loc[mixed_obs, "mixed_heart_abnormal"]
    merged.loc[mixed_obs, "is_lung_abnormal"] = merged.loc[mixed_obs, "mixed_lung_abnormal"]

    merged.loc[mixed_h & merged["super_label"].isna(), "super_label"] = merged.loc[mixed_h, "heart_source_label"]
    merged.loc[mixed_h, "is_heart_abnormal"] = merged.loc[mixed_h, "heart_source_label"].map(
        lambda x: _binary_from_label(x, "heart_abnormal", "heart_normal")
    )
    merged.loc[mixed_l & merged["super_label"].isna(), "super_label"] = merged.loc[mixed_l, "lung_source_label"]
    merged.loc[mixed_l, "is_lung_abnormal"] = merged.loc[mixed_l, "lung_source_label"].map(
        lambda x: _binary_from_label(x, "lung_abnormal", "lung_normal")
    )

    # Clean default labels.
    if "super_label" not in merged.columns:
        merged["super_label"] = "unknown"
    merged["super_label"] = merged["super_label"].fillna("unknown")

    # Keep a cleaner metadata table.
    metadata_cols = [
        "stem", "sound_id", "source_domain", "gender", "location", "sound_code", "super_label",
        "is_heart_abnormal", "is_lung_abnormal", "heart_source_stem", "lung_source_stem", "mixed_stem",
        "pair_id", "heart_source_label", "lung_source_label", "mixed_heart_abnormal", "mixed_lung_abnormal",
    ]
    metadata_clean = merged[[c for c in metadata_cols if c in merged.columns]].copy().drop_duplicates(subset=["stem"])

    save_table(merged, processed_dir / "index.csv", processed_dir / "index.parquet")
    save_table(metadata_clean, processed_dir / "metadata_clean.csv", processed_dir / "metadata_clean.parquet")

    logger.info("Saved HLS-CMDS processed index to %s", processed_dir / "index.csv")
    return merged
