# Supplementary material for: Comparative modeling of mixed cardiopulmonary sounds in a low-resource paired dataset: Discrimination, calibration, and operating-point behavior
Source: PLoS One. 2026 Jun 22;21(6):e0352180. doi: 10.1371/journal.pone.0352180 (PMC13286179; doi:10.1371/journal.pone.0352180)
Supplement: S1 Code — (ZIP) [file pone.0352180.s002.zip › src/cpsound/data/icbhi2017.py]

from __future__ import annotations

from pathlib import Path

import pandas as pd

from cpsound.config import ensure_dir, load_config, resolve_path
from cpsound.data.common import base_audio_index, recursive_wavs
from cpsound.utils.io import save_table
from cpsound.utils.logging import get_logger

logger = get_logger(__name__)


def _parse_file_tokens(stem: str) -> dict[str, str]:
    parts = stem.split("_")
    out = {
        "patient_id": parts[0] if len(parts) > 0 else "",
        "recording_index": parts[1] if len(parts) > 1 else "",
        "chest_location": parts[2] if len(parts) > 2 else "",
        "acquisition_mode": parts[3] if len(parts) > 3 else "",
        "device": parts[4] if len(parts) > 4 else "",
    }
    return out


def _load_diagnosis_table(raw_dir: Path) -> pd.DataFrame:
    candidates = list(raw_dir.rglob("patient_diagnosis.csv"))
    if not candidates:
        return pd.DataFrame(columns=["patient_id", "diagnosis"])
    df = pd.read_csv(candidates[0], header=None, names=["patient_id", "diagnosis"])
    df["patient_id"] = df["patient_id"].astype(str)
    return df


def _load_official_split(raw_dir: Path) -> pd.DataFrame:
    candidates = list(raw_dir.rglob("ICBHI_challenge_train_test.txt"))
    if not candidates:
        return pd.DataFrame(columns=["stem", "official_split"])
    rows = []
    with open(candidates[0], "r", encoding="utf-8") as f:
        for line in f:
            parts = line.strip().split()
            if len(parts) >= 2:
                rows.append({"stem": parts[0].replace(".wav", ""), "official_split": parts[1]})
    return pd.DataFrame(rows)


def preprocess_icbhi2017(config_path: str | Path | None = None) -> pd.DataFrame:
    cfg = load_config(config_path)
    ds = cfg["datasets"]["icbhi2017"]
    audio_cfg = cfg["audio"]

    raw_dir = resolve_path(ds["raw_dir"])
    processed_dir = ensure_dir(ds["processed_dir"])

    if not raw_dir.exists():
        raise FileNotFoundError(
            f"ICBHI raw directory not found: {raw_dir}\n"
            f"Please place the extracted ICBHI dataset under this folder, for example:\n"
            f"  {raw_dir}\\ICBHI_final_database\\*.wav\n"
            f"Expected companion files include patient_diagnosis.csv and (optionally) ICBHI_challenge_train_test.txt"
        )

    wavs = recursive_wavs(raw_dir)
    if not wavs:
        raise FileNotFoundError(
            f"No .wav files were found under: {raw_dir}\n"
            f"Please check whether the dataset was extracted correctly. A common correct layout is:\n"
            f"  {raw_dir}\\ICBHI_final_database\\*.wav\n"
            f"Also make sure you did not leave the data inside an extra zip or nested download folder."
        )

    index_df = base_audio_index(
        wav_paths=wavs,
        dataset_name="icbhi2017",
        target_sr=audio_cfg["target_sample_rate"],
        mono=audio_cfg["mono"],
    )

    token_df = index_df["stem"].apply(_parse_file_tokens).apply(pd.Series)
    merged = pd.concat([index_df, token_df], axis=1)

    diag_df = _load_diagnosis_table(raw_dir)
    merged = merged.merge(diag_df, on="patient_id", how="left")

    split_df = _load_official_split(raw_dir)
    merged = merged.merge(split_df, on="stem", how="left")

    merged["teacher_domain"] = "lung"
    diagnosis_norm = merged["diagnosis"].astype(str).str.strip().str.lower()
    diagnosis_norm = diagnosis_norm.where(merged["diagnosis"].notna(), pd.NA)
    merged["diagnosis_norm"] = diagnosis_norm
    merged["is_lung_abnormal"] = merged["diagnosis_norm"].map({"healthy": 0}).fillna(1)
    merged.loc[merged["diagnosis"].isna(), "is_lung_abnormal"] = pd.NA
    merged["is_lung_abnormal"] = merged["is_lung_abnormal"].astype("Int64")

    save_table(merged, processed_dir / "index.csv", processed_dir / "index.parquet")
    if not diag_df.empty:
        save_table(diag_df, processed_dir / "diagnosis_clean.csv", processed_dir / "diagnosis_clean.parquet")
    if not split_df.empty:
        save_table(split_df, processed_dir / "official_split.csv", processed_dir / "official_split.parquet")

    logger.info("Saved ICBHI2017 processed index.")
    return merged
