# Supplementary material for: Comparative modeling of mixed cardiopulmonary sounds in a low-resource paired dataset: Discrimination, calibration, and operating-point behavior
Source: PLoS One. 2026 Jun 22;21(6):e0352180. doi: 10.1371/journal.pone.0352180 (PMC13286179; doi:10.1371/journal.pone.0352180)
Supplement: S1 Code — (ZIP) [file pone.0352180.s002.zip › src/cpsound/data/physionet2016.py]

from __future__ import annotations

from pathlib import Path
import re

import pandas as pd

from cpsound.config import ensure_dir, load_config, resolve_path
from cpsound.data.common import base_audio_index, recursive_wavs
from cpsound.utils.io import save_table
from cpsound.utils.logging import get_logger

logger = get_logger(__name__)


def _parse_reference_file(ref: Path) -> pd.DataFrame:
    rows: list[dict] = []
    try:
        text = ref.read_text(encoding="utf-8", errors="ignore")
    except Exception as e:
        logger.warning("Failed reading reference file %s: %s", ref, e)
        return pd.DataFrame(columns=["stem", "label", "reference_path"])

    for raw_line in text.splitlines():
        line = raw_line.strip()
        if not line:
            continue
        # Support comma / tab / whitespace separated REFERENCE files.
        parts = re.split(r"[,\t ]+", line)
        if len(parts) < 2:
            continue
        stem, label = parts[0].strip(), parts[1].strip().lower()
        if not stem:
            continue
        rows.append({"stem": stem, "label": label, "reference_path": ref.as_posix()})

    return pd.DataFrame(rows)


def _load_reference_tables(raw_dir: Path) -> pd.DataFrame:
    ref_files = sorted(raw_dir.rglob("REFERENCE*"))
    frames = []

    for ref in ref_files:
        df = _parse_reference_file(ref)
        if not df.empty:
            frames.append(df)

    if not frames:
        return pd.DataFrame(columns=["stem", "label", "reference_path", "is_abnormal"])

    out = pd.concat(frames, ignore_index=True).drop_duplicates(subset=["stem"], keep="first")
    out["label"] = out["label"].astype(str).str.strip().str.lower()
    label_map = {
        "normal": 0,
        "-1": 0,
        "abnormal": 1,
        "1": 1,
    }
    out["is_abnormal"] = out["label"].map(label_map).astype("Int64")
    return out


def preprocess_physionet2016(config_path: str | Path | None = None) -> pd.DataFrame:
    cfg = load_config(config_path)
    ds = cfg["datasets"]["physionet2016"]
    audio_cfg = cfg["audio"]

    raw_dir = resolve_path(ds["raw_dir"])
    processed_dir = ensure_dir(ds["processed_dir"])

    wavs = recursive_wavs(raw_dir)
    index_df = base_audio_index(
        wav_paths=wavs,
        dataset_name="physionet2016",
        target_sr=audio_cfg["target_sample_rate"],
        mono=audio_cfg["mono"],
    )

    refs = _load_reference_tables(raw_dir)
    merged = index_df.merge(refs, on="stem", how="left")
    merged["teacher_domain"] = "heart"

    labeled = int(merged["is_abnormal"].notna().sum()) if "is_abnormal" in merged.columns else 0
    total = len(merged)
    logger.info("PhysioNet2016 indexed %d files; labeled=%d unlabeled=%d", total, labeled, total - labeled)

    save_table(merged, processed_dir / "index.csv", processed_dir / "index.parquet")
    if not refs.empty:
        save_table(refs, processed_dir / "labels_clean.csv", processed_dir / "labels_clean.parquet")

    if labeled == 0:
        logger.warning(
            "PhysioNet2016 preprocessing produced zero labeled rows. Check REFERENCE file parsing and raw directory layout under %s",
            raw_dir,
        )

    logger.info("Saved PhysioNet2016 processed index.")
    return merged
