# Supplementary material for: Comparative modeling of mixed cardiopulmonary sounds in a low-resource paired dataset: Discrimination, calibration, and operating-point behavior
Source: PLoS One. 2026 Jun 22;21(6):e0352180. doi: 10.1371/journal.pone.0352180 (PMC13286179; doi:10.1371/journal.pone.0352180)
Supplement: S1 Code — (ZIP) [file pone.0352180.s002.zip › src/cpsound/data/tables.py]

from __future__ import annotations

import re
from pathlib import Path
from typing import Iterable

import pandas as pd

from cpsound.config import load_config, project_root, resolve_path


MIXED_STEM_RE = re.compile(r'^M(\d{4,})$')
HEART_SOURCE_STEM_RE = re.compile(r'^H(\d{4,})$')
LUNG_SOURCE_STEM_RE = re.compile(r'^L(\d{4,})$')


def _read_table(path: Path) -> pd.DataFrame:
    if path.suffix.lower() == '.parquet':
        return pd.read_parquet(path)
    return pd.read_csv(path)


def load_table(path_like: str | Path) -> pd.DataFrame:
    path = resolve_path(path_like)
    if not path.exists():
        parquet = path.with_suffix('.parquet')
        if parquet.exists():
            return pd.read_parquet(parquet)
        raise FileNotFoundError(path)
    return _read_table(path)


def _extract_series(df: pd.DataFrame, col: str) -> pd.Series | None:
    if col not in df.columns:
        return None
    # When duplicate column names exist, pandas returns a DataFrame. Coalesce duplicates safely.
    block = df.loc[:, df.columns == col]
    if isinstance(block, pd.Series):
        return block.astype('object')
    if block.shape[1] == 1:
        return block.iloc[:, 0].astype('object')
    out = pd.Series(pd.NA, index=df.index, dtype='object')
    for i in range(block.shape[1]):
        out = out.where(out.notna(), block.iloc[:, i])
    return out


def _coalesce_columns(df: pd.DataFrame, target: str, candidates: Iterable[str]) -> pd.Series:
    out = pd.Series(pd.NA, index=df.index, dtype='object')
    for col in candidates:
        series = _extract_series(df, col)
        if series is not None:
            out = out.where(out.notna(), series)
    return out.rename(target)


def _drop_duplicate_columns(df: pd.DataFrame) -> pd.DataFrame:
    if not df.columns.duplicated().any():
        return df
    out = pd.DataFrame(index=df.index)
    seen: list[str] = []
    for col in df.columns:
        if col in seen:
            continue
        out[col] = _extract_series(df, col)
        seen.append(col)
    return out


def _infer_source_domain(stem: str) -> str:
    if not isinstance(stem, str):
        return 'unknown'
    if MIXED_STEM_RE.match(stem):
        return 'mixed_observed'
    if HEART_SOURCE_STEM_RE.match(stem):
        return 'mixed_heart_source'
    if LUNG_SOURCE_STEM_RE.match(stem):
        return 'mixed_lung_source'
    return 'unknown'


def _infer_pair_id(stem: str) -> str:
    for pattern in (MIXED_STEM_RE, HEART_SOURCE_STEM_RE, LUNG_SOURCE_STEM_RE):
        m = pattern.match(stem or '')
        if m:
            return m.group(1)
    return stem


def load_hls_tables(config_path: str | Path | None = None) -> tuple[pd.DataFrame, pd.DataFrame]:
    cfg = load_config(config_path)
    model_cfg = load_config(project_root() / 'configs' / 'models.yaml')
    index_df = load_table(model_cfg['paths']['hls_index'])
    metadata_path = resolve_path(model_cfg['paths']['hls_metadata'])
    meta_df = pd.read_csv(metadata_path) if metadata_path.exists() else pd.DataFrame()
    return index_df, meta_df


def build_hls_triplet_table(config_path: str | Path | None = None) -> pd.DataFrame:
    model_cfg = load_config(project_root() / 'configs' / 'models.yaml')
    index_df = load_table(model_cfg['paths']['hls_index']).copy()
    meta_path = resolve_path(model_cfg['paths']['hls_metadata'])
    meta_df = pd.read_csv(meta_path) if meta_path.exists() else pd.DataFrame()

    index_df = _drop_duplicate_columns(index_df)
    if not meta_df.empty:
        meta_df = _drop_duplicate_columns(meta_df)

    # Keep one row per real file. Prefer the shortest relative_parent to avoid duplicate bundle mirrors.
    index_df['source_domain'] = _coalesce_columns(index_df, 'source_domain', ['source_domain']).fillna('')
    missing_domain = index_df['source_domain'].eq('')
    index_df.loc[missing_domain, 'source_domain'] = index_df.loc[missing_domain, 'stem'].map(_infer_source_domain)

    index_df['pair_id'] = _coalesce_columns(index_df, 'pair_id', ['pair_id']).fillna('')
    missing_pair = index_df['pair_id'].eq('')
    index_df.loc[missing_pair, 'pair_id'] = index_df.loc[missing_pair, 'stem'].map(_infer_pair_id)

    index_df['dup_rank'] = index_df['relative_parent'].astype(str).str.len()
    index_df = (
        index_df.sort_values(['stem', 'dup_rank'])
        .drop_duplicates(subset=['stem'], keep='first')
        .drop(columns=['dup_rank'])
        .reset_index(drop=True)
    )

    if not meta_df.empty and 'stem' in meta_df.columns:
        meta_keep = meta_df.drop_duplicates(subset=['stem']).copy()
        merge_cols = [c for c in meta_keep.columns if c not in index_df.columns or c == 'stem']
        index_df = index_df.merge(meta_keep[merge_cols], on='stem', how='left')
        index_df = _drop_duplicate_columns(index_df)

    mixed = index_df[index_df['source_domain'].eq('mixed_observed')].copy()
    heart_src = index_df[index_df['source_domain'].eq('mixed_heart_source')].copy()
    lung_src = index_df[index_df['source_domain'].eq('mixed_lung_source')].copy()

    # Fallback if source_domain naming is older.
    if mixed.empty:
        mixed = index_df[index_df['stem'].astype(str).str.match(r'^M\d{4,}$', na=False)].copy()
    if heart_src.empty:
        heart_src = index_df[index_df['stem'].astype(str).str.match(r'^H\d{4,}$', na=False)].copy()
    if lung_src.empty:
        lung_src = index_df[index_df['stem'].astype(str).str.match(r'^L\d{4,}$', na=False)].copy()

    mixed = mixed.rename(columns={'file_path': 'mixed_path', 'stem': 'mixed_stem'})
    heart_src = heart_src.rename(columns={'file_path': 'heart_source_path', 'stem': 'heart_source_stem'})
    lung_src = lung_src.rename(columns={'file_path': 'lung_source_path', 'stem': 'lung_source_stem'})

    keep_mixed = [
        'pair_id', 'mixed_path', 'mixed_stem', 'sample_rate', 'duration_sec', 'gender', 'location',
        'is_heart_abnormal', 'is_lung_abnormal', 'mixed_heart_abnormal', 'mixed_lung_abnormal',
        'heart_source_stem', 'lung_source_stem', 'super_label'
    ]
    keep_mixed = [c for c in keep_mixed if c in mixed.columns]
    mixed = mixed[keep_mixed].copy()
    heart_src = heart_src[[c for c in ['pair_id', 'heart_source_path', 'heart_source_stem', 'is_heart_abnormal'] if c in heart_src.columns]].copy()
    lung_src = lung_src[[c for c in ['pair_id', 'lung_source_path', 'lung_source_stem', 'is_lung_abnormal'] if c in lung_src.columns]].copy()

    mixed = _drop_duplicate_columns(mixed)
    heart_src = _drop_duplicate_columns(heart_src)
    lung_src = _drop_duplicate_columns(lung_src)

    triplets = mixed.merge(heart_src, on='pair_id', how='left', suffixes=('', '_srcheart'))
    triplets = triplets.merge(lung_src, on='pair_id', how='left', suffixes=('', '_srclung'))
    triplets = _drop_duplicate_columns(triplets)

    triplets['heart_source_stem'] = _coalesce_columns(triplets, 'heart_source_stem', ['heart_source_stem', 'heart_source_stem_srcheart'])
    triplets['lung_source_stem'] = _coalesce_columns(triplets, 'lung_source_stem', ['lung_source_stem', 'lung_source_stem_srclung'])
    triplets['heart_source_path'] = _coalesce_columns(triplets, 'heart_source_path', ['heart_source_path', 'heart_source_path_srcheart'])
    triplets['lung_source_path'] = _coalesce_columns(triplets, 'lung_source_path', ['lung_source_path', 'lung_source_path_srclung'])

    for col in ['heart_source_stem_srcheart', 'lung_source_stem_srclung', 'heart_source_path_srcheart', 'lung_source_path_srclung']:
        if col in triplets.columns:
            triplets.drop(columns=[col], inplace=True)

    heart_label = _coalesce_columns(triplets, 'heart_label', ['mixed_heart_abnormal', 'is_heart_abnormal', 'is_heart_abnormal_srcheart'])
    lung_label = _coalesce_columns(triplets, 'lung_label', ['mixed_lung_abnormal', 'is_lung_abnormal', 'is_lung_abnormal_srclung'])

    triplets['is_heart_abnormal'] = pd.to_numeric(heart_label, errors='coerce').astype('Int64')
    triplets['is_lung_abnormal'] = pd.to_numeric(lung_label, errors='coerce').astype('Int64')
    triplets['group_id'] = triplets['pair_id'].astype(str)

    triplets = triplets[triplets['mixed_path'].notna()].copy()
    triplets = triplets[triplets['heart_source_path'].notna()].copy()
    triplets = triplets[triplets['lung_source_path'].notna()].copy()
    triplets = triplets[triplets['is_heart_abnormal'].notna()].copy()
    triplets = triplets[triplets['is_lung_abnormal'].notna()].copy()

    triplets['is_heart_abnormal'] = triplets['is_heart_abnormal'].astype(int)
    triplets['is_lung_abnormal'] = triplets['is_lung_abnormal'].astype(int)
    triplets['heart_source_path'] = triplets['heart_source_path'].astype(str)
    triplets['lung_source_path'] = triplets['lung_source_path'].astype(str)
    triplets['mixed_path'] = triplets['mixed_path'].astype(str)

    return triplets.sort_values('pair_id').reset_index(drop=True)


def load_teacher_index(dataset_name: str, config_path: str | Path | None = None) -> pd.DataFrame:
    model_cfg = load_config(project_root() / 'configs' / 'models.yaml')
    if dataset_name == 'physionet2016':
        df = load_table(model_cfg['paths']['physionet_index']).copy()
        if 'is_abnormal' not in df.columns:
            raise ValueError('PhysioNet processed index must contain is_abnormal.')
        df = df[df['is_abnormal'].notna()].copy()
        df['label'] = df['is_abnormal'].astype(int)
        df['audio_path'] = df['file_path'].astype(str)
        df['group_id'] = df['group_id'].astype(str)
        return df
    if dataset_name == 'icbhi2017':
        df = load_table(model_cfg['paths']['icbhi_index']).copy()
        if 'is_lung_abnormal' not in df.columns:
            raise ValueError('ICBHI processed index must contain is_lung_abnormal.')
        df = df[df['is_lung_abnormal'].notna()].copy()
        df['label'] = df['is_lung_abnormal'].astype(int)
        df['audio_path'] = df['file_path'].astype(str)
        df['group_id'] = df['patient_id'].astype(str) if 'patient_id' in df.columns else df['group_id'].astype(str)
        return df
    raise ValueError(f'Unsupported dataset_name: {dataset_name}')
