# Supplementary material for: Comparative modeling of mixed cardiopulmonary sounds in a low-resource paired dataset: Discrimination, calibration, and operating-point behavior
Source: PLoS One. 2026 Jun 22;21(6):e0352180. doi: 10.1371/journal.pone.0352180 (PMC13286179; doi:10.1371/journal.pone.0352180)
Supplement: S1 Code — (ZIP) [file pone.0352180.s002.zip › src/cpsound/datasets/audio.py]

from __future__ import annotations

from dataclasses import dataclass

import numpy as np
import pandas as pd
import torch
from torch.utils.data import Dataset

from cpsound.features.spectrogram import wav_to_logmel


@dataclass
class SpecConfig:
    target_sr: int = 4000
    n_mels: int = 64
    n_fft: int = 512
    hop_length: int = 128
    fmin: int = 20
    fmax: int = 1800
    fixed_frames: int = 469


class SingleTaskAudioDataset(Dataset):
    def __init__(self, df: pd.DataFrame, audio_col: str, label_col: str, spec_cfg: SpecConfig):
        self.df = df.reset_index(drop=True).copy()
        self.audio_col = audio_col
        self.label_col = label_col
        self.spec_cfg = spec_cfg

    def __len__(self) -> int:
        return len(self.df)

    def __getitem__(self, idx: int) -> dict[str, torch.Tensor]:
        row = self.df.iloc[idx]
        spec = wav_to_logmel(row[self.audio_col], **self.spec_cfg.__dict__)
        x = torch.from_numpy(spec).unsqueeze(0)
        y = torch.tensor(float(row[self.label_col]), dtype=torch.float32)
        return {'x': x, 'y': y, 'id': str(row.get('pair_id', row.get('stem', idx)))}


class MultiTaskAudioDataset(Dataset):
    def __init__(self, df: pd.DataFrame, audio_col: str, heart_label_col: str, lung_label_col: str, spec_cfg: SpecConfig):
        self.df = df.reset_index(drop=True).copy()
        self.audio_col = audio_col
        self.heart_label_col = heart_label_col
        self.lung_label_col = lung_label_col
        self.spec_cfg = spec_cfg

    def __len__(self) -> int:
        return len(self.df)

    def __getitem__(self, idx: int) -> dict[str, torch.Tensor]:
        row = self.df.iloc[idx]
        spec = wav_to_logmel(row[self.audio_col], **self.spec_cfg.__dict__)
        x = torch.from_numpy(spec).unsqueeze(0)
        y_heart = torch.tensor(float(row[self.heart_label_col]), dtype=torch.float32)
        y_lung = torch.tensor(float(row[self.lung_label_col]), dtype=torch.float32)
        return {'x': x, 'y_heart': y_heart, 'y_lung': y_lung, 'id': str(row.get('pair_id', idx))}


class SourceAwareTripletDataset(Dataset):
    def __init__(self, df: pd.DataFrame, spec_cfg: SpecConfig):
        self.df = df.reset_index(drop=True).copy()
        self.spec_cfg = spec_cfg

    def __len__(self) -> int:
        return len(self.df)

    def _load(self, path: str) -> torch.Tensor:
        spec = wav_to_logmel(path, **self.spec_cfg.__dict__)
        return torch.from_numpy(spec).unsqueeze(0)

    def __getitem__(self, idx: int) -> dict[str, torch.Tensor]:
        row = self.df.iloc[idx]
        return {
            'mixed_x': self._load(row['mixed_path']),
            'heart_source_x': self._load(row['heart_source_path']),
            'lung_source_x': self._load(row['lung_source_path']),
            'y_heart': torch.tensor(float(row['is_heart_abnormal']), dtype=torch.float32),
            'y_lung': torch.tensor(float(row['is_lung_abnormal']), dtype=torch.float32),
            'id': str(row['pair_id']),
        }
