# Supplementary material for: Comparative modeling of mixed cardiopulmonary sounds in a low-resource paired dataset: Discrimination, calibration, and operating-point behavior
Source: PLoS One. 2026 Jun 22;21(6):e0352180. doi: 10.1371/journal.pone.0352180 (PMC13286179; doi:10.1371/journal.pone.0352180)
Supplement: S1 Code — (ZIP) [file pone.0352180.s002.zip › src/cpsound/evaluation/calibration.py]

from __future__ import annotations

import json
from pathlib import Path

import numpy as np
import torch
from torch import nn, optim


class TemperatureScaler(nn.Module):
    def __init__(self):
        super().__init__()
        self.temperature = nn.Parameter(torch.ones(1))

    def forward(self, logits: torch.Tensor) -> torch.Tensor:
        return logits / torch.clamp(self.temperature, min=1e-3)


class MultiTaskTemperatureScaler(nn.Module):
    def __init__(self):
        super().__init__()
        self.heart = TemperatureScaler()
        self.lung = TemperatureScaler()

    @staticmethod
    def _effective_temperature(value: torch.Tensor | float) -> float:
        if torch.is_tensor(value):
            value = float(value.item())
        return float(max(value, 1e-3))

    def fit(self, heart_logits: np.ndarray, y_heart: np.ndarray, lung_logits: np.ndarray, y_lung: np.ndarray, max_iter: int = 200) -> None:
        device = torch.device('cuda' if torch.cuda.is_available() else 'cpu')
        self.to(device)
        criterion = nn.BCEWithLogitsLoss()

        heart_logits_t = torch.tensor(heart_logits, dtype=torch.float32, device=device)
        y_heart_t = torch.tensor(y_heart, dtype=torch.float32, device=device)
        lung_logits_t = torch.tensor(lung_logits, dtype=torch.float32, device=device)
        y_lung_t = torch.tensor(y_lung, dtype=torch.float32, device=device)

        optimizer = optim.LBFGS(self.parameters(), lr=0.01, max_iter=max_iter)

        def closure():
            optimizer.zero_grad()
            loss = criterion(self.heart(heart_logits_t), y_heart_t) + criterion(self.lung(lung_logits_t), y_lung_t)
            loss.backward()
            return loss

        optimizer.step(closure)

    def transform(self, heart_logits: np.ndarray, lung_logits: np.ndarray) -> tuple[np.ndarray, np.ndarray]:
        with torch.no_grad():
            heart = torch.sigmoid(self.heart(torch.tensor(heart_logits, dtype=torch.float32))).cpu().numpy()
            lung = torch.sigmoid(self.lung(torch.tensor(lung_logits, dtype=torch.float32))).cpu().numpy()
        return heart, lung

    def save(self, path: str | Path) -> None:
        path = Path(path)
        path.parent.mkdir(parents=True, exist_ok=True)
        with open(path, 'w', encoding='utf-8') as f:
            json.dump(
                {
                    'heart_temperature': self._effective_temperature(self.heart.temperature),
                    'lung_temperature': self._effective_temperature(self.lung.temperature),
                },
                f,
                indent=2,
            )
