# Supplementary material for: Comparative modeling of mixed cardiopulmonary sounds in a low-resource paired dataset: Discrimination, calibration, and operating-point behavior
Source: PLoS One. 2026 Jun 22;21(6):e0352180. doi: 10.1371/journal.pone.0352180 (PMC13286179; doi:10.1371/journal.pone.0352180)
Supplement: S1 Code — (ZIP) [file pone.0352180.s002.zip › src/cpsound/evaluation/metrics.py]

from __future__ import annotations

import math
import warnings
from typing import Any

import numpy as np
from sklearn.metrics import (
    accuracy_score,
    average_precision_score,
    brier_score_loss,
    f1_score,
    precision_score,
    recall_score,
    roc_auc_score,
    confusion_matrix,
)


def expected_calibration_error(y_true: np.ndarray, y_prob: np.ndarray, n_bins: int = 10) -> float:
    if len(y_true) == 0:
        return math.nan
    bins = np.linspace(0.0, 1.0, n_bins + 1)
    ece = 0.0
    for i in range(n_bins):
        left, right = bins[i], bins[i + 1]
        mask = (y_prob >= left) & (y_prob < right if i < n_bins - 1 else y_prob <= right)
        if mask.sum() == 0:
            continue
        conf = float(y_prob[mask].mean())
        acc = float(y_true[mask].mean())
        ece += abs(acc - conf) * (mask.sum() / len(y_true))
    return float(ece)


def _safe_div(a: float, b: float) -> float:
    return float(a / b) if b > 0 else math.nan


def _positive_prevalence(y_true: np.ndarray) -> float:
    return float(np.asarray(y_true).astype(float).mean()) if len(y_true) else math.nan


def _safe_auroc(y_true: np.ndarray, y_prob: np.ndarray) -> float:
    if len(np.unique(y_true)) <= 1:
        warnings.warn('AUROC is undefined for a single-class split; returning NaN.', RuntimeWarning, stacklevel=2)
        return math.nan
    return float(roc_auc_score(y_true, y_prob))


def _safe_auprc(y_true: np.ndarray, y_prob: np.ndarray) -> float:
    if len(y_true) == 0:
        return math.nan
    if len(np.unique(y_true)) <= 1:
        prevalence = _positive_prevalence(y_true)
        warnings.warn(
            'AUPRC is being reported on a single-class split; returning the positive prevalence.',
            RuntimeWarning,
            stacklevel=2,
        )
        return prevalence
    return float(average_precision_score(y_true, y_prob))


def find_best_threshold(y_true: np.ndarray, y_prob: np.ndarray, objective: str = 'balanced_accuracy') -> tuple[float, float]:
    y_true = np.asarray(y_true).astype(int)
    y_prob = np.asarray(y_prob).astype(float)
    best_threshold = 0.5
    best_score = -math.inf
    candidate_thresholds = np.unique(np.round(y_prob, 4))
    candidate_thresholds = np.concatenate([[0.05, 0.1, 0.2, 0.3, 0.4, 0.5, 0.6, 0.7, 0.8, 0.9, 0.95], candidate_thresholds])
    candidate_thresholds = np.unique(candidate_thresholds[(candidate_thresholds > 0.0) & (candidate_thresholds < 1.0)])
    for threshold in candidate_thresholds:
        y_pred = (y_prob >= threshold).astype(int)
        tn, fp, fn, tp = confusion_matrix(y_true, y_pred, labels=[0, 1]).ravel()
        specificity = _safe_div(tn, tn + fp)
        sensitivity = _safe_div(tp, tp + fn)
        if objective == 'balanced_accuracy':
            score = np.nanmean([specificity, sensitivity])
        elif objective == 'f1':
            score = float(f1_score(y_true, y_pred, zero_division=0))
        elif objective == 'youden':
            score = (specificity if specificity == specificity else 0.0) + (sensitivity if sensitivity == sensitivity else 0.0) - 1.0
        else:
            raise ValueError(f'Unsupported threshold objective: {objective}')
        if score > best_score:
            best_score = float(score)
            best_threshold = float(threshold)
    return best_threshold, best_score


def binary_metrics(y_true: np.ndarray, y_prob: np.ndarray, threshold: float = 0.5, n_bins: int = 10) -> dict[str, Any]:
    y_true = np.asarray(y_true).astype(int)
    y_prob = np.asarray(y_prob).astype(float)
    y_pred = (y_prob >= threshold).astype(int)
    positive_rate = _positive_prevalence(y_true)

    metrics = {
        'n': int(len(y_true)),
        'positive_rate': positive_rate,
        'auroc': _safe_auroc(y_true, y_prob),
        'auprc': _safe_auprc(y_true, y_prob),
        'auprc_baseline': positive_rate,
        'accuracy': float(accuracy_score(y_true, y_pred)),
        'f1': float(f1_score(y_true, y_pred, zero_division=0)),
        'precision': float(precision_score(y_true, y_pred, zero_division=0)),
        'recall': float(recall_score(y_true, y_pred, zero_division=0)),
        'brier': float(brier_score_loss(y_true, y_prob)),
        'ece': expected_calibration_error(y_true, y_prob, n_bins=n_bins),
        'threshold': float(threshold),
    }
    tn, fp, fn, tp = confusion_matrix(y_true, y_pred, labels=[0, 1]).ravel()
    metrics['specificity'] = float(tn / (tn + fp)) if (tn + fp) > 0 else math.nan
    metrics['sensitivity'] = float(tp / (tp + fn)) if (tp + fn) > 0 else math.nan
    metrics['balanced_accuracy'] = float(np.nanmean([metrics['specificity'], metrics['sensitivity']]))
    return metrics


def multitask_metrics(
    y_heart: np.ndarray,
    heart_prob: np.ndarray,
    y_lung: np.ndarray,
    lung_prob: np.ndarray,
    heart_threshold: float = 0.5,
    lung_threshold: float = 0.5,
    n_bins: int = 10,
) -> dict[str, Any]:
    out = {}
    for prefix, y_true, y_prob, threshold in [
        ('heart', y_heart, heart_prob, heart_threshold),
        ('lung', y_lung, lung_prob, lung_threshold),
    ]:
        cur = binary_metrics(y_true, y_prob, threshold=threshold, n_bins=n_bins)
        for k, v in cur.items():
            out[f'{prefix}_{k}'] = v
    out['macro_auroc'] = float(np.nanmean([out.get('heart_auroc', np.nan), out.get('lung_auroc', np.nan)]))
    out['macro_auprc'] = float(np.nanmean([out.get('heart_auprc', np.nan), out.get('lung_auprc', np.nan)]))
    out['macro_auprc_baseline'] = float(np.nanmean([out.get('heart_auprc_baseline', np.nan), out.get('lung_auprc_baseline', np.nan)]))
    out['macro_balanced_accuracy'] = float(np.nanmean([out.get('heart_balanced_accuracy', np.nan), out.get('lung_balanced_accuracy', np.nan)]))
    return out
