# Supplementary material for: Comparative modeling of mixed cardiopulmonary sounds in a low-resource paired dataset: Discrimination, calibration, and operating-point behavior
Source: PLoS One. 2026 Jun 22;21(6):e0352180. doi: 10.1371/journal.pone.0352180 (PMC13286179; doi:10.1371/journal.pone.0352180)
Supplement: S1 Code — (ZIP) [file pone.0352180.s002.zip › src/cpsound/features/handcrafted.py]

from __future__ import annotations

from pathlib import Path
from typing import Iterable

import librosa
import numpy as np
import pandas as pd
from tqdm import tqdm

from cpsound.utils.audio import load_for_resample


FEATURE_NAMES: list[str] = []


def _stat_block(prefix: str, arr: np.ndarray) -> dict[str, float]:
    arr = np.asarray(arr, dtype=np.float32)
    if arr.ndim == 1:
        base = arr
    else:
        base = arr.reshape(arr.shape[0], -1)
    feats: dict[str, float] = {}
    if base.ndim == 1:
        feats[f'{prefix}_mean'] = float(base.mean())
        feats[f'{prefix}_std'] = float(base.std())
        feats[f'{prefix}_min'] = float(base.min())
        feats[f'{prefix}_max'] = float(base.max())
        return feats
    for i, row in enumerate(base):
        feats[f'{prefix}_{i:02d}_mean'] = float(row.mean())
        feats[f'{prefix}_{i:02d}_std'] = float(row.std())
    return feats


def extract_feature_dict(
    audio_path: str | Path,
    target_sr: int = 4000,
    n_mels: int = 64,
    n_fft: int = 512,
    hop_length: int = 128,
    n_mfcc: int = 20,
) -> dict[str, float]:
    y, sr = load_for_resample(audio_path, target_sr=target_sr, mono=True)
    y = librosa.util.normalize(y)

    mel = librosa.feature.melspectrogram(y=y, sr=sr, n_fft=n_fft, hop_length=hop_length, n_mels=n_mels, fmin=20, fmax=1800)
    logmel = librosa.power_to_db(mel, ref=np.max)
    mfcc = librosa.feature.mfcc(S=logmel, sr=sr, n_mfcc=n_mfcc)
    delta = librosa.feature.delta(mfcc)
    delta2 = librosa.feature.delta(mfcc, order=2)
    zcr = librosa.feature.zero_crossing_rate(y=y, hop_length=hop_length)
    rms = librosa.feature.rms(y=y, frame_length=n_fft, hop_length=hop_length)
    centroid = librosa.feature.spectral_centroid(y=y, sr=sr, n_fft=n_fft, hop_length=hop_length)
    bandwidth = librosa.feature.spectral_bandwidth(y=y, sr=sr, n_fft=n_fft, hop_length=hop_length)
    rolloff = librosa.feature.spectral_rolloff(y=y, sr=sr, n_fft=n_fft, hop_length=hop_length)

    feats = {}
    feats.update(_stat_block('mfcc', mfcc))
    feats.update(_stat_block('delta', delta))
    feats.update(_stat_block('delta2', delta2))
    feats.update(_stat_block('zcr', zcr.squeeze()))
    feats.update(_stat_block('rms', rms.squeeze()))
    feats.update(_stat_block('centroid', centroid.squeeze()))
    feats.update(_stat_block('bandwidth', bandwidth.squeeze()))
    feats.update(_stat_block('rolloff', rolloff.squeeze()))
    feats['duration_sec'] = float(len(y) / sr)
    feats['signal_mean'] = float(np.mean(y))
    feats['signal_std'] = float(np.std(y))
    feats['signal_abs_mean'] = float(np.mean(np.abs(y)))
    feats['signal_energy'] = float(np.mean(np.square(y)))
    return feats


def build_feature_table(
    df: pd.DataFrame,
    audio_path_col: str,
    id_cols: Iterable[str],
    include_source_summary: bool = False,
    heart_source_col: str = 'heart_source_path',
    lung_source_col: str = 'lung_source_path',
    **feature_kwargs,
) -> pd.DataFrame:
    rows = []
    for row in tqdm(df.to_dict('records'), total=len(df), desc='Extracting handcrafted features'):
        feats = extract_feature_dict(row[audio_path_col], **feature_kwargs)
        out = {k: row[k] for k in id_cols if k in row}
        out.update(feats)
        if include_source_summary:
            h = extract_feature_dict(row[heart_source_col], **feature_kwargs)
            l = extract_feature_dict(row[lung_source_col], **feature_kwargs)
            for k, v in h.items():
                out[f'heartsrc_{k}'] = v
            for k, v in l.items():
                out[f'lungsrc_{k}'] = v
            common_keys = sorted(set(h).intersection(l).intersection(feats))
            for k in common_keys:
                out[f'mixed_minus_heartsrc_{k}'] = feats[k] - h[k]
                out[f'mixed_minus_lungsrc_{k}'] = feats[k] - l[k]
        rows.append(out)
    return pd.DataFrame(rows)
