# Supplementary material for: Comparative modeling of mixed cardiopulmonary sounds in a low-resource paired dataset: Discrimination, calibration, and operating-point behavior
Source: PLoS One. 2026 Jun 22;21(6):e0352180. doi: 10.1371/journal.pone.0352180 (PMC13286179; doi:10.1371/journal.pone.0352180)
Supplement: S1 Code — (ZIP) [file pone.0352180.s002.zip › src/cpsound/features/spectrogram.py]

from __future__ import annotations

from pathlib import Path

import librosa
import numpy as np

from cpsound.utils.audio import load_for_resample


def pad_or_crop(spec: np.ndarray, fixed_frames: int) -> np.ndarray:
    if spec.shape[1] == fixed_frames:
        return spec
    if spec.shape[1] > fixed_frames:
        return spec[:, :fixed_frames]
    pad_width = fixed_frames - spec.shape[1]
    return np.pad(spec, ((0, 0), (0, pad_width)), mode='constant')


def wav_to_logmel(
    audio_path: str | Path,
    target_sr: int = 4000,
    n_mels: int = 64,
    n_fft: int = 512,
    hop_length: int = 128,
    fmin: int = 20,
    fmax: int = 1800,
    fixed_frames: int | None = 469,
) -> np.ndarray:
    y, sr = load_for_resample(audio_path, target_sr=target_sr, mono=True)
    y = librosa.util.normalize(y)
    mel = librosa.feature.melspectrogram(
        y=y,
        sr=sr,
        n_mels=n_mels,
        n_fft=n_fft,
        hop_length=hop_length,
        fmin=fmin,
        fmax=fmax,
    )
    logmel = librosa.power_to_db(mel, ref=np.max).astype(np.float32)
    if fixed_frames is not None:
        logmel = pad_or_crop(logmel, fixed_frames=fixed_frames)
    return logmel
