# Supplementary material for: Comparative modeling of mixed cardiopulmonary sounds in a low-resource paired dataset: Discrimination, calibration, and operating-point behavior
Source: PLoS One. 2026 Jun 22;21(6):e0352180. doi: 10.1371/journal.pone.0352180 (PMC13286179; doi:10.1371/journal.pone.0352180)
Supplement: S1 Code — (ZIP) [file pone.0352180.s002.zip › src/cpsound/models/cnn_baseline.py]

from __future__ import annotations

import torch
from torch import nn


class ConvBlock(nn.Module):
    def __init__(self, in_ch: int, out_ch: int):
        super().__init__()
        self.block = nn.Sequential(
            nn.Conv2d(in_ch, out_ch, kernel_size=3, padding=1),
            nn.BatchNorm2d(out_ch),
            nn.ReLU(inplace=True),
            nn.MaxPool2d(kernel_size=2),
        )

    def forward(self, x: torch.Tensor) -> torch.Tensor:
        return self.block(x)


class SmallSpecEncoder(nn.Module):
    def __init__(self, in_channels: int = 1, channels: tuple[int, ...] = (16, 32, 64, 128), emb_dim: int = 128):
        super().__init__()
        blocks = []
        ch = in_channels
        for c in channels:
            blocks.append(ConvBlock(ch, c))
            ch = c
        self.backbone = nn.Sequential(*blocks)
        self.pool = nn.AdaptiveAvgPool2d((1, 1))
        self.fc = nn.Linear(channels[-1], emb_dim)

    def forward(self, x: torch.Tensor) -> torch.Tensor:
        z = self.backbone(x)
        z = self.pool(z).flatten(1)
        return self.fc(z)


class SingleTaskCNN(nn.Module):
    def __init__(self, emb_dim: int = 128):
        super().__init__()
        self.encoder = SmallSpecEncoder(emb_dim=emb_dim)
        self.classifier = nn.Linear(emb_dim, 1)

    def forward(self, x: torch.Tensor) -> dict[str, torch.Tensor]:
        emb = self.encoder(x)
        logits = self.classifier(emb).squeeze(1)
        return {'logits': logits, 'embedding': emb}


class SharedBackboneDualHeadCNN(nn.Module):
    def __init__(self, emb_dim: int = 128):
        super().__init__()
        self.encoder = SmallSpecEncoder(emb_dim=emb_dim)
        self.heart_head = nn.Linear(emb_dim, 1)
        self.lung_head = nn.Linear(emb_dim, 1)

    def forward(self, x: torch.Tensor) -> dict[str, torch.Tensor]:
        emb = self.encoder(x)
        heart_logits = self.heart_head(emb).squeeze(1)
        lung_logits = self.lung_head(emb).squeeze(1)
        return {'heart_logits': heart_logits, 'lung_logits': lung_logits, 'embedding': emb}
