# Supplementary material for: Comparative modeling of mixed cardiopulmonary sounds in a low-resource paired dataset: Discrimination, calibration, and operating-point behavior
Source: PLoS One. 2026 Jun 22;21(6):e0352180. doi: 10.1371/journal.pone.0352180 (PMC13286179; doi:10.1371/journal.pone.0352180)
Supplement: S1 Code — (ZIP) [file pone.0352180.s002.zip › src/cpsound/models/source_aware.py]

from __future__ import annotations

import torch
from torch import nn
import torch.nn.functional as F

from cpsound.models.cnn_baseline import SmallSpecEncoder


class TeacherEncoderClassifier(nn.Module):
    def __init__(self, emb_dim: int = 128):
        super().__init__()
        self.encoder = SmallSpecEncoder(emb_dim=emb_dim)
        self.classifier = nn.Linear(emb_dim, 1)

    def forward(self, x: torch.Tensor) -> dict[str, torch.Tensor]:
        emb = self.encoder(x)
        logits = self.classifier(emb).squeeze(1)
        return {'logits': logits, 'embedding': emb}


class StudentOnlyDualHead(nn.Module):
    def __init__(self, emb_dim: int = 128):
        super().__init__()
        self.mixed_encoder = SmallSpecEncoder(emb_dim=emb_dim)
        self.heart_proj = nn.Linear(emb_dim, emb_dim)
        self.lung_proj = nn.Linear(emb_dim, emb_dim)
        self.heart_head = nn.Linear(emb_dim, 1)
        self.lung_head = nn.Linear(emb_dim, 1)

    def forward(self, mixed_x: torch.Tensor, **_: torch.Tensor) -> dict[str, torch.Tensor]:
        emb = self.mixed_encoder(mixed_x)
        heart_feat = self.heart_proj(emb)
        lung_feat = self.lung_proj(emb)
        return {
            'heart_logits': self.heart_head(heart_feat).squeeze(1),
            'lung_logits': self.lung_head(lung_feat).squeeze(1),
            'heart_feat': heart_feat,
            'lung_feat': lung_feat,
            'extra_loss': torch.tensor(0.0, device=mixed_x.device),
        }


class DualTeacherStudentModel(nn.Module):
    def __init__(
        self,
        emb_dim: int = 128,
        heart_teacher: TeacherEncoderClassifier | None = None,
        lung_teacher: TeacherEncoderClassifier | None = None,
        use_source_guidance: bool = True,
    ):
        super().__init__()
        self.student = StudentOnlyDualHead(emb_dim=emb_dim)
        self.heart_teacher = heart_teacher
        self.lung_teacher = lung_teacher
        self.use_source_guidance = use_source_guidance
        if self.heart_teacher is not None:
            for p in self.heart_teacher.parameters():
                p.requires_grad = False
        if self.lung_teacher is not None:
            for p in self.lung_teacher.parameters():
                p.requires_grad = False

    def forward(self, mixed_x: torch.Tensor, heart_source_x: torch.Tensor | None = None, lung_source_x: torch.Tensor | None = None) -> dict[str, torch.Tensor]:
        out = self.student(mixed_x)
        extra = torch.tensor(0.0, device=mixed_x.device)

        if self.heart_teacher is not None and heart_source_x is not None:
            with torch.no_grad():
                t_heart = self.heart_teacher(heart_source_x)['embedding']
            extra = extra + F.mse_loss(out['heart_feat'], t_heart)
            out['teacher_heart_embedding'] = t_heart

        if self.lung_teacher is not None and lung_source_x is not None:
            with torch.no_grad():
                t_lung = self.lung_teacher(lung_source_x)['embedding']
            extra = extra + F.mse_loss(out['lung_feat'], t_lung)
            out['teacher_lung_embedding'] = t_lung

        if self.use_source_guidance and heart_source_x is not None and lung_source_x is not None:
            # Encourage heart and lung projections to stay distinct on mixed audio.
            cosine = F.cosine_similarity(out['heart_feat'], out['lung_feat'], dim=1).mean()
            extra = extra + cosine.abs()

        out['extra_loss'] = extra
        return out
