# Supplementary material for: Comparative modeling of mixed cardiopulmonary sounds in a low-resource paired dataset: Discrimination, calibration, and operating-point behavior
Source: PLoS One. 2026 Jun 22;21(6):e0352180. doi: 10.1371/journal.pone.0352180 (PMC13286179; doi:10.1371/journal.pone.0352180)
Supplement: S1 Code — (ZIP) [file pone.0352180.s002.zip › src/cpsound/training/common.py]

from __future__ import annotations

import json
import random
from pathlib import Path
from typing import Any

import numpy as np
import torch


def seed_everything(seed: int = 42) -> None:
    random.seed(seed)
    np.random.seed(seed)
    torch.manual_seed(seed)
    torch.cuda.manual_seed_all(seed)
    torch.backends.cudnn.deterministic = True
    torch.backends.cudnn.benchmark = False


def resolve_device(device_name: str = 'auto') -> torch.device:
    if device_name == 'auto':
        return torch.device('cuda' if torch.cuda.is_available() else 'cpu')
    return torch.device(device_name)


class EarlyStopper:
    def __init__(self, patience: int = 6, mode: str = 'max'):
        self.patience = patience
        self.mode = mode
        self.best = None
        self.bad_epochs = 0

    def step(self, value: float) -> bool:
        improved = False
        if self.best is None:
            improved = True
        elif self.mode == 'max' and value > self.best:
            improved = True
        elif self.mode == 'min' and value < self.best:
            improved = True
        if improved:
            self.best = value
            self.bad_epochs = 0
        else:
            self.bad_epochs += 1
        return self.bad_epochs >= self.patience


def save_checkpoint(path: str | Path, model: torch.nn.Module, extra: dict[str, Any] | None = None) -> None:
    path = Path(path)
    path.parent.mkdir(parents=True, exist_ok=True)
    payload = {'state_dict': model.state_dict(), 'extra': extra or {}}
    torch.save(payload, path)


def load_checkpoint(path: str | Path, map_location: str | torch.device = 'cpu') -> dict[str, Any]:
    return torch.load(Path(path), map_location=map_location)


def save_json(path: str | Path, obj: dict[str, Any]) -> None:
    path = Path(path)
    path.parent.mkdir(parents=True, exist_ok=True)
    with open(path, 'w', encoding='utf-8') as f:
        json.dump(obj, f, indent=2, ensure_ascii=False)
