# Supplementary material for: Comparative modeling of mixed cardiopulmonary sounds in a low-resource paired dataset: Discrimination, calibration, and operating-point behavior
Source: PLoS One. 2026 Jun 22;21(6):e0352180. doi: 10.1371/journal.pone.0352180 (PMC13286179; doi:10.1371/journal.pone.0352180)
Supplement: S1 Code — (ZIP) [file pone.0352180.s002.zip › src/cpsound/training/loops.py]

from __future__ import annotations

from collections import defaultdict

import numpy as np
import torch
from torch import nn


def _to_device(batch: dict[str, torch.Tensor], device: torch.device) -> dict[str, torch.Tensor]:
    out = {}
    for k, v in batch.items():
        out[k] = v.to(device) if isinstance(v, torch.Tensor) else v
    return out


def train_single_task_epoch(model, loader, optimizer, device, bce_loss: nn.Module):
    model.train()
    losses = []
    all_y = []
    all_prob = []
    for batch in loader:
        batch = _to_device(batch, device)
        optimizer.zero_grad()
        out = model(batch['x'])
        loss = bce_loss(out['logits'], batch['y'])
        loss.backward()
        optimizer.step()
        losses.append(loss.item())
        all_y.append(batch['y'].detach().cpu().numpy())
        all_prob.append(torch.sigmoid(out['logits']).detach().cpu().numpy())
    return {'loss': float(np.mean(losses)), 'y_true': np.concatenate(all_y), 'y_prob': np.concatenate(all_prob)}


def eval_single_task_epoch(model, loader, device, bce_loss: nn.Module):
    model.eval()
    losses = []
    all_y = []
    all_prob = []
    with torch.no_grad():
        for batch in loader:
            batch = _to_device(batch, device)
            out = model(batch['x'])
            loss = bce_loss(out['logits'], batch['y'])
            losses.append(loss.item())
            all_y.append(batch['y'].detach().cpu().numpy())
            all_prob.append(torch.sigmoid(out['logits']).detach().cpu().numpy())
    return {'loss': float(np.mean(losses)), 'y_true': np.concatenate(all_y), 'y_prob': np.concatenate(all_prob)}


def train_multitask_epoch(model, loader, optimizer, device, bce_loss: nn.Module, extra_weight: float = 1.0):
    model.train()
    losses = []
    buffer = defaultdict(list)
    for batch in loader:
        batch = _to_device(batch, device)
        optimizer.zero_grad()
        if 'mixed_x' in batch:
            out = model(batch['mixed_x'], batch.get('heart_source_x'), batch.get('lung_source_x'))
        else:
            out = model(batch['x'])
        heart_loss = bce_loss(out['heart_logits'], batch['y_heart'])
        lung_loss = bce_loss(out['lung_logits'], batch['y_lung'])
        extra = out.get('extra_loss', torch.tensor(0.0, device=device))
        loss = heart_loss + lung_loss + extra_weight * extra
        loss.backward()
        optimizer.step()
        losses.append(loss.item())
        buffer['y_heart'].append(batch['y_heart'].detach().cpu().numpy())
        buffer['y_lung'].append(batch['y_lung'].detach().cpu().numpy())
        buffer['heart_prob'].append(torch.sigmoid(out['heart_logits']).detach().cpu().numpy())
        buffer['lung_prob'].append(torch.sigmoid(out['lung_logits']).detach().cpu().numpy())
        buffer['extra_loss'].append(float(extra.detach().cpu().item() if torch.is_tensor(extra) else extra))
    return {
        'loss': float(np.mean(losses)),
        'extra_loss': float(np.mean(buffer['extra_loss'])) if buffer['extra_loss'] else 0.0,
        'y_heart': np.concatenate(buffer['y_heart']),
        'y_lung': np.concatenate(buffer['y_lung']),
        'heart_prob': np.concatenate(buffer['heart_prob']),
        'lung_prob': np.concatenate(buffer['lung_prob']),
    }


def eval_multitask_epoch(model, loader, device, bce_loss: nn.Module, extra_weight: float = 1.0):
    model.eval()
    losses = []
    buffer = defaultdict(list)
    with torch.no_grad():
        for batch in loader:
            batch = _to_device(batch, device)
            if 'mixed_x' in batch:
                out = model(batch['mixed_x'], batch.get('heart_source_x'), batch.get('lung_source_x'))
            else:
                out = model(batch['x'])
            heart_loss = bce_loss(out['heart_logits'], batch['y_heart'])
            lung_loss = bce_loss(out['lung_logits'], batch['y_lung'])
            extra = out.get('extra_loss', torch.tensor(0.0, device=device))
            loss = heart_loss + lung_loss + extra_weight * extra
            losses.append(loss.item())
            buffer['y_heart'].append(batch['y_heart'].detach().cpu().numpy())
            buffer['y_lung'].append(batch['y_lung'].detach().cpu().numpy())
            buffer['heart_prob'].append(torch.sigmoid(out['heart_logits']).detach().cpu().numpy())
            buffer['lung_prob'].append(torch.sigmoid(out['lung_logits']).detach().cpu().numpy())
            buffer['extra_loss'].append(float(extra.detach().cpu().item() if torch.is_tensor(extra) else extra))
    return {
        'loss': float(np.mean(losses)),
        'extra_loss': float(np.mean(buffer['extra_loss'])) if buffer['extra_loss'] else 0.0,
        'y_heart': np.concatenate(buffer['y_heart']),
        'y_lung': np.concatenate(buffer['y_lung']),
        'heart_prob': np.concatenate(buffer['heart_prob']),
        'lung_prob': np.concatenate(buffer['lung_prob']),
    }
