# Supplementary material for: Comparative modeling of mixed cardiopulmonary sounds in a low-resource paired dataset: Discrimination, calibration, and operating-point behavior
Source: PLoS One. 2026 Jun 22;21(6):e0352180. doi: 10.1371/journal.pone.0352180 (PMC13286179; doi:10.1371/journal.pone.0352180)
Supplement: S1 Code — (ZIP) [file pone.0352180.s002.zip › src/cpsound/training/splits.py]

from __future__ import annotations

from dataclasses import dataclass
from pathlib import Path

import pandas as pd
from sklearn.model_selection import GroupKFold, GroupShuffleSplit

from cpsound.config import project_root

try:
    from sklearn.model_selection import StratifiedGroupKFold
except Exception:  # pragma: no cover
    StratifiedGroupKFold = None


@dataclass
class FoldData:
    train_df: pd.DataFrame
    val_df: pd.DataFrame


@dataclass
class NestedFoldData:
    inner_train_df: pd.DataFrame
    inner_val_df: pd.DataFrame
    outer_test_df: pd.DataFrame
    audit_row: dict[str, object]


def make_fold(df: pd.DataFrame, fold: int, n_splits: int = 5, group_col: str = 'group_id', stratify_col: str | None = None) -> FoldData:
    groups = df[group_col].astype(str)
    if stratify_col and stratify_col in df.columns and StratifiedGroupKFold is not None:
        splitter = StratifiedGroupKFold(n_splits=n_splits, shuffle=True, random_state=42)
        iterator = splitter.split(df, y=df[stratify_col], groups=groups)
    else:
        splitter = GroupKFold(n_splits=n_splits)
        iterator = splitter.split(df, groups=groups)

    for idx, (train_idx, val_idx) in enumerate(iterator):
        if idx == fold:
            return FoldData(train_df=df.iloc[train_idx].reset_index(drop=True), val_df=df.iloc[val_idx].reset_index(drop=True))
    raise ValueError(f'Fold {fold} is out of range for n_splits={n_splits}.')


def _safe_positive_rate(df: pd.DataFrame, col: str) -> float:
    if col not in df.columns or df.empty:
        return float('nan')
    return float(pd.to_numeric(df[col], errors='coerce').mean())


def _group_overlap_count(left_df: pd.DataFrame, right_df: pd.DataFrame, group_col: str) -> int:
    return int(len(set(left_df[group_col].astype(str)).intersection(set(right_df[group_col].astype(str)))))


def _save_split_audit(audit_row: dict[str, object], audit_path: str | Path | None) -> None:
    out_path = Path(audit_path) if audit_path else project_root() / 'outputs' / 'reports' / 'revision_nested_split_audit.csv'
    out_path.parent.mkdir(parents=True, exist_ok=True)

    cur_df = pd.DataFrame([audit_row])
    if out_path.exists():
        old_df = pd.read_csv(out_path)
        if 'fold' in old_df.columns:
            old_df = old_df[old_df['fold'] != audit_row['fold']]
        cur_df = pd.concat([old_df, cur_df], ignore_index=True, sort=False)
    if 'fold' in cur_df.columns:
        cur_df = cur_df.sort_values('fold').reset_index(drop=True)
    cur_df.to_csv(out_path, index=False)


def make_nested_fold(
    df: pd.DataFrame,
    fold: int,
    n_splits: int = 5,
    inner_val_size: float = 0.2,
    group_col: str = 'group_id',
    stratify_col: str | None = None,
    random_state: int = 42,
    audit_path: str | Path | None = None,
) -> NestedFoldData:
    if not 0.0 < inner_val_size < 1.0:
        raise ValueError(f'inner_val_size must be in (0, 1), got {inner_val_size}.')

    outer_fold = make_fold(df, fold=fold, n_splits=n_splits, group_col=group_col, stratify_col=stratify_col)
    outer_train_df = outer_fold.train_df.reset_index(drop=True)
    outer_test_df = outer_fold.val_df.reset_index(drop=True)

    groups = outer_train_df[group_col].astype(str)
    inner_seed = int(random_state + fold)
    split_strategy = 'GroupShuffleSplit'

    train_idx = None
    val_idx = None
    can_stratify = bool(stratify_col and stratify_col in outer_train_df.columns and StratifiedGroupKFold is not None)
    if can_stratify:
        target_splits = max(2, int(round(1.0 / inner_val_size)))
        actual_val_fraction = 1.0 / target_splits
        if target_splits <= groups.nunique() and abs(actual_val_fraction - inner_val_size) <= 0.05:
            splitter = StratifiedGroupKFold(n_splits=target_splits, shuffle=True, random_state=inner_seed)
            train_idx, val_idx = next(splitter.split(outer_train_df, y=outer_train_df[stratify_col], groups=groups))
            split_strategy = 'StratifiedGroupKFold'

    if train_idx is None or val_idx is None:
        splitter = GroupShuffleSplit(n_splits=1, test_size=inner_val_size, random_state=inner_seed)
        train_idx, val_idx = next(splitter.split(outer_train_df, groups=groups))

    inner_train_df = outer_train_df.iloc[train_idx].reset_index(drop=True)
    inner_val_df = outer_train_df.iloc[val_idx].reset_index(drop=True)

    overlap_inner_val = _group_overlap_count(inner_train_df, inner_val_df, group_col)
    overlap_inner_outer = _group_overlap_count(inner_train_df, outer_test_df, group_col)
    overlap_val_outer = _group_overlap_count(inner_val_df, outer_test_df, group_col)
    if overlap_inner_val > 0 or overlap_inner_outer > 0 or overlap_val_outer > 0:
        raise ValueError(
            'Detected group leakage in nested fold split: '
            f'inner_train/inner_val={overlap_inner_val}, '
            f'inner_train/outer_test={overlap_inner_outer}, '
            f'inner_val/outer_test={overlap_val_outer}.'
        )

    audit_row: dict[str, object] = {
        'fold': int(fold),
        'n_inner_train': int(len(inner_train_df)),
        'n_inner_val': int(len(inner_val_df)),
        'n_outer_test': int(len(outer_test_df)),
        'n_inner_train_groups': int(inner_train_df[group_col].astype(str).nunique()),
        'n_inner_val_groups': int(inner_val_df[group_col].astype(str).nunique()),
        'n_outer_test_groups': int(outer_test_df[group_col].astype(str).nunique()),
        'inner_train_inner_val_group_overlap': overlap_inner_val,
        'inner_train_outer_test_group_overlap': overlap_inner_outer,
        'inner_val_outer_test_group_overlap': overlap_val_outer,
        'inner_train_heart_positive_rate': _safe_positive_rate(inner_train_df, 'is_heart_abnormal'),
        'inner_val_heart_positive_rate': _safe_positive_rate(inner_val_df, 'is_heart_abnormal'),
        'outer_test_heart_positive_rate': _safe_positive_rate(outer_test_df, 'is_heart_abnormal'),
        'inner_train_lung_positive_rate': _safe_positive_rate(inner_train_df, 'is_lung_abnormal'),
        'inner_val_lung_positive_rate': _safe_positive_rate(inner_val_df, 'is_lung_abnormal'),
        'outer_test_lung_positive_rate': _safe_positive_rate(outer_test_df, 'is_lung_abnormal'),
        'group_col': group_col,
        'stratify_col': stratify_col or '',
        'inner_val_size': float(inner_val_size),
        'split_strategy': split_strategy,
        'random_state': int(inner_seed),
    }
    _save_split_audit(audit_row, audit_path=audit_path)
    return NestedFoldData(
        inner_train_df=inner_train_df,
        inner_val_df=inner_val_df,
        outer_test_df=outer_test_df,
        audit_row=audit_row,
    )
