# Supplementary material for: Comparative modeling of mixed cardiopulmonary sounds in a low-resource paired dataset: Discrimination, calibration, and operating-point behavior
Source: PLoS One. 2026 Jun 22;21(6):e0352180. doi: 10.1371/journal.pone.0352180 (PMC13286179; doi:10.1371/journal.pone.0352180)
Supplement: S1 Code — (ZIP) [file pone.0352180.s002.zip › src/cpsound/utils/audio.py]

from __future__ import annotations

from pathlib import Path
from typing import Any

import librosa
import numpy as np


def inspect_audio(path: str | Path, target_sr: int | None = None, mono: bool = True) -> dict[str, Any]:
    path = Path(path)
    y, sr = librosa.load(path.as_posix(), sr=target_sr, mono=mono)
    duration_sec = float(len(y) / sr) if sr > 0 else 0.0
    peak = float(np.max(np.abs(y))) if len(y) else 0.0
    rms = float(np.sqrt(np.mean(np.square(y)))) if len(y) else 0.0

    return {
        "sample_rate": int(sr),
        "original_sample_rate": int(sr),
        "original_num_frames": int(len(y)),
        "original_num_channels": int(1 if y.ndim == 1 else y.shape[0]),
        "num_samples": int(len(y)),
        "duration_sec": round(duration_sec, 6),
        "peak_abs": round(peak, 8),
        "rms": round(rms, 8),
        "is_silent": bool(np.allclose(y, 0.0)),
    }


def load_for_resample(path: str | Path, target_sr: int, mono: bool = True) -> tuple[np.ndarray, int]:
    y, sr = librosa.load(Path(path).as_posix(), sr=target_sr, mono=mono)
    return y, sr
