# Supplementary material for: Comparative modeling of mixed cardiopulmonary sounds in a low-resource paired dataset: Discrimination, calibration, and operating-point behavior
Source: PLoS One. 2026 Jun 22;21(6):e0352180. doi: 10.1371/journal.pone.0352180 (PMC13286179; doi:10.1371/journal.pone.0352180)
Supplement: S1 Code — (ZIP) [file pone.0352180.s002.zip › src/cpsound/utils/io.py]

from __future__ import annotations

import shutil
import subprocess
from pathlib import Path
from zipfile import BadZipFile, ZipFile

import pandas as pd
import requests
from tqdm import tqdm

from cpsound.utils.logging import get_logger

logger = get_logger(__name__)


REQUEST_HEADERS = {
    "User-Agent": (
        "Mozilla/5.0 (Windows NT 10.0; Win64; x64) "
        "AppleWebKit/537.36 (KHTML, like Gecko) "
        "Chrome/146.0.0.0 Safari/537.36"
    )
}


def download_file(url: str, dst_path: Path, chunk_size: int = 1024 * 1024) -> Path:
    dst_path.parent.mkdir(parents=True, exist_ok=True)
    if dst_path.exists() and dst_path.stat().st_size > 0:
        logger.info("File already exists, skipping download: %s", dst_path)
        return dst_path

    logger.info("Downloading %s -> %s", url, dst_path)
    try:
        with requests.get(url, stream=True, timeout=60, headers=REQUEST_HEADERS, allow_redirects=True) as r:
            r.raise_for_status()
            total = int(r.headers.get("Content-Length", 0))
            with open(dst_path, "wb") as f, tqdm(total=total, unit="B", unit_scale=True, desc=dst_path.name) as pbar:
                for chunk in r.iter_content(chunk_size=chunk_size):
                    if chunk:
                        f.write(chunk)
                        pbar.update(len(chunk))
    except Exception:
        if dst_path.exists():
            dst_path.unlink(missing_ok=True)
        raise
    return dst_path


def download_from_candidate_urls(urls: list[str], dst_path: Path, chunk_size: int = 1024 * 1024) -> Path:
    errors: list[str] = []
    for url in urls:
        try:
            return download_file(url, dst_path, chunk_size=chunk_size)
        except Exception as e:
            errors.append(f"{url} -> {type(e).__name__}: {e}")
            logger.warning("Download failed for %s: %s", url, e)
    raise RuntimeError("All candidate URLs failed:\n" + "\n".join(errors))


def unzip_file(zip_path: Path, extract_to: Path) -> Path:
    extract_to.mkdir(parents=True, exist_ok=True)
    logger.info("Extracting %s -> %s", zip_path, extract_to)
    with ZipFile(zip_path, "r") as zf:
        zf.extractall(extract_to)
    return extract_to


def unzip_all_zips_recursively(root_dir: Path, max_rounds: int = 5) -> None:
    root_dir.mkdir(parents=True, exist_ok=True)
    for round_idx in range(max_rounds):
        zip_paths = [p for p in root_dir.rglob("*.zip") if p.is_file()]
        if not zip_paths:
            logger.info("No nested zip files found under %s", root_dir)
            return

        extracted_any = False
        for zip_path in zip_paths:
            extract_dir = zip_path.parent / zip_path.stem
            done_flag = extract_dir / ".extracted_ok"
            if done_flag.exists():
                continue
            try:
                logger.info("Extracting nested zip [%s/%s]: %s -> %s", round_idx + 1, max_rounds, zip_path, extract_dir)
                extract_dir.mkdir(parents=True, exist_ok=True)
                with ZipFile(zip_path, "r") as zf:
                    zf.extractall(extract_dir)
                done_flag.write_text("ok", encoding="utf-8")
                extracted_any = True
            except BadZipFile:
                logger.warning("Skipping invalid zip file: %s", zip_path)
            except Exception as e:
                logger.warning("Failed to extract nested zip %s: %s", zip_path, e)

        if not extracted_any:
            return


def run_command(cmd: list[str], cwd: Path | None = None) -> None:
    logger.info("Running command: %s", " ".join(cmd))
    subprocess.run(cmd, cwd=cwd, check=True)


def ensure_kaggle_available() -> bool:
    return shutil.which("kaggle") is not None


def save_table(df: pd.DataFrame, out_csv: Path, out_parquet: Path | None = None) -> None:
    out_csv.parent.mkdir(parents=True, exist_ok=True)
    df.to_csv(out_csv, index=False)
    if out_parquet is not None:
        df.to_parquet(out_parquet, index=False)
