# Supplementary material for: Comparative modeling of mixed cardiopulmonary sounds in a low-resource paired dataset: Discrimination, calibration, and operating-point behavior
Source: PLoS One. 2026 Jun 22;21(6):e0352180. doi: 10.1371/journal.pone.0352180 (PMC13286179; doi:10.1371/journal.pone.0352180)
Supplement: S1 Code — (ZIP) [file pone.0352180.s002.zip › src/cpsound/utils/logging.py]

from __future__ import annotations

import logging


def get_logger(name: str) -> logging.Logger:
    logger = logging.getLogger(name)
    if logger.handlers:
        return logger

    logger.setLevel(logging.INFO)
    handler = logging.StreamHandler()
    formatter = logging.Formatter("[%(asctime)s] %(levelname)s - %(message)s", "%Y-%m-%d %H:%M:%S")
    handler.setFormatter(formatter)
    logger.addHandler(handler)
    logger.propagate = False
    return logger
