# Supplementary material for: Comparative modeling of mixed cardiopulmonary sounds in a low-resource paired dataset: Discrimination, calibration, and operating-point behavior
Source: PLoS One. 2026 Jun 22;21(6):e0352180. doi: 10.1371/journal.pone.0352180 (PMC13286179; doi:10.1371/journal.pone.0352180)
Supplement: S1 Code — (ZIP) [file pone.0352180.s002.zip › README.md]

# Cardiopulmonary Sound Revision Code

This repository contains the experiment code used for the revised evaluation workflow in the PLOS ONE manuscript on mixed cardiopulmonary sound classification. The codebase keeps the original grouped outer five-fold design and adds the final nested grouped five-fold revision pipeline requested during peer review.

## What The Revised Pipeline Does

For each outer grouped fold:

1. Split the HLS pair-level table into `outer_train` and `outer_test`.
2. Split `outer_train` again into `inner_train` and `inner_val` with group disjointness preserved.
3. Train each principal model on `inner_train`.
4. Use `inner_val` only for:
   - early stopping
   - best checkpoint selection
   - temperature scaling
   - heart threshold selection
   - lung threshold selection
5. Apply the learned temperatures and thresholds to `outer_test` exactly once for final evaluation.

The principal models in the revised comparison are:

- `student_only`
- `cnn_shared_dual`
- `dual_teacher_light`
- `source_aware_light`

## Data Paths

This export does not bundle large raw audio data or model checkpoints. Update the dataset paths for your local environment through the existing config files under `configs/`, especially:

- `configs/models.yaml`
- `configs/datasets.yaml`

The processed tables expected by the code are:

- `data/processed/hls_cmds/index.csv`
- `data/processed/hls_cmds/metadata_clean.csv`
- `data/processed/physionet2016/index.csv`
- `data/processed/icbhi2017/index.csv`

## Minimal Reproduction Commands

Pretrain fold-specific teacher checkpoints when needed:

```bash
python scripts/pretrain_teacher.py --dataset physionet2016 --fold 0
python scripts/pretrain_teacher.py --dataset icbhi2017 --fold 0
```

Run the revised nested grouped five-fold suite:

```bash
python scripts/run_multifold_suite.py --suite core_plus_dual --nested-eval --calibrate-all --start-fold 0 --end-fold 4 --inner-val-size 0.2 --revision-prefix revision_nested
```

Re-aggregate the final revised results:

```bash
python scripts/aggregate_cv_results.py --revision-prefix revision_nested --start-fold 0 --end-fold 4 --strict
```

Run the verification audit:

```bash
python scripts/verify_revision_nested_outputs.py --revision-prefix revision_nested --start-fold 0 --end-fold 4
```

## Output Locations

Important revised outputs are written to:

- `outputs/predictions/`
- `outputs/metrics/`
- `outputs/reports/`

The main revised summary files are:

- `outputs/reports/revision_nested_summary.csv`
- `outputs/reports/revision_fold_by_fold_supplement.csv`
- `outputs/reports/revision_nested_verification_report.md`

## Notes

- The grouped split variable for HLS is `pair_id` / `group_id`.
- The outer test fold is reserved for final evaluation only.
- The calibration and threshold-selection pipeline is shared across all principal models.
- This export intentionally excludes the virtual environment, raw data, large predictions, and large checkpoint artifacts.
