# Supplementary material for: Comparative modeling of mixed cardiopulmonary sounds in a low-resource paired dataset: Discrimination, calibration, and operating-point behavior
Source: PLoS One. 2026 Jun 22;21(6):e0352180. doi: 10.1371/journal.pone.0352180 (PMC13286179; doi:10.1371/journal.pone.0352180)
Supplement: S1 Code — (ZIP) [file pone.0352180.s002.zip › requirements.txt]

pandas>=2.2.0
numpy>=1.26.0
pyyaml>=6.0.1
tqdm>=4.66.0
librosa>=0.10.2
soundfile>=0.12.1
scipy>=1.12.0
scikit-learn>=1.4.0
requests>=2.31.0
pyarrow>=15.0.0
torch>=2.2.0
xgboost>=2.0.3
