# Supplementary material for: Comparative modeling of mixed cardiopulmonary sounds in a low-resource paired dataset: Discrimination, calibration, and operating-point behavior
Source: PLoS One. 2026 Jun 22;21(6):e0352180. doi: 10.1371/journal.pone.0352180 (PMC13286179; doi:10.1371/journal.pone.0352180)
Supplement: S2 Data — (ZIP) [file pone.0352180.s003.zip]

Archive with 12 entries (11 files):
- S2_Data/
- S2_Data/cv_core_long.csv
- S2_Data/cv_core_summary.csv
- S2_Data/cv_core_v2_summary.csv
- S2_Data/diagnosis_clean.csv
- S2_Data/index.csv
- S2_Data/labels_clean.csv
- S2_Data/metadata_clean.csv
- S2_Data/paper_table_main_results.csv
- S2_Data/README.txt
- S2_Data/repair_summary.csv
- S2_Data/source_domain_counts.csv
