# Supplementary material for: Comparative modeling of mixed cardiopulmonary sounds in a low-resource paired dataset: Discrimination, calibration, and operating-point behavior
Source: PLoS One. 2026 Jun 22;21(6):e0352180. doi: 10.1371/journal.pone.0352180 (PMC13286179; doi:10.1371/journal.pone.0352180)
Supplement: S2 Data — (ZIP) [file pone.0352180.s003.zip › S2_Data/cv_core_long.csv]

heart_n	heart_positive_rate	heart_auroc	heart_auprc	heart_accuracy	heart_f1	heart_precision	heart_recall	heart_brier	heart_ece	heart_specificity	heart_sensitivity	lung_n	lung_positive_rate	lung_auroc	lung_auprc	lung_accuracy	lung_f1	lung_precision	lung_recall	lung_brier	lung_ece	lung_specificity	lung_sensitivity	macro_auroc	macro_auprc	val_extra_loss	experiment	fold	metric_file	heart_threshold	heart_balanced_accuracy	lung_threshold	lung_balanced_accuracy	macro_balanced_accuracy	heart_threshold_objective_score	lung_threshold_objective_score	threshold_objective	extra_weight
29	0.896551724137931	0.9487179487179488	0.9944037444037442	0.896551724137931	0.9454545454545454	0.896551724137931	1.0	0.10168532233264069	0.10167091057218358	0.0	1.0	29	0.8275862068965517	0.975	0.9953703703703702	0.9310344827586207	0.9565217391304348	1.0	0.9166666666666666	0.0719994786692415	0.15002160296165223	1.0	0.9166666666666666	0.9618589743589744	0.9948870573870572	0.0	student_only	0	C:/项目/hls_step1_project/outputs/metrics/student_only_fold0.json
29	0.896551724137931	0.717948717948718	0.9624908833595683	0.6206896551724138	0.7317073170731707	1.0	0.5769230769230769	0.09415138225055658	0.09727956303234751	1.0	0.5769230769230769	29	0.7931034482758621	0.7898550724637682	0.9019467077476669	0.8275862068965517	0.8837209302325582	0.95	0.8260869565217391	0.5050519355560439	0.5890041599652313	0.8333333333333334	0.8260869565217391	0.7539018952062431	0.9322187955536176	0.0	student_only	1	C:/项目/hls_step1_project/outputs/metrics/student_only_fold1.json	0.9989	0.7884615384615384	0.0372	0.8297101449275363	0.8090858416945373	0.7884615384615384	0.8297101449275363	balanced_accuracy	0.0
29	0.9310344827586207	0.2222222222222222	0.9061767322187126	0.2413793103448276	0.3125	1.0	0.18518518518518517	0.2907212890573733	0.42817484202056094	1.0	0.18518518518518517	29	0.8275862068965517	0.6083333333333334	0.8779145564156111	0.6896551724137931	0.7804878048780488	0.9411764705882353	0.6666666666666666	0.15591983102346935	0.16579138924335612	0.8	0.6666666666666666	0.4152777777777778	0.8920456443171618	0.0	student_only	2	C:/项目/hls_step1_project/outputs/metrics/student_only_fold2.json	0.6976	0.5925925925925926	0.8448	0.7333333333333334	0.662962962962963	0.5925925925925926	0.7333333333333334	balanced_accuracy	0.0
29	0.9310344827586207	0.5740740740740741	0.939117122013591	0.9655172413793104	0.9818181818181818	0.9642857142857143	1.0	0.06697875360896004	0.12627961923336156	0.5	1.0	29	0.8275862068965517	0.7000000000000001	0.896797635543732	0.8275862068965517	0.8888888888888888	0.9523809523809523	0.8333333333333334	0.16235033334803625	0.1913621713375223	0.8	0.8333333333333334	0.6370370370370371	0.9179573787786615	0.0	student_only	3	C:/项目/hls_step1_project/outputs/metrics/student_only_fold3.json	0.7698	0.75	0.5302	0.8166666666666667	0.7833333333333333	0.75	0.8166666666666667	balanced_accuracy	0.0
29	0.896551724137931	0.9615384615384616	0.9960212201591511	0.9310344827586207	0.96	1.0	0.9230769230769231	0.10220787202026939	0.10202057197176173	1.0	0.9230769230769231	29	0.7586206896551724	0.8896103896103895	0.9534842285211995	0.896551724137931	0.9302325581395349	0.9523809523809523	0.9090909090909091	0.10261744371948264	0.13415428636402918	0.8571428571428571	0.9090909090909091	0.9255744255744256	0.9747527243401752	0.0	student_only	4	C:/项目/hls_step1_project/outputs/metrics/student_only_fold4.json	0.9959	0.9615384615384616	0.5428	0.8831168831168831	0.9223276723276723	0.9615384615384616	0.8831168831168831	balanced_accuracy	0.0
29	0.896551724137931	0.7564102564102564	0.9602887473350806	0.896551724137931	0.9454545454545454	0.896551724137931	1.0	0.09575761587504404	0.0807810919038181	0.0	1.0	29	0.8275862068965517	0.975	0.9953703703703702	0.9655172413793104	0.9787234042553191	1.0	0.9583333333333334	0.10191914681517224	0.27893705666065216	1.0	0.9583333333333334	0.8657051282051282	0.9778295588527255		cnn_shared_dual	0	C:/项目/hls_step1_project/outputs/metrics/cnn_shared_dual_fold0.json
29	0.896551724137931	0.6538461538461539	0.9427405662333878	0.9310344827586207	0.9629629629629629	0.9285714285714286	1.0	0.07453669973196068	0.07407859070547693	0.3333333333333333	1.0	29	0.7931034482758621	0.8333333333333334	0.9121385543383793	0.896551724137931	0.9387755102040817	0.8846153846153846	1.0	0.08302097935018161	0.09326123613221896	0.5	1.0	0.7435897435897436	0.9274395602858836		cnn_shared_dual	1	C:/项目/hls_step1_project/outputs/metrics/cnn_shared_dual_fold1.json	0.5	0.6666666666666666	0.5	0.75	0.7083333333333333
29	0.9310344827586207	0.12962962962962962	0.8757681490323519	0.9310344827586207	0.9642857142857143	0.9310344827586207	1.0	0.0694942660278604	0.06284055216559041	0.0	1.0	29	0.8275862068965517	0.775	0.9098470669552325	0.6896551724137931	0.7804878048780488	0.9411764705882353	0.6666666666666666	0.2341880660555155	0.2933005880371764	0.8	0.6666666666666666	0.45231481481481484	0.8928076079937922		cnn_shared_dual	2	C:/项目/hls_step1_project/outputs/metrics/cnn_shared_dual_fold2.json	0.5	0.5	0.5	0.7333333333333334	0.6166666666666667
29	0.9310344827586207	0.8148148148148148	0.9857382357135256	0.9310344827586207	0.9642857142857143	0.9310344827586207	1.0	0.059778245649801526	0.022317974731839996	0.0	1.0	29	0.8275862068965517	0.8416666666666667	0.9615270958981925	0.7931034482758621	0.8636363636363636	0.95	0.7916666666666666	0.151678041602754	0.17392469634269844	0.8	0.7916666666666666	0.8282407407407407	0.973632665805859		cnn_shared_dual	3	C:/项目/hls_step1_project/outputs/metrics/cnn_shared_dual_fold3.json	0.5	0.5	0.5	0.7958333333333334	0.6479166666666667
29	0.896551724137931	0.8205128205128206	0.9797684743913552	0.8620689655172413	0.9259259259259259	0.8928571428571429	0.9615384615384616	0.0981057123174038	0.1676139029963263	0.0	0.9615384615384616	29	0.7586206896551724	0.8831168831168832	0.9481326608969047	0.7586206896551724	0.8627450980392157	0.7586206896551724	1.0	0.21731226533504489	0.22681705293984247	0.0	1.0	0.8518148518148518	0.96395056764413		cnn_shared_dual	4	C:/项目/hls_step1_project/outputs/metrics/cnn_shared_dual_fold4.json	0.5	0.4807692307692308	0.5	0.5	0.4903846153846154
29	0.896551724137931	0.8205128205128205	0.9780640528801062	0.7241379310344828	0.8181818181818182	1.0	0.6923076923076923	0.09797820801524512	0.08475317831697138	1.0	0.6923076923076923	29	0.8275862068965517	0.9666666666666667	0.9940476190476191	0.9655172413793104	0.9787234042553191	1.0	0.9583333333333334	0.10989636917874032	0.13112362910961284	1.0	0.9583333333333334	0.8935897435897435	0.9860558359638627	1.2707249224185944	source_aware_light	0	C:/项目/hls_step1_project/outputs/metrics/source_aware_light_fold0.json	0.9792	0.8461538461538461	0.8547	0.9791666666666667	0.9126602564102564	0.8461538461538461	0.9791666666666667	balanced_accuracy	0.05
29	0.896551724137931	0.8333333333333333	0.9785064854792894	0.6551724137931034	0.7619047619047619	1.0	0.6153846153846154	0.14508960181935637	0.23311221805112115	1.0	0.6153846153846154	29	0.7931034482758621	0.7753623188405797	0.9368882320629293	0.6206896551724138	0.6857142857142857	1.0	0.5217391304347826	0.20394126352257144	0.20813320628527934	1.0	0.5217391304347826	0.8043478260869565	0.9576973587711093	0.8491429686546326	source_aware_light	1	C:/项目/hls_step1_project/outputs/metrics/source_aware_light_fold1.json	0.6589	0.8076923076923077	0.5868	0.7608695652173914	0.7842809364548495	0.8076923076923077	0.7608695652173914	balanced_accuracy	0.05
29	0.9310344827586207	0.2962962962962963	0.9224198512396093	0.3103448275862069	0.4117647058823529	1.0	0.25925925925925924	0.06931718403580456	0.06451769532828493	1.0	0.25925925925925924	29	0.8275862068965517	0.775	0.9294726570613718	0.896551724137931	0.9387755102040817	0.92	0.9583333333333334	0.1429512514283722	0.16946682745012748	0.6	0.9583333333333334	0.5356481481481481	0.9259462541504906	1.2346135973930359	source_aware_light	2	C:/项目/hls_step1_project/outputs/metrics/source_aware_light_fold2.json	0.9989	0.6296296296296297	0.3811	0.7791666666666667	0.7043981481481482	0.6296296296296297	0.7791666666666667	balanced_accuracy	0.05
29	0.9310344827586207	0.5	0.8915862578160604	0.9655172413793104	0.9818181818181818	0.9642857142857143	1.0	0.06377962029302144	0.03213339838488349	0.5	1.0	29	0.8275862068965517	0.8333333333333334	0.9499600759269371	0.9310344827586207	0.9583333333333334	0.9583333333333334	0.9583333333333334	0.1521213809826303	0.1781726798106884	0.8	0.9583333333333334	0.6666666666666667	0.9207731668714987	0.9740326404571533	source_aware_light	3	C:/项目/hls_step1_project/outputs/metrics/source_aware_light_fold3.json	0.8687	0.75	0.5464	0.8791666666666667	0.8145833333333333	0.75	0.8791666666666667	balanced_accuracy	0.05
29	0.896551724137931	0.9358974358974359	0.9931722173101483	0.9310344827586207	0.96	1.0	0.9230769230769231	0.06808699539384282	0.11639952043007162	1.0	0.9230769230769231	29	0.7586206896551724	0.8701298701298701	0.9410226562770185	0.896551724137931	0.9302325581395349	0.9523809523809523	0.9090909090909091	0.2716578107371342	0.36643820697570156	0.8571428571428571	0.9090909090909091	0.903013653013653	0.9670974367935834	0.856063961982727	source_aware_light	4	C:/项目/hls_step1_project/outputs/metrics/source_aware_light_fold4.json	0.7143	0.9615384615384616	0.1634	0.8831168831168831	0.9223276723276723	0.9615384615384616	0.8831168831168831	balanced_accuracy	0.05
