# Supplementary material for: Comparative modeling of mixed cardiopulmonary sounds in a low-resource paired dataset: Discrimination, calibration, and operating-point behavior
Source: PLoS One. 2026 Jun 22;21(6):e0352180. doi: 10.1371/journal.pone.0352180 (PMC13286179; doi:10.1371/journal.pone.0352180)
Supplement: S2 Data — (ZIP) [file pone.0352180.s003.zip › S2_Data/cv_core_v2_summary.csv]

experiment	n_folds_found	macro_auroc_mean	macro_auroc_std	macro_balanced_accuracy_mean	macro_balanced_accuracy_std	macro_auprc_mean	macro_auprc_std	heart_auroc_mean	heart_auroc_std	heart_balanced_accuracy_mean	heart_balanced_accuracy_std	heart_ece_mean	heart_ece_std	heart_brier_mean	heart_brier_std	lung_auroc_mean	lung_auroc_std	lung_balanced_accuracy_mean	lung_balanced_accuracy_std	lung_ece_mean	lung_ece_std	lung_brier_mean	lung_brier_std
student_only	5	0.7387300219908915	0.22354550082005234	0.7944274525796264	0.10642575830919779	0.9423723200753346	0.041947127216518346	0.6849002849002849	0.30560353324711526	0.7731481481481481	0.15150528649396436	0.17108510136604305	0.14416844537874418	0.13114892385396	0.09035438128063689	0.7925597590814982	0.14595998310095606	0.8157067570111047	0.06198527333079329	0.24606672197435825	0.19286774057083525	0.19958780446325472	0.17484556634739395
student_only_calibrated	5	0.7387300219908915	0.22354550082005234	0.829683699955439	0.12627974180729068	0.9423723200753346	0.041947127216518346	0.6849002849002849	0.30560353324711526	0.8109686609686608	0.16721714313434408	0.13125202203619069	0.16731025979392716	0.11645876035494848	0.08289499275602373	0.7925597590814982	0.14595998310095606	0.8483987389422172	0.09069431622401018	0.21515582909175685	0.1717023624524683	0.166250049462371	0.11806798983316859
cnn_shared_dual	5	0.7483330558330559	0.1721331037354595	0.6158253205128206	0.0918761218532469	0.9471319921164781	0.03628505675208625	0.635042735042735	0.29036322261728115	0.5368589743589743	0.08701199974678349	0.08152642250061035	0.053202166430540626	0.07953450792041408	0.01676434689539932	0.8616233766233767	0.074193051812409	0.6947916666666667	0.13252249110301298	0.2132481260225177	0.0819309677838729	0.15762369983173366	0.06732150660987131
source_aware_light	5	0.7606532075010336	0.15756632362246006	0.8276500693348521	0.09142379034990222	0.951514010510109	0.02771698174858321	0.6772079772079772	0.2684809196283999	0.799002849002849	0.12227542191526128	0.10618320210226653	0.07728839184294369	0.08885032191145406	0.03423220045611193	0.84409843779409	0.07955460675982014	0.8562972896668549	0.08859284169658702	0.2106669099262819	0.09131206375463966	0.17611361516988971	0.06317270901327916
