# Supplementary material for: Comparative modeling of mixed cardiopulmonary sounds in a low-resource paired dataset: Discrimination, calibration, and operating-point behavior
Source: PLoS One. 2026 Jun 22;21(6):e0352180. doi: 10.1371/journal.pone.0352180 (PMC13286179; doi:10.1371/journal.pone.0352180)
Supplement: S2 Data — (ZIP) [file pone.0352180.s003.zip › S2_Data/diagnosis_clean.csv]

patient_id	diagnosis
101	URTI
102	Healthy
103	Asthma
104	COPD
105	URTI
106	COPD
107	COPD
108	LRTI
109	COPD
110	COPD
111	Bronchiectasis
112	COPD
113	COPD
114	COPD
115	LRTI
116	Bronchiectasis
117	COPD
118	COPD
119	URTI
120	COPD
121	Healthy
122	Pneumonia
123	Healthy
124	COPD
125	Healthy
126	Healthy
127	Healthy
128	COPD
129	URTI
130	COPD
131	URTI
132	COPD
133	COPD
134	COPD
135	Pneumonia
136	Healthy
137	URTI
138	COPD
139	COPD
140	Pneumonia
141	COPD
142	COPD
143	Healthy
144	Healthy
145	COPD
146	COPD
147	COPD
148	URTI
149	Bronchiolitis
150	URTI
151	COPD
152	Healthy
153	Healthy
154	COPD
155	COPD
156	COPD
157	COPD
158	COPD
159	Healthy
160	COPD
161	Bronchiolitis
162	COPD
163	COPD
164	URTI
165	URTI
166	COPD
167	Bronchiolitis
168	Bronchiectasis
169	Bronchiectasis
170	COPD
171	Healthy
172	COPD
173	Bronchiolitis
174	COPD
175	COPD
176	COPD
177	COPD
178	COPD
179	Healthy
180	COPD
181	COPD
182	Healthy
183	Healthy
184	Healthy
185	COPD
186	COPD
187	Healthy
188	URTI
189	COPD
190	URTI
191	Pneumonia
192	COPD
193	COPD
194	Healthy
195	COPD
196	Bronchiectasis
197	URTI
198	COPD
199	COPD
200	COPD
201	Bronchiectasis
202	Healthy
203	COPD
204	COPD
205	COPD
206	Bronchiolitis
207	COPD
208	Healthy
209	Healthy
210	URTI
211	COPD
212	COPD
213	COPD
214	Healthy
215	Bronchiectasis
216	Bronchiolitis
217	Healthy
218	COPD
219	Pneumonia
220	COPD
221	COPD
222	COPD
223	COPD
224	Healthy
225	Healthy
226	Pneumonia
