# Supplementary material for: Comparative modeling of mixed cardiopulmonary sounds in a low-resource paired dataset: Discrimination, calibration, and operating-point behavior
Source: PLoS One. 2026 Jun 22;21(6):e0352180. doi: 10.1371/journal.pone.0352180 (PMC13286179; doi:10.1371/journal.pone.0352180)
Supplement: S2 Data — (ZIP) [file pone.0352180.s003.zip › S2_Data/index.csv]

dataset	file_path	file_name	stem	suffix	parent_dir	relative_parent	group_id	sample_rate	original_sample_rate	original_num_frames	original_num_channels	num_samples	duration_sec	peak_abs	rms	is_silent	patient_id	recording_index	chest_location	acquisition_mode	device	diagnosis	official_split	teacher_domain	diagnosis_norm	is_lung_abnormal
icbhi2017	C:/项目/hls_step1_project/data/raw/icbhi2017/respiratory-sound-database/Respiratory_Sound_Database/Respiratory_Sound_Database/audio_and_txt_files/101_1b1_Al_sc_Meditron.wav	101_1b1_Al_sc_Meditron.wav	101_1b1_Al_sc_Meditron	.wav	audio_and_txt_files	C:/项目/hls_step1_project/data/raw/icbhi2017/respiratory-sound-database/Respiratory_Sound_Database/Respiratory_Sound_Database/audio_and_txt_files	101	4000	4000	80000	1	80000	20.0	0.41380358	0.06038148	False	101	1b1	Al	sc	Meditron	URTI		lung	urti	1
icbhi2017	C:/项目/hls_step1_project/data/raw/icbhi2017/respiratory-sound-database/Respiratory_Sound_Database/Respiratory_Sound_Database/audio_and_txt_files/101_1b1_Pr_sc_Meditron.wav	101_1b1_Pr_sc_Meditron.wav	101_1b1_Pr_sc_Meditron	.wav	audio_and_txt_files	C:/项目/hls_step1_project/data/raw/icbhi2017/respiratory-sound-database/Respiratory_Sound_Database/Respiratory_Sound_Database/audio_and_txt_files	101	4000	4000	80000	1	80000	20.0	0.15959994	0.03667406	False	101	1b1	Pr	sc	Meditron	URTI		lung	urti	1
icbhi2017	C:/项目/hls_step1_project/data/raw/icbhi2017/respiratory-sound-database/Respiratory_Sound_Database/Respiratory_Sound_Database/audio_and_txt_files/102_1b1_Ar_sc_Meditron.wav	102_1b1_Ar_sc_Meditron.wav	102_1b1_Ar_sc_Meditron	.wav	audio_and_txt_files	C:/项目/hls_step1_project/data/raw/icbhi2017/respiratory-sound-database/Respiratory_Sound_Database/Respiratory_Sound_Database/audio_and_txt_files	102	4000	4000	80000	1	80000	20.0	0.12903653	0.02384885	False	102	1b1	Ar	sc	Meditron	Healthy		lung	healthy	0
icbhi2017	C:/项目/hls_step1_project/data/raw/icbhi2017/respiratory-sound-database/Respiratory_Sound_Database/Respiratory_Sound_Database/audio_and_txt_files/103_2b2_Ar_mc_LittC2SE.wav	103_2b2_Ar_mc_LittC2SE.wav	103_2b2_Ar_mc_LittC2SE	.wav	audio_and_txt_files	C:/项目/hls_step1_project/data/raw/icbhi2017/respiratory-sound-database/Respiratory_Sound_Database/Respiratory_Sound_Database/audio_and_txt_files	103	4000	4000	80000	1	80000	20.0	1.0003258	0.28052118	False	103	2b2	Ar	mc	LittC2SE	Asthma		lung	asthma	1
icbhi2017	C:/项目/hls_step1_project/data/raw/icbhi2017/respiratory-sound-database/Respiratory_Sound_Database/Respiratory_Sound_Database/audio_and_txt_files/104_1b1_Al_sc_Litt3200.wav	104_1b1_Al_sc_Litt3200.wav	104_1b1_Al_sc_Litt3200	.wav	audio_and_txt_files	C:/项目/hls_step1_project/data/raw/icbhi2017/respiratory-sound-database/Respiratory_Sound_Database/Respiratory_Sound_Database/audio_and_txt_files	104	4000	4000	63424	1	63424	15.856	1.0	0.08668931	False	104	1b1	Al	sc	Litt3200	COPD		lung	copd	1
icbhi2017	C:/项目/hls_step1_project/data/raw/icbhi2017/respiratory-sound-database/Respiratory_Sound_Database/Respiratory_Sound_Database/audio_and_txt_files/104_1b1_Ar_sc_Litt3200.wav	104_1b1_Ar_sc_Litt3200.wav	104_1b1_Ar_sc_Litt3200	.wav	audio_and_txt_files	C:/项目/hls_step1_project/data/raw/icbhi2017/respiratory-sound-database/Respiratory_Sound_Database/Respiratory_Sound_Database/audio_and_txt_files	104	4000	4000	102336	1	102336	25.584	0.99996948	0.06380659	False	104	1b1	Ar	sc	Litt3200	COPD		lung	copd	1
icbhi2017	C:/项目/hls_step1_project/data/raw/icbhi2017/respiratory-sound-database/Respiratory_Sound_Database/Respiratory_Sound_Database/audio_and_txt_files/104_1b1_Ll_sc_Litt3200.wav	104_1b1_Ll_sc_Litt3200.wav	104_1b1_Ll_sc_Litt3200	.wav	audio_and_txt_files	C:/项目/hls_step1_project/data/raw/icbhi2017/respiratory-sound-database/Respiratory_Sound_Database/Respiratory_Sound_Database/audio_and_txt_files	104	4000	4000	73920	1	73920	18.48	0.99996948	0.0385221	False	104	1b1	Ll	sc	Litt3200	COPD		lung	copd	1
icbhi2017	C:/项目/hls_step1_project/data/raw/icbhi2017/respiratory-sound-database/Respiratory_Sound_Database/Respiratory_Sound_Database/audio_and_txt_files/104_1b1_Lr_sc_Litt3200.wav	104_1b1_Lr_sc_Litt3200.wav	104_1b1_Lr_sc_Litt3200	.wav	audio_and_txt_files	C:/项目/hls_step1_project/data/raw/icbhi2017/respiratory-sound-database/Respiratory_Sound_Database/Respiratory_Sound_Database/audio_and_txt_files	104	4000	4000	60096	1	60096	15.024	1.0	0.09818048	False	104	1b1	Lr	sc	Litt3200	COPD		lung	copd	1
icbhi2017	C:/项目/hls_step1_project/data/raw/icbhi2017/respiratory-sound-database/Respiratory_Sound_Database/Respiratory_Sound_Database/audio_and_txt_files/104_1b1_Pl_sc_Litt3200.wav	104_1b1_Pl_sc_Litt3200.wav	104_1b1_Pl_sc_Litt3200	.wav	audio_and_txt_files	C:/项目/hls_step1_project/data/raw/icbhi2017/respiratory-sound-database/Respiratory_Sound_Database/Respiratory_Sound_Database/audio_and_txt_files	104	4000	4000	91840	1	91840	22.96	1.0	0.08419148	False	104	1b1	Pl	sc	Litt3200	COPD		lung	copd	1
icbhi2017	C:/项目/hls_step1_project/data/raw/icbhi2017/respiratory-sound-database/Respiratory_Sound_Database/Respiratory_Sound_Database/audio_and_txt_files/104_1b1_Pr_sc_Litt3200.wav	104_1b1_Pr_sc_Litt3200.wav	104_1b1_Pr_sc_Litt3200	.wav	audio_and_txt_files	C:/项目/hls_step1_project/data/raw/icbhi2017/respiratory-sound-database/Respiratory_Sound_Database/Respiratory_Sound_Database/audio_and_txt_files	104	4000	4000	94912	1	94912	23.728	0.99996948	0.07795382	False	104	1b1	Pr	sc	Litt3200	COPD		lung	copd	1
icbhi2017	C:/项目/hls_step1_project/data/raw/icbhi2017/respiratory-sound-database/Respiratory_Sound_Database/Respiratory_Sound_Database/audio_and_txt_files/105_1b1_Tc_sc_Meditron.wav	105_1b1_Tc_sc_Meditron.wav	105_1b1_Tc_sc_Meditron	.wav	audio_and_txt_files	C:/项目/hls_step1_project/data/raw/icbhi2017/respiratory-sound-database/Respiratory_Sound_Database/Respiratory_Sound_Database/audio_and_txt_files	105	4000	4000	80000	1	80000	20.0	0.20495531	0.03175691	False	105	1b1	Tc	sc	Meditron	URTI		lung	urti	1
icbhi2017	C:/项目/hls_step1_project/data/raw/icbhi2017/respiratory-sound-database/Respiratory_Sound_Database/Respiratory_Sound_Database/audio_and_txt_files/106_2b1_Pl_mc_LittC2SE.wav	106_2b1_Pl_mc_LittC2SE.wav	106_2b1_Pl_mc_LittC2SE	.wav	audio_and_txt_files	C:/项目/hls_step1_project/data/raw/icbhi2017/respiratory-sound-database/Respiratory_Sound_Database/Respiratory_Sound_Database/audio_and_txt_files	106	4000	4000	80000	1	80000	20.0	0.28063694	0.03554652	False	106	2b1	Pl	mc	LittC2SE	COPD		lung	copd	1
icbhi2017	C:/项目/hls_step1_project/data/raw/icbhi2017/respiratory-sound-database/Respiratory_Sound_Database/Respiratory_Sound_Database/audio_and_txt_files/106_2b1_Pr_mc_LittC2SE.wav	106_2b1_Pr_mc_LittC2SE.wav	106_2b1_Pr_mc_LittC2SE	.wav	audio_and_txt_files	C:/项目/hls_step1_project/data/raw/icbhi2017/respiratory-sound-database/Respiratory_Sound_Database/Respiratory_Sound_Database/audio_and_txt_files	106	4000	4000	80000	1	80000	20.0	0.76974452	0.18213627	False	106	2b1	Pr	mc	LittC2SE	COPD		lung	copd	1
icbhi2017	C:/项目/hls_step1_project/data/raw/icbhi2017/respiratory-sound-database/Respiratory_Sound_Database/Respiratory_Sound_Database/audio_and_txt_files/107_2b3_Al_mc_AKGC417L.wav	107_2b3_Al_mc_AKGC417L.wav	107_2b3_Al_mc_AKGC417L	.wav	audio_and_txt_files	C:/项目/hls_step1_project/data/raw/icbhi2017/respiratory-sound-database/Respiratory_Sound_Database/Respiratory_Sound_Database/audio_and_txt_files	107	4000	4000	80000	1	80000	20.0	1.00383389	0.40299967	False	107	2b3	Al	mc	AKGC417L	COPD		lung	copd	1
icbhi2017	C:/项目/hls_step1_project/data/raw/icbhi2017/respiratory-sound-database/Respiratory_Sound_Database/Respiratory_Sound_Database/audio_and_txt_files/107_2b3_Ar_mc_AKGC417L.wav	107_2b3_Ar_mc_AKGC417L.wav	107_2b3_Ar_mc_AKGC417L	.wav	audio_and_txt_files	C:/项目/hls_step1_project/data/raw/icbhi2017/respiratory-sound-database/Respiratory_Sound_Database/Respiratory_Sound_Database/audio_and_txt_files	107	4000	4000	80000	1	80000	20.0	1.01777375	0.42802227	False	107	2b3	Ar	mc	AKGC417L	COPD		lung	copd	1
icbhi2017	C:/项目/hls_step1_project/data/raw/icbhi2017/respiratory-sound-database/Respiratory_Sound_Database/Respiratory_Sound_Database/audio_and_txt_files/107_2b3_Ll_mc_AKGC417L.wav	107_2b3_Ll_mc_AKGC417L.wav	107_2b3_Ll_mc_AKGC417L	.wav	audio_and_txt_files	C:/项目/hls_step1_project/data/raw/icbhi2017/respiratory-sound-database/Respiratory_Sound_Database/Respiratory_Sound_Database/audio_and_txt_files	107	4000	4000	80000	1	80000	20.0	1.00390935	0.1751247	False	107	2b3	Ll	mc	AKGC417L	COPD		lung	copd	1
icbhi2017	C:/项目/hls_step1_project/data/raw/icbhi2017/respiratory-sound-database/Respiratory_Sound_Database/Respiratory_Sound_Database/audio_and_txt_files/107_2b3_Lr_mc_AKGC417L.wav	107_2b3_Lr_mc_AKGC417L.wav	107_2b3_Lr_mc_AKGC417L	.wav	audio_and_txt_files	C:/项目/hls_step1_project/data/raw/icbhi2017/respiratory-sound-database/Respiratory_Sound_Database/Respiratory_Sound_Database/audio_and_txt_files	107	4000	4000	80000	1	80000	20.0	1.00663662	0.32819206	False	107	2b3	Lr	mc	AKGC417L	COPD		lung	copd	1
icbhi2017	C:/项目/hls_step1_project/data/raw/icbhi2017/respiratory-sound-database/Respiratory_Sound_Database/Respiratory_Sound_Database/audio_and_txt_files/107_2b3_Pl_mc_AKGC417L.wav	107_2b3_Pl_mc_AKGC417L.wav	107_2b3_Pl_mc_AKGC417L	.wav	audio_and_txt_files	C:/项目/hls_step1_project/data/raw/icbhi2017/respiratory-sound-database/Respiratory_Sound_Database/Respiratory_Sound_Database/audio_and_txt_files	107	4000	4000	80000	1	80000	20.0	1.03193402	0.38511425	False	107	2b3	Pl	mc	AKGC417L	COPD		lung	copd	1
icbhi2017	C:/项目/hls_step1_project/data/raw/icbhi2017/respiratory-sound-database/Respiratory_Sound_Database/Respiratory_Sound_Database/audio_and_txt_files/107_2b3_Pr_mc_AKGC417L.wav	107_2b3_Pr_mc_AKGC417L.wav	107_2b3_Pr_mc_AKGC417L	.wav	audio_and_txt_files	C:/项目/hls_step1_project/data/raw/icbhi2017/respiratory-sound-database/Respiratory_Sound_Database/Respiratory_Sound_Database/audio_and_txt_files	107	4000	4000	80000	1	80000	20.0	1.01518011	0.41978824	False	107	2b3	Pr	mc	AKGC417L	COPD		lung	copd	1
icbhi2017	C:/项目/hls_step1_project/data/raw/icbhi2017/respiratory-sound-database/Respiratory_Sound_Database/Respiratory_Sound_Database/audio_and_txt_files/107_2b3_Tc_mc_AKGC417L.wav	107_2b3_Tc_mc_AKGC417L.wav	107_2b3_Tc_mc_AKGC417L	.wav	audio_and_txt_files	C:/项目/hls_step1_project/data/raw/icbhi2017/respiratory-sound-database/Respiratory_Sound_Database/Respiratory_Sound_Database/audio_and_txt_files	107	4000	4000	80000	1	80000	20.0	1.01922989	0.22107247	False	107	2b3	Tc	mc	AKGC417L	COPD		lung	copd	1
icbhi2017	C:/项目/hls_step1_project/data/raw/icbhi2017/respiratory-sound-database/Respiratory_Sound_Database/Respiratory_Sound_Database/audio_and_txt_files/107_2b4_Al_mc_AKGC417L.wav	107_2b4_Al_mc_AKGC417L.wav	107_2b4_Al_mc_AKGC417L	.wav	audio_and_txt_files	C:/项目/hls_step1_project/data/raw/icbhi2017/respiratory-sound-database/Respiratory_Sound_Database/Respiratory_Sound_Database/audio_and_txt_files	107	4000	4000	80000	1	80000	20.0	1.00431204	0.37082961	False	107	2b4	Al	mc	AKGC417L	COPD		lung	copd	1
icbhi2017	C:/项目/hls_step1_project/data/raw/icbhi2017/respiratory-sound-database/Respiratory_Sound_Database/Respiratory_Sound_Database/audio_and_txt_files/107_2b4_Ar_mc_AKGC417L.wav	107_2b4_Ar_mc_AKGC417L.wav	107_2b4_Ar_mc_AKGC417L	.wav	audio_and_txt_files	C:/项目/hls_step1_project/data/raw/icbhi2017/respiratory-sound-database/Respiratory_Sound_Database/Respiratory_Sound_Database/audio_and_txt_files	107	4000	4000	80000	1	80000	20.0	1.01046884	0.44926903	False	107	2b4	Ar	mc	AKGC417L	COPD		lung	copd	1
icbhi2017	C:/项目/hls_step1_project/data/raw/icbhi2017/respiratory-sound-database/Respiratory_Sound_Database/Respiratory_Sound_Database/audio_and_txt_files/107_2b4_Ll_mc_AKGC417L.wav	107_2b4_Ll_mc_AKGC417L.wav	107_2b4_Ll_mc_AKGC417L	.wav	audio_and_txt_files	C:/项目/hls_step1_project/data/raw/icbhi2017/respiratory-sound-database/Respiratory_Sound_Database/Respiratory_Sound_Database/audio_and_txt_files	107	4000	4000	80000	1	80000	20.0	1.00291455	0.17453299	False	107	2b4	Ll	mc	AKGC417L	COPD		lung	copd	1
icbhi2017	C:/项目/hls_step1_project/data/raw/icbhi2017/respiratory-sound-database/Respiratory_Sound_Database/Respiratory_Sound_Database/audio_and_txt_files/107_2b4_Lr_mc_AKGC417L.wav	107_2b4_Lr_mc_AKGC417L.wav	107_2b4_Lr_mc_AKGC417L	.wav	audio_and_txt_files	C:/项目/hls_step1_project/data/raw/icbhi2017/respiratory-sound-database/Respiratory_Sound_Database/Respiratory_Sound_Database/audio_and_txt_files	107	4000	4000	80000	1	80000	20.0	1.00429201	0.33295208	False	107	2b4	Lr	mc	AKGC417L	COPD		lung	copd	1
icbhi2017	C:/项目/hls_step1_project/data/raw/icbhi2017/respiratory-sound-database/Respiratory_Sound_Database/Respiratory_Sound_Database/audio_and_txt_files/107_2b4_Pl_mc_AKGC417L.wav	107_2b4_Pl_mc_AKGC417L.wav	107_2b4_Pl_mc_AKGC417L	.wav	audio_and_txt_files	C:/项目/hls_step1_project/data/raw/icbhi2017/respiratory-sound-database/Respiratory_Sound_Database/Respiratory_Sound_Database/audio_and_txt_files	107	4000	4000	80000	1	80000	20.0	1.01067734	0.32230055	False	107	2b4	Pl	mc	AKGC417L	COPD		lung	copd	1
icbhi2017	C:/项目/hls_step1_project/data/raw/icbhi2017/respiratory-sound-database/Respiratory_Sound_Database/Respiratory_Sound_Database/audio_and_txt_files/107_2b4_Pr_mc_AKGC417L.wav	107_2b4_Pr_mc_AKGC417L.wav	107_2b4_Pr_mc_AKGC417L	.wav	audio_and_txt_files	C:/项目/hls_step1_project/data/raw/icbhi2017/respiratory-sound-database/Respiratory_Sound_Database/Respiratory_Sound_Database/audio_and_txt_files	107	4000	4000	80000	1	80000	20.0	1.01519823	0.43378243	False	107	2b4	Pr	mc	AKGC417L	COPD		lung	copd	1
icbhi2017	C:/项目/hls_step1_project/data/raw/icbhi2017/respiratory-sound-database/Respiratory_Sound_Database/Respiratory_Sound_Database/audio_and_txt_files/107_2b4_Tc_mc_AKGC417L.wav	107_2b4_Tc_mc_AKGC417L.wav	107_2b4_Tc_mc_AKGC417L	.wav	audio_and_txt_files	C:/项目/hls_step1_project/data/raw/icbhi2017/respiratory-sound-database/Respiratory_Sound_Database/Respiratory_Sound_Database/audio_and_txt_files	107	4000	4000	80000	1	80000	20.0	1.01061797	0.21543205	False	107	2b4	Tc	mc	AKGC417L	COPD		lung	copd	1
icbhi2017	C:/项目/hls_step1_project/data/raw/icbhi2017/respiratory-sound-database/Respiratory_Sound_Database/Respiratory_Sound_Database/audio_and_txt_files/107_2b5_Al_mc_AKGC417L.wav	107_2b5_Al_mc_AKGC417L.wav	107_2b5_Al_mc_AKGC417L	.wav	audio_and_txt_files	C:/项目/hls_step1_project/data/raw/icbhi2017/respiratory-sound-database/Respiratory_Sound_Database/Respiratory_Sound_Database/audio_and_txt_files	107	4000	4000	80000	1	80000	20.0	1.00351632	0.38716769	False	107	2b5	Al	mc	AKGC417L	COPD		lung	copd	1
icbhi2017	C:/项目/hls_step1_project/data/raw/icbhi2017/respiratory-sound-database/Respiratory_Sound_Database/Respiratory_Sound_Database/audio_and_txt_files/107_2b5_Ar_mc_AKGC417L.wav	107_2b5_Ar_mc_AKGC417L.wav	107_2b5_Ar_mc_AKGC417L	.wav	audio_and_txt_files	C:/项目/hls_step1_project/data/raw/icbhi2017/respiratory-sound-database/Respiratory_Sound_Database/Respiratory_Sound_Database/audio_and_txt_files	107	4000	4000	80000	1	80000	20.0	1.01016104	0.33667061	False	107	2b5	Ar	mc	AKGC417L	COPD		lung	copd	1
icbhi2017	C:/项目/hls_step1_project/data/raw/icbhi2017/respiratory-sound-database/Respiratory_Sound_Database/Respiratory_Sound_Database/audio_and_txt_files/107_2b5_Ll_mc_AKGC417L.wav	107_2b5_Ll_mc_AKGC417L.wav	107_2b5_Ll_mc_AKGC417L	.wav	audio_and_txt_files	C:/项目/hls_step1_project/data/raw/icbhi2017/respiratory-sound-database/Respiratory_Sound_Database/Respiratory_Sound_Database/audio_and_txt_files	107	4000	4000	80000	1	80000	20.0	1.00209606	0.17395344	False	107	2b5	Ll	mc	AKGC417L	COPD		lung	copd	1
icbhi2017	C:/项目/hls_step1_project/data/raw/icbhi2017/respiratory-sound-database/Respiratory_Sound_Database/Respiratory_Sound_Database/audio_and_txt_files/107_2b5_Lr_mc_AKGC417L.wav	107_2b5_Lr_mc_AKGC417L.wav	107_2b5_Lr_mc_AKGC417L	.wav	audio_and_txt_files	C:/项目/hls_step1_project/data/raw/icbhi2017/respiratory-sound-database/Respiratory_Sound_Database/Respiratory_Sound_Database/audio_and_txt_files	107	4000	4000	80000	1	80000	20.0	1.01534772	0.41497189	False	107	2b5	Lr	mc	AKGC417L	COPD		lung	copd	1
icbhi2017	C:/项目/hls_step1_project/data/raw/icbhi2017/respiratory-sound-database/Respiratory_Sound_Database/Respiratory_Sound_Database/audio_and_txt_files/107_2b5_Pl_mc_AKGC417L.wav	107_2b5_Pl_mc_AKGC417L.wav	107_2b5_Pl_mc_AKGC417L	.wav	audio_and_txt_files	C:/项目/hls_step1_project/data/raw/icbhi2017/respiratory-sound-database/Respiratory_Sound_Database/Respiratory_Sound_Database/audio_and_txt_files	107	4000	4000	80000	1	80000	20.0	1.01620793	0.33212772	False	107	2b5	Pl	mc	AKGC417L	COPD		lung	copd	1
icbhi2017	C:/项目/hls_step1_project/data/raw/icbhi2017/respiratory-sound-database/Respiratory_Sound_Database/Respiratory_Sound_Database/audio_and_txt_files/107_2b5_Pr_mc_AKGC417L.wav	107_2b5_Pr_mc_AKGC417L.wav	107_2b5_Pr_mc_AKGC417L	.wav	audio_and_txt_files	C:/项目/hls_step1_project/data/raw/icbhi2017/respiratory-sound-database/Respiratory_Sound_Database/Respiratory_Sound_Database/audio_and_txt_files	107	4000	4000	80000	1	80000	20.0	1.0167141	0.44044638	False	107	2b5	Pr	mc	AKGC417L	COPD		lung	copd	1
icbhi2017	C:/项目/hls_step1_project/data/raw/icbhi2017/respiratory-sound-database/Respiratory_Sound_Database/Respiratory_Sound_Database/audio_and_txt_files/107_2b5_Tc_mc_AKGC417L.wav	107_2b5_Tc_mc_AKGC417L.wav	107_2b5_Tc_mc_AKGC417L	.wav	audio_and_txt_files	C:/项目/hls_step1_project/data/raw/icbhi2017/respiratory-sound-database/Respiratory_Sound_Database/Respiratory_Sound_Database/audio_and_txt_files	107	4000	4000	80000	1	80000	20.0	1.00562787	0.25519231	False	107	2b5	Tc	mc	AKGC417L	COPD		lung	copd	1
icbhi2017	C:/项目/hls_step1_project/data/raw/icbhi2017/respiratory-sound-database/Respiratory_Sound_Database/Respiratory_Sound_Database/audio_and_txt_files/107_3p2_Al_mc_AKGC417L.wav	107_3p2_Al_mc_AKGC417L.wav	107_3p2_Al_mc_AKGC417L	.wav	audio_and_txt_files	C:/项目/hls_step1_project/data/raw/icbhi2017/respiratory-sound-database/Respiratory_Sound_Database/Respiratory_Sound_Database/audio_and_txt_files	107	4000	4000	80000	1	80000	20.0	1.00336576	0.20750014	False	107	3p2	Al	mc	AKGC417L	COPD		lung	copd	1
icbhi2017	C:/项目/hls_step1_project/data/raw/icbhi2017/respiratory-sound-database/Respiratory_Sound_Database/Respiratory_Sound_Database/audio_and_txt_files/107_3p2_Ar_mc_AKGC417L.wav	107_3p2_Ar_mc_AKGC417L.wav	107_3p2_Ar_mc_AKGC417L	.wav	audio_and_txt_files	C:/项目/hls_step1_project/data/raw/icbhi2017/respiratory-sound-database/Respiratory_Sound_Database/Respiratory_Sound_Database/audio_and_txt_files	107	4000	4000	80000	1	80000	20.0	1.01813638	0.32695049	False	107	3p2	Ar	mc	AKGC417L	COPD		lung	copd	1
icbhi2017	C:/项目/hls_step1_project/data/raw/icbhi2017/respiratory-sound-database/Respiratory_Sound_Database/Respiratory_Sound_Database/audio_and_txt_files/107_3p2_Ll_mc_AKGC417L.wav	107_3p2_Ll_mc_AKGC417L.wav	107_3p2_Ll_mc_AKGC417L	.wav	audio_and_txt_files	C:/项目/hls_step1_project/data/raw/icbhi2017/respiratory-sound-database/Respiratory_Sound_Database/Respiratory_Sound_Database/audio_and_txt_files	107	4000	4000	80000	1	80000	20.0	0.64553034	0.15059195	False	107	3p2	Ll	mc	AKGC417L	COPD		lung	copd	1
icbhi2017	C:/项目/hls_step1_project/data/raw/icbhi2017/respiratory-sound-database/Respiratory_Sound_Database/Respiratory_Sound_Database/audio_and_txt_files/107_3p2_Lr_mc_AKGC417L.wav	107_3p2_Lr_mc_AKGC417L.wav	107_3p2_Lr_mc_AKGC417L	.wav	audio_and_txt_files	C:/项目/hls_step1_project/data/raw/icbhi2017/respiratory-sound-database/Respiratory_Sound_Database/Respiratory_Sound_Database/audio_and_txt_files	107	4000	4000	80000	1	80000	20.0	0.71882761	0.13088357	False	107	3p2	Lr	mc	AKGC417L	COPD		lung	copd	1
icbhi2017	C:/项目/hls_step1_project/data/raw/icbhi2017/respiratory-sound-database/Respiratory_Sound_Database/Respiratory_Sound_Database/audio_and_txt_files/107_3p2_Pl_mc_AKGC417L.wav	107_3p2_Pl_mc_AKGC417L.wav	107_3p2_Pl_mc_AKGC417L	.wav	audio_and_txt_files	C:/项目/hls_step1_project/data/raw/icbhi2017/respiratory-sound-database/Respiratory_Sound_Database/Respiratory_Sound_Database/audio_and_txt_files	107	4000	4000	80000	1	80000	20.0	0.76405627	0.12355363	False	107	3p2	Pl	mc	AKGC417L	COPD		lung	copd	1
icbhi2017	C:/项目/hls_step1_project/data/raw/icbhi2017/respiratory-sound-database/Respiratory_Sound_Database/Respiratory_Sound_Database/audio_and_txt_files/107_3p2_Pr_mc_AKGC417L.wav	107_3p2_Pr_mc_AKGC417L.wav	107_3p2_Pr_mc_AKGC417L	.wav	audio_and_txt_files	C:/项目/hls_step1_project/data/raw/icbhi2017/respiratory-sound-database/Respiratory_Sound_Database/Respiratory_Sound_Database/audio_and_txt_files	107	4000	4000	80000	1	80000	20.0	1.01672041	0.21375208	False	107	3p2	Pr	mc	AKGC417L	COPD		lung	copd	1
icbhi2017	C:/项目/hls_step1_project/data/raw/icbhi2017/respiratory-sound-database/Respiratory_Sound_Database/Respiratory_Sound_Database/audio_and_txt_files/107_3p2_Tc_mc_AKGC417L.wav	107_3p2_Tc_mc_AKGC417L.wav	107_3p2_Tc_mc_AKGC417L	.wav	audio_and_txt_files	C:/项目/hls_step1_project/data/raw/icbhi2017/respiratory-sound-database/Respiratory_Sound_Database/Respiratory_Sound_Database/audio_and_txt_files	107	4000	4000	80000	1	80000	20.0	1.011186	0.35626692	False	107	3p2	Tc	mc	AKGC417L	COPD		lung	copd	1
icbhi2017	C:/项目/hls_step1_project/data/raw/icbhi2017/respiratory-sound-database/Respiratory_Sound_Database/Respiratory_Sound_Database/audio_and_txt_files/108_1b1_Al_sc_Meditron.wav	108_1b1_Al_sc_Meditron.wav	108_1b1_Al_sc_Meditron	.wav	audio_and_txt_files	C:/项目/hls_step1_project/data/raw/icbhi2017/respiratory-sound-database/Respiratory_Sound_Database/Respiratory_Sound_Database/audio_and_txt_files	108	4000	4000	80000	1	80000	20.0	0.39360011	0.0801855	False	108	1b1	Al	sc	Meditron	LRTI		lung	lrti	1
icbhi2017	C:/项目/hls_step1_project/data/raw/icbhi2017/respiratory-sound-database/Respiratory_Sound_Database/Respiratory_Sound_Database/audio_and_txt_files/109_1b1_Al_sc_Litt3200.wav	109_1b1_Al_sc_Litt3200.wav	109_1b1_Al_sc_Litt3200	.wav	audio_and_txt_files	C:/项目/hls_step1_project/data/raw/icbhi2017/respiratory-sound-database/Respiratory_Sound_Database/Respiratory_Sound_Database/audio_and_txt_files	109	4000	4000	81344	1	81344	20.336	1.0	0.05096541	False	109	1b1	Al	sc	Litt3200	COPD		lung	copd	1
icbhi2017	C:/项目/hls_step1_project/data/raw/icbhi2017/respiratory-sound-database/Respiratory_Sound_Database/Respiratory_Sound_Database/audio_and_txt_files/109_1b1_Ar_sc_Litt3200.wav	109_1b1_Ar_sc_Litt3200.wav	109_1b1_Ar_sc_Litt3200	.wav	audio_and_txt_files	C:/项目/hls_step1_project/data/raw/icbhi2017/respiratory-sound-database/Respiratory_Sound_Database/Respiratory_Sound_Database/audio_and_txt_files	109	4000	4000	79808	1	79808	19.952	0.99996948	0.05193128	False	109	1b1	Ar	sc	Litt3200	COPD		lung	copd	1
icbhi2017	C:/项目/hls_step1_project/data/raw/icbhi2017/respiratory-sound-database/Respiratory_Sound_Database/Respiratory_Sound_Database/audio_and_txt_files/109_1b1_Ll_sc_Litt3200.wav	109_1b1_Ll_sc_Litt3200.wav	109_1b1_Ll_sc_Litt3200	.wav	audio_and_txt_files	C:/项目/hls_step1_project/data/raw/icbhi2017/respiratory-sound-database/Respiratory_Sound_Database/Respiratory_Sound_Database/audio_and_txt_files	109	4000	4000	67776	1	67776	16.944	0.99996948	0.05328982	False	109	1b1	Ll	sc	Litt3200	COPD		lung	copd	1
icbhi2017	C:/项目/hls_step1_project/data/raw/icbhi2017/respiratory-sound-database/Respiratory_Sound_Database/Respiratory_Sound_Database/audio_and_txt_files/109_1b1_Lr_sc_Litt3200.wav	109_1b1_Lr_sc_Litt3200.wav	109_1b1_Lr_sc_Litt3200	.wav	audio_and_txt_files	C:/项目/hls_step1_project/data/raw/icbhi2017/respiratory-sound-database/Respiratory_Sound_Database/Respiratory_Sound_Database/audio_and_txt_files	109	4000	4000	69824	1	69824	17.456	0.99996948	0.06934433	False	109	1b1	Lr	sc	Litt3200	COPD		lung	copd	1
icbhi2017	C:/项目/hls_step1_project/data/raw/icbhi2017/respiratory-sound-database/Respiratory_Sound_Database/Respiratory_Sound_Database/audio_and_txt_files/109_1b1_Pl_sc_Litt3200.wav	109_1b1_Pl_sc_Litt3200.wav	109_1b1_Pl_sc_Litt3200	.wav	audio_and_txt_files	C:/项目/hls_step1_project/data/raw/icbhi2017/respiratory-sound-database/Respiratory_Sound_Database/Respiratory_Sound_Database/audio_and_txt_files	109	4000	4000	70592	1	70592	17.648	1.0	0.11933365	False	109	1b1	Pl	sc	Litt3200	COPD		lung	copd	1
icbhi2017	C:/项目/hls_step1_project/data/raw/icbhi2017/respiratory-sound-database/Respiratory_Sound_Database/Respiratory_Sound_Database/audio_and_txt_files/109_1b1_Pr_sc_Litt3200.wav	109_1b1_Pr_sc_Litt3200.wav	109_1b1_Pr_sc_Litt3200	.wav	audio_and_txt_files	C:/项目/hls_step1_project/data/raw/icbhi2017/respiratory-sound-database/Respiratory_Sound_Database/Respiratory_Sound_Database/audio_and_txt_files	109	4000	4000	120000	1	120000	30.0	1.0	0.08355436	False	109	1b1	Pr	sc	Litt3200	COPD		lung	copd	1
icbhi2017	C:/项目/hls_step1_project/data/raw/icbhi2017/respiratory-sound-database/Respiratory_Sound_Database/Respiratory_Sound_Database/audio_and_txt_files/110_1b1_Pr_sc_Meditron.wav	110_1b1_Pr_sc_Meditron.wav	110_1b1_Pr_sc_Meditron	.wav	audio_and_txt_files	C:/项目/hls_step1_project/data/raw/icbhi2017/respiratory-sound-database/Respiratory_Sound_Database/Respiratory_Sound_Database/audio_and_txt_files	110	4000	4000	285800	1	285800	71.45	1.0	0.35660142	False	110	1b1	Pr	sc	Meditron	COPD		lung	copd	1
icbhi2017	C:/项目/hls_step1_project/data/raw/icbhi2017/respiratory-sound-database/Respiratory_Sound_Database/Respiratory_Sound_Database/audio_and_txt_files/110_1p1_Al_sc_Meditron.wav	110_1p1_Al_sc_Meditron.wav	110_1p1_Al_sc_Meditron	.wav	audio_and_txt_files	C:/项目/hls_step1_project/data/raw/icbhi2017/respiratory-sound-database/Respiratory_Sound_Database/Respiratory_Sound_Database/audio_and_txt_files	110	4000	4000	129200	1	129200	32.3	1.0	0.37254629	False	110	1p1	Al	sc	Meditron	COPD		lung	copd	1
icbhi2017	C:/项目/hls_step1_project/data/raw/icbhi2017/respiratory-sound-database/Respiratory_Sound_Database/Respiratory_Sound_Database/audio_and_txt_files/110_1p1_Ll_sc_Meditron.wav	110_1p1_Ll_sc_Meditron.wav	110_1p1_Ll_sc_Meditron	.wav	audio_and_txt_files	C:/项目/hls_step1_project/data/raw/icbhi2017/respiratory-sound-database/Respiratory_Sound_Database/Respiratory_Sound_Database/audio_and_txt_files	110	4000	4000	129600	1	129600	32.4	1.0	0.33038396	False	110	1p1	Ll	sc	Meditron	COPD		lung	copd	1
icbhi2017	C:/项目/hls_step1_project/data/raw/icbhi2017/respiratory-sound-database/Respiratory_Sound_Database/Respiratory_Sound_Database/audio_and_txt_files/110_1p1_Lr_sc_Meditron.wav	110_1p1_Lr_sc_Meditron.wav	110_1p1_Lr_sc_Meditron	.wav	audio_and_txt_files	C:/项目/hls_step1_project/data/raw/icbhi2017/respiratory-sound-database/Respiratory_Sound_Database/Respiratory_Sound_Database/audio_and_txt_files	110	4000	4000	129600	1	129600	32.4	1.0	0.39035577	False	110	1p1	Lr	sc	Meditron	COPD		lung	copd	1
icbhi2017	C:/项目/hls_step1_project/data/raw/icbhi2017/respiratory-sound-database/Respiratory_Sound_Database/Respiratory_Sound_Database/audio_and_txt_files/110_1p1_Pr_sc_Meditron.wav	110_1p1_Pr_sc_Meditron.wav	110_1p1_Pr_sc_Meditron	.wav	audio_and_txt_files	C:/项目/hls_step1_project/data/raw/icbhi2017/respiratory-sound-database/Respiratory_Sound_Database/Respiratory_Sound_Database/audio_and_txt_files	110	4000	4000	301000	1	301000	75.25	0.99996948	0.35624847	False	110	1p1	Pr	sc	Meditron	COPD		lung	copd	1
icbhi2017	C:/项目/hls_step1_project/data/raw/icbhi2017/respiratory-sound-database/Respiratory_Sound_Database/Respiratory_Sound_Database/audio_and_txt_files/111_1b2_Tc_sc_Meditron.wav	111_1b2_Tc_sc_Meditron.wav	111_1b2_Tc_sc_Meditron	.wav	audio_and_txt_files	C:/项目/hls_step1_project/data/raw/icbhi2017/respiratory-sound-database/Respiratory_Sound_Database/Respiratory_Sound_Database/audio_and_txt_files	111	4000	4000	80001	1	80001	20.00025	0.050731	0.00685655	False	111	1b2	Tc	sc	Meditron	Bronchiectasis		lung	bronchiectasis	1
icbhi2017	C:/项目/hls_step1_project/data/raw/icbhi2017/respiratory-sound-database/Respiratory_Sound_Database/Respiratory_Sound_Database/audio_and_txt_files/111_1b3_Tc_sc_Meditron.wav	111_1b3_Tc_sc_Meditron.wav	111_1b3_Tc_sc_Meditron	.wav	audio_and_txt_files	C:/项目/hls_step1_project/data/raw/icbhi2017/respiratory-sound-database/Respiratory_Sound_Database/Respiratory_Sound_Database/audio_and_txt_files	111	4000	4000	80001	1	80001	20.00025	0.04844206	0.00645055	False	111	1b3	Tc	sc	Meditron	Bronchiectasis		lung	bronchiectasis	1
icbhi2017	C:/项目/hls_step1_project/data/raw/icbhi2017/respiratory-sound-database/Respiratory_Sound_Database/Respiratory_Sound_Database/audio_and_txt_files/112_1b1_Ar_sc_Meditron.wav	112_1b1_Ar_sc_Meditron.wav	112_1b1_Ar_sc_Meditron	.wav	audio_and_txt_files	C:/项目/hls_step1_project/data/raw/icbhi2017/respiratory-sound-database/Respiratory_Sound_Database/Respiratory_Sound_Database/audio_and_txt_files	112	4000	4000	271400	1	271400	67.85	0.99996948	0.33911726	False	112	1b1	Ar	sc	Meditron	COPD		lung	copd	1
icbhi2017	C:/项目/hls_step1_project/data/raw/icbhi2017/respiratory-sound-database/Respiratory_Sound_Database/Respiratory_Sound_Database/audio_and_txt_files/112_1b1_Lr_sc_Meditron.wav	112_1b1_Lr_sc_Meditron.wav	112_1b1_Lr_sc_Meditron	.wav	audio_and_txt_files	C:/项目/hls_step1_project/data/raw/icbhi2017/respiratory-sound-database/Respiratory_Sound_Database/Respiratory_Sound_Database/audio_and_txt_files	112	4000	4000	134400	1	134400	33.6	1.0	0.30633548	False	112	1b1	Lr	sc	Meditron	COPD		lung	copd	1
icbhi2017	C:/项目/hls_step1_project/data/raw/icbhi2017/respiratory-sound-database/Respiratory_Sound_Database/Respiratory_Sound_Database/audio_and_txt_files/112_1p1_Ll_sc_Litt3200.wav	112_1p1_Ll_sc_Litt3200.wav	112_1p1_Ll_sc_Litt3200	.wav	audio_and_txt_files	C:/项目/hls_step1_project/data/raw/icbhi2017/respiratory-sound-database/Respiratory_Sound_Database/Respiratory_Sound_Database/audio_and_txt_files	112	4000	4000	117440	1	117440	29.36	0.99996948	0.04717959	False	112	1p1	Ll	sc	Litt3200	COPD		lung	copd	1
icbhi2017	C:/项目/hls_step1_project/data/raw/icbhi2017/respiratory-sound-database/Respiratory_Sound_Database/Respiratory_Sound_Database/audio_and_txt_files/112_1p1_Pl_sc_Litt3200.wav	112_1p1_Pl_sc_Litt3200.wav	112_1p1_Pl_sc_Litt3200	.wav	audio_and_txt_files	C:/项目/hls_step1_project/data/raw/icbhi2017/respiratory-sound-database/Respiratory_Sound_Database/Respiratory_Sound_Database/audio_and_txt_files	112	4000	4000	120000	1	120000	30.0	1.0	0.11972489	False	112	1p1	Pl	sc	Litt3200	COPD		lung	copd	1
icbhi2017	C:/项目/hls_step1_project/data/raw/icbhi2017/respiratory-sound-database/Respiratory_Sound_Database/Respiratory_Sound_Database/audio_and_txt_files/112_1p1_Pr_sc_Litt3200.wav	112_1p1_Pr_sc_Litt3200.wav	112_1p1_Pr_sc_Litt3200	.wav	audio_and_txt_files	C:/项目/hls_step1_project/data/raw/icbhi2017/respiratory-sound-database/Respiratory_Sound_Database/Respiratory_Sound_Database/audio_and_txt_files	112	4000	4000	120000	1	120000	30.0	0.99996948	0.1135161	False	112	1p1	Pr	sc	Litt3200	COPD		lung	copd	1
icbhi2017	C:/项目/hls_step1_project/data/raw/icbhi2017/respiratory-sound-database/Respiratory_Sound_Database/Respiratory_Sound_Database/audio_and_txt_files/113_1b1_Al_sc_Litt3200.wav	113_1b1_Al_sc_Litt3200.wav	113_1b1_Al_sc_Litt3200	.wav	audio_and_txt_files	C:/项目/hls_step1_project/data/raw/icbhi2017/respiratory-sound-database/Respiratory_Sound_Database/Respiratory_Sound_Database/audio_and_txt_files	113	4000	4000	58304	1	58304	14.576	0.99996948	0.08409226	False	113	1b1	Al	sc	Litt3200	COPD		lung	copd	1
icbhi2017	C:/项目/hls_step1_project/data/raw/icbhi2017/respiratory-sound-database/Respiratory_Sound_Database/Respiratory_Sound_Database/audio_and_txt_files/113_1b1_Ar_sc_Litt3200.wav	113_1b1_Ar_sc_Litt3200.wav	113_1b1_Ar_sc_Litt3200	.wav	audio_and_txt_files	C:/项目/hls_step1_project/data/raw/icbhi2017/respiratory-sound-database/Respiratory_Sound_Database/Respiratory_Sound_Database/audio_and_txt_files	113	4000	4000	62912	1	62912	15.728	0.99996948	0.11002181	False	113	1b1	Ar	sc	Litt3200	COPD		lung	copd	1
icbhi2017	C:/项目/hls_step1_project/data/raw/icbhi2017/respiratory-sound-database/Respiratory_Sound_Database/Respiratory_Sound_Database/audio_and_txt_files/113_1b1_Ll_sc_Litt3200.wav	113_1b1_Ll_sc_Litt3200.wav	113_1b1_Ll_sc_Litt3200	.wav	audio_and_txt_files	C:/项目/hls_step1_project/data/raw/icbhi2017/respiratory-sound-database/Respiratory_Sound_Database/Respiratory_Sound_Database/audio_and_txt_files	113	4000	4000	83392	1	83392	20.848	1.0	0.12038458	False	113	1b1	Ll	sc	Litt3200	COPD		lung	copd	1
icbhi2017	C:/项目/hls_step1_project/data/raw/icbhi2017/respiratory-sound-database/Respiratory_Sound_Database/Respiratory_Sound_Database/audio_and_txt_files/113_1b1_Lr_sc_Litt3200.wav	113_1b1_Lr_sc_Litt3200.wav	113_1b1_Lr_sc_Litt3200	.wav	audio_and_txt_files	C:/项目/hls_step1_project/data/raw/icbhi2017/respiratory-sound-database/Respiratory_Sound_Database/Respiratory_Sound_Database/audio_and_txt_files	113	4000	4000	58304	1	58304	14.576	0.99996948	0.09673242	False	113	1b1	Lr	sc	Litt3200	COPD		lung	copd	1
icbhi2017	C:/项目/hls_step1_project/data/raw/icbhi2017/respiratory-sound-database/Respiratory_Sound_Database/Respiratory_Sound_Database/audio_and_txt_files/113_1b1_Pl_sc_Litt3200.wav	113_1b1_Pl_sc_Litt3200.wav	113_1b1_Pl_sc_Litt3200	.wav	audio_and_txt_files	C:/项目/hls_step1_project/data/raw/icbhi2017/respiratory-sound-database/Respiratory_Sound_Database/Respiratory_Sound_Database/audio_and_txt_files	113	4000	4000	78528	1	78528	19.632	1.0	0.10615448	False	113	1b1	Pl	sc	Litt3200	COPD		lung	copd	1
icbhi2017	C:/项目/hls_step1_project/data/raw/icbhi2017/respiratory-sound-database/Respiratory_Sound_Database/Respiratory_Sound_Database/audio_and_txt_files/113_1b1_Pr_sc_Litt3200.wav	113_1b1_Pr_sc_Litt3200.wav	113_1b1_Pr_sc_Litt3200	.wav	audio_and_txt_files	C:/项目/hls_step1_project/data/raw/icbhi2017/respiratory-sound-database/Respiratory_Sound_Database/Respiratory_Sound_Database/audio_and_txt_files	113	4000	4000	87744	1	87744	21.936	0.99996948	0.08197816	False	113	1b1	Pr	sc	Litt3200	COPD		lung	copd	1
icbhi2017	C:/项目/hls_step1_project/data/raw/icbhi2017/respiratory-sound-database/Respiratory_Sound_Database/Respiratory_Sound_Database/audio_and_txt_files/114_1b4_Al_mc_AKGC417L.wav	114_1b4_Al_mc_AKGC417L.wav	114_1b4_Al_mc_AKGC417L	.wav	audio_and_txt_files	C:/项目/hls_step1_project/data/raw/icbhi2017/respiratory-sound-database/Respiratory_Sound_Database/Respiratory_Sound_Database/audio_and_txt_files	114	4000	4000	80000	1	80000	20.0	0.69352126	0.1183687	False	114	1b4	Al	mc	AKGC417L	COPD		lung	copd	1
icbhi2017	C:/项目/hls_step1_project/data/raw/icbhi2017/respiratory-sound-database/Respiratory_Sound_Database/Respiratory_Sound_Database/audio_and_txt_files/114_1b4_Ar_mc_AKGC417L.wav	114_1b4_Ar_mc_AKGC417L.wav	114_1b4_Ar_mc_AKGC417L	.wav	audio_and_txt_files	C:/项目/hls_step1_project/data/raw/icbhi2017/respiratory-sound-database/Respiratory_Sound_Database/Respiratory_Sound_Database/audio_and_txt_files	114	4000	4000	80000	1	80000	20.0	1.00908709	0.14936098	False	114	1b4	Ar	mc	AKGC417L	COPD		lung	copd	1
icbhi2017	C:/项目/hls_step1_project/data/raw/icbhi2017/respiratory-sound-database/Respiratory_Sound_Database/Respiratory_Sound_Database/audio_and_txt_files/114_1b4_Lr_mc_AKGC417L.wav	114_1b4_Lr_mc_AKGC417L.wav	114_1b4_Lr_mc_AKGC417L	.wav	audio_and_txt_files	C:/项目/hls_step1_project/data/raw/icbhi2017/respiratory-sound-database/Respiratory_Sound_Database/Respiratory_Sound_Database/audio_and_txt_files	114	4000	4000	80000	1	80000	20.0	0.31734189	0.03466043	False	114	1b4	Lr	mc	AKGC417L	COPD		lung	copd	1
icbhi2017	C:/项目/hls_step1_project/data/raw/icbhi2017/respiratory-sound-database/Respiratory_Sound_Database/Respiratory_Sound_Database/audio_and_txt_files/114_1b4_Pl_mc_AKGC417L.wav	114_1b4_Pl_mc_AKGC417L.wav	114_1b4_Pl_mc_AKGC417L	.wav	audio_and_txt_files	C:/项目/hls_step1_project/data/raw/icbhi2017/respiratory-sound-database/Respiratory_Sound_Database/Respiratory_Sound_Database/audio_and_txt_files	114	4000	4000	80000	1	80000	20.0	1.00140274	0.15690692	False	114	1b4	Pl	mc	AKGC417L	COPD		lung	copd	1
icbhi2017	C:/项目/hls_step1_project/data/raw/icbhi2017/respiratory-sound-database/Respiratory_Sound_Database/Respiratory_Sound_Database/audio_and_txt_files/114_1b4_Pr_mc_AKGC417L.wav	114_1b4_Pr_mc_AKGC417L.wav	114_1b4_Pr_mc_AKGC417L	.wav	audio_and_txt_files	C:/项目/hls_step1_project/data/raw/icbhi2017/respiratory-sound-database/Respiratory_Sound_Database/Respiratory_Sound_Database/audio_and_txt_files	114	4000	4000	80000	1	80000	20.0	0.60418093	0.08118824	False	114	1b4	Pr	mc	AKGC417L	COPD		lung	copd	1
icbhi2017	C:/项目/hls_step1_project/data/raw/icbhi2017/respiratory-sound-database/Respiratory_Sound_Database/Respiratory_Sound_Database/audio_and_txt_files/115_1b1_Ar_sc_Meditron.wav	115_1b1_Ar_sc_Meditron.wav	115_1b1_Ar_sc_Meditron	.wav	audio_and_txt_files	C:/项目/hls_step1_project/data/raw/icbhi2017/respiratory-sound-database/Respiratory_Sound_Database/Respiratory_Sound_Database/audio_and_txt_files	115	4000	4000	80000	1	80000	20.0	0.69802892	0.10558003	False	115	1b1	Ar	sc	Meditron	LRTI		lung	lrti	1
icbhi2017	C:/项目/hls_step1_project/data/raw/icbhi2017/respiratory-sound-database/Respiratory_Sound_Database/Respiratory_Sound_Database/audio_and_txt_files/116_1b2_Pl_sc_Meditron.wav	116_1b2_Pl_sc_Meditron.wav	116_1b2_Pl_sc_Meditron	.wav	audio_and_txt_files	C:/项目/hls_step1_project/data/raw/icbhi2017/respiratory-sound-database/Respiratory_Sound_Database/Respiratory_Sound_Database/audio_and_txt_files	116	4000	4000	80001	1	80001	20.00025	0.46376514	0.02647392	False	116	1b2	Pl	sc	Meditron	Bronchiectasis		lung	bronchiectasis	1
icbhi2017	C:/项目/hls_step1_project/data/raw/icbhi2017/respiratory-sound-database/Respiratory_Sound_Database/Respiratory_Sound_Database/audio_and_txt_files/116_1b2_Tc_sc_Meditron.wav	116_1b2_Tc_sc_Meditron.wav	116_1b2_Tc_sc_Meditron	.wav	audio_and_txt_files	C:/项目/hls_step1_project/data/raw/icbhi2017/respiratory-sound-database/Respiratory_Sound_Database/Respiratory_Sound_Database/audio_and_txt_files	116	4000	4000	80001	1	80001	20.00025	0.08732898	0.01066172	False	116	1b2	Tc	sc	Meditron	Bronchiectasis		lung	bronchiectasis	1
icbhi2017	C:/项目/hls_step1_project/data/raw/icbhi2017/respiratory-sound-database/Respiratory_Sound_Database/Respiratory_Sound_Database/audio_and_txt_files/117_1b2_Tc_mc_LittC2SE.wav	117_1b2_Tc_mc_LittC2SE.wav	117_1b2_Tc_mc_LittC2SE	.wav	audio_and_txt_files	C:/项目/hls_step1_project/data/raw/icbhi2017/respiratory-sound-database/Respiratory_Sound_Database/Respiratory_Sound_Database/audio_and_txt_files	117	4000	4000	80000	1	80000	20.0	0.02590846	0.00496379	False	117	1b2	Tc	mc	LittC2SE	COPD		lung	copd	1
icbhi2017	C:/项目/hls_step1_project/data/raw/icbhi2017/respiratory-sound-database/Respiratory_Sound_Database/Respiratory_Sound_Database/audio_and_txt_files/117_1b3_Tc_mc_LittC2SE.wav	117_1b3_Tc_mc_LittC2SE.wav	117_1b3_Tc_mc_LittC2SE	.wav	audio_and_txt_files	C:/项目/hls_step1_project/data/raw/icbhi2017/respiratory-sound-database/Respiratory_Sound_Database/Respiratory_Sound_Database/audio_and_txt_files	117	4000	4000	80000	1	80000	20.0	0.03406128	0.00575028	False	117	1b3	Tc	mc	LittC2SE	COPD		lung	copd	1
icbhi2017	C:/项目/hls_step1_project/data/raw/icbhi2017/respiratory-sound-database/Respiratory_Sound_Database/Respiratory_Sound_Database/audio_and_txt_files/118_1b1_Al_sc_Litt3200.wav	118_1b1_Al_sc_Litt3200.wav	118_1b1_Al_sc_Litt3200	.wav	audio_and_txt_files	C:/项目/hls_step1_project/data/raw/icbhi2017/respiratory-sound-database/Respiratory_Sound_Database/Respiratory_Sound_Database/audio_and_txt_files	118	4000	4000	61888	1	61888	15.472	1.0	0.10783673	False	118	1b1	Al	sc	Litt3200	COPD		lung	copd	1
icbhi2017	C:/项目/hls_step1_project/data/raw/icbhi2017/respiratory-sound-database/Respiratory_Sound_Database/Respiratory_Sound_Database/audio_and_txt_files/118_1b1_Ar_sc_Litt3200.wav	118_1b1_Ar_sc_Litt3200.wav	118_1b1_Ar_sc_Litt3200	.wav	audio_and_txt_files	C:/项目/hls_step1_project/data/raw/icbhi2017/respiratory-sound-database/Respiratory_Sound_Database/Respiratory_Sound_Database/audio_and_txt_files	118	4000	4000	73408	1	73408	18.352	1.0	0.14391726	False	118	1b1	Ar	sc	Litt3200	COPD		lung	copd	1
icbhi2017	C:/项目/hls_step1_project/data/raw/icbhi2017/respiratory-sound-database/Respiratory_Sound_Database/Respiratory_Sound_Database/audio_and_txt_files/118_1b1_Ll_sc_Litt3200.wav	118_1b1_Ll_sc_Litt3200.wav	118_1b1_Ll_sc_Litt3200	.wav	audio_and_txt_files	C:/项目/hls_step1_project/data/raw/icbhi2017/respiratory-sound-database/Respiratory_Sound_Database/Respiratory_Sound_Database/audio_and_txt_files	118	4000	4000	50112	1	50112	12.528	0.99996948	0.05902323	False	118	1b1	Ll	sc	Litt3200	COPD		lung	copd	1
icbhi2017	C:/项目/hls_step1_project/data/raw/icbhi2017/respiratory-sound-database/Respiratory_Sound_Database/Respiratory_Sound_Database/audio_and_txt_files/118_1b1_Lr_sc_Litt3200.wav	118_1b1_Lr_sc_Litt3200.wav	118_1b1_Lr_sc_Litt3200	.wav	audio_and_txt_files	C:/项目/hls_step1_project/data/raw/icbhi2017/respiratory-sound-database/Respiratory_Sound_Database/Respiratory_Sound_Database/audio_and_txt_files	118	4000	4000	80320	1	80320	20.08	1.0	0.09443444	False	118	1b1	Lr	sc	Litt3200	COPD		lung	copd	1
icbhi2017	C:/项目/hls_step1_project/data/raw/icbhi2017/respiratory-sound-database/Respiratory_Sound_Database/Respiratory_Sound_Database/audio_and_txt_files/118_1b1_Pl_sc_Litt3200.wav	118_1b1_Pl_sc_Litt3200.wav	118_1b1_Pl_sc_Litt3200	.wav	audio_and_txt_files	C:/项目/hls_step1_project/data/raw/icbhi2017/respiratory-sound-database/Respiratory_Sound_Database/Respiratory_Sound_Database/audio_and_txt_files	118	4000	4000	49856	1	49856	12.464	1.0	0.12737043	False	118	1b1	Pl	sc	Litt3200	COPD		lung	copd	1
icbhi2017	C:/项目/hls_step1_project/data/raw/icbhi2017/respiratory-sound-database/Respiratory_Sound_Database/Respiratory_Sound_Database/audio_and_txt_files/118_1b1_Pr_sc_Litt3200.wav	118_1b1_Pr_sc_Litt3200.wav	118_1b1_Pr_sc_Litt3200	.wav	audio_and_txt_files	C:/项目/hls_step1_project/data/raw/icbhi2017/respiratory-sound-database/Respiratory_Sound_Database/Respiratory_Sound_Database/audio_and_txt_files	118	4000	4000	49856	1	49856	12.464	1.0	0.08890859	False	118	1b1	Pr	sc	Litt3200	COPD		lung	copd	1
icbhi2017	C:/项目/hls_step1_project/data/raw/icbhi2017/respiratory-sound-database/Respiratory_Sound_Database/Respiratory_Sound_Database/audio_and_txt_files/119_1b1_Ar_sc_Meditron.wav	119_1b1_Ar_sc_Meditron.wav	119_1b1_Ar_sc_Meditron	.wav	audio_and_txt_files	C:/项目/hls_step1_project/data/raw/icbhi2017/respiratory-sound-database/Respiratory_Sound_Database/Respiratory_Sound_Database/audio_and_txt_files	119	4000	4000	80000	1	80000	20.0	0.08440748	0.01565352	False	119	1b1	Ar	sc	Meditron	URTI		lung	urti	1
icbhi2017	C:/项目/hls_step1_project/data/raw/icbhi2017/respiratory-sound-database/Respiratory_Sound_Database/Respiratory_Sound_Database/audio_and_txt_files/120_1b1_Al_sc_Meditron.wav	120_1b1_Al_sc_Meditron.wav	120_1b1_Al_sc_Meditron	.wav	audio_and_txt_files	C:/项目/hls_step1_project/data/raw/icbhi2017/respiratory-sound-database/Respiratory_Sound_Database/Respiratory_Sound_Database/audio_and_txt_files	120	4000	4000	267000	1	267000	66.75	0.99996948	0.30660048	False	120	1b1	Al	sc	Meditron	COPD		lung	copd	1
icbhi2017	C:/项目/hls_step1_project/data/raw/icbhi2017/respiratory-sound-database/Respiratory_Sound_Database/Respiratory_Sound_Database/audio_and_txt_files/120_1b1_Ar_sc_Meditron.wav	120_1b1_Ar_sc_Meditron.wav	120_1b1_Ar_sc_Meditron	.wav	audio_and_txt_files	C:/项目/hls_step1_project/data/raw/icbhi2017/respiratory-sound-database/Respiratory_Sound_Database/Respiratory_Sound_Database/audio_and_txt_files	120	4000	4000	267000	1	267000	66.75	0.99996948	0.33745515	False	120	1b1	Ar	sc	Meditron	COPD		lung	copd	1
icbhi2017	C:/项目/hls_step1_project/data/raw/icbhi2017/respiratory-sound-database/Respiratory_Sound_Database/Respiratory_Sound_Database/audio_and_txt_files/120_1b1_Lr_sc_Meditron.wav	120_1b1_Lr_sc_Meditron.wav	120_1b1_Lr_sc_Meditron	.wav	audio_and_txt_files	C:/项目/hls_step1_project/data/raw/icbhi2017/respiratory-sound-database/Respiratory_Sound_Database/Respiratory_Sound_Database/audio_and_txt_files	120	4000	4000	344800	1	344800	86.2	0.99996948	0.3294186	False	120	1b1	Lr	sc	Meditron	COPD		lung	copd	1
icbhi2017	C:/项目/hls_step1_project/data/raw/icbhi2017/respiratory-sound-database/Respiratory_Sound_Database/Respiratory_Sound_Database/audio_and_txt_files/120_1b1_Pl_sc_Meditron.wav	120_1b1_Pl_sc_Meditron.wav	120_1b1_Pl_sc_Meditron	.wav	audio_and_txt_files	C:/项目/hls_step1_project/data/raw/icbhi2017/respiratory-sound-database/Respiratory_Sound_Database/Respiratory_Sound_Database/audio_and_txt_files	120	4000	4000	269600	1	269600	67.4	0.99996948	0.28862679	False	120	1b1	Pl	sc	Meditron	COPD		lung	copd	1
icbhi2017	C:/项目/hls_step1_project/data/raw/icbhi2017/respiratory-sound-database/Respiratory_Sound_Database/Respiratory_Sound_Database/audio_and_txt_files/120_1b1_Pr_sc_Meditron.wav	120_1b1_Pr_sc_Meditron.wav	120_1b1_Pr_sc_Meditron	.wav	audio_and_txt_files	C:/项目/hls_step1_project/data/raw/icbhi2017/respiratory-sound-database/Respiratory_Sound_Database/Respiratory_Sound_Database/audio_and_txt_files	120	4000	4000	269600	1	269600	67.4	0.99996948	0.24965318	False	120	1b1	Pr	sc	Meditron	COPD		lung	copd	1
icbhi2017	C:/项目/hls_step1_project/data/raw/icbhi2017/respiratory-sound-database/Respiratory_Sound_Database/Respiratory_Sound_Database/audio_and_txt_files/121_1b1_Tc_sc_Meditron.wav	121_1b1_Tc_sc_Meditron.wav	121_1b1_Tc_sc_Meditron	.wav	audio_and_txt_files	C:/项目/hls_step1_project/data/raw/icbhi2017/respiratory-sound-database/Respiratory_Sound_Database/Respiratory_Sound_Database/audio_and_txt_files	121	4000	4000	80000	1	80000	20.0	0.44532442	0.06167078	False	121	1b1	Tc	sc	Meditron	Healthy		lung	healthy	0
icbhi2017	C:/项目/hls_step1_project/data/raw/icbhi2017/respiratory-sound-database/Respiratory_Sound_Database/Respiratory_Sound_Database/audio_and_txt_files/121_1p1_Tc_sc_Meditron.wav	121_1p1_Tc_sc_Meditron.wav	121_1p1_Tc_sc_Meditron	.wav	audio_and_txt_files	C:/项目/hls_step1_project/data/raw/icbhi2017/respiratory-sound-database/Respiratory_Sound_Database/Respiratory_Sound_Database/audio_and_txt_files	121	4000	4000	80000	1	80000	20.0	0.55945271	0.1005597	False	121	1p1	Tc	sc	Meditron	Healthy		lung	healthy	0
icbhi2017	C:/项目/hls_step1_project/data/raw/icbhi2017/respiratory-sound-database/Respiratory_Sound_Database/Respiratory_Sound_Database/audio_and_txt_files/122_2b1_Al_mc_LittC2SE.wav	122_2b1_Al_mc_LittC2SE.wav	122_2b1_Al_mc_LittC2SE	.wav	audio_and_txt_files	C:/项目/hls_step1_project/data/raw/icbhi2017/respiratory-sound-database/Respiratory_Sound_Database/Respiratory_Sound_Database/audio_and_txt_files	122	4000	4000	80000	1	80000	20.0	0.32628846	0.05754692	False	122	2b1	Al	mc	LittC2SE	Pneumonia		lung	pneumonia	1
icbhi2017	C:/项目/hls_step1_project/data/raw/icbhi2017/respiratory-sound-database/Respiratory_Sound_Database/Respiratory_Sound_Database/audio_and_txt_files/122_2b1_Ar_mc_LittC2SE.wav	122_2b1_Ar_mc_LittC2SE.wav	122_2b1_Ar_mc_LittC2SE	.wav	audio_and_txt_files	C:/项目/hls_step1_project/data/raw/icbhi2017/respiratory-sound-database/Respiratory_Sound_Database/Respiratory_Sound_Database/audio_and_txt_files	122	4000	4000	80000	1	80000	20.0	0.32547748	0.07833412	False	122	2b1	Ar	mc	LittC2SE	Pneumonia		lung	pneumonia	1
icbhi2017	C:/项目/hls_step1_project/data/raw/icbhi2017/respiratory-sound-database/Respiratory_Sound_Database/Respiratory_Sound_Database/audio_and_txt_files/122_2b1_Tc_mc_LittC2SE.wav	122_2b1_Tc_mc_LittC2SE.wav	122_2b1_Tc_mc_LittC2SE	.wav	audio_and_txt_files	C:/项目/hls_step1_project/data/raw/icbhi2017/respiratory-sound-database/Respiratory_Sound_Database/Respiratory_Sound_Database/audio_and_txt_files	122	4000	4000	80000	1	80000	20.0	0.4765017	0.07996374	False	122	2b1	Tc	mc	LittC2SE	Pneumonia		lung	pneumonia	1
icbhi2017	C:/项目/hls_step1_project/data/raw/icbhi2017/respiratory-sound-database/Respiratory_Sound_Database/Respiratory_Sound_Database/audio_and_txt_files/122_2b2_Al_mc_LittC2SE.wav	122_2b2_Al_mc_LittC2SE.wav	122_2b2_Al_mc_LittC2SE	.wav	audio_and_txt_files	C:/项目/hls_step1_project/data/raw/icbhi2017/respiratory-sound-database/Respiratory_Sound_Database/Respiratory_Sound_Database/audio_and_txt_files	122	4000	4000	80000	1	80000	20.0	0.26660994	0.05506999	False	122	2b2	Al	mc	LittC2SE	Pneumonia		lung	pneumonia	1
icbhi2017	C:/项目/hls_step1_project/data/raw/icbhi2017/respiratory-sound-database/Respiratory_Sound_Database/Respiratory_Sound_Database/audio_and_txt_files/122_2b2_Ar_mc_LittC2SE.wav	122_2b2_Ar_mc_LittC2SE.wav	122_2b2_Ar_mc_LittC2SE	.wav	audio_and_txt_files	C:/项目/hls_step1_project/data/raw/icbhi2017/respiratory-sound-database/Respiratory_Sound_Database/Respiratory_Sound_Database/audio_and_txt_files	122	4000	4000	80000	1	80000	20.0	0.36631855	0.08257645	False	122	2b2	Ar	mc	LittC2SE	Pneumonia		lung	pneumonia	1
icbhi2017	C:/项目/hls_step1_project/data/raw/icbhi2017/respiratory-sound-database/Respiratory_Sound_Database/Respiratory_Sound_Database/audio_and_txt_files/122_2b2_Tc_mc_LittC2SE.wav	122_2b2_Tc_mc_LittC2SE.wav	122_2b2_Tc_mc_LittC2SE	.wav	audio_and_txt_files	C:/项目/hls_step1_project/data/raw/icbhi2017/respiratory-sound-database/Respiratory_Sound_Database/Respiratory_Sound_Database/audio_and_txt_files	122	4000	4000	80000	1	80000	20.0	1.00236046	0.08871307	False	122	2b2	Tc	mc	LittC2SE	Pneumonia		lung	pneumonia	1
icbhi2017	C:/项目/hls_step1_project/data/raw/icbhi2017/respiratory-sound-database/Respiratory_Sound_Database/Respiratory_Sound_Database/audio_and_txt_files/122_2b3_Al_mc_LittC2SE.wav	122_2b3_Al_mc_LittC2SE.wav	122_2b3_Al_mc_LittC2SE	.wav	audio_and_txt_files	C:/项目/hls_step1_project/data/raw/icbhi2017/respiratory-sound-database/Respiratory_Sound_Database/Respiratory_Sound_Database/audio_and_txt_files	122	4000	4000	80000	1	80000	20.0	0.21495765	0.05797008	False	122	2b3	Al	mc	LittC2SE	Pneumonia		lung	pneumonia	1
icbhi2017	C:/项目/hls_step1_project/data/raw/icbhi2017/respiratory-sound-database/Respiratory_Sound_Database/Respiratory_Sound_Database/audio_and_txt_files/122_2b3_Ar_mc_LittC2SE.wav	122_2b3_Ar_mc_LittC2SE.wav	122_2b3_Ar_mc_LittC2SE	.wav	audio_and_txt_files	C:/项目/hls_step1_project/data/raw/icbhi2017/respiratory-sound-database/Respiratory_Sound_Database/Respiratory_Sound_Database/audio_and_txt_files	122	4000	4000	80000	1	80000	20.0	0.41361523	0.09226507	False	122	2b3	Ar	mc	LittC2SE	Pneumonia		lung	pneumonia	1
icbhi2017	C:/项目/hls_step1_project/data/raw/icbhi2017/respiratory-sound-database/Respiratory_Sound_Database/Respiratory_Sound_Database/audio_and_txt_files/122_2b3_Tc_mc_LittC2SE.wav	122_2b3_Tc_mc_LittC2SE.wav	122_2b3_Tc_mc_LittC2SE	.wav	audio_and_txt_files	C:/项目/hls_step1_project/data/raw/icbhi2017/respiratory-sound-database/Respiratory_Sound_Database/Respiratory_Sound_Database/audio_and_txt_files	122	4000	4000	80000	1	80000	20.0	1.01555037	0.08055092	False	122	2b3	Tc	mc	LittC2SE	Pneumonia		lung	pneumonia	1
icbhi2017	C:/项目/hls_step1_project/data/raw/icbhi2017/respiratory-sound-database/Respiratory_Sound_Database/Respiratory_Sound_Database/audio_and_txt_files/123_1b1_Al_sc_Meditron.wav	123_1b1_Al_sc_Meditron.wav	123_1b1_Al_sc_Meditron	.wav	audio_and_txt_files	C:/项目/hls_step1_project/data/raw/icbhi2017/respiratory-sound-database/Respiratory_Sound_Database/Respiratory_Sound_Database/audio_and_txt_files	123	4000	4000	80000	1	80000	20.0	1.00175476	0.2120095	False	123	1b1	Al	sc	Meditron	Healthy		lung	healthy	0
icbhi2017	C:/项目/hls_step1_project/data/raw/icbhi2017/respiratory-sound-database/Respiratory_Sound_Database/Respiratory_Sound_Database/audio_and_txt_files/124_1b1_Al_sc_Litt3200.wav	124_1b1_Al_sc_Litt3200.wav	124_1b1_Al_sc_Litt3200	.wav	audio_and_txt_files	C:/项目/hls_step1_project/data/raw/icbhi2017/respiratory-sound-database/Respiratory_Sound_Database/Respiratory_Sound_Database/audio_and_txt_files	124	4000	4000	50112	1	50112	12.528	0.99996948	0.13059483	False	124	1b1	Al	sc	Litt3200	COPD		lung	copd	1
icbhi2017	C:/项目/hls_step1_project/data/raw/icbhi2017/respiratory-sound-database/Respiratory_Sound_Database/Respiratory_Sound_Database/audio_and_txt_files/124_1b1_Ar_sc_Litt3200.wav	124_1b1_Ar_sc_Litt3200.wav	124_1b1_Ar_sc_Litt3200	.wav	audio_and_txt_files	C:/项目/hls_step1_project/data/raw/icbhi2017/respiratory-sound-database/Respiratory_Sound_Database/Respiratory_Sound_Database/audio_and_txt_files	124	4000	4000	44992	1	44992	11.248	0.99996948	0.1143766	False	124	1b1	Ar	sc	Litt3200	COPD		lung	copd	1
icbhi2017	C:/项目/hls_step1_project/data/raw/icbhi2017/respiratory-sound-database/Respiratory_Sound_Database/Respiratory_Sound_Database/audio_and_txt_files/124_1b1_Ll_sc_Litt3200.wav	124_1b1_Ll_sc_Litt3200.wav	124_1b1_Ll_sc_Litt3200	.wav	audio_and_txt_files	C:/项目/hls_step1_project/data/raw/icbhi2017/respiratory-sound-database/Respiratory_Sound_Database/Respiratory_Sound_Database/audio_and_txt_files	124	4000	4000	72896	1	72896	18.224	0.99996948	0.06625601	False	124	1b1	Ll	sc	Litt3200	COPD		lung	copd	1
icbhi2017	C:/项目/hls_step1_project/data/raw/icbhi2017/respiratory-sound-database/Respiratory_Sound_Database/Respiratory_Sound_Database/audio_and_txt_files/124_1b1_Lr_sc_Litt3200.wav	124_1b1_Lr_sc_Litt3200.wav	124_1b1_Lr_sc_Litt3200	.wav	audio_and_txt_files	C:/项目/hls_step1_project/data/raw/icbhi2017/respiratory-sound-database/Respiratory_Sound_Database/Respiratory_Sound_Database/audio_and_txt_files	124	4000	4000	69056	1	69056	17.264	0.99996948	0.05346486	False	124	1b1	Lr	sc	Litt3200	COPD		lung	copd	1
icbhi2017	C:/项目/hls_step1_project/data/raw/icbhi2017/respiratory-sound-database/Respiratory_Sound_Database/Respiratory_Sound_Database/audio_and_txt_files/124_1b1_Pl_sc_Litt3200.wav	124_1b1_Pl_sc_Litt3200.wav	124_1b1_Pl_sc_Litt3200	.wav	audio_and_txt_files	C:/项目/hls_step1_project/data/raw/icbhi2017/respiratory-sound-database/Respiratory_Sound_Database/Respiratory_Sound_Database/audio_and_txt_files	124	4000	4000	38336	1	38336	9.584	1.0	0.0888462	False	124	1b1	Pl	sc	Litt3200	COPD		lung	copd	1
icbhi2017	C:/项目/hls_step1_project/data/raw/icbhi2017/respiratory-sound-database/Respiratory_Sound_Database/Respiratory_Sound_Database/audio_and_txt_files/124_1b1_Pr_sc_Litt3200.wav	124_1b1_Pr_sc_Litt3200.wav	124_1b1_Pr_sc_Litt3200	.wav	audio_and_txt_files	C:/项目/hls_step1_project/data/raw/icbhi2017/respiratory-sound-database/Respiratory_Sound_Database/Respiratory_Sound_Database/audio_and_txt_files	124	4000	4000	31424	1	31424	7.856	1.0	0.10245609	False	124	1b1	Pr	sc	Litt3200	COPD		lung	copd	1
icbhi2017	C:/项目/hls_step1_project/data/raw/icbhi2017/respiratory-sound-database/Respiratory_Sound_Database/Respiratory_Sound_Database/audio_and_txt_files/125_1b1_Tc_sc_Meditron.wav	125_1b1_Tc_sc_Meditron.wav	125_1b1_Tc_sc_Meditron	.wav	audio_and_txt_files	C:/项目/hls_step1_project/data/raw/icbhi2017/respiratory-sound-database/Respiratory_Sound_Database/Respiratory_Sound_Database/audio_and_txt_files	125	4000	4000	80000	1	80000	20.0	0.56306261	0.09584398	False	125	1b1	Tc	sc	Meditron	Healthy		lung	healthy	0
icbhi2017	C:/项目/hls_step1_project/data/raw/icbhi2017/respiratory-sound-database/Respiratory_Sound_Database/Respiratory_Sound_Database/audio_and_txt_files/126_1b1_Al_sc_Meditron.wav	126_1b1_Al_sc_Meditron.wav	126_1b1_Al_sc_Meditron	.wav	audio_and_txt_files	C:/项目/hls_step1_project/data/raw/icbhi2017/respiratory-sound-database/Respiratory_Sound_Database/Respiratory_Sound_Database/audio_and_txt_files	126	4000	4000	80000	1	80000	20.0	0.25293636	0.03944361	False	126	1b1	Al	sc	Meditron	Healthy		lung	healthy	0
icbhi2017	C:/项目/hls_step1_project/data/raw/icbhi2017/respiratory-sound-database/Respiratory_Sound_Database/Respiratory_Sound_Database/audio_and_txt_files/127_1b1_Ar_sc_Meditron.wav	127_1b1_Ar_sc_Meditron.wav	127_1b1_Ar_sc_Meditron	.wav	audio_and_txt_files	C:/项目/hls_step1_project/data/raw/icbhi2017/respiratory-sound-database/Respiratory_Sound_Database/Respiratory_Sound_Database/audio_and_txt_files	127	4000	4000	79880	1	79880	19.97	0.21390466	0.04862368	False	127	1b1	Ar	sc	Meditron	Healthy		lung	healthy	0
icbhi2017	C:/项目/hls_step1_project/data/raw/icbhi2017/respiratory-sound-database/Respiratory_Sound_Database/Respiratory_Sound_Database/audio_and_txt_files/128_1b3_Tc_mc_LittC2SE.wav	128_1b3_Tc_mc_LittC2SE.wav	128_1b3_Tc_mc_LittC2SE	.wav	audio_and_txt_files	C:/项目/hls_step1_project/data/raw/icbhi2017/respiratory-sound-database/Respiratory_Sound_Database/Respiratory_Sound_Database/audio_and_txt_files	128	4000	4000	80000	1	80000	20.0	0.02156163	0.0044879	False	128	1b3	Tc	mc	LittC2SE	COPD		lung	copd	1
icbhi2017	C:/项目/hls_step1_project/data/raw/icbhi2017/respiratory-sound-database/Respiratory_Sound_Database/Respiratory_Sound_Database/audio_and_txt_files/129_1b1_Ar_sc_Meditron.wav	129_1b1_Ar_sc_Meditron.wav	129_1b1_Ar_sc_Meditron	.wav	audio_and_txt_files	C:/项目/hls_step1_project/data/raw/icbhi2017/respiratory-sound-database/Respiratory_Sound_Database/Respiratory_Sound_Database/audio_and_txt_files	129	4000	4000	80000	1	80000	20.0	0.19174662	0.04659051	False	129	1b1	Ar	sc	Meditron	URTI		lung	urti	1
icbhi2017	C:/项目/hls_step1_project/data/raw/icbhi2017/respiratory-sound-database/Respiratory_Sound_Database/Respiratory_Sound_Database/audio_and_txt_files/130_1p2_Al_mc_AKGC417L.wav	130_1p2_Al_mc_AKGC417L.wav	130_1p2_Al_mc_AKGC417L	.wav	audio_and_txt_files	C:/项目/hls_step1_project/data/raw/icbhi2017/respiratory-sound-database/Respiratory_Sound_Database/Respiratory_Sound_Database/audio_and_txt_files	130	4000	4000	80000	1	80000	20.0	0.92669511	0.1609897	False	130	1p2	Al	mc	AKGC417L	COPD		lung	copd	1
icbhi2017	C:/项目/hls_step1_project/data/raw/icbhi2017/respiratory-sound-database/Respiratory_Sound_Database/Respiratory_Sound_Database/audio_and_txt_files/130_1p2_Ar_mc_AKGC417L.wav	130_1p2_Ar_mc_AKGC417L.wav	130_1p2_Ar_mc_AKGC417L	.wav	audio_and_txt_files	C:/项目/hls_step1_project/data/raw/icbhi2017/respiratory-sound-database/Respiratory_Sound_Database/Respiratory_Sound_Database/audio_and_txt_files	130	4000	4000	80000	1	80000	20.0	0.84754181	0.08508161	False	130	1p2	Ar	mc	AKGC417L	COPD		lung	copd	1
icbhi2017	C:/项目/hls_step1_project/data/raw/icbhi2017/respiratory-sound-database/Respiratory_Sound_Database/Respiratory_Sound_Database/audio_and_txt_files/130_1p2_Ll_mc_AKGC417L.wav	130_1p2_Ll_mc_AKGC417L.wav	130_1p2_Ll_mc_AKGC417L	.wav	audio_and_txt_files	C:/项目/hls_step1_project/data/raw/icbhi2017/respiratory-sound-database/Respiratory_Sound_Database/Respiratory_Sound_Database/audio_and_txt_files	130	4000	4000	80000	1	80000	20.0	1.00292563	0.22190915	False	130	1p2	Ll	mc	AKGC417L	COPD		lung	copd	1
icbhi2017	C:/项目/hls_step1_project/data/raw/icbhi2017/respiratory-sound-database/Respiratory_Sound_Database/Respiratory_Sound_Database/audio_and_txt_files/130_1p2_Lr_mc_AKGC417L.wav	130_1p2_Lr_mc_AKGC417L.wav	130_1p2_Lr_mc_AKGC417L	.wav	audio_and_txt_files	C:/项目/hls_step1_project/data/raw/icbhi2017/respiratory-sound-database/Respiratory_Sound_Database/Respiratory_Sound_Database/audio_and_txt_files	130	4000	4000	80000	1	80000	20.0	1.00415182	0.2186323	False	130	1p2	Lr	mc	AKGC417L	COPD		lung	copd	1
icbhi2017	C:/项目/hls_step1_project/data/raw/icbhi2017/respiratory-sound-database/Respiratory_Sound_Database/Respiratory_Sound_Database/audio_and_txt_files/130_1p2_Pl_mc_AKGC417L.wav	130_1p2_Pl_mc_AKGC417L.wav	130_1p2_Pl_mc_AKGC417L	.wav	audio_and_txt_files	C:/项目/hls_step1_project/data/raw/icbhi2017/respiratory-sound-database/Respiratory_Sound_Database/Respiratory_Sound_Database/audio_and_txt_files	130	4000	4000	80000	1	80000	20.0	1.02856278	0.45322451	False	130	1p2	Pl	mc	AKGC417L	COPD		lung	copd	1
icbhi2017	C:/项目/hls_step1_project/data/raw/icbhi2017/respiratory-sound-database/Respiratory_Sound_Database/Respiratory_Sound_Database/audio_and_txt_files/130_1p2_Pr_mc_AKGC417L.wav	130_1p2_Pr_mc_AKGC417L.wav	130_1p2_Pr_mc_AKGC417L	.wav	audio_and_txt_files	C:/项目/hls_step1_project/data/raw/icbhi2017/respiratory-sound-database/Respiratory_Sound_Database/Respiratory_Sound_Database/audio_and_txt_files	130	4000	4000	80000	1	80000	20.0	1.00161958	0.34511721	False	130	1p2	Pr	mc	AKGC417L	COPD		lung	copd	1
icbhi2017	C:/项目/hls_step1_project/data/raw/icbhi2017/respiratory-sound-database/Respiratory_Sound_Database/Respiratory_Sound_Database/audio_and_txt_files/130_1p2_Tc_mc_AKGC417L.wav	130_1p2_Tc_mc_AKGC417L.wav	130_1p2_Tc_mc_AKGC417L	.wav	audio_and_txt_files	C:/项目/hls_step1_project/data/raw/icbhi2017/respiratory-sound-database/Respiratory_Sound_Database/Respiratory_Sound_Database/audio_and_txt_files	130	4000	4000	80000	1	80000	20.0	1.12660539	0.16879866	False	130	1p2	Tc	mc	AKGC417L	COPD		lung	copd	1
icbhi2017	C:/项目/hls_step1_project/data/raw/icbhi2017/respiratory-sound-database/Respiratory_Sound_Database/Respiratory_Sound_Database/audio_and_txt_files/130_1p3_Al_mc_AKGC417L.wav	130_1p3_Al_mc_AKGC417L.wav	130_1p3_Al_mc_AKGC417L	.wav	audio_and_txt_files	C:/项目/hls_step1_project/data/raw/icbhi2017/respiratory-sound-database/Respiratory_Sound_Database/Respiratory_Sound_Database/audio_and_txt_files	130	4000	4000	80000	1	80000	20.0	1.01198483	0.21479803	False	130	1p3	Al	mc	AKGC417L	COPD		lung	copd	1
icbhi2017	C:/项目/hls_step1_project/data/raw/icbhi2017/respiratory-sound-database/Respiratory_Sound_Database/Respiratory_Sound_Database/audio_and_txt_files/130_1p3_Ar_mc_AKGC417L.wav	130_1p3_Ar_mc_AKGC417L.wav	130_1p3_Ar_mc_AKGC417L	.wav	audio_and_txt_files	C:/项目/hls_step1_project/data/raw/icbhi2017/respiratory-sound-database/Respiratory_Sound_Database/Respiratory_Sound_Database/audio_and_txt_files	130	4000	4000	80000	1	80000	20.0	1.00123334	0.13230653	False	130	1p3	Ar	mc	AKGC417L	COPD		lung	copd	1
icbhi2017	C:/项目/hls_step1_project/data/raw/icbhi2017/respiratory-sound-database/Respiratory_Sound_Database/Respiratory_Sound_Database/audio_and_txt_files/130_1p3_Ll_mc_AKGC417L.wav	130_1p3_Ll_mc_AKGC417L.wav	130_1p3_Ll_mc_AKGC417L	.wav	audio_and_txt_files	C:/项目/hls_step1_project/data/raw/icbhi2017/respiratory-sound-database/Respiratory_Sound_Database/Respiratory_Sound_Database/audio_and_txt_files	130	4000	4000	80000	1	80000	20.0	1.01597977	0.26627889	False	130	1p3	Ll	mc	AKGC417L	COPD		lung	copd	1
icbhi2017	C:/项目/hls_step1_project/data/raw/icbhi2017/respiratory-sound-database/Respiratory_Sound_Database/Respiratory_Sound_Database/audio_and_txt_files/130_1p3_Lr_mc_AKGC417L.wav	130_1p3_Lr_mc_AKGC417L.wav	130_1p3_Lr_mc_AKGC417L	.wav	audio_and_txt_files	C:/项目/hls_step1_project/data/raw/icbhi2017/respiratory-sound-database/Respiratory_Sound_Database/Respiratory_Sound_Database/audio_and_txt_files	130	4000	4000	80000	1	80000	20.0	1.01237261	0.1936689	False	130	1p3	Lr	mc	AKGC417L	COPD		lung	copd	1
icbhi2017	C:/项目/hls_step1_project/data/raw/icbhi2017/respiratory-sound-database/Respiratory_Sound_Database/Respiratory_Sound_Database/audio_and_txt_files/130_1p3_Pl_mc_AKGC417L.wav	130_1p3_Pl_mc_AKGC417L.wav	130_1p3_Pl_mc_AKGC417L	.wav	audio_and_txt_files	C:/项目/hls_step1_project/data/raw/icbhi2017/respiratory-sound-database/Respiratory_Sound_Database/Respiratory_Sound_Database/audio_and_txt_files	130	4000	4000	80000	1	80000	20.0	1.10746181	0.55717254	False	130	1p3	Pl	mc	AKGC417L	COPD		lung	copd	1
icbhi2017	C:/项目/hls_step1_project/data/raw/icbhi2017/respiratory-sound-database/Respiratory_Sound_Database/Respiratory_Sound_Database/audio_and_txt_files/130_1p3_Pr_mc_AKGC417L.wav	130_1p3_Pr_mc_AKGC417L.wav	130_1p3_Pr_mc_AKGC417L	.wav	audio_and_txt_files	C:/项目/hls_step1_project/data/raw/icbhi2017/respiratory-sound-database/Respiratory_Sound_Database/Respiratory_Sound_Database/audio_and_txt_files	130	4000	4000	80000	1	80000	20.0	1.08914697	0.55762047	False	130	1p3	Pr	mc	AKGC417L	COPD		lung	copd	1
icbhi2017	C:/项目/hls_step1_project/data/raw/icbhi2017/respiratory-sound-database/Respiratory_Sound_Database/Respiratory_Sound_Database/audio_and_txt_files/130_1p3_Tc_mc_AKGC417L.wav	130_1p3_Tc_mc_AKGC417L.wav	130_1p3_Tc_mc_AKGC417L	.wav	audio_and_txt_files	C:/项目/hls_step1_project/data/raw/icbhi2017/respiratory-sound-database/Respiratory_Sound_Database/Respiratory_Sound_Database/audio_and_txt_files	130	4000	4000	80000	1	80000	20.0	1.10386288	0.22742091	False	130	1p3	Tc	mc	AKGC417L	COPD		lung	copd	1
icbhi2017	C:/项目/hls_step1_project/data/raw/icbhi2017/respiratory-sound-database/Respiratory_Sound_Database/Respiratory_Sound_Database/audio_and_txt_files/130_1p4_Al_mc_AKGC417L.wav	130_1p4_Al_mc_AKGC417L.wav	130_1p4_Al_mc_AKGC417L	.wav	audio_and_txt_files	C:/项目/hls_step1_project/data/raw/icbhi2017/respiratory-sound-database/Respiratory_Sound_Database/Respiratory_Sound_Database/audio_and_txt_files	130	4000	4000	80000	1	80000	20.0	1.0036701	0.26263347	False	130	1p4	Al	mc	AKGC417L	COPD		lung	copd	1
icbhi2017	C:/项目/hls_step1_project/data/raw/icbhi2017/respiratory-sound-database/Respiratory_Sound_Database/Respiratory_Sound_Database/audio_and_txt_files/130_1p4_Ar_mc_AKGC417L.wav	130_1p4_Ar_mc_AKGC417L.wav	130_1p4_Ar_mc_AKGC417L	.wav	audio_and_txt_files	C:/项目/hls_step1_project/data/raw/icbhi2017/respiratory-sound-database/Respiratory_Sound_Database/Respiratory_Sound_Database/audio_and_txt_files	130	4000	4000	80000	1	80000	20.0	0.96420401	0.1329716	False	130	1p4	Ar	mc	AKGC417L	COPD		lung	copd	1
icbhi2017	C:/项目/hls_step1_project/data/raw/icbhi2017/respiratory-sound-database/Respiratory_Sound_Database/Respiratory_Sound_Database/audio_and_txt_files/130_1p4_Ll_mc_AKGC417L.wav	130_1p4_Ll_mc_AKGC417L.wav	130_1p4_Ll_mc_AKGC417L	.wav	audio_and_txt_files	C:/项目/hls_step1_project/data/raw/icbhi2017/respiratory-sound-database/Respiratory_Sound_Database/Respiratory_Sound_Database/audio_and_txt_files	130	4000	4000	80000	1	80000	20.0	1.0058111	0.29715499	False	130	1p4	Ll	mc	AKGC417L	COPD		lung	copd	1
icbhi2017	C:/项目/hls_step1_project/data/raw/icbhi2017/respiratory-sound-database/Respiratory_Sound_Database/Respiratory_Sound_Database/audio_and_txt_files/130_1p4_Lr_mc_AKGC417L.wav	130_1p4_Lr_mc_AKGC417L.wav	130_1p4_Lr_mc_AKGC417L	.wav	audio_and_txt_files	C:/项目/hls_step1_project/data/raw/icbhi2017/respiratory-sound-database/Respiratory_Sound_Database/Respiratory_Sound_Database/audio_and_txt_files	130	4000	4000	80000	1	80000	20.0	1.10846853	0.59185511	False	130	1p4	Lr	mc	AKGC417L	COPD		lung	copd	1
icbhi2017	C:/项目/hls_step1_project/data/raw/icbhi2017/respiratory-sound-database/Respiratory_Sound_Database/Respiratory_Sound_Database/audio_and_txt_files/130_1p4_Pl_mc_AKGC417L.wav	130_1p4_Pl_mc_AKGC417L.wav	130_1p4_Pl_mc_AKGC417L	.wav	audio_and_txt_files	C:/项目/hls_step1_project/data/raw/icbhi2017/respiratory-sound-database/Respiratory_Sound_Database/Respiratory_Sound_Database/audio_and_txt_files	130	4000	4000	80000	1	80000	20.0	1.12805629	0.51584119	False	130	1p4	Pl	mc	AKGC417L	COPD		lung	copd	1
icbhi2017	C:/项目/hls_step1_project/data/raw/icbhi2017/respiratory-sound-database/Respiratory_Sound_Database/Respiratory_Sound_Database/audio_and_txt_files/130_1p4_Pr_mc_AKGC417L.wav	130_1p4_Pr_mc_AKGC417L.wav	130_1p4_Pr_mc_AKGC417L	.wav	audio_and_txt_files	C:/项目/hls_step1_project/data/raw/icbhi2017/respiratory-sound-database/Respiratory_Sound_Database/Respiratory_Sound_Database/audio_and_txt_files	130	4000	4000	80000	1	80000	20.0	1.05177546	0.5280391	False	130	1p4	Pr	mc	AKGC417L	COPD		lung	copd	1
icbhi2017	C:/项目/hls_step1_project/data/raw/icbhi2017/respiratory-sound-database/Respiratory_Sound_Database/Respiratory_Sound_Database/audio_and_txt_files/130_1p4_Tc_mc_AKGC417L.wav	130_1p4_Tc_mc_AKGC417L.wav	130_1p4_Tc_mc_AKGC417L	.wav	audio_and_txt_files	C:/项目/hls_step1_project/data/raw/icbhi2017/respiratory-sound-database/Respiratory_Sound_Database/Respiratory_Sound_Database/audio_and_txt_files	130	4000	4000	80000	1	80000	20.0	0.77065438	0.0859807	False	130	1p4	Tc	mc	AKGC417L	COPD		lung	copd	1
icbhi2017	C:/项目/hls_step1_project/data/raw/icbhi2017/respiratory-sound-database/Respiratory_Sound_Database/Respiratory_Sound_Database/audio_and_txt_files/130_2b2_Al_mc_AKGC417L.wav	130_2b2_Al_mc_AKGC417L.wav	130_2b2_Al_mc_AKGC417L	.wav	audio_and_txt_files	C:/项目/hls_step1_project/data/raw/icbhi2017/respiratory-sound-database/Respiratory_Sound_Database/Respiratory_Sound_Database/audio_and_txt_files	130	4000	4000	80000	1	80000	20.0	1.00286067	0.19898987	False	130	2b2	Al	mc	AKGC417L	COPD		lung	copd	1
icbhi2017	C:/项目/hls_step1_project/data/raw/icbhi2017/respiratory-sound-database/Respiratory_Sound_Database/Respiratory_Sound_Database/audio_and_txt_files/130_2b2_Ar_mc_AKGC417L.wav	130_2b2_Ar_mc_AKGC417L.wav	130_2b2_Ar_mc_AKGC417L	.wav	audio_and_txt_files	C:/项目/hls_step1_project/data/raw/icbhi2017/respiratory-sound-database/Respiratory_Sound_Database/Respiratory_Sound_Database/audio_and_txt_files	130	4000	4000	80000	1	80000	20.0	0.57684338	0.09885677	False	130	2b2	Ar	mc	AKGC417L	COPD		lung	copd	1
icbhi2017	C:/项目/hls_step1_project/data/raw/icbhi2017/respiratory-sound-database/Respiratory_Sound_Database/Respiratory_Sound_Database/audio_and_txt_files/130_2b2_Ll_mc_AKGC417L.wav	130_2b2_Ll_mc_AKGC417L.wav	130_2b2_Ll_mc_AKGC417L	.wav	audio_and_txt_files	C:/项目/hls_step1_project/data/raw/icbhi2017/respiratory-sound-database/Respiratory_Sound_Database/Respiratory_Sound_Database/audio_and_txt_files	130	4000	4000	80000	1	80000	20.0	0.69680119	0.09566499	False	130	2b2	Ll	mc	AKGC417L	COPD		lung	copd	1
icbhi2017	C:/项目/hls_step1_project/data/raw/icbhi2017/respiratory-sound-database/Respiratory_Sound_Database/Respiratory_Sound_Database/audio_and_txt_files/130_2b2_Lr_mc_AKGC417L.wav	130_2b2_Lr_mc_AKGC417L.wav	130_2b2_Lr_mc_AKGC417L	.wav	audio_and_txt_files	C:/项目/hls_step1_project/data/raw/icbhi2017/respiratory-sound-database/Respiratory_Sound_Database/Respiratory_Sound_Database/audio_and_txt_files	130	4000	4000	80000	1	80000	20.0	0.81437254	0.10286822	False	130	2b2	Lr	mc	AKGC417L	COPD		lung	copd	1
icbhi2017	C:/项目/hls_step1_project/data/raw/icbhi2017/respiratory-sound-database/Respiratory_Sound_Database/Respiratory_Sound_Database/audio_and_txt_files/130_2b2_Pl_mc_AKGC417L.wav	130_2b2_Pl_mc_AKGC417L.wav	130_2b2_Pl_mc_AKGC417L	.wav	audio_and_txt_files	C:/项目/hls_step1_project/data/raw/icbhi2017/respiratory-sound-database/Respiratory_Sound_Database/Respiratory_Sound_Database/audio_and_txt_files	130	4000	4000	80000	1	80000	20.0	1.00309801	0.25592694	False	130	2b2	Pl	mc	AKGC417L	COPD		lung	copd	1
icbhi2017	C:/项目/hls_step1_project/data/raw/icbhi2017/respiratory-sound-database/Respiratory_Sound_Database/Respiratory_Sound_Database/audio_and_txt_files/130_2b2_Pr_mc_AKGC417L.wav	130_2b2_Pr_mc_AKGC417L.wav	130_2b2_Pr_mc_AKGC417L	.wav	audio_and_txt_files	C:/项目/hls_step1_project/data/raw/icbhi2017/respiratory-sound-database/Respiratory_Sound_Database/Respiratory_Sound_Database/audio_and_txt_files	130	4000	4000	80000	1	80000	20.0	1.0028832	0.22214316	False	130	2b2	Pr	mc	AKGC417L	COPD		lung	copd	1
icbhi2017	C:/项目/hls_step1_project/data/raw/icbhi2017/respiratory-sound-database/Respiratory_Sound_Database/Respiratory_Sound_Database/audio_and_txt_files/130_2b2_Tc_mc_AKGC417L.wav	130_2b2_Tc_mc_AKGC417L.wav	130_2b2_Tc_mc_AKGC417L	.wav	audio_and_txt_files	C:/项目/hls_step1_project/data/raw/icbhi2017/respiratory-sound-database/Respiratory_Sound_Database/Respiratory_Sound_Database/audio_and_txt_files	130	4000	4000	80000	1	80000	20.0	1.00269246	0.06590914	False	130	2b2	Tc	mc	AKGC417L	COPD		lung	copd	1
icbhi2017	C:/项目/hls_step1_project/data/raw/icbhi2017/respiratory-sound-database/Respiratory_Sound_Database/Respiratory_Sound_Database/audio_and_txt_files/130_2b3_Al_mc_AKGC417L.wav	130_2b3_Al_mc_AKGC417L.wav	130_2b3_Al_mc_AKGC417L	.wav	audio_and_txt_files	C:/项目/hls_step1_project/data/raw/icbhi2017/respiratory-sound-database/Respiratory_Sound_Database/Respiratory_Sound_Database/audio_and_txt_files	130	4000	4000	80000	1	80000	20.0	1.0024128	0.19497567	False	130	2b3	Al	mc	AKGC417L	COPD		lung	copd	1
icbhi2017	C:/项目/hls_step1_project/data/raw/icbhi2017/respiratory-sound-database/Respiratory_Sound_Database/Respiratory_Sound_Database/audio_and_txt_files/130_2b3_Ar_mc_AKGC417L.wav	130_2b3_Ar_mc_AKGC417L.wav	130_2b3_Ar_mc_AKGC417L	.wav	audio_and_txt_files	C:/项目/hls_step1_project/data/raw/icbhi2017/respiratory-sound-database/Respiratory_Sound_Database/Respiratory_Sound_Database/audio_and_txt_files	130	4000	4000	80000	1	80000	20.0	0.67707038	0.13119267	False	130	2b3	Ar	mc	AKGC417L	COPD		lung	copd	1
icbhi2017	C:/项目/hls_step1_project/data/raw/icbhi2017/respiratory-sound-database/Respiratory_Sound_Database/Respiratory_Sound_Database/audio_and_txt_files/130_2b3_Ll_mc_AKGC417L.wav	130_2b3_Ll_mc_AKGC417L.wav	130_2b3_Ll_mc_AKGC417L	.wav	audio_and_txt_files	C:/项目/hls_step1_project/data/raw/icbhi2017/respiratory-sound-database/Respiratory_Sound_Database/Respiratory_Sound_Database/audio_and_txt_files	130	4000	4000	80000	1	80000	20.0	0.38155165	0.05946507	False	130	2b3	Ll	mc	AKGC417L	COPD		lung	copd	1
icbhi2017	C:/项目/hls_step1_project/data/raw/icbhi2017/respiratory-sound-database/Respiratory_Sound_Database/Respiratory_Sound_Database/audio_and_txt_files/130_2b3_Lr_mc_AKGC417L.wav	130_2b3_Lr_mc_AKGC417L.wav	130_2b3_Lr_mc_AKGC417L	.wav	audio_and_txt_files	C:/项目/hls_step1_project/data/raw/icbhi2017/respiratory-sound-database/Respiratory_Sound_Database/Respiratory_Sound_Database/audio_and_txt_files	130	4000	4000	80000	1	80000	20.0	0.69172311	0.09598096	False	130	2b3	Lr	mc	AKGC417L	COPD		lung	copd	1
icbhi2017	C:/项目/hls_step1_project/data/raw/icbhi2017/respiratory-sound-database/Respiratory_Sound_Database/Respiratory_Sound_Database/audio_and_txt_files/130_2b3_Pl_mc_AKGC417L.wav	130_2b3_Pl_mc_AKGC417L.wav	130_2b3_Pl_mc_AKGC417L	.wav	audio_and_txt_files	C:/项目/hls_step1_project/data/raw/icbhi2017/respiratory-sound-database/Respiratory_Sound_Database/Respiratory_Sound_Database/audio_and_txt_files	130	4000	4000	80000	1	80000	20.0	0.65493143	0.1236001	False	130	2b3	Pl	mc	AKGC417L	COPD		lung	copd	1
icbhi2017	C:/项目/hls_step1_project/data/raw/icbhi2017/respiratory-sound-database/Respiratory_Sound_Database/Respiratory_Sound_Database/audio_and_txt_files/130_2b3_Pr_mc_AKGC417L.wav	130_2b3_Pr_mc_AKGC417L.wav	130_2b3_Pr_mc_AKGC417L	.wav	audio_and_txt_files	C:/项目/hls_step1_project/data/raw/icbhi2017/respiratory-sound-database/Respiratory_Sound_Database/Respiratory_Sound_Database/audio_and_txt_files	130	4000	4000	80000	1	80000	20.0	1.00251698	0.21752289	False	130	2b3	Pr	mc	AKGC417L	COPD		lung	copd	1
icbhi2017	C:/项目/hls_step1_project/data/raw/icbhi2017/respiratory-sound-database/Respiratory_Sound_Database/Respiratory_Sound_Database/audio_and_txt_files/130_2b3_Tc_mc_AKGC417L.wav	130_2b3_Tc_mc_AKGC417L.wav	130_2b3_Tc_mc_AKGC417L	.wav	audio_and_txt_files	C:/项目/hls_step1_project/data/raw/icbhi2017/respiratory-sound-database/Respiratory_Sound_Database/Respiratory_Sound_Database/audio_and_txt_files	130	4000	4000	80000	1	80000	20.0	1.00300574	0.04816419	False	130	2b3	Tc	mc	AKGC417L	COPD		lung	copd	1
icbhi2017	C:/项目/hls_step1_project/data/raw/icbhi2017/respiratory-sound-database/Respiratory_Sound_Database/Respiratory_Sound_Database/audio_and_txt_files/130_2b4_Al_mc_AKGC417L.wav	130_2b4_Al_mc_AKGC417L.wav	130_2b4_Al_mc_AKGC417L	.wav	audio_and_txt_files	C:/项目/hls_step1_project/data/raw/icbhi2017/respiratory-sound-database/Respiratory_Sound_Database/Respiratory_Sound_Database/audio_and_txt_files	130	4000	4000	80000	1	80000	20.0	1.00195003	0.19091587	False	130	2b4	Al	mc	AKGC417L	COPD		lung	copd	1
icbhi2017	C:/项目/hls_step1_project/data/raw/icbhi2017/respiratory-sound-database/Respiratory_Sound_Database/Respiratory_Sound_Database/audio_and_txt_files/130_2b4_Ar_mc_AKGC417L.wav	130_2b4_Ar_mc_AKGC417L.wav	130_2b4_Ar_mc_AKGC417L	.wav	audio_and_txt_files	C:/项目/hls_step1_project/data/raw/icbhi2017/respiratory-sound-database/Respiratory_Sound_Database/Respiratory_Sound_Database/audio_and_txt_files	130	4000	4000	80000	1	80000	20.0	0.65255791	0.14101082	False	130	2b4	Ar	mc	AKGC417L	COPD		lung	copd	1
icbhi2017	C:/项目/hls_step1_project/data/raw/icbhi2017/respiratory-sound-database/Respiratory_Sound_Database/Respiratory_Sound_Database/audio_and_txt_files/130_2b4_Ll_mc_AKGC417L.wav	130_2b4_Ll_mc_AKGC417L.wav	130_2b4_Ll_mc_AKGC417L	.wav	audio_and_txt_files	C:/项目/hls_step1_project/data/raw/icbhi2017/respiratory-sound-database/Respiratory_Sound_Database/Respiratory_Sound_Database/audio_and_txt_files	130	4000	4000	80000	1	80000	20.0	0.49211985	0.06124547	False	130	2b4	Ll	mc	AKGC417L	COPD		lung	copd	1
icbhi2017	C:/项目/hls_step1_project/data/raw/icbhi2017/respiratory-sound-database/Respiratory_Sound_Database/Respiratory_Sound_Database/audio_and_txt_files/130_2b4_Lr_mc_AKGC417L.wav	130_2b4_Lr_mc_AKGC417L.wav	130_2b4_Lr_mc_AKGC417L	.wav	audio_and_txt_files	C:/项目/hls_step1_project/data/raw/icbhi2017/respiratory-sound-database/Respiratory_Sound_Database/Respiratory_Sound_Database/audio_and_txt_files	130	4000	4000	80000	1	80000	20.0	0.83242619	0.10782383	False	130	2b4	Lr	mc	AKGC417L	COPD		lung	copd	1
icbhi2017	C:/项目/hls_step1_project/data/raw/icbhi2017/respiratory-sound-database/Respiratory_Sound_Database/Respiratory_Sound_Database/audio_and_txt_files/130_2b4_Pl_mc_AKGC417L.wav	130_2b4_Pl_mc_AKGC417L.wav	130_2b4_Pl_mc_AKGC417L	.wav	audio_and_txt_files	C:/项目/hls_step1_project/data/raw/icbhi2017/respiratory-sound-database/Respiratory_Sound_Database/Respiratory_Sound_Database/audio_and_txt_files	130	4000	4000	80000	1	80000	20.0	0.63864958	0.11715942	False	130	2b4	Pl	mc	AKGC417L	COPD		lung	copd	1
icbhi2017	C:/项目/hls_step1_project/data/raw/icbhi2017/respiratory-sound-database/Respiratory_Sound_Database/Respiratory_Sound_Database/audio_and_txt_files/130_2p3_Pl_mc_AKGC417L.wav	130_2p3_Pl_mc_AKGC417L.wav	130_2p3_Pl_mc_AKGC417L	.wav	audio_and_txt_files	C:/项目/hls_step1_project/data/raw/icbhi2017/respiratory-sound-database/Respiratory_Sound_Database/Respiratory_Sound_Database/audio_and_txt_files	130	4000	4000	80000	1	80000	20.0	1.05241716	0.79666632	False	130	2p3	Pl	mc	AKGC417L	COPD		lung	copd	1
icbhi2017	C:/项目/hls_step1_project/data/raw/icbhi2017/respiratory-sound-database/Respiratory_Sound_Database/Respiratory_Sound_Database/audio_and_txt_files/130_2p5_Al_mc_AKGC417L.wav	130_2p5_Al_mc_AKGC417L.wav	130_2p5_Al_mc_AKGC417L	.wav	audio_and_txt_files	C:/项目/hls_step1_project/data/raw/icbhi2017/respiratory-sound-database/Respiratory_Sound_Database/Respiratory_Sound_Database/audio_and_txt_files	130	4000	4000	80000	1	80000	20.0	1.08584499	0.53227693	False	130	2p5	Al	mc	AKGC417L	COPD		lung	copd	1
icbhi2017	C:/项目/hls_step1_project/data/raw/icbhi2017/respiratory-sound-database/Respiratory_Sound_Database/Respiratory_Sound_Database/audio_and_txt_files/130_2p5_Ar_mc_AKGC417L.wav	130_2p5_Ar_mc_AKGC417L.wav	130_2p5_Ar_mc_AKGC417L	.wav	audio_and_txt_files	C:/项目/hls_step1_project/data/raw/icbhi2017/respiratory-sound-database/Respiratory_Sound_Database/Respiratory_Sound_Database/audio_and_txt_files	130	4000	4000	80000	1	80000	20.0	1.06450295	0.45693904	False	130	2p5	Ar	mc	AKGC417L	COPD		lung	copd	1
icbhi2017	C:/项目/hls_step1_project/data/raw/icbhi2017/respiratory-sound-database/Respiratory_Sound_Database/Respiratory_Sound_Database/audio_and_txt_files/130_2p5_Lr_mc_AKGC417L.wav	130_2p5_Lr_mc_AKGC417L.wav	130_2p5_Lr_mc_AKGC417L	.wav	audio_and_txt_files	C:/项目/hls_step1_project/data/raw/icbhi2017/respiratory-sound-database/Respiratory_Sound_Database/Respiratory_Sound_Database/audio_and_txt_files	130	4000	4000	80000	1	80000	20.0	1.02947128	0.46512029	False	130	2p5	Lr	mc	AKGC417L	COPD		lung	copd	1
icbhi2017	C:/项目/hls_step1_project/data/raw/icbhi2017/respiratory-sound-database/Respiratory_Sound_Database/Respiratory_Sound_Database/audio_and_txt_files/130_2p5_Pl_mc_AKGC417L.wav	130_2p5_Pl_mc_AKGC417L.wav	130_2p5_Pl_mc_AKGC417L	.wav	audio_and_txt_files	C:/项目/hls_step1_project/data/raw/icbhi2017/respiratory-sound-database/Respiratory_Sound_Database/Respiratory_Sound_Database/audio_and_txt_files	130	4000	4000	80000	1	80000	20.0	1.00350118	0.31286195	False	130	2p5	Pl	mc	AKGC417L	COPD		lung	copd	1
icbhi2017	C:/项目/hls_step1_project/data/raw/icbhi2017/respiratory-sound-database/Respiratory_Sound_Database/Respiratory_Sound_Database/audio_and_txt_files/130_2p5_Pr_mc_AKGC417L.wav	130_2p5_Pr_mc_AKGC417L.wav	130_2p5_Pr_mc_AKGC417L	.wav	audio_and_txt_files	C:/项目/hls_step1_project/data/raw/icbhi2017/respiratory-sound-database/Respiratory_Sound_Database/Respiratory_Sound_Database/audio_and_txt_files	130	4000	4000	80000	1	80000	20.0	0.7714445	0.11780407	False	130	2p5	Pr	mc	AKGC417L	COPD		lung	copd	1
icbhi2017	C:/项目/hls_step1_project/data/raw/icbhi2017/respiratory-sound-database/Respiratory_Sound_Database/Respiratory_Sound_Database/audio_and_txt_files/130_2p5_Tc_mc_AKGC417L.wav	130_2p5_Tc_mc_AKGC417L.wav	130_2p5_Tc_mc_AKGC417L	.wav	audio_and_txt_files	C:/项目/hls_step1_project/data/raw/icbhi2017/respiratory-sound-database/Respiratory_Sound_Database/Respiratory_Sound_Database/audio_and_txt_files	130	4000	4000	80000	1	80000	20.0	0.27690354	0.07021374	False	130	2p5	Tc	mc	AKGC417L	COPD		lung	copd	1
icbhi2017	C:/项目/hls_step1_project/data/raw/icbhi2017/respiratory-sound-database/Respiratory_Sound_Database/Respiratory_Sound_Database/audio_and_txt_files/130_3b3_Ll_mc_AKGC417L.wav	130_3b3_Ll_mc_AKGC417L.wav	130_3b3_Ll_mc_AKGC417L	.wav	audio_and_txt_files	C:/项目/hls_step1_project/data/raw/icbhi2017/respiratory-sound-database/Respiratory_Sound_Database/Respiratory_Sound_Database/audio_and_txt_files	130	4000	4000	80000	1	80000	20.0	0.89072371	0.20115861	False	130	3b3	Ll	mc	AKGC417L	COPD		lung	copd	1
icbhi2017	C:/项目/hls_step1_project/data/raw/icbhi2017/respiratory-sound-database/Respiratory_Sound_Database/Respiratory_Sound_Database/audio_and_txt_files/130_3b4_Al_mc_AKGC417L.wav	130_3b4_Al_mc_AKGC417L.wav	130_3b4_Al_mc_AKGC417L	.wav	audio_and_txt_files	C:/项目/hls_step1_project/data/raw/icbhi2017/respiratory-sound-database/Respiratory_Sound_Database/Respiratory_Sound_Database/audio_and_txt_files	130	4000	4000	80000	1	80000	20.0	0.17751092	0.02493951	False	130	3b4	Al	mc	AKGC417L	COPD		lung	copd	1
icbhi2017	C:/项目/hls_step1_project/data/raw/icbhi2017/respiratory-sound-database/Respiratory_Sound_Database/Respiratory_Sound_Database/audio_and_txt_files/130_3b4_Ar_mc_AKGC417L.wav	130_3b4_Ar_mc_AKGC417L.wav	130_3b4_Ar_mc_AKGC417L	.wav	audio_and_txt_files	C:/项目/hls_step1_project/data/raw/icbhi2017/respiratory-sound-database/Respiratory_Sound_Database/Respiratory_Sound_Database/audio_and_txt_files	130	4000	4000	80000	1	80000	20.0	1.00185454	0.09879319	False	130	3b4	Ar	mc	AKGC417L	COPD		lung	copd	1
icbhi2017	C:/项目/hls_step1_project/data/raw/icbhi2017/respiratory-sound-database/Respiratory_Sound_Database/Respiratory_Sound_Database/audio_and_txt_files/130_3b4_Lr_mc_AKGC417L.wav	130_3b4_Lr_mc_AKGC417L.wav	130_3b4_Lr_mc_AKGC417L	.wav	audio_and_txt_files	C:/项目/hls_step1_project/data/raw/icbhi2017/respiratory-sound-database/Respiratory_Sound_Database/Respiratory_Sound_Database/audio_and_txt_files	130	4000	4000	80000	1	80000	20.0	0.17414735	0.01190028	False	130	3b4	Lr	mc	AKGC417L	COPD		lung	copd	1
icbhi2017	C:/项目/hls_step1_project/data/raw/icbhi2017/respiratory-sound-database/Respiratory_Sound_Database/Respiratory_Sound_Database/audio_and_txt_files/130_3b4_Pl_mc_AKGC417L.wav	130_3b4_Pl_mc_AKGC417L.wav	130_3b4_Pl_mc_AKGC417L	.wav	audio_and_txt_files	C:/项目/hls_step1_project/data/raw/icbhi2017/respiratory-sound-database/Respiratory_Sound_Database/Respiratory_Sound_Database/audio_and_txt_files	130	4000	4000	80000	1	80000	20.0	0.5480938	0.0986866	False	130	3b4	Pl	mc	AKGC417L	COPD		lung	copd	1
icbhi2017	C:/项目/hls_step1_project/data/raw/icbhi2017/respiratory-sound-database/Respiratory_Sound_Database/Respiratory_Sound_Database/audio_and_txt_files/130_3b4_Pr_mc_AKGC417L.wav	130_3b4_Pr_mc_AKGC417L.wav	130_3b4_Pr_mc_AKGC417L	.wav	audio_and_txt_files	C:/项目/hls_step1_project/data/raw/icbhi2017/respiratory-sound-database/Respiratory_Sound_Database/Respiratory_Sound_Database/audio_and_txt_files	130	4000	4000	80000	1	80000	20.0	0.306611	0.05642655	False	130	3b4	Pr	mc	AKGC417L	COPD		lung	copd	1
icbhi2017	C:/项目/hls_step1_project/data/raw/icbhi2017/respiratory-sound-database/Respiratory_Sound_Database/Respiratory_Sound_Database/audio_and_txt_files/130_3p2_Al_mc_AKGC417L.wav	130_3p2_Al_mc_AKGC417L.wav	130_3p2_Al_mc_AKGC417L	.wav	audio_and_txt_files	C:/项目/hls_step1_project/data/raw/icbhi2017/respiratory-sound-database/Respiratory_Sound_Database/Respiratory_Sound_Database/audio_and_txt_files	130	4000	4000	80000	1	80000	20.0	1.00634325	0.21834792	False	130	3p2	Al	mc	AKGC417L	COPD		lung	copd	1
icbhi2017	C:/项目/hls_step1_project/data/raw/icbhi2017/respiratory-sound-database/Respiratory_Sound_Database/Respiratory_Sound_Database/audio_and_txt_files/130_3p2_Ar_mc_AKGC417L.wav	130_3p2_Ar_mc_AKGC417L.wav	130_3p2_Ar_mc_AKGC417L	.wav	audio_and_txt_files	C:/项目/hls_step1_project/data/raw/icbhi2017/respiratory-sound-database/Respiratory_Sound_Database/Respiratory_Sound_Database/audio_and_txt_files	130	4000	4000	80000	1	80000	20.0	1.00634062	0.20150752	False	130	3p2	Ar	mc	AKGC417L	COPD		lung	copd	1
icbhi2017	C:/项目/hls_step1_project/data/raw/icbhi2017/respiratory-sound-database/Respiratory_Sound_Database/Respiratory_Sound_Database/audio_and_txt_files/130_3p2_Pl_mc_AKGC417L.wav	130_3p2_Pl_mc_AKGC417L.wav	130_3p2_Pl_mc_AKGC417L	.wav	audio_and_txt_files	C:/项目/hls_step1_project/data/raw/icbhi2017/respiratory-sound-database/Respiratory_Sound_Database/Respiratory_Sound_Database/audio_and_txt_files	130	4000	4000	80000	1	80000	20.0	1.00313687	0.34216034	False	130	3p2	Pl	mc	AKGC417L	COPD		lung	copd	1
icbhi2017	C:/项目/hls_step1_project/data/raw/icbhi2017/respiratory-sound-database/Respiratory_Sound_Database/Respiratory_Sound_Database/audio_and_txt_files/130_3p2_Pr_mc_AKGC417L.wav	130_3p2_Pr_mc_AKGC417L.wav	130_3p2_Pr_mc_AKGC417L	.wav	audio_and_txt_files	C:/项目/hls_step1_project/data/raw/icbhi2017/respiratory-sound-database/Respiratory_Sound_Database/Respiratory_Sound_Database/audio_and_txt_files	130	4000	4000	80000	1	80000	20.0	0.763515	0.16103862	False	130	3p2	Pr	mc	AKGC417L	COPD		lung	copd	1
icbhi2017	C:/项目/hls_step1_project/data/raw/icbhi2017/respiratory-sound-database/Respiratory_Sound_Database/Respiratory_Sound_Database/audio_and_txt_files/130_3p2_Tc_mc_AKGC417L.wav	130_3p2_Tc_mc_AKGC417L.wav	130_3p2_Tc_mc_AKGC417L	.wav	audio_and_txt_files	C:/项目/hls_step1_project/data/raw/icbhi2017/respiratory-sound-database/Respiratory_Sound_Database/Respiratory_Sound_Database/audio_and_txt_files	130	4000	4000	80000	1	80000	20.0	0.04413244	0.01156654	False	130	3p2	Tc	mc	AKGC417L	COPD		lung	copd	1
icbhi2017	C:/项目/hls_step1_project/data/raw/icbhi2017/respiratory-sound-database/Respiratory_Sound_Database/Respiratory_Sound_Database/audio_and_txt_files/130_3p3_Al_mc_AKGC417L.wav	130_3p3_Al_mc_AKGC417L.wav	130_3p3_Al_mc_AKGC417L	.wav	audio_and_txt_files	C:/项目/hls_step1_project/data/raw/icbhi2017/respiratory-sound-database/Respiratory_Sound_Database/Respiratory_Sound_Database/audio_and_txt_files	130	4000	4000	80000	1	80000	20.0	1.00510144	0.21156493	False	130	3p3	Al	mc	AKGC417L	COPD		lung	copd	1
icbhi2017	C:/项目/hls_step1_project/data/raw/icbhi2017/respiratory-sound-database/Respiratory_Sound_Database/Respiratory_Sound_Database/audio_and_txt_files/130_3p3_Pl_mc_AKGC417L.wav	130_3p3_Pl_mc_AKGC417L.wav	130_3p3_Pl_mc_AKGC417L	.wav	audio_and_txt_files	C:/项目/hls_step1_project/data/raw/icbhi2017/respiratory-sound-database/Respiratory_Sound_Database/Respiratory_Sound_Database/audio_and_txt_files	130	4000	4000	80000	1	80000	20.0	1.00429153	0.3254537	False	130	3p3	Pl	mc	AKGC417L	COPD		lung	copd	1
icbhi2017	C:/项目/hls_step1_project/data/raw/icbhi2017/respiratory-sound-database/Respiratory_Sound_Database/Respiratory_Sound_Database/audio_and_txt_files/130_3p3_Pr_mc_AKGC417L.wav	130_3p3_Pr_mc_AKGC417L.wav	130_3p3_Pr_mc_AKGC417L	.wav	audio_and_txt_files	C:/项目/hls_step1_project/data/raw/icbhi2017/respiratory-sound-database/Respiratory_Sound_Database/Respiratory_Sound_Database/audio_and_txt_files	130	4000	4000	80000	1	80000	20.0	1.00218284	0.18945174	False	130	3p3	Pr	mc	AKGC417L	COPD		lung	copd	1
icbhi2017	C:/项目/hls_step1_project/data/raw/icbhi2017/respiratory-sound-database/Respiratory_Sound_Database/Respiratory_Sound_Database/audio_and_txt_files/130_3p3_Tc_mc_AKGC417L.wav	130_3p3_Tc_mc_AKGC417L.wav	130_3p3_Tc_mc_AKGC417L	.wav	audio_and_txt_files	C:/项目/hls_step1_project/data/raw/icbhi2017/respiratory-sound-database/Respiratory_Sound_Database/Respiratory_Sound_Database/audio_and_txt_files	130	4000	4000	80000	1	80000	20.0	0.05290685	0.01242059	False	130	3p3	Tc	mc	AKGC417L	COPD		lung	copd	1
icbhi2017	C:/项目/hls_step1_project/data/raw/icbhi2017/respiratory-sound-database/Respiratory_Sound_Database/Respiratory_Sound_Database/audio_and_txt_files/130_3p4_Al_mc_AKGC417L.wav	130_3p4_Al_mc_AKGC417L.wav	130_3p4_Al_mc_AKGC417L	.wav	audio_and_txt_files	C:/项目/hls_step1_project/data/raw/icbhi2017/respiratory-sound-database/Respiratory_Sound_Database/Respiratory_Sound_Database/audio_and_txt_files	130	4000	4000	80000	1	80000	20.0	1.00334668	0.2186635	False	130	3p4	Al	mc	AKGC417L	COPD		lung	copd	1
icbhi2017	C:/项目/hls_step1_project/data/raw/icbhi2017/respiratory-sound-database/Respiratory_Sound_Database/Respiratory_Sound_Database/audio_and_txt_files/130_3p4_Pl_mc_AKGC417L.wav	130_3p4_Pl_mc_AKGC417L.wav	130_3p4_Pl_mc_AKGC417L	.wav	audio_and_txt_files	C:/项目/hls_step1_project/data/raw/icbhi2017/respiratory-sound-database/Respiratory_Sound_Database/Respiratory_Sound_Database/audio_and_txt_files	130	4000	4000	80000	1	80000	20.0	1.00296783	0.30953419	False	130	3p4	Pl	mc	AKGC417L	COPD		lung	copd	1
icbhi2017	C:/项目/hls_step1_project/data/raw/icbhi2017/respiratory-sound-database/Respiratory_Sound_Database/Respiratory_Sound_Database/audio_and_txt_files/130_3p4_Pr_mc_AKGC417L.wav	130_3p4_Pr_mc_AKGC417L.wav	130_3p4_Pr_mc_AKGC417L	.wav	audio_and_txt_files	C:/项目/hls_step1_project/data/raw/icbhi2017/respiratory-sound-database/Respiratory_Sound_Database/Respiratory_Sound_Database/audio_and_txt_files	130	4000	4000	80000	1	80000	20.0	0.90398961	0.17406802	False	130	3p4	Pr	mc	AKGC417L	COPD		lung	copd	1
icbhi2017	C:/项目/hls_step1_project/data/raw/icbhi2017/respiratory-sound-database/Respiratory_Sound_Database/Respiratory_Sound_Database/audio_and_txt_files/130_3p4_Tc_mc_AKGC417L.wav	130_3p4_Tc_mc_AKGC417L.wav	130_3p4_Tc_mc_AKGC417L	.wav	audio_and_txt_files	C:/项目/hls_step1_project/data/raw/icbhi2017/respiratory-sound-database/Respiratory_Sound_Database/Respiratory_Sound_Database/audio_and_txt_files	130	4000	4000	80000	1	80000	20.0	0.04812387	0.012103	False	130	3p4	Tc	mc	AKGC417L	COPD		lung	copd	1
icbhi2017	C:/项目/hls_step1_project/data/raw/icbhi2017/respiratory-sound-database/Respiratory_Sound_Database/Respiratory_Sound_Database/audio_and_txt_files/131_1b1_Al_sc_Meditron.wav	131_1b1_Al_sc_Meditron.wav	131_1b1_Al_sc_Meditron	.wav	audio_and_txt_files	C:/项目/hls_step1_project/data/raw/icbhi2017/respiratory-sound-database/Respiratory_Sound_Database/Respiratory_Sound_Database/audio_and_txt_files	131	4000	4000	80000	1	80000	20.0	0.92198896	0.16149171	False	131	1b1	Al	sc	Meditron	URTI		lung	urti	1
icbhi2017	C:/项目/hls_step1_project/data/raw/icbhi2017/respiratory-sound-database/Respiratory_Sound_Database/Respiratory_Sound_Database/audio_and_txt_files/132_2b1_Lr_mc_LittC2SE.wav	132_2b1_Lr_mc_LittC2SE.wav	132_2b1_Lr_mc_LittC2SE	.wav	audio_and_txt_files	C:/项目/hls_step1_project/data/raw/icbhi2017/respiratory-sound-database/Respiratory_Sound_Database/Respiratory_Sound_Database/audio_and_txt_files	132	4000	4000	80000	1	80000	20.0	0.89093894	0.06666885	False	132	2b1	Lr	mc	LittC2SE	COPD		lung	copd	1
icbhi2017	C:/项目/hls_step1_project/data/raw/icbhi2017/respiratory-sound-database/Respiratory_Sound_Database/Respiratory_Sound_Database/audio_and_txt_files/132_2b2_Lr_mc_LittC2SE.wav	132_2b2_Lr_mc_LittC2SE.wav	132_2b2_Lr_mc_LittC2SE	.wav	audio_and_txt_files	C:/项目/hls_step1_project/data/raw/icbhi2017/respiratory-sound-database/Respiratory_Sound_Database/Respiratory_Sound_Database/audio_and_txt_files	132	4000	4000	80000	1	80000	20.0	0.55026567	0.07345325	False	132	2b2	Lr	mc	LittC2SE	COPD		lung	copd	1
icbhi2017	C:/项目/hls_step1_project/data/raw/icbhi2017/respiratory-sound-database/Respiratory_Sound_Database/Respiratory_Sound_Database/audio_and_txt_files/133_2p2_Al_mc_AKGC417L.wav	133_2p2_Al_mc_AKGC417L.wav	133_2p2_Al_mc_AKGC417L	.wav	audio_and_txt_files	C:/项目/hls_step1_project/data/raw/icbhi2017/respiratory-sound-database/Respiratory_Sound_Database/Respiratory_Sound_Database/audio_and_txt_files	133	4000	4000	80000	1	80000	20.0	1.00563765	0.45675093	False	133	2p2	Al	mc	AKGC417L	COPD		lung	copd	1
icbhi2017	C:/项目/hls_step1_project/data/raw/icbhi2017/respiratory-sound-database/Respiratory_Sound_Database/Respiratory_Sound_Database/audio_and_txt_files/133_2p2_Ar_mc_AKGC417L.wav	133_2p2_Ar_mc_AKGC417L.wav	133_2p2_Ar_mc_AKGC417L	.wav	audio_and_txt_files	C:/项目/hls_step1_project/data/raw/icbhi2017/respiratory-sound-database/Respiratory_Sound_Database/Respiratory_Sound_Database/audio_and_txt_files	133	4000	4000	80000	1	80000	20.0	1.00083256	0.24766372	False	133	2p2	Ar	mc	AKGC417L	COPD		lung	copd	1
icbhi2017	C:/项目/hls_step1_project/data/raw/icbhi2017/respiratory-sound-database/Respiratory_Sound_Database/Respiratory_Sound_Database/audio_and_txt_files/133_2p2_Pl_mc_AKGC417L.wav	133_2p2_Pl_mc_AKGC417L.wav	133_2p2_Pl_mc_AKGC417L	.wav	audio_and_txt_files	C:/项目/hls_step1_project/data/raw/icbhi2017/respiratory-sound-database/Respiratory_Sound_Database/Respiratory_Sound_Database/audio_and_txt_files	133	4000	4000	80000	1	80000	20.0	1.0068357	0.38087505	False	133	2p2	Pl	mc	AKGC417L	COPD		lung	copd	1
icbhi2017	C:/项目/hls_step1_project/data/raw/icbhi2017/respiratory-sound-database/Respiratory_Sound_Database/Respiratory_Sound_Database/audio_and_txt_files/133_2p2_Tc_mc_AKGC417L.wav	133_2p2_Tc_mc_AKGC417L.wav	133_2p2_Tc_mc_AKGC417L	.wav	audio_and_txt_files	C:/项目/hls_step1_project/data/raw/icbhi2017/respiratory-sound-database/Respiratory_Sound_Database/Respiratory_Sound_Database/audio_and_txt_files	133	4000	4000	80000	1	80000	20.0	1.00166392	0.1172544	False	133	2p2	Tc	mc	AKGC417L	COPD		lung	copd	1
icbhi2017	C:/项目/hls_step1_project/data/raw/icbhi2017/respiratory-sound-database/Respiratory_Sound_Database/Respiratory_Sound_Database/audio_and_txt_files/133_2p3_Al_mc_AKGC417L.wav	133_2p3_Al_mc_AKGC417L.wav	133_2p3_Al_mc_AKGC417L	.wav	audio_and_txt_files	C:/项目/hls_step1_project/data/raw/icbhi2017/respiratory-sound-database/Respiratory_Sound_Database/Respiratory_Sound_Database/audio_and_txt_files	133	4000	4000	80000	1	80000	20.0	1.02044916	0.46336907	False	133	2p3	Al	mc	AKGC417L	COPD		lung	copd	1
icbhi2017	C:/项目/hls_step1_project/data/raw/icbhi2017/respiratory-sound-database/Respiratory_Sound_Database/Respiratory_Sound_Database/audio_and_txt_files/133_2p3_Ar_mc_AKGC417L.wav	133_2p3_Ar_mc_AKGC417L.wav	133_2p3_Ar_mc_AKGC417L	.wav	audio_and_txt_files	C:/项目/hls_step1_project/data/raw/icbhi2017/respiratory-sound-database/Respiratory_Sound_Database/Respiratory_Sound_Database/audio_and_txt_files	133	4000	4000	80000	1	80000	20.0	1.00122118	0.26194042	False	133	2p3	Ar	mc	AKGC417L	COPD		lung	copd	1
icbhi2017	C:/项目/hls_step1_project/data/raw/icbhi2017/respiratory-sound-database/Respiratory_Sound_Database/Respiratory_Sound_Database/audio_and_txt_files/133_2p3_Pl_mc_AKGC417L.wav	133_2p3_Pl_mc_AKGC417L.wav	133_2p3_Pl_mc_AKGC417L	.wav	audio_and_txt_files	C:/项目/hls_step1_project/data/raw/icbhi2017/respiratory-sound-database/Respiratory_Sound_Database/Respiratory_Sound_Database/audio_and_txt_files	133	4000	4000	80000	1	80000	20.0	1.01085556	0.38695997	False	133	2p3	Pl	mc	AKGC417L	COPD		lung	copd	1
icbhi2017	C:/项目/hls_step1_project/data/raw/icbhi2017/respiratory-sound-database/Respiratory_Sound_Database/Respiratory_Sound_Database/audio_and_txt_files/133_2p3_Pr_mc_AKGC417L.wav	133_2p3_Pr_mc_AKGC417L.wav	133_2p3_Pr_mc_AKGC417L	.wav	audio_and_txt_files	C:/项目/hls_step1_project/data/raw/icbhi2017/respiratory-sound-database/Respiratory_Sound_Database/Respiratory_Sound_Database/audio_and_txt_files	133	4000	4000	80000	1	80000	20.0	0.68979681	0.13179769	False	133	2p3	Pr	mc	AKGC417L	COPD		lung	copd	1
icbhi2017	C:/项目/hls_step1_project/data/raw/icbhi2017/respiratory-sound-database/Respiratory_Sound_Database/Respiratory_Sound_Database/audio_and_txt_files/133_2p3_Tc_mc_AKGC417L.wav	133_2p3_Tc_mc_AKGC417L.wav	133_2p3_Tc_mc_AKGC417L	.wav	audio_and_txt_files	C:/项目/hls_step1_project/data/raw/icbhi2017/respiratory-sound-database/Respiratory_Sound_Database/Respiratory_Sound_Database/audio_and_txt_files	133	4000	4000	80000	1	80000	20.0	0.86092424	0.1328826	False	133	2p3	Tc	mc	AKGC417L	COPD		lung	copd	1
icbhi2017	C:/项目/hls_step1_project/data/raw/icbhi2017/respiratory-sound-database/Respiratory_Sound_Database/Respiratory_Sound_Database/audio_and_txt_files/133_2p4_Al_mc_AKGC417L.wav	133_2p4_Al_mc_AKGC417L.wav	133_2p4_Al_mc_AKGC417L	.wav	audio_and_txt_files	C:/项目/hls_step1_project/data/raw/icbhi2017/respiratory-sound-database/Respiratory_Sound_Database/Respiratory_Sound_Database/audio_and_txt_files	133	4000	4000	80000	1	80000	20.0	1.01980531	0.48941913	False	133	2p4	Al	mc	AKGC417L	COPD		lung	copd	1
icbhi2017	C:/项目/hls_step1_project/data/raw/icbhi2017/respiratory-sound-database/Respiratory_Sound_Database/Respiratory_Sound_Database/audio_and_txt_files/133_2p4_Ar_mc_AKGC417L.wav	133_2p4_Ar_mc_AKGC417L.wav	133_2p4_Ar_mc_AKGC417L	.wav	audio_and_txt_files	C:/项目/hls_step1_project/data/raw/icbhi2017/respiratory-sound-database/Respiratory_Sound_Database/Respiratory_Sound_Database/audio_and_txt_files	133	4000	4000	80000	1	80000	20.0	1.00121915	0.26419047	False	133	2p4	Ar	mc	AKGC417L	COPD		lung	copd	1
icbhi2017	C:/项目/hls_step1_project/data/raw/icbhi2017/respiratory-sound-database/Respiratory_Sound_Database/Respiratory_Sound_Database/audio_and_txt_files/133_2p4_Pl_mc_AKGC417L.wav	133_2p4_Pl_mc_AKGC417L.wav	133_2p4_Pl_mc_AKGC417L	.wav	audio_and_txt_files	C:/项目/hls_step1_project/data/raw/icbhi2017/respiratory-sound-database/Respiratory_Sound_Database/Respiratory_Sound_Database/audio_and_txt_files	133	4000	4000	80000	1	80000	20.0	1.04137635	0.43083584	False	133	2p4	Pl	mc	AKGC417L	COPD		lung	copd	1
icbhi2017	C:/项目/hls_step1_project/data/raw/icbhi2017/respiratory-sound-database/Respiratory_Sound_Database/Respiratory_Sound_Database/audio_and_txt_files/133_2p4_Pr_mc_AKGC417L.wav	133_2p4_Pr_mc_AKGC417L.wav	133_2p4_Pr_mc_AKGC417L	.wav	audio_and_txt_files	C:/项目/hls_step1_project/data/raw/icbhi2017/respiratory-sound-database/Respiratory_Sound_Database/Respiratory_Sound_Database/audio_and_txt_files	133	4000	4000	80000	1	80000	20.0	0.63323891	0.14239806	False	133	2p4	Pr	mc	AKGC417L	COPD		lung	copd	1
icbhi2017	C:/项目/hls_step1_project/data/raw/icbhi2017/respiratory-sound-database/Respiratory_Sound_Database/Respiratory_Sound_Database/audio_and_txt_files/133_2p4_Tc_mc_AKGC417L.wav	133_2p4_Tc_mc_AKGC417L.wav	133_2p4_Tc_mc_AKGC417L	.wav	audio_and_txt_files	C:/项目/hls_step1_project/data/raw/icbhi2017/respiratory-sound-database/Respiratory_Sound_Database/Respiratory_Sound_Database/audio_and_txt_files	133	4000	4000	80000	1	80000	20.0	0.65992582	0.11693946	False	133	2p4	Tc	mc	AKGC417L	COPD		lung	copd	1
icbhi2017	C:/项目/hls_step1_project/data/raw/icbhi2017/respiratory-sound-database/Respiratory_Sound_Database/Respiratory_Sound_Database/audio_and_txt_files/133_3p2_Al_mc_AKGC417L.wav	133_3p2_Al_mc_AKGC417L.wav	133_3p2_Al_mc_AKGC417L	.wav	audio_and_txt_files	C:/项目/hls_step1_project/data/raw/icbhi2017/respiratory-sound-database/Respiratory_Sound_Database/Respiratory_Sound_Database/audio_and_txt_files	133	4000	4000	80000	1	80000	20.0	1.11602545	0.43671548	False	133	3p2	Al	mc	AKGC417L	COPD		lung	copd	1
icbhi2017	C:/项目/hls_step1_project/data/raw/icbhi2017/respiratory-sound-database/Respiratory_Sound_Database/Respiratory_Sound_Database/audio_and_txt_files/133_3p2_Ar_mc_AKGC417L.wav	133_3p2_Ar_mc_AKGC417L.wav	133_3p2_Ar_mc_AKGC417L	.wav	audio_and_txt_files	C:/项目/hls_step1_project/data/raw/icbhi2017/respiratory-sound-database/Respiratory_Sound_Database/Respiratory_Sound_Database/audio_and_txt_files	133	4000	4000	80000	1	80000	20.0	1.00060844	0.23144871	False	133	3p2	Ar	mc	AKGC417L	COPD		lung	copd	1
icbhi2017	C:/项目/hls_step1_project/data/raw/icbhi2017/respiratory-sound-database/Respiratory_Sound_Database/Respiratory_Sound_Database/audio_and_txt_files/133_3p2_Pl_mc_AKGC417L.wav	133_3p2_Pl_mc_AKGC417L.wav	133_3p2_Pl_mc_AKGC417L	.wav	audio_and_txt_files	C:/项目/hls_step1_project/data/raw/icbhi2017/respiratory-sound-database/Respiratory_Sound_Database/Respiratory_Sound_Database/audio_and_txt_files	133	4000	4000	80000	1	80000	20.0	1.10117066	0.17269266	False	133	3p2	Pl	mc	AKGC417L	COPD		lung	copd	1
icbhi2017	C:/项目/hls_step1_project/data/raw/icbhi2017/respiratory-sound-database/Respiratory_Sound_Database/Respiratory_Sound_Database/audio_and_txt_files/133_3p2_Pr_mc_AKGC417L.wav	133_3p2_Pr_mc_AKGC417L.wav	133_3p2_Pr_mc_AKGC417L	.wav	audio_and_txt_files	C:/项目/hls_step1_project/data/raw/icbhi2017/respiratory-sound-database/Respiratory_Sound_Database/Respiratory_Sound_Database/audio_and_txt_files	133	4000	4000	80000	1	80000	20.0	1.14528573	0.15676504	False	133	3p2	Pr	mc	AKGC417L	COPD		lung	copd	1
icbhi2017	C:/项目/hls_step1_project/data/raw/icbhi2017/respiratory-sound-database/Respiratory_Sound_Database/Respiratory_Sound_Database/audio_and_txt_files/133_3p4_Tc_mc_AKGC417L.wav	133_3p4_Tc_mc_AKGC417L.wav	133_3p4_Tc_mc_AKGC417L	.wav	audio_and_txt_files	C:/项目/hls_step1_project/data/raw/icbhi2017/respiratory-sound-database/Respiratory_Sound_Database/Respiratory_Sound_Database/audio_and_txt_files	133	4000	4000	80000	1	80000	20.0	0.7517674	0.11264138	False	133	3p4	Tc	mc	AKGC417L	COPD		lung	copd	1
icbhi2017	C:/项目/hls_step1_project/data/raw/icbhi2017/respiratory-sound-database/Respiratory_Sound_Database/Respiratory_Sound_Database/audio_and_txt_files/134_2b1_Al_mc_LittC2SE.wav	134_2b1_Al_mc_LittC2SE.wav	134_2b1_Al_mc_LittC2SE	.wav	audio_and_txt_files	C:/项目/hls_step1_project/data/raw/icbhi2017/respiratory-sound-database/Respiratory_Sound_Database/Respiratory_Sound_Database/audio_and_txt_files	134	4000	4000	80000	1	80000	20.0	0.32552713	0.07351751	False	134	2b1	Al	mc	LittC2SE	COPD		lung	copd	1
icbhi2017	C:/项目/hls_step1_project/data/raw/icbhi2017/respiratory-sound-database/Respiratory_Sound_Database/Respiratory_Sound_Database/audio_and_txt_files/134_2b1_Ar_mc_LittC2SE.wav	134_2b1_Ar_mc_LittC2SE.wav	134_2b1_Ar_mc_LittC2SE	.wav	audio_and_txt_files	C:/项目/hls_step1_project/data/raw/icbhi2017/respiratory-sound-database/Respiratory_Sound_Database/Respiratory_Sound_Database/audio_and_txt_files	134	4000	4000	80000	1	80000	20.0	0.49377486	0.11182792	False	134	2b1	Ar	mc	LittC2SE	COPD		lung	copd	1
icbhi2017	C:/项目/hls_step1_project/data/raw/icbhi2017/respiratory-sound-database/Respiratory_Sound_Database/Respiratory_Sound_Database/audio_and_txt_files/134_2b2_Al_mc_LittC2SE.wav	134_2b2_Al_mc_LittC2SE.wav	134_2b2_Al_mc_LittC2SE	.wav	audio_and_txt_files	C:/项目/hls_step1_project/data/raw/icbhi2017/respiratory-sound-database/Respiratory_Sound_Database/Respiratory_Sound_Database/audio_and_txt_files	134	4000	4000	80000	1	80000	20.0	0.53474092	0.14148669	False	134	2b2	Al	mc	LittC2SE	COPD		lung	copd	1
icbhi2017	C:/项目/hls_step1_project/data/raw/icbhi2017/respiratory-sound-database/Respiratory_Sound_Database/Respiratory_Sound_Database/audio_and_txt_files/134_2b2_Ar_mc_LittC2SE.wav	134_2b2_Ar_mc_LittC2SE.wav	134_2b2_Ar_mc_LittC2SE	.wav	audio_and_txt_files	C:/项目/hls_step1_project/data/raw/icbhi2017/respiratory-sound-database/Respiratory_Sound_Database/Respiratory_Sound_Database/audio_and_txt_files	134	4000	4000	80000	1	80000	20.0	0.62882262	0.1751444	False	134	2b2	Ar	mc	LittC2SE	COPD		lung	copd	1
icbhi2017	C:/项目/hls_step1_project/data/raw/icbhi2017/respiratory-sound-database/Respiratory_Sound_Database/Respiratory_Sound_Database/audio_and_txt_files/134_2b3_Ar_mc_LittC2SE.wav	134_2b3_Ar_mc_LittC2SE.wav	134_2b3_Ar_mc_LittC2SE	.wav	audio_and_txt_files	C:/项目/hls_step1_project/data/raw/icbhi2017/respiratory-sound-database/Respiratory_Sound_Database/Respiratory_Sound_Database/audio_and_txt_files	134	4000	4000	80000	1	80000	20.0	0.62224722	0.16951968	False	134	2b3	Ar	mc	LittC2SE	COPD		lung	copd	1
icbhi2017	C:/项目/hls_step1_project/data/raw/icbhi2017/respiratory-sound-database/Respiratory_Sound_Database/Respiratory_Sound_Database/audio_and_txt_files/135_2b1_Al_mc_LittC2SE.wav	135_2b1_Al_mc_LittC2SE.wav	135_2b1_Al_mc_LittC2SE	.wav	audio_and_txt_files	C:/项目/hls_step1_project/data/raw/icbhi2017/respiratory-sound-database/Respiratory_Sound_Database/Respiratory_Sound_Database/audio_and_txt_files	135	4000	4000	80000	1	80000	20.0	0.80961883	0.18356182	False	135	2b1	Al	mc	LittC2SE	Pneumonia		lung	pneumonia	1
icbhi2017	C:/项目/hls_step1_project/data/raw/icbhi2017/respiratory-sound-database/Respiratory_Sound_Database/Respiratory_Sound_Database/audio_and_txt_files/135_2b1_Ar_mc_LittC2SE.wav	135_2b1_Ar_mc_LittC2SE.wav	135_2b1_Ar_mc_LittC2SE	.wav	audio_and_txt_files	C:/项目/hls_step1_project/data/raw/icbhi2017/respiratory-sound-database/Respiratory_Sound_Database/Respiratory_Sound_Database/audio_and_txt_files	135	4000	4000	80000	1	80000	20.0	1.00057471	0.28799093	False	135	2b1	Ar	mc	LittC2SE	Pneumonia		lung	pneumonia	1
icbhi2017	C:/项目/hls_step1_project/data/raw/icbhi2017/respiratory-sound-database/Respiratory_Sound_Database/Respiratory_Sound_Database/audio_and_txt_files/135_2b1_Pl_mc_LittC2SE.wav	135_2b1_Pl_mc_LittC2SE.wav	135_2b1_Pl_mc_LittC2SE	.wav	audio_and_txt_files	C:/项目/hls_step1_project/data/raw/icbhi2017/respiratory-sound-database/Respiratory_Sound_Database/Respiratory_Sound_Database/audio_and_txt_files	135	4000	4000	80000	1	80000	20.0	0.64450514	0.06452674	False	135	2b1	Pl	mc	LittC2SE	Pneumonia		lung	pneumonia	1
icbhi2017	C:/项目/hls_step1_project/data/raw/icbhi2017/respiratory-sound-database/Respiratory_Sound_Database/Respiratory_Sound_Database/audio_and_txt_files/135_2b1_Tc_mc_LittC2SE.wav	135_2b1_Tc_mc_LittC2SE.wav	135_2b1_Tc_mc_LittC2SE	.wav	audio_and_txt_files	C:/项目/hls_step1_project/data/raw/icbhi2017/respiratory-sound-database/Respiratory_Sound_Database/Respiratory_Sound_Database/audio_and_txt_files	135	4000	4000	80000	1	80000	20.0	0.98667842	0.12109736	False	135	2b1	Tc	mc	LittC2SE	Pneumonia		lung	pneumonia	1
icbhi2017	C:/项目/hls_step1_project/data/raw/icbhi2017/respiratory-sound-database/Respiratory_Sound_Database/Respiratory_Sound_Database/audio_and_txt_files/135_2b2_Al_mc_LittC2SE.wav	135_2b2_Al_mc_LittC2SE.wav	135_2b2_Al_mc_LittC2SE	.wav	audio_and_txt_files	C:/项目/hls_step1_project/data/raw/icbhi2017/respiratory-sound-database/Respiratory_Sound_Database/Respiratory_Sound_Database/audio_and_txt_files	135	4000	4000	80000	1	80000	20.0	0.6490317	0.14881644	False	135	2b2	Al	mc	LittC2SE	Pneumonia		lung	pneumonia	1
icbhi2017	C:/项目/hls_step1_project/data/raw/icbhi2017/respiratory-sound-database/Respiratory_Sound_Database/Respiratory_Sound_Database/audio_and_txt_files/135_2b2_Ar_mc_LittC2SE.wav	135_2b2_Ar_mc_LittC2SE.wav	135_2b2_Ar_mc_LittC2SE	.wav	audio_and_txt_files	C:/项目/hls_step1_project/data/raw/icbhi2017/respiratory-sound-database/Respiratory_Sound_Database/Respiratory_Sound_Database/audio_and_txt_files	135	4000	4000	80000	1	80000	20.0	0.66838562	0.15345049	False	135	2b2	Ar	mc	LittC2SE	Pneumonia		lung	pneumonia	1
icbhi2017	C:/项目/hls_step1_project/data/raw/icbhi2017/respiratory-sound-database/Respiratory_Sound_Database/Respiratory_Sound_Database/audio_and_txt_files/135_2b2_Pl_mc_LittC2SE.wav	135_2b2_Pl_mc_LittC2SE.wav	135_2b2_Pl_mc_LittC2SE	.wav	audio_and_txt_files	C:/项目/hls_step1_project/data/raw/icbhi2017/respiratory-sound-database/Respiratory_Sound_Database/Respiratory_Sound_Database/audio_and_txt_files	135	4000	4000	80000	1	80000	20.0	1.00149333	0.05870923	False	135	2b2	Pl	mc	LittC2SE	Pneumonia		lung	pneumonia	1
icbhi2017	C:/项目/hls_step1_project/data/raw/icbhi2017/respiratory-sound-database/Respiratory_Sound_Database/Respiratory_Sound_Database/audio_and_txt_files/135_2b2_Tc_mc_LittC2SE.wav	135_2b2_Tc_mc_LittC2SE.wav	135_2b2_Tc_mc_LittC2SE	.wav	audio_and_txt_files	C:/项目/hls_step1_project/data/raw/icbhi2017/respiratory-sound-database/Respiratory_Sound_Database/Respiratory_Sound_Database/audio_and_txt_files	135	4000	4000	80000	1	80000	20.0	0.44404423	0.08977458	False	135	2b2	Tc	mc	LittC2SE	Pneumonia		lung	pneumonia	1
icbhi2017	C:/项目/hls_step1_project/data/raw/icbhi2017/respiratory-sound-database/Respiratory_Sound_Database/Respiratory_Sound_Database/audio_and_txt_files/135_2b3_Al_mc_LittC2SE.wav	135_2b3_Al_mc_LittC2SE.wav	135_2b3_Al_mc_LittC2SE	.wav	audio_and_txt_files	C:/项目/hls_step1_project/data/raw/icbhi2017/respiratory-sound-database/Respiratory_Sound_Database/Respiratory_Sound_Database/audio_and_txt_files	135	4000	4000	80000	1	80000	20.0	1.00165772	0.20006783	False	135	2b3	Al	mc	LittC2SE	Pneumonia		lung	pneumonia	1
icbhi2017	C:/项目/hls_step1_project/data/raw/icbhi2017/respiratory-sound-database/Respiratory_Sound_Database/Respiratory_Sound_Database/audio_and_txt_files/135_2b3_Ar_mc_LittC2SE.wav	135_2b3_Ar_mc_LittC2SE.wav	135_2b3_Ar_mc_LittC2SE	.wav	audio_and_txt_files	C:/项目/hls_step1_project/data/raw/icbhi2017/respiratory-sound-database/Respiratory_Sound_Database/Respiratory_Sound_Database/audio_and_txt_files	135	4000	4000	80000	1	80000	20.0	0.99963713	0.20828111	False	135	2b3	Ar	mc	LittC2SE	Pneumonia		lung	pneumonia	1
icbhi2017	C:/项目/hls_step1_project/data/raw/icbhi2017/respiratory-sound-database/Respiratory_Sound_Database/Respiratory_Sound_Database/audio_and_txt_files/135_2b3_Pl_mc_LittC2SE.wav	135_2b3_Pl_mc_LittC2SE.wav	135_2b3_Pl_mc_LittC2SE	.wav	audio_and_txt_files	C:/项目/hls_step1_project/data/raw/icbhi2017/respiratory-sound-database/Respiratory_Sound_Database/Respiratory_Sound_Database/audio_and_txt_files	135	4000	4000	80000	1	80000	20.0	0.61848265	0.05923353	False	135	2b3	Pl	mc	LittC2SE	Pneumonia		lung	pneumonia	1
icbhi2017	C:/项目/hls_step1_project/data/raw/icbhi2017/respiratory-sound-database/Respiratory_Sound_Database/Respiratory_Sound_Database/audio_and_txt_files/135_2b3_Pr_mc_LittC2SE.wav	135_2b3_Pr_mc_LittC2SE.wav	135_2b3_Pr_mc_LittC2SE	.wav	audio_and_txt_files	C:/项目/hls_step1_project/data/raw/icbhi2017/respiratory-sound-database/Respiratory_Sound_Database/Respiratory_Sound_Database/audio_and_txt_files	135	4000	4000	80000	1	80000	20.0	1.00034606	0.22514777	False	135	2b3	Pr	mc	LittC2SE	Pneumonia		lung	pneumonia	1
icbhi2017	C:/项目/hls_step1_project/data/raw/icbhi2017/respiratory-sound-database/Respiratory_Sound_Database/Respiratory_Sound_Database/audio_and_txt_files/135_2b3_Tc_mc_LittC2SE.wav	135_2b3_Tc_mc_LittC2SE.wav	135_2b3_Tc_mc_LittC2SE	.wav	audio_and_txt_files	C:/项目/hls_step1_project/data/raw/icbhi2017/respiratory-sound-database/Respiratory_Sound_Database/Respiratory_Sound_Database/audio_and_txt_files	135	4000	4000	80000	1	80000	20.0	1.00045645	0.12485673	False	135	2b3	Tc	mc	LittC2SE	Pneumonia		lung	pneumonia	1
icbhi2017	C:/项目/hls_step1_project/data/raw/icbhi2017/respiratory-sound-database/Respiratory_Sound_Database/Respiratory_Sound_Database/audio_and_txt_files/136_1b1_Ar_sc_Meditron.wav	136_1b1_Ar_sc_Meditron.wav	136_1b1_Ar_sc_Meditron	.wav	audio_and_txt_files	C:/项目/hls_step1_project/data/raw/icbhi2017/respiratory-sound-database/Respiratory_Sound_Database/Respiratory_Sound_Database/audio_and_txt_files	136	4000	4000	80000	1	80000	20.0	1.0006355	0.21073714	False	136	1b1	Ar	sc	Meditron	Healthy		lung	healthy	0
icbhi2017	C:/项目/hls_step1_project/data/raw/icbhi2017/respiratory-sound-database/Respiratory_Sound_Database/Respiratory_Sound_Database/audio_and_txt_files/137_1b1_Ar_sc_Meditron.wav	137_1b1_Ar_sc_Meditron.wav	137_1b1_Ar_sc_Meditron	.wav	audio_and_txt_files	C:/项目/hls_step1_project/data/raw/icbhi2017/respiratory-sound-database/Respiratory_Sound_Database/Respiratory_Sound_Database/audio_and_txt_files	137	4000	4000	80000	1	80000	20.0	0.59344375	0.12571515	False	137	1b1	Ar	sc	Meditron	URTI		lung	urti	1
icbhi2017	C:/项目/hls_step1_project/data/raw/icbhi2017/respiratory-sound-database/Respiratory_Sound_Database/Respiratory_Sound_Database/audio_and_txt_files/137_1b1_Ll_sc_Meditron.wav	137_1b1_Ll_sc_Meditron.wav	137_1b1_Ll_sc_Meditron	.wav	audio_and_txt_files	C:/项目/hls_step1_project/data/raw/icbhi2017/respiratory-sound-database/Respiratory_Sound_Database/Respiratory_Sound_Database/audio_and_txt_files	137	4000	4000	80000	1	80000	20.0	0.40637982	0.07986542	False	137	1b1	Ll	sc	Meditron	URTI		lung	urti	1
icbhi2017	C:/项目/hls_step1_project/data/raw/icbhi2017/respiratory-sound-database/Respiratory_Sound_Database/Respiratory_Sound_Database/audio_and_txt_files/138_1p2_Al_mc_AKGC417L.wav	138_1p2_Al_mc_AKGC417L.wav	138_1p2_Al_mc_AKGC417L	.wav	audio_and_txt_files	C:/项目/hls_step1_project/data/raw/icbhi2017/respiratory-sound-database/Respiratory_Sound_Database/Respiratory_Sound_Database/audio_and_txt_files	138	4000	4000	80000	1	80000	20.0	1.00195742	0.19565152	False	138	1p2	Al	mc	AKGC417L	COPD		lung	copd	1
icbhi2017	C:/项目/hls_step1_project/data/raw/icbhi2017/respiratory-sound-database/Respiratory_Sound_Database/Respiratory_Sound_Database/audio_and_txt_files/138_1p2_Ar_mc_AKGC417L.wav	138_1p2_Ar_mc_AKGC417L.wav	138_1p2_Ar_mc_AKGC417L	.wav	audio_and_txt_files	C:/项目/hls_step1_project/data/raw/icbhi2017/respiratory-sound-database/Respiratory_Sound_Database/Respiratory_Sound_Database/audio_and_txt_files	138	4000	4000	80000	1	80000	20.0	0.89078724	0.11206511	False	138	1p2	Ar	mc	AKGC417L	COPD		lung	copd	1
icbhi2017	C:/项目/hls_step1_project/data/raw/icbhi2017/respiratory-sound-database/Respiratory_Sound_Database/Respiratory_Sound_Database/audio_and_txt_files/138_1p2_Ll_mc_AKGC417L.wav	138_1p2_Ll_mc_AKGC417L.wav	138_1p2_Ll_mc_AKGC417L	.wav	audio_and_txt_files	C:/项目/hls_step1_project/data/raw/icbhi2017/respiratory-sound-database/Respiratory_Sound_Database/Respiratory_Sound_Database/audio_and_txt_files	138	4000	4000	80000	1	80000	20.0	1.0067265	0.24557689	False	138	1p2	Ll	mc	AKGC417L	COPD		lung	copd	1
icbhi2017	C:/项目/hls_step1_project/data/raw/icbhi2017/respiratory-sound-database/Respiratory_Sound_Database/Respiratory_Sound_Database/audio_and_txt_files/138_1p2_Lr_mc_AKGC417L.wav	138_1p2_Lr_mc_AKGC417L.wav	138_1p2_Lr_mc_AKGC417L	.wav	audio_and_txt_files	C:/项目/hls_step1_project/data/raw/icbhi2017/respiratory-sound-database/Respiratory_Sound_Database/Respiratory_Sound_Database/audio_and_txt_files	138	4000	4000	80000	1	80000	20.0	0.93078005	0.13486098	False	138	1p2	Lr	mc	AKGC417L	COPD		lung	copd	1
icbhi2017	C:/项目/hls_step1_project/data/raw/icbhi2017/respiratory-sound-database/Respiratory_Sound_Database/Respiratory_Sound_Database/audio_and_txt_files/138_1p2_Pl_mc_AKGC417L.wav	138_1p2_Pl_mc_AKGC417L.wav	138_1p2_Pl_mc_AKGC417L	.wav	audio_and_txt_files	C:/项目/hls_step1_project/data/raw/icbhi2017/respiratory-sound-database/Respiratory_Sound_Database/Respiratory_Sound_Database/audio_and_txt_files	138	4000	4000	80000	1	80000	20.0	1.02201688	0.4929074	False	138	1p2	Pl	mc	AKGC417L	COPD		lung	copd	1
icbhi2017	C:/项目/hls_step1_project/data/raw/icbhi2017/respiratory-sound-database/Respiratory_Sound_Database/Respiratory_Sound_Database/audio_and_txt_files/138_1p2_Pr_mc_AKGC417L.wav	138_1p2_Pr_mc_AKGC417L.wav	138_1p2_Pr_mc_AKGC417L	.wav	audio_and_txt_files	C:/项目/hls_step1_project/data/raw/icbhi2017/respiratory-sound-database/Respiratory_Sound_Database/Respiratory_Sound_Database/audio_and_txt_files	138	4000	4000	80000	1	80000	20.0	1.006078	0.29726186	False	138	1p2	Pr	mc	AKGC417L	COPD		lung	copd	1
icbhi2017	C:/项目/hls_step1_project/data/raw/icbhi2017/respiratory-sound-database/Respiratory_Sound_Database/Respiratory_Sound_Database/audio_and_txt_files/138_1p2_Tc_mc_AKGC417L.wav	138_1p2_Tc_mc_AKGC417L.wav	138_1p2_Tc_mc_AKGC417L	.wav	audio_and_txt_files	C:/项目/hls_step1_project/data/raw/icbhi2017/respiratory-sound-database/Respiratory_Sound_Database/Respiratory_Sound_Database/audio_and_txt_files	138	4000	4000	80000	1	80000	20.0	1.02104998	0.23986733	False	138	1p2	Tc	mc	AKGC417L	COPD		lung	copd	1
icbhi2017	C:/项目/hls_step1_project/data/raw/icbhi2017/respiratory-sound-database/Respiratory_Sound_Database/Respiratory_Sound_Database/audio_and_txt_files/138_1p3_Al_mc_AKGC417L.wav	138_1p3_Al_mc_AKGC417L.wav	138_1p3_Al_mc_AKGC417L	.wav	audio_and_txt_files	C:/项目/hls_step1_project/data/raw/icbhi2017/respiratory-sound-database/Respiratory_Sound_Database/Respiratory_Sound_Database/audio_and_txt_files	138	4000	4000	80000	1	80000	20.0	0.97134686	0.15053092	False	138	1p3	Al	mc	AKGC417L	COPD		lung	copd	1
icbhi2017	C:/项目/hls_step1_project/data/raw/icbhi2017/respiratory-sound-database/Respiratory_Sound_Database/Respiratory_Sound_Database/audio_and_txt_files/138_1p3_Ar_mc_AKGC417L.wav	138_1p3_Ar_mc_AKGC417L.wav	138_1p3_Ar_mc_AKGC417L	.wav	audio_and_txt_files	C:/项目/hls_step1_project/data/raw/icbhi2017/respiratory-sound-database/Respiratory_Sound_Database/Respiratory_Sound_Database/audio_and_txt_files	138	4000	4000	80000	1	80000	20.0	1.08574724	0.57590896	False	138	1p3	Ar	mc	AKGC417L	COPD		lung	copd	1
icbhi2017	C:/项目/hls_step1_project/data/raw/icbhi2017/respiratory-sound-database/Respiratory_Sound_Database/Respiratory_Sound_Database/audio_and_txt_files/138_1p3_Ll_mc_AKGC417L.wav	138_1p3_Ll_mc_AKGC417L.wav	138_1p3_Ll_mc_AKGC417L	.wav	audio_and_txt_files	C:/项目/hls_step1_project/data/raw/icbhi2017/respiratory-sound-database/Respiratory_Sound_Database/Respiratory_Sound_Database/audio_and_txt_files	138	4000	4000	80000	1	80000	20.0	1.00900066	0.21751763	False	138	1p3	Ll	mc	AKGC417L	COPD		lung	copd	1
icbhi2017	C:/项目/hls_step1_project/data/raw/icbhi2017/respiratory-sound-database/Respiratory_Sound_Database/Respiratory_Sound_Database/audio_and_txt_files/138_1p3_Lr_mc_AKGC417L.wav	138_1p3_Lr_mc_AKGC417L.wav	138_1p3_Lr_mc_AKGC417L	.wav	audio_and_txt_files	C:/项目/hls_step1_project/data/raw/icbhi2017/respiratory-sound-database/Respiratory_Sound_Database/Respiratory_Sound_Database/audio_and_txt_files	138	4000	4000	80000	1	80000	20.0	1.00764132	0.14053841	False	138	1p3	Lr	mc	AKGC417L	COPD		lung	copd	1
icbhi2017	C:/项目/hls_step1_project/data/raw/icbhi2017/respiratory-sound-database/Respiratory_Sound_Database/Respiratory_Sound_Database/audio_and_txt_files/138_1p3_Pl_mc_AKGC417L.wav	138_1p3_Pl_mc_AKGC417L.wav	138_1p3_Pl_mc_AKGC417L	.wav	audio_and_txt_files	C:/项目/hls_step1_project/data/raw/icbhi2017/respiratory-sound-database/Respiratory_Sound_Database/Respiratory_Sound_Database/audio_and_txt_files	138	4000	4000	80000	1	80000	20.0	1.04692614	0.45329592	False	138	1p3	Pl	mc	AKGC417L	COPD		lung	copd	1
icbhi2017	C:/项目/hls_step1_project/data/raw/icbhi2017/respiratory-sound-database/Respiratory_Sound_Database/Respiratory_Sound_Database/audio_and_txt_files/138_1p3_Pr_mc_AKGC417L.wav	138_1p3_Pr_mc_AKGC417L.wav	138_1p3_Pr_mc_AKGC417L	.wav	audio_and_txt_files	C:/项目/hls_step1_project/data/raw/icbhi2017/respiratory-sound-database/Respiratory_Sound_Database/Respiratory_Sound_Database/audio_and_txt_files	138	4000	4000	80000	1	80000	20.0	1.0085423	0.27708149	False	138	1p3	Pr	mc	AKGC417L	COPD		lung	copd	1
icbhi2017	C:/项目/hls_step1_project/data/raw/icbhi2017/respiratory-sound-database/Respiratory_Sound_Database/Respiratory_Sound_Database/audio_and_txt_files/138_1p3_Tc_mc_AKGC417L.wav	138_1p3_Tc_mc_AKGC417L.wav	138_1p3_Tc_mc_AKGC417L	.wav	audio_and_txt_files	C:/项目/hls_step1_project/data/raw/icbhi2017/respiratory-sound-database/Respiratory_Sound_Database/Respiratory_Sound_Database/audio_and_txt_files	138	4000	4000	80000	1	80000	20.0	1.00838113	0.25240993	False	138	1p3	Tc	mc	AKGC417L	COPD		lung	copd	1
icbhi2017	C:/项目/hls_step1_project/data/raw/icbhi2017/respiratory-sound-database/Respiratory_Sound_Database/Respiratory_Sound_Database/audio_and_txt_files/138_1p4_Ar_mc_AKGC417L.wav	138_1p4_Ar_mc_AKGC417L.wav	138_1p4_Ar_mc_AKGC417L	.wav	audio_and_txt_files	C:/项目/hls_step1_project/data/raw/icbhi2017/respiratory-sound-database/Respiratory_Sound_Database/Respiratory_Sound_Database/audio_and_txt_files	138	4000	4000	80000	1	80000	20.0	1.02657199	0.53185135	False	138	1p4	Ar	mc	AKGC417L	COPD		lung	copd	1
icbhi2017	C:/项目/hls_step1_project/data/raw/icbhi2017/respiratory-sound-database/Respiratory_Sound_Database/Respiratory_Sound_Database/audio_and_txt_files/138_1p4_Ll_mc_AKGC417L.wav	138_1p4_Ll_mc_AKGC417L.wav	138_1p4_Ll_mc_AKGC417L	.wav	audio_and_txt_files	C:/项目/hls_step1_project/data/raw/icbhi2017/respiratory-sound-database/Respiratory_Sound_Database/Respiratory_Sound_Database/audio_and_txt_files	138	4000	4000	80000	1	80000	20.0	1.00343728	0.20323882	False	138	1p4	Ll	mc	AKGC417L	COPD		lung	copd	1
icbhi2017	C:/项目/hls_step1_project/data/raw/icbhi2017/respiratory-sound-database/Respiratory_Sound_Database/Respiratory_Sound_Database/audio_and_txt_files/138_1p4_Lr_mc_AKGC417L.wav	138_1p4_Lr_mc_AKGC417L.wav	138_1p4_Lr_mc_AKGC417L	.wav	audio_and_txt_files	C:/项目/hls_step1_project/data/raw/icbhi2017/respiratory-sound-database/Respiratory_Sound_Database/Respiratory_Sound_Database/audio_and_txt_files	138	4000	4000	80000	1	80000	20.0	1.00396419	0.1465368	False	138	1p4	Lr	mc	AKGC417L	COPD		lung	copd	1
icbhi2017	C:/项目/hls_step1_project/data/raw/icbhi2017/respiratory-sound-database/Respiratory_Sound_Database/Respiratory_Sound_Database/audio_and_txt_files/138_1p4_Pl_mc_AKGC417L.wav	138_1p4_Pl_mc_AKGC417L.wav	138_1p4_Pl_mc_AKGC417L	.wav	audio_and_txt_files	C:/项目/hls_step1_project/data/raw/icbhi2017/respiratory-sound-database/Respiratory_Sound_Database/Respiratory_Sound_Database/audio_and_txt_files	138	4000	4000	80000	1	80000	20.0	1.03115797	0.47398895	False	138	1p4	Pl	mc	AKGC417L	COPD		lung	copd	1
icbhi2017	C:/项目/hls_step1_project/data/raw/icbhi2017/respiratory-sound-database/Respiratory_Sound_Database/Respiratory_Sound_Database/audio_and_txt_files/138_1p4_Pr_mc_AKGC417L.wav	138_1p4_Pr_mc_AKGC417L.wav	138_1p4_Pr_mc_AKGC417L	.wav	audio_and_txt_files	C:/项目/hls_step1_project/data/raw/icbhi2017/respiratory-sound-database/Respiratory_Sound_Database/Respiratory_Sound_Database/audio_and_txt_files	138	4000	4000	80000	1	80000	20.0	1.0079391	0.28973219	False	138	1p4	Pr	mc	AKGC417L	COPD		lung	copd	1
icbhi2017	C:/项目/hls_step1_project/data/raw/icbhi2017/respiratory-sound-database/Respiratory_Sound_Database/Respiratory_Sound_Database/audio_and_txt_files/138_1p4_Tc_mc_AKGC417L.wav	138_1p4_Tc_mc_AKGC417L.wav	138_1p4_Tc_mc_AKGC417L	.wav	audio_and_txt_files	C:/项目/hls_step1_project/data/raw/icbhi2017/respiratory-sound-database/Respiratory_Sound_Database/Respiratory_Sound_Database/audio_and_txt_files	138	4000	4000	80000	1	80000	20.0	1.00953031	0.2529155	False	138	1p4	Tc	mc	AKGC417L	COPD		lung	copd	1
icbhi2017	C:/项目/hls_step1_project/data/raw/icbhi2017/respiratory-sound-database/Respiratory_Sound_Database/Respiratory_Sound_Database/audio_and_txt_files/138_2p2_Al_mc_AKGC417L.wav	138_2p2_Al_mc_AKGC417L.wav	138_2p2_Al_mc_AKGC417L	.wav	audio_and_txt_files	C:/项目/hls_step1_project/data/raw/icbhi2017/respiratory-sound-database/Respiratory_Sound_Database/Respiratory_Sound_Database/audio_and_txt_files	138	4000	4000	80000	1	80000	20.0	1.00118232	0.17435502	False	138	2p2	Al	mc	AKGC417L	COPD		lung	copd	1
icbhi2017	C:/项目/hls_step1_project/data/raw/icbhi2017/respiratory-sound-database/Respiratory_Sound_Database/Respiratory_Sound_Database/audio_and_txt_files/138_2p2_Ar_mc_AKGC417L.wav	138_2p2_Ar_mc_AKGC417L.wav	138_2p2_Ar_mc_AKGC417L	.wav	audio_and_txt_files	C:/项目/hls_step1_project/data/raw/icbhi2017/respiratory-sound-database/Respiratory_Sound_Database/Respiratory_Sound_Database/audio_and_txt_files	138	4000	4000	80000	1	80000	20.0	1.01708949	0.33158106	False	138	2p2	Ar	mc	AKGC417L	COPD		lung	copd	1
icbhi2017	C:/项目/hls_step1_project/data/raw/icbhi2017/respiratory-sound-database/Respiratory_Sound_Database/Respiratory_Sound_Database/audio_and_txt_files/138_2p2_Ll_mc_AKGC417L.wav	138_2p2_Ll_mc_AKGC417L.wav	138_2p2_Ll_mc_AKGC417L	.wav	audio_and_txt_files	C:/项目/hls_step1_project/data/raw/icbhi2017/respiratory-sound-database/Respiratory_Sound_Database/Respiratory_Sound_Database/audio_and_txt_files	138	4000	4000	80000	1	80000	20.0	1.00808942	0.4222962	False	138	2p2	Ll	mc	AKGC417L	COPD		lung	copd	1
icbhi2017	C:/项目/hls_step1_project/data/raw/icbhi2017/respiratory-sound-database/Respiratory_Sound_Database/Respiratory_Sound_Database/audio_and_txt_files/138_2p2_Lr_mc_AKGC417L.wav	138_2p2_Lr_mc_AKGC417L.wav	138_2p2_Lr_mc_AKGC417L	.wav	audio_and_txt_files	C:/项目/hls_step1_project/data/raw/icbhi2017/respiratory-sound-database/Respiratory_Sound_Database/Respiratory_Sound_Database/audio_and_txt_files	138	4000	4000	80000	1	80000	20.0	1.00493741	0.29051188	False	138	2p2	Lr	mc	AKGC417L	COPD		lung	copd	1
icbhi2017	C:/项目/hls_step1_project/data/raw/icbhi2017/respiratory-sound-database/Respiratory_Sound_Database/Respiratory_Sound_Database/audio_and_txt_files/138_2p2_Pl_mc_AKGC417L.wav	138_2p2_Pl_mc_AKGC417L.wav	138_2p2_Pl_mc_AKGC417L	.wav	audio_and_txt_files	C:/项目/hls_step1_project/data/raw/icbhi2017/respiratory-sound-database/Respiratory_Sound_Database/Respiratory_Sound_Database/audio_and_txt_files	138	4000	4000	80000	1	80000	20.0	1.0087831	0.18658519	False	138	2p2	Pl	mc	AKGC417L	COPD		lung	copd	1
icbhi2017	C:/项目/hls_step1_project/data/raw/icbhi2017/respiratory-sound-database/Respiratory_Sound_Database/Respiratory_Sound_Database/audio_and_txt_files/138_2p2_Pr_mc_AKGC417L.wav	138_2p2_Pr_mc_AKGC417L.wav	138_2p2_Pr_mc_AKGC417L	.wav	audio_and_txt_files	C:/项目/hls_step1_project/data/raw/icbhi2017/respiratory-sound-database/Respiratory_Sound_Database/Respiratory_Sound_Database/audio_and_txt_files	138	4000	4000	80000	1	80000	20.0	1.01226449	0.2543003	False	138	2p2	Pr	mc	AKGC417L	COPD		lung	copd	1
icbhi2017	C:/项目/hls_step1_project/data/raw/icbhi2017/respiratory-sound-database/Respiratory_Sound_Database/Respiratory_Sound_Database/audio_and_txt_files/138_2p2_Tc_mc_AKGC417L.wav	138_2p2_Tc_mc_AKGC417L.wav	138_2p2_Tc_mc_AKGC417L	.wav	audio_and_txt_files	C:/项目/hls_step1_project/data/raw/icbhi2017/respiratory-sound-database/Respiratory_Sound_Database/Respiratory_Sound_Database/audio_and_txt_files	138	4000	4000	80000	1	80000	20.0	0.38564801	0.06044849	False	138	2p2	Tc	mc	AKGC417L	COPD		lung	copd	1
icbhi2017	C:/项目/hls_step1_project/data/raw/icbhi2017/respiratory-sound-database/Respiratory_Sound_Database/Respiratory_Sound_Database/audio_and_txt_files/139_1b1_Al_sc_Litt3200.wav	139_1b1_Al_sc_Litt3200.wav	139_1b1_Al_sc_Litt3200	.wav	audio_and_txt_files	C:/项目/hls_step1_project/data/raw/icbhi2017/respiratory-sound-database/Respiratory_Sound_Database/Respiratory_Sound_Database/audio_and_txt_files	139	4000	4000	78528	1	78528	19.632	0.99996948	0.08607253	False	139	1b1	Al	sc	Litt3200	COPD		lung	copd	1
icbhi2017	C:/项目/hls_step1_project/data/raw/icbhi2017/respiratory-sound-database/Respiratory_Sound_Database/Respiratory_Sound_Database/audio_and_txt_files/139_1b1_Ar_sc_Litt3200.wav	139_1b1_Ar_sc_Litt3200.wav	139_1b1_Ar_sc_Litt3200	.wav	audio_and_txt_files	C:/项目/hls_step1_project/data/raw/icbhi2017/respiratory-sound-database/Respiratory_Sound_Database/Respiratory_Sound_Database/audio_and_txt_files	139	4000	4000	67776	1	67776	16.944	0.99996948	0.08509757	False	139	1b1	Ar	sc	Litt3200	COPD		lung	copd	1
icbhi2017	C:/项目/hls_step1_project/data/raw/icbhi2017/respiratory-sound-database/Respiratory_Sound_Database/Respiratory_Sound_Database/audio_and_txt_files/139_1b1_Ll_sc_Litt3200.wav	139_1b1_Ll_sc_Litt3200.wav	139_1b1_Ll_sc_Litt3200	.wav	audio_and_txt_files	C:/项目/hls_step1_project/data/raw/icbhi2017/respiratory-sound-database/Respiratory_Sound_Database/Respiratory_Sound_Database/audio_and_txt_files	139	4000	4000	83392	1	83392	20.848	0.99996948	0.06197796	False	139	1b1	Ll	sc	Litt3200	COPD		lung	copd	1
icbhi2017	C:/项目/hls_step1_project/data/raw/icbhi2017/respiratory-sound-database/Respiratory_Sound_Database/Respiratory_Sound_Database/audio_and_txt_files/139_1b1_Lr_sc_Litt3200.wav	139_1b1_Lr_sc_Litt3200.wav	139_1b1_Lr_sc_Litt3200	.wav	audio_and_txt_files	C:/项目/hls_step1_project/data/raw/icbhi2017/respiratory-sound-database/Respiratory_Sound_Database/Respiratory_Sound_Database/audio_and_txt_files	139	4000	4000	58304	1	58304	14.576	0.99996948	0.07628058	False	139	1b1	Lr	sc	Litt3200	COPD		lung	copd	1
icbhi2017	C:/项目/hls_step1_project/data/raw/icbhi2017/respiratory-sound-database/Respiratory_Sound_Database/Respiratory_Sound_Database/audio_and_txt_files/139_1b1_Pl_sc_Litt3200.wav	139_1b1_Pl_sc_Litt3200.wav	139_1b1_Pl_sc_Litt3200	.wav	audio_and_txt_files	C:/项目/hls_step1_project/data/raw/icbhi2017/respiratory-sound-database/Respiratory_Sound_Database/Respiratory_Sound_Database/audio_and_txt_files	139	4000	4000	58304	1	58304	14.576	0.99996948	0.12847793	False	139	1b1	Pl	sc	Litt3200	COPD		lung	copd	1
icbhi2017	C:/项目/hls_step1_project/data/raw/icbhi2017/respiratory-sound-database/Respiratory_Sound_Database/Respiratory_Sound_Database/audio_and_txt_files/139_1b1_Pr_sc_Litt3200.wav	139_1b1_Pr_sc_Litt3200.wav	139_1b1_Pr_sc_Litt3200	.wav	audio_and_txt_files	C:/项目/hls_step1_project/data/raw/icbhi2017/respiratory-sound-database/Respiratory_Sound_Database/Respiratory_Sound_Database/audio_and_txt_files	139	4000	4000	64960	1	64960	16.24	1.0	0.10047823	False	139	1b1	Pr	sc	Litt3200	COPD		lung	copd	1
icbhi2017	C:/项目/hls_step1_project/data/raw/icbhi2017/respiratory-sound-database/Respiratory_Sound_Database/Respiratory_Sound_Database/audio_and_txt_files/140_2b2_Ll_mc_LittC2SE.wav	140_2b2_Ll_mc_LittC2SE.wav	140_2b2_Ll_mc_LittC2SE	.wav	audio_and_txt_files	C:/项目/hls_step1_project/data/raw/icbhi2017/respiratory-sound-database/Respiratory_Sound_Database/Respiratory_Sound_Database/audio_and_txt_files	140	4000	4000	80000	1	80000	20.0	0.71617889	0.15686612	False	140	2b2	Ll	mc	LittC2SE	Pneumonia		lung	pneumonia	1
icbhi2017	C:/项目/hls_step1_project/data/raw/icbhi2017/respiratory-sound-database/Respiratory_Sound_Database/Respiratory_Sound_Database/audio_and_txt_files/140_2b2_Tc_mc_LittC2SE.wav	140_2b2_Tc_mc_LittC2SE.wav	140_2b2_Tc_mc_LittC2SE	.wav	audio_and_txt_files	C:/项目/hls_step1_project/data/raw/icbhi2017/respiratory-sound-database/Respiratory_Sound_Database/Respiratory_Sound_Database/audio_and_txt_files	140	4000	4000	80000	1	80000	20.0	0.48751193	0.07705808	False	140	2b2	Tc	mc	LittC2SE	Pneumonia		lung	pneumonia	1
icbhi2017	C:/项目/hls_step1_project/data/raw/icbhi2017/respiratory-sound-database/Respiratory_Sound_Database/Respiratory_Sound_Database/audio_and_txt_files/140_2b3_Ll_mc_LittC2SE.wav	140_2b3_Ll_mc_LittC2SE.wav	140_2b3_Ll_mc_LittC2SE	.wav	audio_and_txt_files	C:/项目/hls_step1_project/data/raw/icbhi2017/respiratory-sound-database/Respiratory_Sound_Database/Respiratory_Sound_Database/audio_and_txt_files	140	4000	4000	80000	1	80000	20.0	0.60331702	0.15166083	False	140	2b3	Ll	mc	LittC2SE	Pneumonia		lung	pneumonia	1
icbhi2017	C:/项目/hls_step1_project/data/raw/icbhi2017/respiratory-sound-database/Respiratory_Sound_Database/Respiratory_Sound_Database/audio_and_txt_files/140_2b3_Tc_mc_LittC2SE.wav	140_2b3_Tc_mc_LittC2SE.wav	140_2b3_Tc_mc_LittC2SE	.wav	audio_and_txt_files	C:/项目/hls_step1_project/data/raw/icbhi2017/respiratory-sound-database/Respiratory_Sound_Database/Respiratory_Sound_Database/audio_and_txt_files	140	4000	4000	80000	1	80000	20.0	0.76342684	0.15175542	False	140	2b3	Tc	mc	LittC2SE	Pneumonia		lung	pneumonia	1
icbhi2017	C:/项目/hls_step1_project/data/raw/icbhi2017/respiratory-sound-database/Respiratory_Sound_Database/Respiratory_Sound_Database/audio_and_txt_files/141_1b1_Pr_mc_LittC2SE.wav	141_1b1_Pr_mc_LittC2SE.wav	141_1b1_Pr_mc_LittC2SE	.wav	audio_and_txt_files	C:/项目/hls_step1_project/data/raw/icbhi2017/respiratory-sound-database/Respiratory_Sound_Database/Respiratory_Sound_Database/audio_and_txt_files	141	4000	4000	80000	1	80000	20.0	0.06510974	0.00766057	False	141	1b1	Pr	mc	LittC2SE	COPD		lung	copd	1
icbhi2017	C:/项目/hls_step1_project/data/raw/icbhi2017/respiratory-sound-database/Respiratory_Sound_Database/Respiratory_Sound_Database/audio_and_txt_files/141_1b2_Ar_mc_LittC2SE.wav	141_1b2_Ar_mc_LittC2SE.wav	141_1b2_Ar_mc_LittC2SE	.wav	audio_and_txt_files	C:/项目/hls_step1_project/data/raw/icbhi2017/respiratory-sound-database/Respiratory_Sound_Database/Respiratory_Sound_Database/audio_and_txt_files	141	4000	4000	80000	1	80000	20.0	0.49596083	0.03094509	False	141	1b2	Ar	mc	LittC2SE	COPD		lung	copd	1
icbhi2017	C:/项目/hls_step1_project/data/raw/icbhi2017/respiratory-sound-database/Respiratory_Sound_Database/Respiratory_Sound_Database/audio_and_txt_files/141_1b2_Lr_mc_LittC2SE.wav	141_1b2_Lr_mc_LittC2SE.wav	141_1b2_Lr_mc_LittC2SE	.wav	audio_and_txt_files	C:/项目/hls_step1_project/data/raw/icbhi2017/respiratory-sound-database/Respiratory_Sound_Database/Respiratory_Sound_Database/audio_and_txt_files	141	4000	4000	80000	1	80000	20.0	0.03030312	0.0056971	False	141	1b2	Lr	mc	LittC2SE	COPD		lung	copd	1
icbhi2017	C:/项目/hls_step1_project/data/raw/icbhi2017/respiratory-sound-database/Respiratory_Sound_Database/Respiratory_Sound_Database/audio_and_txt_files/141_1b2_Pr_mc_LittC2SE.wav	141_1b2_Pr_mc_LittC2SE.wav	141_1b2_Pr_mc_LittC2SE	.wav	audio_and_txt_files	C:/项目/hls_step1_project/data/raw/icbhi2017/respiratory-sound-database/Respiratory_Sound_Database/Respiratory_Sound_Database/audio_and_txt_files	141	4000	4000	80000	1	80000	20.0	0.07035466	0.00879234	False	141	1b2	Pr	mc	LittC2SE	COPD		lung	copd	1
icbhi2017	C:/项目/hls_step1_project/data/raw/icbhi2017/respiratory-sound-database/Respiratory_Sound_Database/Respiratory_Sound_Database/audio_and_txt_files/141_1b2_Tc_mc_LittC2SE.wav	141_1b2_Tc_mc_LittC2SE.wav	141_1b2_Tc_mc_LittC2SE	.wav	audio_and_txt_files	C:/项目/hls_step1_project/data/raw/icbhi2017/respiratory-sound-database/Respiratory_Sound_Database/Respiratory_Sound_Database/audio_and_txt_files	141	4000	4000	80000	1	80000	20.0	0.06715024	0.00565489	False	141	1b2	Tc	mc	LittC2SE	COPD		lung	copd	1
icbhi2017	C:/项目/hls_step1_project/data/raw/icbhi2017/respiratory-sound-database/Respiratory_Sound_Database/Respiratory_Sound_Database/audio_and_txt_files/141_1b3_Al_mc_LittC2SE.wav	141_1b3_Al_mc_LittC2SE.wav	141_1b3_Al_mc_LittC2SE	.wav	audio_and_txt_files	C:/项目/hls_step1_project/data/raw/icbhi2017/respiratory-sound-database/Respiratory_Sound_Database/Respiratory_Sound_Database/audio_and_txt_files	141	4000	4000	80000	1	80000	20.0	0.06916853	0.00807633	False	141	1b3	Al	mc	LittC2SE	COPD		lung	copd	1
icbhi2017	C:/项目/hls_step1_project/data/raw/icbhi2017/respiratory-sound-database/Respiratory_Sound_Database/Respiratory_Sound_Database/audio_and_txt_files/141_1b3_Ar_mc_LittC2SE.wav	141_1b3_Ar_mc_LittC2SE.wav	141_1b3_Ar_mc_LittC2SE	.wav	audio_and_txt_files	C:/项目/hls_step1_project/data/raw/icbhi2017/respiratory-sound-database/Respiratory_Sound_Database/Respiratory_Sound_Database/audio_and_txt_files	141	4000	4000	80000	1	80000	20.0	0.17746395	0.01688468	False	141	1b3	Ar	mc	LittC2SE	COPD		lung	copd	1
icbhi2017	C:/项目/hls_step1_project/data/raw/icbhi2017/respiratory-sound-database/Respiratory_Sound_Database/Respiratory_Sound_Database/audio_and_txt_files/141_1b3_Pr_mc_LittC2SE.wav	141_1b3_Pr_mc_LittC2SE.wav	141_1b3_Pr_mc_LittC2SE	.wav	audio_and_txt_files	C:/项目/hls_step1_project/data/raw/icbhi2017/respiratory-sound-database/Respiratory_Sound_Database/Respiratory_Sound_Database/audio_and_txt_files	141	4000	4000	80000	1	80000	20.0	0.13236301	0.00879021	False	141	1b3	Pr	mc	LittC2SE	COPD		lung	copd	1
icbhi2017	C:/项目/hls_step1_project/data/raw/icbhi2017/respiratory-sound-database/Respiratory_Sound_Database/Respiratory_Sound_Database/audio_and_txt_files/142_1b1_Pl_mc_LittC2SE.wav	142_1b1_Pl_mc_LittC2SE.wav	142_1b1_Pl_mc_LittC2SE	.wav	audio_and_txt_files	C:/项目/hls_step1_project/data/raw/icbhi2017/respiratory-sound-database/Respiratory_Sound_Database/Respiratory_Sound_Database/audio_and_txt_files	142	4000	4000	80000	1	80000	20.0	0.02291266	0.00389725	False	142	1b1	Pl	mc	LittC2SE	COPD		lung	copd	1
icbhi2017	C:/项目/hls_step1_project/data/raw/icbhi2017/respiratory-sound-database/Respiratory_Sound_Database/Respiratory_Sound_Database/audio_and_txt_files/143_1b1_Al_sc_Meditron.wav	143_1b1_Al_sc_Meditron.wav	143_1b1_Al_sc_Meditron	.wav	audio_and_txt_files	C:/项目/hls_step1_project/data/raw/icbhi2017/respiratory-sound-database/Respiratory_Sound_Database/Respiratory_Sound_Database/audio_and_txt_files	143	4000	4000	80000	1	80000	20.0	0.40498245	0.04529095	False	143	1b1	Al	sc	Meditron	Healthy		lung	healthy	0
icbhi2017	C:/项目/hls_step1_project/data/raw/icbhi2017/respiratory-sound-database/Respiratory_Sound_Database/Respiratory_Sound_Database/audio_and_txt_files/144_1b1_Al_sc_Meditron.wav	144_1b1_Al_sc_Meditron.wav	144_1b1_Al_sc_Meditron	.wav	audio_and_txt_files	C:/项目/hls_step1_project/data/raw/icbhi2017/respiratory-sound-database/Respiratory_Sound_Database/Respiratory_Sound_Database/audio_and_txt_files	144	4000	4000	79920	1	79920	19.98	0.55921388	0.07932015	False	144	1b1	Al	sc	Meditron	Healthy		lung	healthy	0
icbhi2017	C:/项目/hls_step1_project/data/raw/icbhi2017/respiratory-sound-database/Respiratory_Sound_Database/Respiratory_Sound_Database/audio_and_txt_files/144_1b1_Tc_sc_Meditron.wav	144_1b1_Tc_sc_Meditron.wav	144_1b1_Tc_sc_Meditron	.wav	audio_and_txt_files	C:/项目/hls_step1_project/data/raw/icbhi2017/respiratory-sound-database/Respiratory_Sound_Database/Respiratory_Sound_Database/audio_and_txt_files	144	4000	4000	80000	1	80000	20.0	0.2296675	0.04362393	False	144	1b1	Tc	sc	Meditron	Healthy		lung	healthy	0
icbhi2017	C:/项目/hls_step1_project/data/raw/icbhi2017/respiratory-sound-database/Respiratory_Sound_Database/Respiratory_Sound_Database/audio_and_txt_files/145_2b2_Al_mc_AKGC417L.wav	145_2b2_Al_mc_AKGC417L.wav	145_2b2_Al_mc_AKGC417L	.wav	audio_and_txt_files	C:/项目/hls_step1_project/data/raw/icbhi2017/respiratory-sound-database/Respiratory_Sound_Database/Respiratory_Sound_Database/audio_and_txt_files	145	4000	4000	80000	1	80000	20.0	0.33377773	0.05393825	False	145	2b2	Al	mc	AKGC417L	COPD		lung	copd	1
icbhi2017	C:/项目/hls_step1_project/data/raw/icbhi2017/respiratory-sound-database/Respiratory_Sound_Database/Respiratory_Sound_Database/audio_and_txt_files/145_2b2_Ar_mc_AKGC417L.wav	145_2b2_Ar_mc_AKGC417L.wav	145_2b2_Ar_mc_AKGC417L	.wav	audio_and_txt_files	C:/项目/hls_step1_project/data/raw/icbhi2017/respiratory-sound-database/Respiratory_Sound_Database/Respiratory_Sound_Database/audio_and_txt_files	145	4000	4000	80000	1	80000	20.0	0.314686	0.05565067	False	145	2b2	Ar	mc	AKGC417L	COPD		lung	copd	1
icbhi2017	C:/项目/hls_step1_project/data/raw/icbhi2017/respiratory-sound-database/Respiratory_Sound_Database/Respiratory_Sound_Database/audio_and_txt_files/145_2b2_Lr_mc_AKGC417L.wav	145_2b2_Lr_mc_AKGC417L.wav	145_2b2_Lr_mc_AKGC417L	.wav	audio_and_txt_files	C:/项目/hls_step1_project/data/raw/icbhi2017/respiratory-sound-database/Respiratory_Sound_Database/Respiratory_Sound_Database/audio_and_txt_files	145	4000	4000	80000	1	80000	20.0	0.29176244	0.03705401	False	145	2b2	Lr	mc	AKGC417L	COPD		lung	copd	1
icbhi2017	C:/项目/hls_step1_project/data/raw/icbhi2017/respiratory-sound-database/Respiratory_Sound_Database/Respiratory_Sound_Database/audio_and_txt_files/145_2b2_Pr_mc_AKGC417L.wav	145_2b2_Pr_mc_AKGC417L.wav	145_2b2_Pr_mc_AKGC417L	.wav	audio_and_txt_files	C:/项目/hls_step1_project/data/raw/icbhi2017/respiratory-sound-database/Respiratory_Sound_Database/Respiratory_Sound_Database/audio_and_txt_files	145	4000	4000	80000	1	80000	20.0	1.02011347	0.15099657	False	145	2b2	Pr	mc	AKGC417L	COPD		lung	copd	1
icbhi2017	C:/项目/hls_step1_project/data/raw/icbhi2017/respiratory-sound-database/Respiratory_Sound_Database/Respiratory_Sound_Database/audio_and_txt_files/145_3b2_Ar_mc_AKGC417L.wav	145_3b2_Ar_mc_AKGC417L.wav	145_3b2_Ar_mc_AKGC417L	.wav	audio_and_txt_files	C:/项目/hls_step1_project/data/raw/icbhi2017/respiratory-sound-database/Respiratory_Sound_Database/Respiratory_Sound_Database/audio_and_txt_files	145	4000	4000	80000	1	80000	20.0	0.70122164	0.1345866	False	145	3b2	Ar	mc	AKGC417L	COPD		lung	copd	1
icbhi2017	C:/项目/hls_step1_project/data/raw/icbhi2017/respiratory-sound-database/Respiratory_Sound_Database/Respiratory_Sound_Database/audio_and_txt_files/145_3b2_Lr_mc_AKGC417L.wav	145_3b2_Lr_mc_AKGC417L.wav	145_3b2_Lr_mc_AKGC417L	.wav	audio_and_txt_files	C:/项目/hls_step1_project/data/raw/icbhi2017/respiratory-sound-database/Respiratory_Sound_Database/Respiratory_Sound_Database/audio_and_txt_files	145	4000	4000	80000	1	80000	20.0	0.55064297	0.12500338	False	145	3b2	Lr	mc	AKGC417L	COPD		lung	copd	1
icbhi2017	C:/项目/hls_step1_project/data/raw/icbhi2017/respiratory-sound-database/Respiratory_Sound_Database/Respiratory_Sound_Database/audio_and_txt_files/145_3b4_Pl_mc_AKGC417L.wav	145_3b4_Pl_mc_AKGC417L.wav	145_3b4_Pl_mc_AKGC417L	.wav	audio_and_txt_files	C:/项目/hls_step1_project/data/raw/icbhi2017/respiratory-sound-database/Respiratory_Sound_Database/Respiratory_Sound_Database/audio_and_txt_files	145	4000	4000	80000	1	80000	20.0	1.00453365	0.3457222	False	145	3b4	Pl	mc	AKGC417L	COPD		lung	copd	1
icbhi2017	C:/项目/hls_step1_project/data/raw/icbhi2017/respiratory-sound-database/Respiratory_Sound_Database/Respiratory_Sound_Database/audio_and_txt_files/146_2b2_Pl_mc_AKGC417L.wav	146_2b2_Pl_mc_AKGC417L.wav	146_2b2_Pl_mc_AKGC417L	.wav	audio_and_txt_files	C:/项目/hls_step1_project/data/raw/icbhi2017/respiratory-sound-database/Respiratory_Sound_Database/Respiratory_Sound_Database/audio_and_txt_files	146	4000	4000	80000	1	80000	20.0	0.20894301	0.0189005	False	146	2b2	Pl	mc	AKGC417L	COPD		lung	copd	1
icbhi2017	C:/项目/hls_step1_project/data/raw/icbhi2017/respiratory-sound-database/Respiratory_Sound_Database/Respiratory_Sound_Database/audio_and_txt_files/146_2b4_Al_mc_AKGC417L.wav	146_2b4_Al_mc_AKGC417L.wav	146_2b4_Al_mc_AKGC417L	.wav	audio_and_txt_files	C:/项目/hls_step1_project/data/raw/icbhi2017/respiratory-sound-database/Respiratory_Sound_Database/Respiratory_Sound_Database/audio_and_txt_files	146	4000	4000	80000	1	80000	20.0	0.11492874	0.02693781	False	146	2b4	Al	mc	AKGC417L	COPD		lung	copd	1
icbhi2017	C:/项目/hls_step1_project/data/raw/icbhi2017/respiratory-sound-database/Respiratory_Sound_Database/Respiratory_Sound_Database/audio_and_txt_files/146_2b4_Ar_mc_AKGC417L.wav	146_2b4_Ar_mc_AKGC417L.wav	146_2b4_Ar_mc_AKGC417L	.wav	audio_and_txt_files	C:/项目/hls_step1_project/data/raw/icbhi2017/respiratory-sound-database/Respiratory_Sound_Database/Respiratory_Sound_Database/audio_and_txt_files	146	4000	4000	80000	1	80000	20.0	0.06181413	0.01039832	False	146	2b4	Ar	mc	AKGC417L	COPD		lung	copd	1
icbhi2017	C:/项目/hls_step1_project/data/raw/icbhi2017/respiratory-sound-database/Respiratory_Sound_Database/Respiratory_Sound_Database/audio_and_txt_files/146_2b4_Ll_mc_AKGC417L.wav	146_2b4_Ll_mc_AKGC417L.wav	146_2b4_Ll_mc_AKGC417L	.wav	audio_and_txt_files	C:/项目/hls_step1_project/data/raw/icbhi2017/respiratory-sound-database/Respiratory_Sound_Database/Respiratory_Sound_Database/audio_and_txt_files	146	4000	4000	80000	1	80000	20.0	0.08504033	0.0199925	False	146	2b4	Ll	mc	AKGC417L	COPD		lung	copd	1
icbhi2017	C:/项目/hls_step1_project/data/raw/icbhi2017/respiratory-sound-database/Respiratory_Sound_Database/Respiratory_Sound_Database/audio_and_txt_files/146_2b4_Lr_mc_AKGC417L.wav	146_2b4_Lr_mc_AKGC417L.wav	146_2b4_Lr_mc_AKGC417L	.wav	audio_and_txt_files	C:/项目/hls_step1_project/data/raw/icbhi2017/respiratory-sound-database/Respiratory_Sound_Database/Respiratory_Sound_Database/audio_and_txt_files	146	4000	4000	80000	1	80000	20.0	0.13627918	0.02290168	False	146	2b4	Lr	mc	AKGC417L	COPD		lung	copd	1
icbhi2017	C:/项目/hls_step1_project/data/raw/icbhi2017/respiratory-sound-database/Respiratory_Sound_Database/Respiratory_Sound_Database/audio_and_txt_files/146_2b4_Pr_mc_AKGC417L.wav	146_2b4_Pr_mc_AKGC417L.wav	146_2b4_Pr_mc_AKGC417L	.wav	audio_and_txt_files	C:/项目/hls_step1_project/data/raw/icbhi2017/respiratory-sound-database/Respiratory_Sound_Database/Respiratory_Sound_Database/audio_and_txt_files	146	4000	4000	80000	1	80000	20.0	0.01447959	0.00276218	False	146	2b4	Pr	mc	AKGC417L	COPD		lung	copd	1
icbhi2017	C:/项目/hls_step1_project/data/raw/icbhi2017/respiratory-sound-database/Respiratory_Sound_Database/Respiratory_Sound_Database/audio_and_txt_files/146_8p3_Al_mc_AKGC417L.wav	146_8p3_Al_mc_AKGC417L.wav	146_8p3_Al_mc_AKGC417L	.wav	audio_and_txt_files	C:/项目/hls_step1_project/data/raw/icbhi2017/respiratory-sound-database/Respiratory_Sound_Database/Respiratory_Sound_Database/audio_and_txt_files	146	4000	4000	80000	1	80000	20.0	0.22654107	0.03922182	False	146	8p3	Al	mc	AKGC417L	COPD		lung	copd	1
icbhi2017	C:/项目/hls_step1_project/data/raw/icbhi2017/respiratory-sound-database/Respiratory_Sound_Database/Respiratory_Sound_Database/audio_and_txt_files/146_8p3_Ar_mc_AKGC417L.wav	146_8p3_Ar_mc_AKGC417L.wav	146_8p3_Ar_mc_AKGC417L	.wav	audio_and_txt_files	C:/项目/hls_step1_project/data/raw/icbhi2017/respiratory-sound-database/Respiratory_Sound_Database/Respiratory_Sound_Database/audio_and_txt_files	146	4000	4000	80000	1	80000	20.0	0.27718669	0.04114318	False	146	8p3	Ar	mc	AKGC417L	COPD		lung	copd	1
icbhi2017	C:/项目/hls_step1_project/data/raw/icbhi2017/respiratory-sound-database/Respiratory_Sound_Database/Respiratory_Sound_Database/audio_and_txt_files/146_8p3_Lr_mc_AKGC417L.wav	146_8p3_Lr_mc_AKGC417L.wav	146_8p3_Lr_mc_AKGC417L	.wav	audio_and_txt_files	C:/项目/hls_step1_project/data/raw/icbhi2017/respiratory-sound-database/Respiratory_Sound_Database/Respiratory_Sound_Database/audio_and_txt_files	146	4000	4000	80000	1	80000	20.0	0.1164156	0.02128219	False	146	8p3	Lr	mc	AKGC417L	COPD		lung	copd	1
icbhi2017	C:/项目/hls_step1_project/data/raw/icbhi2017/respiratory-sound-database/Respiratory_Sound_Database/Respiratory_Sound_Database/audio_and_txt_files/146_8p3_Pl_mc_AKGC417L.wav	146_8p3_Pl_mc_AKGC417L.wav	146_8p3_Pl_mc_AKGC417L	.wav	audio_and_txt_files	C:/项目/hls_step1_project/data/raw/icbhi2017/respiratory-sound-database/Respiratory_Sound_Database/Respiratory_Sound_Database/audio_and_txt_files	146	4000	4000	80000	1	80000	20.0	0.01291727	0.00244148	False	146	8p3	Pl	mc	AKGC417L	COPD		lung	copd	1
icbhi2017	C:/项目/hls_step1_project/data/raw/icbhi2017/respiratory-sound-database/Respiratory_Sound_Database/Respiratory_Sound_Database/audio_and_txt_files/146_8p3_Pr_mc_AKGC417L.wav	146_8p3_Pr_mc_AKGC417L.wav	146_8p3_Pr_mc_AKGC417L	.wav	audio_and_txt_files	C:/项目/hls_step1_project/data/raw/icbhi2017/respiratory-sound-database/Respiratory_Sound_Database/Respiratory_Sound_Database/audio_and_txt_files	146	4000	4000	80000	1	80000	20.0	0.04496298	0.00616021	False	146	8p3	Pr	mc	AKGC417L	COPD		lung	copd	1
icbhi2017	C:/项目/hls_step1_project/data/raw/icbhi2017/respiratory-sound-database/Respiratory_Sound_Database/Respiratory_Sound_Database/audio_and_txt_files/147_1b2_Tc_mc_AKGC417L.wav	147_1b2_Tc_mc_AKGC417L.wav	147_1b2_Tc_mc_AKGC417L	.wav	audio_and_txt_files	C:/项目/hls_step1_project/data/raw/icbhi2017/respiratory-sound-database/Respiratory_Sound_Database/Respiratory_Sound_Database/audio_and_txt_files	147	4000	4000	80000	1	80000	20.0	1.01191068	0.14314695	False	147	1b2	Tc	mc	AKGC417L	COPD		lung	copd	1
icbhi2017	C:/项目/hls_step1_project/data/raw/icbhi2017/respiratory-sound-database/Respiratory_Sound_Database/Respiratory_Sound_Database/audio_and_txt_files/147_1b3_Tc_mc_AKGC417L.wav	147_1b3_Tc_mc_AKGC417L.wav	147_1b3_Tc_mc_AKGC417L	.wav	audio_and_txt_files	C:/项目/hls_step1_project/data/raw/icbhi2017/respiratory-sound-database/Respiratory_Sound_Database/Respiratory_Sound_Database/audio_and_txt_files	147	4000	4000	80000	1	80000	20.0	1.01166165	0.28609696	False	147	1b3	Tc	mc	AKGC417L	COPD		lung	copd	1
icbhi2017	C:/项目/hls_step1_project/data/raw/icbhi2017/respiratory-sound-database/Respiratory_Sound_Database/Respiratory_Sound_Database/audio_and_txt_files/147_1b4_Tc_mc_AKGC417L.wav	147_1b4_Tc_mc_AKGC417L.wav	147_1b4_Tc_mc_AKGC417L	.wav	audio_and_txt_files	C:/项目/hls_step1_project/data/raw/icbhi2017/respiratory-sound-database/Respiratory_Sound_Database/Respiratory_Sound_Database/audio_and_txt_files	147	4000	4000	80000	1	80000	20.0	1.01168966	0.17568406	False	147	1b4	Tc	mc	AKGC417L	COPD		lung	copd	1
icbhi2017	C:/项目/hls_step1_project/data/raw/icbhi2017/respiratory-sound-database/Respiratory_Sound_Database/Respiratory_Sound_Database/audio_and_txt_files/147_2b2_Al_mc_AKGC417L.wav	147_2b2_Al_mc_AKGC417L.wav	147_2b2_Al_mc_AKGC417L	.wav	audio_and_txt_files	C:/项目/hls_step1_project/data/raw/icbhi2017/respiratory-sound-database/Respiratory_Sound_Database/Respiratory_Sound_Database/audio_and_txt_files	147	4000	4000	80000	1	80000	20.0	1.00755203	0.27153033	False	147	2b2	Al	mc	AKGC417L	COPD		lung	copd	1
icbhi2017	C:/项目/hls_step1_project/data/raw/icbhi2017/respiratory-sound-database/Respiratory_Sound_Database/Respiratory_Sound_Database/audio_and_txt_files/147_2b2_Ar_mc_AKGC417L.wav	147_2b2_Ar_mc_AKGC417L.wav	147_2b2_Ar_mc_AKGC417L	.wav	audio_and_txt_files	C:/项目/hls_step1_project/data/raw/icbhi2017/respiratory-sound-database/Respiratory_Sound_Database/Respiratory_Sound_Database/audio_and_txt_files	147	4000	4000	80000	1	80000	20.0	1.03606367	0.31777567	False	147	2b2	Ar	mc	AKGC417L	COPD		lung	copd	1
icbhi2017	C:/项目/hls_step1_project/data/raw/icbhi2017/respiratory-sound-database/Respiratory_Sound_Database/Respiratory_Sound_Database/audio_and_txt_files/147_2b2_Pl_mc_AKGC417L.wav	147_2b2_Pl_mc_AKGC417L.wav	147_2b2_Pl_mc_AKGC417L	.wav	audio_and_txt_files	C:/项目/hls_step1_project/data/raw/icbhi2017/respiratory-sound-database/Respiratory_Sound_Database/Respiratory_Sound_Database/audio_and_txt_files	147	4000	4000	80000	1	80000	20.0	1.00106657	0.13788575	False	147	2b2	Pl	mc	AKGC417L	COPD		lung	copd	1
icbhi2017	C:/项目/hls_step1_project/data/raw/icbhi2017/respiratory-sound-database/Respiratory_Sound_Database/Respiratory_Sound_Database/audio_and_txt_files/147_2b3_Al_mc_AKGC417L.wav	147_2b3_Al_mc_AKGC417L.wav	147_2b3_Al_mc_AKGC417L	.wav	audio_and_txt_files	C:/项目/hls_step1_project/data/raw/icbhi2017/respiratory-sound-database/Respiratory_Sound_Database/Respiratory_Sound_Database/audio_and_txt_files	147	4000	4000	80000	1	80000	20.0	1.01517057	0.29473147	False	147	2b3	Al	mc	AKGC417L	COPD		lung	copd	1
icbhi2017	C:/项目/hls_step1_project/data/raw/icbhi2017/respiratory-sound-database/Respiratory_Sound_Database/Respiratory_Sound_Database/audio_and_txt_files/147_2b3_Ar_mc_AKGC417L.wav	147_2b3_Ar_mc_AKGC417L.wav	147_2b3_Ar_mc_AKGC417L	.wav	audio_and_txt_files	C:/项目/hls_step1_project/data/raw/icbhi2017/respiratory-sound-database/Respiratory_Sound_Database/Respiratory_Sound_Database/audio_and_txt_files	147	4000	4000	80000	1	80000	20.0	1.00985563	0.35973361	False	147	2b3	Ar	mc	AKGC417L	COPD		lung	copd	1
icbhi2017	C:/项目/hls_step1_project/data/raw/icbhi2017/respiratory-sound-database/Respiratory_Sound_Database/Respiratory_Sound_Database/audio_and_txt_files/147_2b3_Ll_mc_AKGC417L.wav	147_2b3_Ll_mc_AKGC417L.wav	147_2b3_Ll_mc_AKGC417L	.wav	audio_and_txt_files	C:/项目/hls_step1_project/data/raw/icbhi2017/respiratory-sound-database/Respiratory_Sound_Database/Respiratory_Sound_Database/audio_and_txt_files	147	4000	4000	80000	1	80000	20.0	1.02426815	0.33403981	False	147	2b3	Ll	mc	AKGC417L	COPD		lung	copd	1
icbhi2017	C:/项目/hls_step1_project/data/raw/icbhi2017/respiratory-sound-database/Respiratory_Sound_Database/Respiratory_Sound_Database/audio_and_txt_files/147_2b3_Lr_mc_AKGC417L.wav	147_2b3_Lr_mc_AKGC417L.wav	147_2b3_Lr_mc_AKGC417L	.wav	audio_and_txt_files	C:/项目/hls_step1_project/data/raw/icbhi2017/respiratory-sound-database/Respiratory_Sound_Database/Respiratory_Sound_Database/audio_and_txt_files	147	4000	4000	80000	1	80000	20.0	1.00320852	0.1844999	False	147	2b3	Lr	mc	AKGC417L	COPD		lung	copd	1
icbhi2017	C:/项目/hls_step1_project/data/raw/icbhi2017/respiratory-sound-database/Respiratory_Sound_Database/Respiratory_Sound_Database/audio_and_txt_files/147_2b3_Pl_mc_AKGC417L.wav	147_2b3_Pl_mc_AKGC417L.wav	147_2b3_Pl_mc_AKGC417L	.wav	audio_and_txt_files	C:/项目/hls_step1_project/data/raw/icbhi2017/respiratory-sound-database/Respiratory_Sound_Database/Respiratory_Sound_Database/audio_and_txt_files	147	4000	4000	80000	1	80000	20.0	1.03322351	0.55054468	False	147	2b3	Pl	mc	AKGC417L	COPD		lung	copd	1
icbhi2017	C:/项目/hls_step1_project/data/raw/icbhi2017/respiratory-sound-database/Respiratory_Sound_Database/Respiratory_Sound_Database/audio_and_txt_files/147_2b4_Al_mc_AKGC417L.wav	147_2b4_Al_mc_AKGC417L.wav	147_2b4_Al_mc_AKGC417L	.wav	audio_and_txt_files	C:/项目/hls_step1_project/data/raw/icbhi2017/respiratory-sound-database/Respiratory_Sound_Database/Respiratory_Sound_Database/audio_and_txt_files	147	4000	4000	80000	1	80000	20.0	1.00914311	0.27797297	False	147	2b4	Al	mc	AKGC417L	COPD		lung	copd	1
icbhi2017	C:/项目/hls_step1_project/data/raw/icbhi2017/respiratory-sound-database/Respiratory_Sound_Database/Respiratory_Sound_Database/audio_and_txt_files/147_2b4_Ar_mc_AKGC417L.wav	147_2b4_Ar_mc_AKGC417L.wav	147_2b4_Ar_mc_AKGC417L	.wav	audio_and_txt_files	C:/项目/hls_step1_project/data/raw/icbhi2017/respiratory-sound-database/Respiratory_Sound_Database/Respiratory_Sound_Database/audio_and_txt_files	147	4000	4000	80000	1	80000	20.0	1.01313853	0.3862434	False	147	2b4	Ar	mc	AKGC417L	COPD		lung	copd	1
icbhi2017	C:/项目/hls_step1_project/data/raw/icbhi2017/respiratory-sound-database/Respiratory_Sound_Database/Respiratory_Sound_Database/audio_and_txt_files/147_2b4_Ll_mc_AKGC417L.wav	147_2b4_Ll_mc_AKGC417L.wav	147_2b4_Ll_mc_AKGC417L	.wav	audio_and_txt_files	C:/项目/hls_step1_project/data/raw/icbhi2017/respiratory-sound-database/Respiratory_Sound_Database/Respiratory_Sound_Database/audio_and_txt_files	147	4000	4000	80000	1	80000	20.0	1.01212335	0.30155337	False	147	2b4	Ll	mc	AKGC417L	COPD		lung	copd	1
icbhi2017	C:/项目/hls_step1_project/data/raw/icbhi2017/respiratory-sound-database/Respiratory_Sound_Database/Respiratory_Sound_Database/audio_and_txt_files/147_2b4_Lr_mc_AKGC417L.wav	147_2b4_Lr_mc_AKGC417L.wav	147_2b4_Lr_mc_AKGC417L	.wav	audio_and_txt_files	C:/项目/hls_step1_project/data/raw/icbhi2017/respiratory-sound-database/Respiratory_Sound_Database/Respiratory_Sound_Database/audio_and_txt_files	147	4000	4000	80000	1	80000	20.0	1.00142312	0.19134314	False	147	2b4	Lr	mc	AKGC417L	COPD		lung	copd	1
icbhi2017	C:/项目/hls_step1_project/data/raw/icbhi2017/respiratory-sound-database/Respiratory_Sound_Database/Respiratory_Sound_Database/audio_and_txt_files/147_2b4_Pl_mc_AKGC417L.wav	147_2b4_Pl_mc_AKGC417L.wav	147_2b4_Pl_mc_AKGC417L	.wav	audio_and_txt_files	C:/项目/hls_step1_project/data/raw/icbhi2017/respiratory-sound-database/Respiratory_Sound_Database/Respiratory_Sound_Database/audio_and_txt_files	147	4000	4000	80000	1	80000	20.0	1.00349379	0.23183347	False	147	2b4	Pl	mc	AKGC417L	COPD		lung	copd	1
icbhi2017	C:/项目/hls_step1_project/data/raw/icbhi2017/respiratory-sound-database/Respiratory_Sound_Database/Respiratory_Sound_Database/audio_and_txt_files/148_1b1_Al_sc_Meditron.wav	148_1b1_Al_sc_Meditron.wav	148_1b1_Al_sc_Meditron	.wav	audio_and_txt_files	C:/项目/hls_step1_project/data/raw/icbhi2017/respiratory-sound-database/Respiratory_Sound_Database/Respiratory_Sound_Database/audio_and_txt_files	148	4000	4000	80000	1	80000	20.0	0.49945363	0.07491898	False	148	1b1	Al	sc	Meditron	URTI		lung	urti	1
icbhi2017	C:/项目/hls_step1_project/data/raw/icbhi2017/respiratory-sound-database/Respiratory_Sound_Database/Respiratory_Sound_Database/audio_and_txt_files/149_1b1_Al_sc_Meditron.wav	149_1b1_Al_sc_Meditron.wav	149_1b1_Al_sc_Meditron	.wav	audio_and_txt_files	C:/项目/hls_step1_project/data/raw/icbhi2017/respiratory-sound-database/Respiratory_Sound_Database/Respiratory_Sound_Database/audio_and_txt_files	149	4000	4000	80000	1	80000	20.0	0.46524084	0.06478371	False	149	1b1	Al	sc	Meditron	Bronchiolitis		lung	bronchiolitis	1
icbhi2017	C:/项目/hls_step1_project/data/raw/icbhi2017/respiratory-sound-database/Respiratory_Sound_Database/Respiratory_Sound_Database/audio_and_txt_files/149_1b1_Lr_sc_Meditron.wav	149_1b1_Lr_sc_Meditron.wav	149_1b1_Lr_sc_Meditron	.wav	audio_and_txt_files	C:/项目/hls_step1_project/data/raw/icbhi2017/respiratory-sound-database/Respiratory_Sound_Database/Respiratory_Sound_Database/audio_and_txt_files	149	4000	4000	80000	1	80000	20.0	0.15052229	0.02412396	False	149	1b1	Lr	sc	Meditron	Bronchiolitis		lung	bronchiolitis	1
icbhi2017	C:/项目/hls_step1_project/data/raw/icbhi2017/respiratory-sound-database/Respiratory_Sound_Database/Respiratory_Sound_Database/audio_and_txt_files/149_1b1_Pl_sc_Meditron.wav	149_1b1_Pl_sc_Meditron.wav	149_1b1_Pl_sc_Meditron	.wav	audio_and_txt_files	C:/项目/hls_step1_project/data/raw/icbhi2017/respiratory-sound-database/Respiratory_Sound_Database/Respiratory_Sound_Database/audio_and_txt_files	149	4000	4000	80000	1	80000	20.0	1.00087118	0.1624894	False	149	1b1	Pl	sc	Meditron	Bronchiolitis		lung	bronchiolitis	1
icbhi2017	C:/项目/hls_step1_project/data/raw/icbhi2017/respiratory-sound-database/Respiratory_Sound_Database/Respiratory_Sound_Database/audio_and_txt_files/150_1b2_Al_sc_Meditron.wav	150_1b2_Al_sc_Meditron.wav	150_1b2_Al_sc_Meditron	.wav	audio_and_txt_files	C:/项目/hls_step1_project/data/raw/icbhi2017/respiratory-sound-database/Respiratory_Sound_Database/Respiratory_Sound_Database/audio_and_txt_files	150	4000	4000	80000	1	80000	20.0	0.99818432	0.12337406	False	150	1b2	Al	sc	Meditron	URTI		lung	urti	1
icbhi2017	C:/项目/hls_step1_project/data/raw/icbhi2017/respiratory-sound-database/Respiratory_Sound_Database/Respiratory_Sound_Database/audio_and_txt_files/151_2p2_Al_mc_AKGC417L.wav	151_2p2_Al_mc_AKGC417L.wav	151_2p2_Al_mc_AKGC417L	.wav	audio_and_txt_files	C:/项目/hls_step1_project/data/raw/icbhi2017/respiratory-sound-database/Respiratory_Sound_Database/Respiratory_Sound_Database/audio_and_txt_files	151	4000	4000	80000	1	80000	20.0	1.00316811	0.20214926	False	151	2p2	Al	mc	AKGC417L	COPD		lung	copd	1
icbhi2017	C:/项目/hls_step1_project/data/raw/icbhi2017/respiratory-sound-database/Respiratory_Sound_Database/Respiratory_Sound_Database/audio_and_txt_files/151_2p2_Ar_mc_AKGC417L.wav	151_2p2_Ar_mc_AKGC417L.wav	151_2p2_Ar_mc_AKGC417L	.wav	audio_and_txt_files	C:/项目/hls_step1_project/data/raw/icbhi2017/respiratory-sound-database/Respiratory_Sound_Database/Respiratory_Sound_Database/audio_and_txt_files	151	4000	4000	80000	1	80000	20.0	0.03228484	0.00503192	False	151	2p2	Ar	mc	AKGC417L	COPD		lung	copd	1
icbhi2017	C:/项目/hls_step1_project/data/raw/icbhi2017/respiratory-sound-database/Respiratory_Sound_Database/Respiratory_Sound_Database/audio_and_txt_files/151_2p2_Ll_mc_AKGC417L.wav	151_2p2_Ll_mc_AKGC417L.wav	151_2p2_Ll_mc_AKGC417L	.wav	audio_and_txt_files	C:/项目/hls_step1_project/data/raw/icbhi2017/respiratory-sound-database/Respiratory_Sound_Database/Respiratory_Sound_Database/audio_and_txt_files	151	4000	4000	80000	1	80000	20.0	1.01566648	0.34068877	False	151	2p2	Ll	mc	AKGC417L	COPD		lung	copd	1
icbhi2017	C:/项目/hls_step1_project/data/raw/icbhi2017/respiratory-sound-database/Respiratory_Sound_Database/Respiratory_Sound_Database/audio_and_txt_files/151_2p2_Lr_mc_AKGC417L.wav	151_2p2_Lr_mc_AKGC417L.wav	151_2p2_Lr_mc_AKGC417L	.wav	audio_and_txt_files	C:/项目/hls_step1_project/data/raw/icbhi2017/respiratory-sound-database/Respiratory_Sound_Database/Respiratory_Sound_Database/audio_and_txt_files	151	4000	4000	80000	1	80000	20.0	0.90106577	0.11082872	False	151	2p2	Lr	mc	AKGC417L	COPD		lung	copd	1
icbhi2017	C:/项目/hls_step1_project/data/raw/icbhi2017/respiratory-sound-database/Respiratory_Sound_Database/Respiratory_Sound_Database/audio_and_txt_files/151_2p2_Pl_mc_AKGC417L.wav	151_2p2_Pl_mc_AKGC417L.wav	151_2p2_Pl_mc_AKGC417L	.wav	audio_and_txt_files	C:/项目/hls_step1_project/data/raw/icbhi2017/respiratory-sound-database/Respiratory_Sound_Database/Respiratory_Sound_Database/audio_and_txt_files	151	4000	4000	80000	1	80000	20.0	1.01497221	0.19051856	False	151	2p2	Pl	mc	AKGC417L	COPD		lung	copd	1
icbhi2017	C:/项目/hls_step1_project/data/raw/icbhi2017/respiratory-sound-database/Respiratory_Sound_Database/Respiratory_Sound_Database/audio_and_txt_files/151_2p2_Pr_mc_AKGC417L.wav	151_2p2_Pr_mc_AKGC417L.wav	151_2p2_Pr_mc_AKGC417L	.wav	audio_and_txt_files	C:/项目/hls_step1_project/data/raw/icbhi2017/respiratory-sound-database/Respiratory_Sound_Database/Respiratory_Sound_Database/audio_and_txt_files	151	4000	4000	80000	1	80000	20.0	1.00157142	0.2031571	False	151	2p2	Pr	mc	AKGC417L	COPD		lung	copd	1
icbhi2017	C:/项目/hls_step1_project/data/raw/icbhi2017/respiratory-sound-database/Respiratory_Sound_Database/Respiratory_Sound_Database/audio_and_txt_files/151_2p2_Tc_mc_AKGC417L.wav	151_2p2_Tc_mc_AKGC417L.wav	151_2p2_Tc_mc_AKGC417L	.wav	audio_and_txt_files	C:/项目/hls_step1_project/data/raw/icbhi2017/respiratory-sound-database/Respiratory_Sound_Database/Respiratory_Sound_Database/audio_and_txt_files	151	4000	4000	80000	1	80000	20.0	0.55578941	0.09211102	False	151	2p2	Tc	mc	AKGC417L	COPD		lung	copd	1
icbhi2017	C:/项目/hls_step1_project/data/raw/icbhi2017/respiratory-sound-database/Respiratory_Sound_Database/Respiratory_Sound_Database/audio_and_txt_files/151_2p3_Al_mc_AKGC417L.wav	151_2p3_Al_mc_AKGC417L.wav	151_2p3_Al_mc_AKGC417L	.wav	audio_and_txt_files	C:/项目/hls_step1_project/data/raw/icbhi2017/respiratory-sound-database/Respiratory_Sound_Database/Respiratory_Sound_Database/audio_and_txt_files	151	4000	4000	80000	1	80000	20.0	1.00744057	0.50713897	False	151	2p3	Al	mc	AKGC417L	COPD		lung	copd	1
icbhi2017	C:/项目/hls_step1_project/data/raw/icbhi2017/respiratory-sound-database/Respiratory_Sound_Database/Respiratory_Sound_Database/audio_and_txt_files/151_2p3_Ar_mc_AKGC417L.wav	151_2p3_Ar_mc_AKGC417L.wav	151_2p3_Ar_mc_AKGC417L	.wav	audio_and_txt_files	C:/项目/hls_step1_project/data/raw/icbhi2017/respiratory-sound-database/Respiratory_Sound_Database/Respiratory_Sound_Database/audio_and_txt_files	151	4000	4000	80000	1	80000	20.0	1.00212717	0.22772913	False	151	2p3	Ar	mc	AKGC417L	COPD		lung	copd	1
icbhi2017	C:/项目/hls_step1_project/data/raw/icbhi2017/respiratory-sound-database/Respiratory_Sound_Database/Respiratory_Sound_Database/audio_and_txt_files/151_2p3_Ll_mc_AKGC417L.wav	151_2p3_Ll_mc_AKGC417L.wav	151_2p3_Ll_mc_AKGC417L	.wav	audio_and_txt_files	C:/项目/hls_step1_project/data/raw/icbhi2017/respiratory-sound-database/Respiratory_Sound_Database/Respiratory_Sound_Database/audio_and_txt_files	151	4000	4000	80000	1	80000	20.0	1.0130167	0.39979884	False	151	2p3	Ll	mc	AKGC417L	COPD		lung	copd	1
icbhi2017	C:/项目/hls_step1_project/data/raw/icbhi2017/respiratory-sound-database/Respiratory_Sound_Database/Respiratory_Sound_Database/audio_and_txt_files/151_2p3_Lr_mc_AKGC417L.wav	151_2p3_Lr_mc_AKGC417L.wav	151_2p3_Lr_mc_AKGC417L	.wav	audio_and_txt_files	C:/项目/hls_step1_project/data/raw/icbhi2017/respiratory-sound-database/Respiratory_Sound_Database/Respiratory_Sound_Database/audio_and_txt_files	151	4000	4000	80000	1	80000	20.0	1.00805664	0.28636512	False	151	2p3	Lr	mc	AKGC417L	COPD		lung	copd	1
icbhi2017	C:/项目/hls_step1_project/data/raw/icbhi2017/respiratory-sound-database/Respiratory_Sound_Database/Respiratory_Sound_Database/audio_and_txt_files/151_2p3_Pl_mc_AKGC417L.wav	151_2p3_Pl_mc_AKGC417L.wav	151_2p3_Pl_mc_AKGC417L	.wav	audio_and_txt_files	C:/项目/hls_step1_project/data/raw/icbhi2017/respiratory-sound-database/Respiratory_Sound_Database/Respiratory_Sound_Database/audio_and_txt_files	151	4000	4000	80000	1	80000	20.0	1.01031804	0.20126632	False	151	2p3	Pl	mc	AKGC417L	COPD		lung	copd	1
icbhi2017	C:/项目/hls_step1_project/data/raw/icbhi2017/respiratory-sound-database/Respiratory_Sound_Database/Respiratory_Sound_Database/audio_and_txt_files/151_2p3_Pr_mc_AKGC417L.wav	151_2p3_Pr_mc_AKGC417L.wav	151_2p3_Pr_mc_AKGC417L	.wav	audio_and_txt_files	C:/项目/hls_step1_project/data/raw/icbhi2017/respiratory-sound-database/Respiratory_Sound_Database/Respiratory_Sound_Database/audio_and_txt_files	151	4000	4000	80000	1	80000	20.0	0.72938603	0.18711504	False	151	2p3	Pr	mc	AKGC417L	COPD		lung	copd	1
icbhi2017	C:/项目/hls_step1_project/data/raw/icbhi2017/respiratory-sound-database/Respiratory_Sound_Database/Respiratory_Sound_Database/audio_and_txt_files/151_2p3_Tc_mc_AKGC417L.wav	151_2p3_Tc_mc_AKGC417L.wav	151_2p3_Tc_mc_AKGC417L	.wav	audio_and_txt_files	C:/项目/hls_step1_project/data/raw/icbhi2017/respiratory-sound-database/Respiratory_Sound_Database/Respiratory_Sound_Database/audio_and_txt_files	151	4000	4000	80000	1	80000	20.0	1.00670457	0.24436766	False	151	2p3	Tc	mc	AKGC417L	COPD		lung	copd	1
icbhi2017	C:/项目/hls_step1_project/data/raw/icbhi2017/respiratory-sound-database/Respiratory_Sound_Database/Respiratory_Sound_Database/audio_and_txt_files/151_2p4_Al_mc_AKGC417L.wav	151_2p4_Al_mc_AKGC417L.wav	151_2p4_Al_mc_AKGC417L	.wav	audio_and_txt_files	C:/项目/hls_step1_project/data/raw/icbhi2017/respiratory-sound-database/Respiratory_Sound_Database/Respiratory_Sound_Database/audio_and_txt_files	151	4000	4000	80000	1	80000	20.0	1.00752783	0.33400187	False	151	2p4	Al	mc	AKGC417L	COPD		lung	copd	1
icbhi2017	C:/项目/hls_step1_project/data/raw/icbhi2017/respiratory-sound-database/Respiratory_Sound_Database/Respiratory_Sound_Database/audio_and_txt_files/151_2p4_Ar_mc_AKGC417L.wav	151_2p4_Ar_mc_AKGC417L.wav	151_2p4_Ar_mc_AKGC417L	.wav	audio_and_txt_files	C:/项目/hls_step1_project/data/raw/icbhi2017/respiratory-sound-database/Respiratory_Sound_Database/Respiratory_Sound_Database/audio_and_txt_files	151	4000	4000	80000	1	80000	20.0	1.01079881	0.25871915	False	151	2p4	Ar	mc	AKGC417L	COPD		lung	copd	1
icbhi2017	C:/项目/hls_step1_project/data/raw/icbhi2017/respiratory-sound-database/Respiratory_Sound_Database/Respiratory_Sound_Database/audio_and_txt_files/151_2p4_Ll_mc_AKGC417L.wav	151_2p4_Ll_mc_AKGC417L.wav	151_2p4_Ll_mc_AKGC417L	.wav	audio_and_txt_files	C:/项目/hls_step1_project/data/raw/icbhi2017/respiratory-sound-database/Respiratory_Sound_Database/Respiratory_Sound_Database/audio_and_txt_files	151	4000	4000	80000	1	80000	20.0	1.01742661	0.44492921	False	151	2p4	Ll	mc	AKGC417L	COPD		lung	copd	1
icbhi2017	C:/项目/hls_step1_project/data/raw/icbhi2017/respiratory-sound-database/Respiratory_Sound_Database/Respiratory_Sound_Database/audio_and_txt_files/151_2p4_Lr_mc_AKGC417L.wav	151_2p4_Lr_mc_AKGC417L.wav	151_2p4_Lr_mc_AKGC417L	.wav	audio_and_txt_files	C:/项目/hls_step1_project/data/raw/icbhi2017/respiratory-sound-database/Respiratory_Sound_Database/Respiratory_Sound_Database/audio_and_txt_files	151	4000	4000	80000	1	80000	20.0	1.03573775	0.35509539	False	151	2p4	Lr	mc	AKGC417L	COPD		lung	copd	1
icbhi2017	C:/项目/hls_step1_project/data/raw/icbhi2017/respiratory-sound-database/Respiratory_Sound_Database/Respiratory_Sound_Database/audio_and_txt_files/151_2p4_Pl_mc_AKGC417L.wav	151_2p4_Pl_mc_AKGC417L.wav	151_2p4_Pl_mc_AKGC417L	.wav	audio_and_txt_files	C:/项目/hls_step1_project/data/raw/icbhi2017/respiratory-sound-database/Respiratory_Sound_Database/Respiratory_Sound_Database/audio_and_txt_files	151	4000	4000	80000	1	80000	20.0	1.02078915	0.26695395	False	151	2p4	Pl	mc	AKGC417L	COPD		lung	copd	1
icbhi2017	C:/项目/hls_step1_project/data/raw/icbhi2017/respiratory-sound-database/Respiratory_Sound_Database/Respiratory_Sound_Database/audio_and_txt_files/151_2p4_Pr_mc_AKGC417L.wav	151_2p4_Pr_mc_AKGC417L.wav	151_2p4_Pr_mc_AKGC417L	.wav	audio_and_txt_files	C:/项目/hls_step1_project/data/raw/icbhi2017/respiratory-sound-database/Respiratory_Sound_Database/Respiratory_Sound_Database/audio_and_txt_files	151	4000	4000	80000	1	80000	20.0	1.0112685	0.21673167	False	151	2p4	Pr	mc	AKGC417L	COPD		lung	copd	1
icbhi2017	C:/项目/hls_step1_project/data/raw/icbhi2017/respiratory-sound-database/Respiratory_Sound_Database/Respiratory_Sound_Database/audio_and_txt_files/151_2p4_Tc_mc_AKGC417L.wav	151_2p4_Tc_mc_AKGC417L.wav	151_2p4_Tc_mc_AKGC417L	.wav	audio_and_txt_files	C:/项目/hls_step1_project/data/raw/icbhi2017/respiratory-sound-database/Respiratory_Sound_Database/Respiratory_Sound_Database/audio_and_txt_files	151	4000	4000	80000	1	80000	20.0	1.04461217	0.42935339	False	151	2p4	Tc	mc	AKGC417L	COPD		lung	copd	1
icbhi2017	C:/项目/hls_step1_project/data/raw/icbhi2017/respiratory-sound-database/Respiratory_Sound_Database/Respiratory_Sound_Database/audio_and_txt_files/151_3p2_Al_mc_AKGC417L.wav	151_3p2_Al_mc_AKGC417L.wav	151_3p2_Al_mc_AKGC417L	.wav	audio_and_txt_files	C:/项目/hls_step1_project/data/raw/icbhi2017/respiratory-sound-database/Respiratory_Sound_Database/Respiratory_Sound_Database/audio_and_txt_files	151	4000	4000	80000	1	80000	20.0	1.02540684	0.32777944	False	151	3p2	Al	mc	AKGC417L	COPD		lung	copd	1
icbhi2017	C:/项目/hls_step1_project/data/raw/icbhi2017/respiratory-sound-database/Respiratory_Sound_Database/Respiratory_Sound_Database/audio_and_txt_files/151_3p2_Ar_mc_AKGC417L.wav	151_3p2_Ar_mc_AKGC417L.wav	151_3p2_Ar_mc_AKGC417L	.wav	audio_and_txt_files	C:/项目/hls_step1_project/data/raw/icbhi2017/respiratory-sound-database/Respiratory_Sound_Database/Respiratory_Sound_Database/audio_and_txt_files	151	4000	4000	80000	1	80000	20.0	1.01086068	0.24264553	False	151	3p2	Ar	mc	AKGC417L	COPD		lung	copd	1
icbhi2017	C:/项目/hls_step1_project/data/raw/icbhi2017/respiratory-sound-database/Respiratory_Sound_Database/Respiratory_Sound_Database/audio_and_txt_files/151_3p2_Lr_mc_AKGC417L.wav	151_3p2_Lr_mc_AKGC417L.wav	151_3p2_Lr_mc_AKGC417L	.wav	audio_and_txt_files	C:/项目/hls_step1_project/data/raw/icbhi2017/respiratory-sound-database/Respiratory_Sound_Database/Respiratory_Sound_Database/audio_and_txt_files	151	4000	4000	80000	1	80000	20.0	1.01789522	0.31369662	False	151	3p2	Lr	mc	AKGC417L	COPD		lung	copd	1
icbhi2017	C:/项目/hls_step1_project/data/raw/icbhi2017/respiratory-sound-database/Respiratory_Sound_Database/Respiratory_Sound_Database/audio_and_txt_files/151_3p2_Pl_mc_AKGC417L.wav	151_3p2_Pl_mc_AKGC417L.wav	151_3p2_Pl_mc_AKGC417L	.wav	audio_and_txt_files	C:/项目/hls_step1_project/data/raw/icbhi2017/respiratory-sound-database/Respiratory_Sound_Database/Respiratory_Sound_Database/audio_and_txt_files	151	4000	4000	80000	1	80000	20.0	1.00769281	0.16788542	False	151	3p2	Pl	mc	AKGC417L	COPD		lung	copd	1
icbhi2017	C:/项目/hls_step1_project/data/raw/icbhi2017/respiratory-sound-database/Respiratory_Sound_Database/Respiratory_Sound_Database/audio_and_txt_files/151_3p2_Pr_mc_AKGC417L.wav	151_3p2_Pr_mc_AKGC417L.wav	151_3p2_Pr_mc_AKGC417L	.wav	audio_and_txt_files	C:/项目/hls_step1_project/data/raw/icbhi2017/respiratory-sound-database/Respiratory_Sound_Database/Respiratory_Sound_Database/audio_and_txt_files	151	4000	4000	80000	1	80000	20.0	1.01405203	0.33561102	False	151	3p2	Pr	mc	AKGC417L	COPD		lung	copd	1
icbhi2017	C:/项目/hls_step1_project/data/raw/icbhi2017/respiratory-sound-database/Respiratory_Sound_Database/Respiratory_Sound_Database/audio_and_txt_files/151_3p2_Tc_mc_AKGC417L.wav	151_3p2_Tc_mc_AKGC417L.wav	151_3p2_Tc_mc_AKGC417L	.wav	audio_and_txt_files	C:/项目/hls_step1_project/data/raw/icbhi2017/respiratory-sound-database/Respiratory_Sound_Database/Respiratory_Sound_Database/audio_and_txt_files	151	4000	4000	80000	1	80000	20.0	0.87906659	0.10149676	False	151	3p2	Tc	mc	AKGC417L	COPD		lung	copd	1
icbhi2017	C:/项目/hls_step1_project/data/raw/icbhi2017/respiratory-sound-database/Respiratory_Sound_Database/Respiratory_Sound_Database/audio_and_txt_files/151_3p3_Ll_mc_AKGC417L.wav	151_3p3_Ll_mc_AKGC417L.wav	151_3p3_Ll_mc_AKGC417L	.wav	audio_and_txt_files	C:/项目/hls_step1_project/data/raw/icbhi2017/respiratory-sound-database/Respiratory_Sound_Database/Respiratory_Sound_Database/audio_and_txt_files	151	4000	4000	80000	1	80000	20.0	1.02842271	0.23560697	False	151	3p3	Ll	mc	AKGC417L	COPD		lung	copd	1
icbhi2017	C:/项目/hls_step1_project/data/raw/icbhi2017/respiratory-sound-database/Respiratory_Sound_Database/Respiratory_Sound_Database/audio_and_txt_files/152_1b1_Al_sc_Meditron.wav	152_1b1_Al_sc_Meditron.wav	152_1b1_Al_sc_Meditron	.wav	audio_and_txt_files	C:/项目/hls_step1_project/data/raw/icbhi2017/respiratory-sound-database/Respiratory_Sound_Database/Respiratory_Sound_Database/audio_and_txt_files	152	4000	4000	80000	1	80000	20.0	0.53325129	0.08021605	False	152	1b1	Al	sc	Meditron	Healthy		lung	healthy	0
icbhi2017	C:/项目/hls_step1_project/data/raw/icbhi2017/respiratory-sound-database/Respiratory_Sound_Database/Respiratory_Sound_Database/audio_and_txt_files/153_1b1_Al_sc_Meditron.wav	153_1b1_Al_sc_Meditron.wav	153_1b1_Al_sc_Meditron	.wav	audio_and_txt_files	C:/项目/hls_step1_project/data/raw/icbhi2017/respiratory-sound-database/Respiratory_Sound_Database/Respiratory_Sound_Database/audio_and_txt_files	153	4000	4000	80000	1	80000	20.0	0.41056484	0.07496139	False	153	1b1	Al	sc	Meditron	Healthy		lung	healthy	0
icbhi2017	C:/项目/hls_step1_project/data/raw/icbhi2017/respiratory-sound-database/Respiratory_Sound_Database/Respiratory_Sound_Database/audio_and_txt_files/154_1b3_Al_mc_AKGC417L.wav	154_1b3_Al_mc_AKGC417L.wav	154_1b3_Al_mc_AKGC417L	.wav	audio_and_txt_files	C:/项目/hls_step1_project/data/raw/icbhi2017/respiratory-sound-database/Respiratory_Sound_Database/Respiratory_Sound_Database/audio_and_txt_files	154	4000	4000	80000	1	80000	20.0	1.00321329	0.29544696	False	154	1b3	Al	mc	AKGC417L	COPD		lung	copd	1
icbhi2017	C:/项目/hls_step1_project/data/raw/icbhi2017/respiratory-sound-database/Respiratory_Sound_Database/Respiratory_Sound_Database/audio_and_txt_files/154_1b3_Ar_mc_AKGC417L.wav	154_1b3_Ar_mc_AKGC417L.wav	154_1b3_Ar_mc_AKGC417L	.wav	audio_and_txt_files	C:/项目/hls_step1_project/data/raw/icbhi2017/respiratory-sound-database/Respiratory_Sound_Database/Respiratory_Sound_Database/audio_and_txt_files	154	4000	4000	80000	1	80000	20.0	0.14549845	0.02202095	False	154	1b3	Ar	mc	AKGC417L	COPD		lung	copd	1
icbhi2017	C:/项目/hls_step1_project/data/raw/icbhi2017/respiratory-sound-database/Respiratory_Sound_Database/Respiratory_Sound_Database/audio_and_txt_files/154_1b3_Ll_mc_AKGC417L.wav	154_1b3_Ll_mc_AKGC417L.wav	154_1b3_Ll_mc_AKGC417L	.wav	audio_and_txt_files	C:/项目/hls_step1_project/data/raw/icbhi2017/respiratory-sound-database/Respiratory_Sound_Database/Respiratory_Sound_Database/audio_and_txt_files	154	4000	4000	80000	1	80000	20.0	0.4841592	0.0705503	False	154	1b3	Ll	mc	AKGC417L	COPD		lung	copd	1
icbhi2017	C:/项目/hls_step1_project/data/raw/icbhi2017/respiratory-sound-database/Respiratory_Sound_Database/Respiratory_Sound_Database/audio_and_txt_files/154_1b3_Lr_mc_AKGC417L.wav	154_1b3_Lr_mc_AKGC417L.wav	154_1b3_Lr_mc_AKGC417L	.wav	audio_and_txt_files	C:/项目/hls_step1_project/data/raw/icbhi2017/respiratory-sound-database/Respiratory_Sound_Database/Respiratory_Sound_Database/audio_and_txt_files	154	4000	4000	80000	1	80000	20.0	0.97986186	0.20495836	False	154	1b3	Lr	mc	AKGC417L	COPD		lung	copd	1
icbhi2017	C:/项目/hls_step1_project/data/raw/icbhi2017/respiratory-sound-database/Respiratory_Sound_Database/Respiratory_Sound_Database/audio_and_txt_files/154_1b3_Pl_mc_AKGC417L.wav	154_1b3_Pl_mc_AKGC417L.wav	154_1b3_Pl_mc_AKGC417L	.wav	audio_and_txt_files	C:/项目/hls_step1_project/data/raw/icbhi2017/respiratory-sound-database/Respiratory_Sound_Database/Respiratory_Sound_Database/audio_and_txt_files	154	4000	4000	80000	1	80000	20.0	0.62886691	0.09040637	False	154	1b3	Pl	mc	AKGC417L	COPD		lung	copd	1
icbhi2017	C:/项目/hls_step1_project/data/raw/icbhi2017/respiratory-sound-database/Respiratory_Sound_Database/Respiratory_Sound_Database/audio_and_txt_files/154_1b3_Pr_mc_AKGC417L.wav	154_1b3_Pr_mc_AKGC417L.wav	154_1b3_Pr_mc_AKGC417L	.wav	audio_and_txt_files	C:/项目/hls_step1_project/data/raw/icbhi2017/respiratory-sound-database/Respiratory_Sound_Database/Respiratory_Sound_Database/audio_and_txt_files	154	4000	4000	80000	1	80000	20.0	0.26931944	0.0454173	False	154	1b3	Pr	mc	AKGC417L	COPD		lung	copd	1
icbhi2017	C:/项目/hls_step1_project/data/raw/icbhi2017/respiratory-sound-database/Respiratory_Sound_Database/Respiratory_Sound_Database/audio_and_txt_files/154_1b3_Tc_mc_AKGC417L.wav	154_1b3_Tc_mc_AKGC417L.wav	154_1b3_Tc_mc_AKGC417L	.wav	audio_and_txt_files	C:/项目/hls_step1_project/data/raw/icbhi2017/respiratory-sound-database/Respiratory_Sound_Database/Respiratory_Sound_Database/audio_and_txt_files	154	4000	4000	80000	1	80000	20.0	0.02751157	0.0077588	False	154	1b3	Tc	mc	AKGC417L	COPD		lung	copd	1
icbhi2017	C:/项目/hls_step1_project/data/raw/icbhi2017/respiratory-sound-database/Respiratory_Sound_Database/Respiratory_Sound_Database/audio_and_txt_files/154_2b4_Al_mc_AKGC417L.wav	154_2b4_Al_mc_AKGC417L.wav	154_2b4_Al_mc_AKGC417L	.wav	audio_and_txt_files	C:/项目/hls_step1_project/data/raw/icbhi2017/respiratory-sound-database/Respiratory_Sound_Database/Respiratory_Sound_Database/audio_and_txt_files	154	4000	4000	80000	1	80000	20.0	0.41086018	0.06210449	False	154	2b4	Al	mc	AKGC417L	COPD		lung	copd	1
icbhi2017	C:/项目/hls_step1_project/data/raw/icbhi2017/respiratory-sound-database/Respiratory_Sound_Database/Respiratory_Sound_Database/audio_and_txt_files/154_2b4_Ar_mc_AKGC417L.wav	154_2b4_Ar_mc_AKGC417L.wav	154_2b4_Ar_mc_AKGC417L	.wav	audio_and_txt_files	C:/项目/hls_step1_project/data/raw/icbhi2017/respiratory-sound-database/Respiratory_Sound_Database/Respiratory_Sound_Database/audio_and_txt_files	154	4000	4000	80000	1	80000	20.0	0.08837654	0.01289393	False	154	2b4	Ar	mc	AKGC417L	COPD		lung	copd	1
icbhi2017	C:/项目/hls_step1_project/data/raw/icbhi2017/respiratory-sound-database/Respiratory_Sound_Database/Respiratory_Sound_Database/audio_and_txt_files/154_2b4_Ll_mc_AKGC417L.wav	154_2b4_Ll_mc_AKGC417L.wav	154_2b4_Ll_mc_AKGC417L	.wav	audio_and_txt_files	C:/项目/hls_step1_project/data/raw/icbhi2017/respiratory-sound-database/Respiratory_Sound_Database/Respiratory_Sound_Database/audio_and_txt_files	154	4000	4000	80000	1	80000	20.0	0.26883337	0.05916206	False	154	2b4	Ll	mc	AKGC417L	COPD		lung	copd	1
icbhi2017	C:/项目/hls_step1_project/data/raw/icbhi2017/respiratory-sound-database/Respiratory_Sound_Database/Respiratory_Sound_Database/audio_and_txt_files/154_2b4_Lr_mc_AKGC417L.wav	154_2b4_Lr_mc_AKGC417L.wav	154_2b4_Lr_mc_AKGC417L	.wav	audio_and_txt_files	C:/项目/hls_step1_project/data/raw/icbhi2017/respiratory-sound-database/Respiratory_Sound_Database/Respiratory_Sound_Database/audio_and_txt_files	154	4000	4000	80000	1	80000	20.0	0.37835315	0.02034947	False	154	2b4	Lr	mc	AKGC417L	COPD		lung	copd	1
icbhi2017	C:/项目/hls_step1_project/data/raw/icbhi2017/respiratory-sound-database/Respiratory_Sound_Database/Respiratory_Sound_Database/audio_and_txt_files/154_2b4_Pl_mc_AKGC417L.wav	154_2b4_Pl_mc_AKGC417L.wav	154_2b4_Pl_mc_AKGC417L	.wav	audio_and_txt_files	C:/项目/hls_step1_project/data/raw/icbhi2017/respiratory-sound-database/Respiratory_Sound_Database/Respiratory_Sound_Database/audio_and_txt_files	154	4000	4000	80000	1	80000	20.0	1.01137531	0.09094846	False	154	2b4	Pl	mc	AKGC417L	COPD		lung	copd	1
icbhi2017	C:/项目/hls_step1_project/data/raw/icbhi2017/respiratory-sound-database/Respiratory_Sound_Database/Respiratory_Sound_Database/audio_and_txt_files/154_2b4_Pr_mc_AKGC417L.wav	154_2b4_Pr_mc_AKGC417L.wav	154_2b4_Pr_mc_AKGC417L	.wav	audio_and_txt_files	C:/项目/hls_step1_project/data/raw/icbhi2017/respiratory-sound-database/Respiratory_Sound_Database/Respiratory_Sound_Database/audio_and_txt_files	154	4000	4000	80000	1	80000	20.0	0.29918736	0.05098101	False	154	2b4	Pr	mc	AKGC417L	COPD		lung	copd	1
icbhi2017	C:/项目/hls_step1_project/data/raw/icbhi2017/respiratory-sound-database/Respiratory_Sound_Database/Respiratory_Sound_Database/audio_and_txt_files/154_2b4_Tc_mc_AKGC417L.wav	154_2b4_Tc_mc_AKGC417L.wav	154_2b4_Tc_mc_AKGC417L	.wav	audio_and_txt_files	C:/项目/hls_step1_project/data/raw/icbhi2017/respiratory-sound-database/Respiratory_Sound_Database/Respiratory_Sound_Database/audio_and_txt_files	154	4000	4000	80000	1	80000	20.0	0.0518079	0.00993239	False	154	2b4	Tc	mc	AKGC417L	COPD		lung	copd	1
icbhi2017	C:/项目/hls_step1_project/data/raw/icbhi2017/respiratory-sound-database/Respiratory_Sound_Database/Respiratory_Sound_Database/audio_and_txt_files/154_3b3_Al_mc_AKGC417L.wav	154_3b3_Al_mc_AKGC417L.wav	154_3b3_Al_mc_AKGC417L	.wav	audio_and_txt_files	C:/项目/hls_step1_project/data/raw/icbhi2017/respiratory-sound-database/Respiratory_Sound_Database/Respiratory_Sound_Database/audio_and_txt_files	154	4000	4000	80000	1	80000	20.0	0.93926466	0.1340166	False	154	3b3	Al	mc	AKGC417L	COPD		lung	copd	1
icbhi2017	C:/项目/hls_step1_project/data/raw/icbhi2017/respiratory-sound-database/Respiratory_Sound_Database/Respiratory_Sound_Database/audio_and_txt_files/154_3b3_Ar_mc_AKGC417L.wav	154_3b3_Ar_mc_AKGC417L.wav	154_3b3_Ar_mc_AKGC417L	.wav	audio_and_txt_files	C:/项目/hls_step1_project/data/raw/icbhi2017/respiratory-sound-database/Respiratory_Sound_Database/Respiratory_Sound_Database/audio_and_txt_files	154	4000	4000	80000	1	80000	20.0	1.03403807	0.07246479	False	154	3b3	Ar	mc	AKGC417L	COPD		lung	copd	1
icbhi2017	C:/项目/hls_step1_project/data/raw/icbhi2017/respiratory-sound-database/Respiratory_Sound_Database/Respiratory_Sound_Database/audio_and_txt_files/154_3b3_Ll_mc_AKGC417L.wav	154_3b3_Ll_mc_AKGC417L.wav	154_3b3_Ll_mc_AKGC417L	.wav	audio_and_txt_files	C:/项目/hls_step1_project/data/raw/icbhi2017/respiratory-sound-database/Respiratory_Sound_Database/Respiratory_Sound_Database/audio_and_txt_files	154	4000	4000	80000	1	80000	20.0	0.31662691	0.04836534	False	154	3b3	Ll	mc	AKGC417L	COPD		lung	copd	1
icbhi2017	C:/项目/hls_step1_project/data/raw/icbhi2017/respiratory-sound-database/Respiratory_Sound_Database/Respiratory_Sound_Database/audio_and_txt_files/154_4b4_Al_mc_AKGC417L.wav	154_4b4_Al_mc_AKGC417L.wav	154_4b4_Al_mc_AKGC417L	.wav	audio_and_txt_files	C:/项目/hls_step1_project/data/raw/icbhi2017/respiratory-sound-database/Respiratory_Sound_Database/Respiratory_Sound_Database/audio_and_txt_files	154	4000	4000	80000	1	80000	20.0	1.0122304	0.39078772	False	154	4b4	Al	mc	AKGC417L	COPD		lung	copd	1
icbhi2017	C:/项目/hls_step1_project/data/raw/icbhi2017/respiratory-sound-database/Respiratory_Sound_Database/Respiratory_Sound_Database/audio_and_txt_files/154_4b4_Ar_mc_AKGC417L.wav	154_4b4_Ar_mc_AKGC417L.wav	154_4b4_Ar_mc_AKGC417L	.wav	audio_and_txt_files	C:/项目/hls_step1_project/data/raw/icbhi2017/respiratory-sound-database/Respiratory_Sound_Database/Respiratory_Sound_Database/audio_and_txt_files	154	4000	4000	80000	1	80000	20.0	0.60909426	0.04195647	False	154	4b4	Ar	mc	AKGC417L	COPD		lung	copd	1
icbhi2017	C:/项目/hls_step1_project/data/raw/icbhi2017/respiratory-sound-database/Respiratory_Sound_Database/Respiratory_Sound_Database/audio_and_txt_files/154_4b4_Ll_mc_AKGC417L.wav	154_4b4_Ll_mc_AKGC417L.wav	154_4b4_Ll_mc_AKGC417L	.wav	audio_and_txt_files	C:/项目/hls_step1_project/data/raw/icbhi2017/respiratory-sound-database/Respiratory_Sound_Database/Respiratory_Sound_Database/audio_and_txt_files	154	4000	4000	80000	1	80000	20.0	0.57533705	0.12725067	False	154	4b4	Ll	mc	AKGC417L	COPD		lung	copd	1
icbhi2017	C:/项目/hls_step1_project/data/raw/icbhi2017/respiratory-sound-database/Respiratory_Sound_Database/Respiratory_Sound_Database/audio_and_txt_files/154_4b4_Lr_mc_AKGC417L.wav	154_4b4_Lr_mc_AKGC417L.wav	154_4b4_Lr_mc_AKGC417L	.wav	audio_and_txt_files	C:/项目/hls_step1_project/data/raw/icbhi2017/respiratory-sound-database/Respiratory_Sound_Database/Respiratory_Sound_Database/audio_and_txt_files	154	4000	4000	80000	1	80000	20.0	1.00756085	0.46469635	False	154	4b4	Lr	mc	AKGC417L	COPD		lung	copd	1
icbhi2017	C:/项目/hls_step1_project/data/raw/icbhi2017/respiratory-sound-database/Respiratory_Sound_Database/Respiratory_Sound_Database/audio_and_txt_files/154_4b4_Pl_mc_AKGC417L.wav	154_4b4_Pl_mc_AKGC417L.wav	154_4b4_Pl_mc_AKGC417L	.wav	audio_and_txt_files	C:/项目/hls_step1_project/data/raw/icbhi2017/respiratory-sound-database/Respiratory_Sound_Database/Respiratory_Sound_Database/audio_and_txt_files	154	4000	4000	80000	1	80000	20.0	1.00247681	0.19411343	False	154	4b4	Pl	mc	AKGC417L	COPD		lung	copd	1
icbhi2017	C:/项目/hls_step1_project/data/raw/icbhi2017/respiratory-sound-database/Respiratory_Sound_Database/Respiratory_Sound_Database/audio_and_txt_files/154_4b4_Pr_mc_AKGC417L.wav	154_4b4_Pr_mc_AKGC417L.wav	154_4b4_Pr_mc_AKGC417L	.wav	audio_and_txt_files	C:/项目/hls_step1_project/data/raw/icbhi2017/respiratory-sound-database/Respiratory_Sound_Database/Respiratory_Sound_Database/audio_and_txt_files	154	4000	4000	80000	1	80000	20.0	0.50269437	0.09292388	False	154	4b4	Pr	mc	AKGC417L	COPD		lung	copd	1
icbhi2017	C:/项目/hls_step1_project/data/raw/icbhi2017/respiratory-sound-database/Respiratory_Sound_Database/Respiratory_Sound_Database/audio_and_txt_files/155_2b1_Al_mc_LittC2SE.wav	155_2b1_Al_mc_LittC2SE.wav	155_2b1_Al_mc_LittC2SE	.wav	audio_and_txt_files	C:/项目/hls_step1_project/data/raw/icbhi2017/respiratory-sound-database/Respiratory_Sound_Database/Respiratory_Sound_Database/audio_and_txt_files	155	4000	4000	80000	1	80000	20.0	0.45318365	0.09708125	False	155	2b1	Al	mc	LittC2SE	COPD		lung	copd	1
icbhi2017	C:/项目/hls_step1_project/data/raw/icbhi2017/respiratory-sound-database/Respiratory_Sound_Database/Respiratory_Sound_Database/audio_and_txt_files/156_2b3_Al_mc_AKGC417L.wav	156_2b3_Al_mc_AKGC417L.wav	156_2b3_Al_mc_AKGC417L	.wav	audio_and_txt_files	C:/项目/hls_step1_project/data/raw/icbhi2017/respiratory-sound-database/Respiratory_Sound_Database/Respiratory_Sound_Database/audio_and_txt_files	156	4000	4000	80000	1	80000	20.0	0.08242604	0.01440888	False	156	2b3	Al	mc	AKGC417L	COPD		lung	copd	1
icbhi2017	C:/项目/hls_step1_project/data/raw/icbhi2017/respiratory-sound-database/Respiratory_Sound_Database/Respiratory_Sound_Database/audio_and_txt_files/156_2b3_Ar_mc_AKGC417L.wav	156_2b3_Ar_mc_AKGC417L.wav	156_2b3_Ar_mc_AKGC417L	.wav	audio_and_txt_files	C:/项目/hls_step1_project/data/raw/icbhi2017/respiratory-sound-database/Respiratory_Sound_Database/Respiratory_Sound_Database/audio_and_txt_files	156	4000	4000	80000	1	80000	20.0	0.26424652	0.00473513	False	156	2b3	Ar	mc	AKGC417L	COPD		lung	copd	1
icbhi2017	C:/项目/hls_step1_project/data/raw/icbhi2017/respiratory-sound-database/Respiratory_Sound_Database/Respiratory_Sound_Database/audio_and_txt_files/156_2b3_Ll_mc_AKGC417L.wav	156_2b3_Ll_mc_AKGC417L.wav	156_2b3_Ll_mc_AKGC417L	.wav	audio_and_txt_files	C:/项目/hls_step1_project/data/raw/icbhi2017/respiratory-sound-database/Respiratory_Sound_Database/Respiratory_Sound_Database/audio_and_txt_files	156	4000	4000	80000	1	80000	20.0	0.0353194	0.00658281	False	156	2b3	Ll	mc	AKGC417L	COPD		lung	copd	1
icbhi2017	C:/项目/hls_step1_project/data/raw/icbhi2017/respiratory-sound-database/Respiratory_Sound_Database/Respiratory_Sound_Database/audio_and_txt_files/156_2b3_Lr_mc_AKGC417L.wav	156_2b3_Lr_mc_AKGC417L.wav	156_2b3_Lr_mc_AKGC417L	.wav	audio_and_txt_files	C:/项目/hls_step1_project/data/raw/icbhi2017/respiratory-sound-database/Respiratory_Sound_Database/Respiratory_Sound_Database/audio_and_txt_files	156	4000	4000	80000	1	80000	20.0	0.20110694	0.04304429	False	156	2b3	Lr	mc	AKGC417L	COPD		lung	copd	1
icbhi2017	C:/项目/hls_step1_project/data/raw/icbhi2017/respiratory-sound-database/Respiratory_Sound_Database/Respiratory_Sound_Database/audio_and_txt_files/156_2b3_Pl_mc_AKGC417L.wav	156_2b3_Pl_mc_AKGC417L.wav	156_2b3_Pl_mc_AKGC417L	.wav	audio_and_txt_files	C:/项目/hls_step1_project/data/raw/icbhi2017/respiratory-sound-database/Respiratory_Sound_Database/Respiratory_Sound_Database/audio_and_txt_files	156	4000	4000	80000	1	80000	20.0	0.12241632	0.02736657	False	156	2b3	Pl	mc	AKGC417L	COPD		lung	copd	1
icbhi2017	C:/项目/hls_step1_project/data/raw/icbhi2017/respiratory-sound-database/Respiratory_Sound_Database/Respiratory_Sound_Database/audio_and_txt_files/156_2b3_Pr_mc_AKGC417L.wav	156_2b3_Pr_mc_AKGC417L.wav	156_2b3_Pr_mc_AKGC417L	.wav	audio_and_txt_files	C:/项目/hls_step1_project/data/raw/icbhi2017/respiratory-sound-database/Respiratory_Sound_Database/Respiratory_Sound_Database/audio_and_txt_files	156	4000	4000	80000	1	80000	20.0	0.3807134	0.04901409	False	156	2b3	Pr	mc	AKGC417L	COPD		lung	copd	1
icbhi2017	C:/项目/hls_step1_project/data/raw/icbhi2017/respiratory-sound-database/Respiratory_Sound_Database/Respiratory_Sound_Database/audio_and_txt_files/156_5b3_Al_mc_AKGC417L.wav	156_5b3_Al_mc_AKGC417L.wav	156_5b3_Al_mc_AKGC417L	.wav	audio_and_txt_files	C:/项目/hls_step1_project/data/raw/icbhi2017/respiratory-sound-database/Respiratory_Sound_Database/Respiratory_Sound_Database/audio_and_txt_files	156	4000	4000	80000	1	80000	20.0	0.19544008	0.029566	False	156	5b3	Al	mc	AKGC417L	COPD		lung	copd	1
icbhi2017	C:/项目/hls_step1_project/data/raw/icbhi2017/respiratory-sound-database/Respiratory_Sound_Database/Respiratory_Sound_Database/audio_and_txt_files/156_5b3_Ar_mc_AKGC417L.wav	156_5b3_Ar_mc_AKGC417L.wav	156_5b3_Ar_mc_AKGC417L	.wav	audio_and_txt_files	C:/项目/hls_step1_project/data/raw/icbhi2017/respiratory-sound-database/Respiratory_Sound_Database/Respiratory_Sound_Database/audio_and_txt_files	156	4000	4000	80000	1	80000	20.0	0.94843215	0.07004337	False	156	5b3	Ar	mc	AKGC417L	COPD		lung	copd	1
icbhi2017	C:/项目/hls_step1_project/data/raw/icbhi2017/respiratory-sound-database/Respiratory_Sound_Database/Respiratory_Sound_Database/audio_and_txt_files/156_5b3_Ll_mc_AKGC417L.wav	156_5b3_Ll_mc_AKGC417L.wav	156_5b3_Ll_mc_AKGC417L	.wav	audio_and_txt_files	C:/项目/hls_step1_project/data/raw/icbhi2017/respiratory-sound-database/Respiratory_Sound_Database/Respiratory_Sound_Database/audio_and_txt_files	156	4000	4000	80000	1	80000	20.0	0.71912926	0.04353296	False	156	5b3	Ll	mc	AKGC417L	COPD		lung	copd	1
icbhi2017	C:/项目/hls_step1_project/data/raw/icbhi2017/respiratory-sound-database/Respiratory_Sound_Database/Respiratory_Sound_Database/audio_and_txt_files/156_5b3_Lr_mc_AKGC417L.wav	156_5b3_Lr_mc_AKGC417L.wav	156_5b3_Lr_mc_AKGC417L	.wav	audio_and_txt_files	C:/项目/hls_step1_project/data/raw/icbhi2017/respiratory-sound-database/Respiratory_Sound_Database/Respiratory_Sound_Database/audio_and_txt_files	156	4000	4000	80000	1	80000	20.0	0.75520432	0.06424682	False	156	5b3	Lr	mc	AKGC417L	COPD		lung	copd	1
icbhi2017	C:/项目/hls_step1_project/data/raw/icbhi2017/respiratory-sound-database/Respiratory_Sound_Database/Respiratory_Sound_Database/audio_and_txt_files/156_5b3_Pl_mc_AKGC417L.wav	156_5b3_Pl_mc_AKGC417L.wav	156_5b3_Pl_mc_AKGC417L	.wav	audio_and_txt_files	C:/项目/hls_step1_project/data/raw/icbhi2017/respiratory-sound-database/Respiratory_Sound_Database/Respiratory_Sound_Database/audio_and_txt_files	156	4000	4000	80000	1	80000	20.0	1.00712967	0.06059232	False	156	5b3	Pl	mc	AKGC417L	COPD		lung	copd	1
icbhi2017	C:/项目/hls_step1_project/data/raw/icbhi2017/respiratory-sound-database/Respiratory_Sound_Database/Respiratory_Sound_Database/audio_and_txt_files/156_5b3_Pr_mc_AKGC417L.wav	156_5b3_Pr_mc_AKGC417L.wav	156_5b3_Pr_mc_AKGC417L	.wav	audio_and_txt_files	C:/项目/hls_step1_project/data/raw/icbhi2017/respiratory-sound-database/Respiratory_Sound_Database/Respiratory_Sound_Database/audio_and_txt_files	156	4000	4000	80000	1	80000	20.0	0.18745033	0.04161987	False	156	5b3	Pr	mc	AKGC417L	COPD		lung	copd	1
icbhi2017	C:/项目/hls_step1_project/data/raw/icbhi2017/respiratory-sound-database/Respiratory_Sound_Database/Respiratory_Sound_Database/audio_and_txt_files/156_8b3_Al_mc_AKGC417L.wav	156_8b3_Al_mc_AKGC417L.wav	156_8b3_Al_mc_AKGC417L	.wav	audio_and_txt_files	C:/项目/hls_step1_project/data/raw/icbhi2017/respiratory-sound-database/Respiratory_Sound_Database/Respiratory_Sound_Database/audio_and_txt_files	156	4000	4000	80000	1	80000	20.0	0.15154317	0.03100416	False	156	8b3	Al	mc	AKGC417L	COPD		lung	copd	1
icbhi2017	C:/项目/hls_step1_project/data/raw/icbhi2017/respiratory-sound-database/Respiratory_Sound_Database/Respiratory_Sound_Database/audio_and_txt_files/156_8b3_Ar_mc_AKGC417L.wav	156_8b3_Ar_mc_AKGC417L.wav	156_8b3_Ar_mc_AKGC417L	.wav	audio_and_txt_files	C:/项目/hls_step1_project/data/raw/icbhi2017/respiratory-sound-database/Respiratory_Sound_Database/Respiratory_Sound_Database/audio_and_txt_files	156	4000	4000	80000	1	80000	20.0	0.25315461	0.04133652	False	156	8b3	Ar	mc	AKGC417L	COPD		lung	copd	1
icbhi2017	C:/项目/hls_step1_project/data/raw/icbhi2017/respiratory-sound-database/Respiratory_Sound_Database/Respiratory_Sound_Database/audio_and_txt_files/156_8b3_Ll_mc_AKGC417L.wav	156_8b3_Ll_mc_AKGC417L.wav	156_8b3_Ll_mc_AKGC417L	.wav	audio_and_txt_files	C:/项目/hls_step1_project/data/raw/icbhi2017/respiratory-sound-database/Respiratory_Sound_Database/Respiratory_Sound_Database/audio_and_txt_files	156	4000	4000	80000	1	80000	20.0	1.00100982	0.26986581	False	156	8b3	Ll	mc	AKGC417L	COPD		lung	copd	1
icbhi2017	C:/项目/hls_step1_project/data/raw/icbhi2017/respiratory-sound-database/Respiratory_Sound_Database/Respiratory_Sound_Database/audio_and_txt_files/156_8b3_Lr_mc_AKGC417L.wav	156_8b3_Lr_mc_AKGC417L.wav	156_8b3_Lr_mc_AKGC417L	.wav	audio_and_txt_files	C:/项目/hls_step1_project/data/raw/icbhi2017/respiratory-sound-database/Respiratory_Sound_Database/Respiratory_Sound_Database/audio_and_txt_files	156	4000	4000	80000	1	80000	20.0	0.05522779	0.01163189	False	156	8b3	Lr	mc	AKGC417L	COPD		lung	copd	1
icbhi2017	C:/项目/hls_step1_project/data/raw/icbhi2017/respiratory-sound-database/Respiratory_Sound_Database/Respiratory_Sound_Database/audio_and_txt_files/156_8b3_Pl_mc_AKGC417L.wav	156_8b3_Pl_mc_AKGC417L.wav	156_8b3_Pl_mc_AKGC417L	.wav	audio_and_txt_files	C:/项目/hls_step1_project/data/raw/icbhi2017/respiratory-sound-database/Respiratory_Sound_Database/Respiratory_Sound_Database/audio_and_txt_files	156	4000	4000	80000	1	80000	20.0	1.00157666	0.14238374	False	156	8b3	Pl	mc	AKGC417L	COPD		lung	copd	1
icbhi2017	C:/项目/hls_step1_project/data/raw/icbhi2017/respiratory-sound-database/Respiratory_Sound_Database/Respiratory_Sound_Database/audio_and_txt_files/157_1b1_Al_sc_Meditron.wav	157_1b1_Al_sc_Meditron.wav	157_1b1_Al_sc_Meditron	.wav	audio_and_txt_files	C:/项目/hls_step1_project/data/raw/icbhi2017/respiratory-sound-database/Respiratory_Sound_Database/Respiratory_Sound_Database/audio_and_txt_files	157	4000	4000	260200	1	260200	65.05	0.99996948	0.34710556	False	157	1b1	Al	sc	Meditron	COPD		lung	copd	1
icbhi2017	C:/项目/hls_step1_project/data/raw/icbhi2017/respiratory-sound-database/Respiratory_Sound_Database/Respiratory_Sound_Database/audio_and_txt_files/157_1b1_Ar_sc_Meditron.wav	157_1b1_Ar_sc_Meditron.wav	157_1b1_Ar_sc_Meditron	.wav	audio_and_txt_files	C:/项目/hls_step1_project/data/raw/icbhi2017/respiratory-sound-database/Respiratory_Sound_Database/Respiratory_Sound_Database/audio_and_txt_files	157	4000	4000	260200	1	260200	65.05	0.99996948	0.35358614	False	157	1b1	Ar	sc	Meditron	COPD		lung	copd	1
icbhi2017	C:/项目/hls_step1_project/data/raw/icbhi2017/respiratory-sound-database/Respiratory_Sound_Database/Respiratory_Sound_Database/audio_and_txt_files/157_1b1_Lr_sc_Meditron.wav	157_1b1_Lr_sc_Meditron.wav	157_1b1_Lr_sc_Meditron	.wav	audio_and_txt_files	C:/项目/hls_step1_project/data/raw/icbhi2017/respiratory-sound-database/Respiratory_Sound_Database/Respiratory_Sound_Database/audio_and_txt_files	157	4000	4000	266000	1	266000	66.5	0.99996948	0.24585211	False	157	1b1	Lr	sc	Meditron	COPD		lung	copd	1
icbhi2017	C:/项目/hls_step1_project/data/raw/icbhi2017/respiratory-sound-database/Respiratory_Sound_Database/Respiratory_Sound_Database/audio_and_txt_files/157_1b1_Pl_sc_Meditron.wav	157_1b1_Pl_sc_Meditron.wav	157_1b1_Pl_sc_Meditron	.wav	audio_and_txt_files	C:/项目/hls_step1_project/data/raw/icbhi2017/respiratory-sound-database/Respiratory_Sound_Database/Respiratory_Sound_Database/audio_and_txt_files	157	4000	4000	252400	1	252400	63.1	0.99996948	0.33764458	False	157	1b1	Pl	sc	Meditron	COPD		lung	copd	1
icbhi2017	C:/项目/hls_step1_project/data/raw/icbhi2017/respiratory-sound-database/Respiratory_Sound_Database/Respiratory_Sound_Database/audio_and_txt_files/157_1b1_Pr_sc_Meditron.wav	157_1b1_Pr_sc_Meditron.wav	157_1b1_Pr_sc_Meditron	.wav	audio_and_txt_files	C:/项目/hls_step1_project/data/raw/icbhi2017/respiratory-sound-database/Respiratory_Sound_Database/Respiratory_Sound_Database/audio_and_txt_files	157	4000	4000	252400	1	252400	63.1	0.99996948	0.32345662	False	157	1b1	Pr	sc	Meditron	COPD		lung	copd	1
icbhi2017	C:/项目/hls_step1_project/data/raw/icbhi2017/respiratory-sound-database/Respiratory_Sound_Database/Respiratory_Sound_Database/audio_and_txt_files/158_1b3_Ar_mc_LittC2SE.wav	158_1b3_Ar_mc_LittC2SE.wav	158_1b3_Ar_mc_LittC2SE	.wav	audio_and_txt_files	C:/项目/hls_step1_project/data/raw/icbhi2017/respiratory-sound-database/Respiratory_Sound_Database/Respiratory_Sound_Database/audio_and_txt_files	158	4000	4000	80000	1	80000	20.0	0.11079772	0.0169903	False	158	1b3	Ar	mc	LittC2SE	COPD		lung	copd	1
icbhi2017	C:/项目/hls_step1_project/data/raw/icbhi2017/respiratory-sound-database/Respiratory_Sound_Database/Respiratory_Sound_Database/audio_and_txt_files/158_1p2_Al_mc_AKGC417L.wav	158_1p2_Al_mc_AKGC417L.wav	158_1p2_Al_mc_AKGC417L	.wav	audio_and_txt_files	C:/项目/hls_step1_project/data/raw/icbhi2017/respiratory-sound-database/Respiratory_Sound_Database/Respiratory_Sound_Database/audio_and_txt_files	158	4000	4000	80000	1	80000	20.0	1.00636268	0.25974971	False	158	1p2	Al	mc	AKGC417L	COPD		lung	copd	1
icbhi2017	C:/项目/hls_step1_project/data/raw/icbhi2017/respiratory-sound-database/Respiratory_Sound_Database/Respiratory_Sound_Database/audio_and_txt_files/158_1p2_Ar_mc_AKGC417L.wav	158_1p2_Ar_mc_AKGC417L.wav	158_1p2_Ar_mc_AKGC417L	.wav	audio_and_txt_files	C:/项目/hls_step1_project/data/raw/icbhi2017/respiratory-sound-database/Respiratory_Sound_Database/Respiratory_Sound_Database/audio_and_txt_files	158	4000	4000	80000	1	80000	20.0	1.00292921	0.26010039	False	158	1p2	Ar	mc	AKGC417L	COPD		lung	copd	1
icbhi2017	C:/项目/hls_step1_project/data/raw/icbhi2017/respiratory-sound-database/Respiratory_Sound_Database/Respiratory_Sound_Database/audio_and_txt_files/158_1p2_Ll_mc_AKGC417L.wav	158_1p2_Ll_mc_AKGC417L.wav	158_1p2_Ll_mc_AKGC417L	.wav	audio_and_txt_files	C:/项目/hls_step1_project/data/raw/icbhi2017/respiratory-sound-database/Respiratory_Sound_Database/Respiratory_Sound_Database/audio_and_txt_files	158	4000	4000	80000	1	80000	20.0	0.99187118	0.14075889	False	158	1p2	Ll	mc	AKGC417L	COPD		lung	copd	1
icbhi2017	C:/项目/hls_step1_project/data/raw/icbhi2017/respiratory-sound-database/Respiratory_Sound_Database/Respiratory_Sound_Database/audio_and_txt_files/158_1p2_Lr_mc_AKGC417L.wav	158_1p2_Lr_mc_AKGC417L.wav	158_1p2_Lr_mc_AKGC417L	.wav	audio_and_txt_files	C:/项目/hls_step1_project/data/raw/icbhi2017/respiratory-sound-database/Respiratory_Sound_Database/Respiratory_Sound_Database/audio_and_txt_files	158	4000	4000	80000	1	80000	20.0	1.00264132	0.23834571	False	158	1p2	Lr	mc	AKGC417L	COPD		lung	copd	1
icbhi2017	C:/项目/hls_step1_project/data/raw/icbhi2017/respiratory-sound-database/Respiratory_Sound_Database/Respiratory_Sound_Database/audio_and_txt_files/158_1p2_Pl_mc_AKGC417L.wav	158_1p2_Pl_mc_AKGC417L.wav	158_1p2_Pl_mc_AKGC417L	.wav	audio_and_txt_files	C:/项目/hls_step1_project/data/raw/icbhi2017/respiratory-sound-database/Respiratory_Sound_Database/Respiratory_Sound_Database/audio_and_txt_files	158	4000	4000	80000	1	80000	20.0	1.0058471	0.36840376	False	158	1p2	Pl	mc	AKGC417L	COPD		lung	copd	1
icbhi2017	C:/项目/hls_step1_project/data/raw/icbhi2017/respiratory-sound-database/Respiratory_Sound_Database/Respiratory_Sound_Database/audio_and_txt_files/158_1p2_Pr_mc_AKGC417L.wav	158_1p2_Pr_mc_AKGC417L.wav	158_1p2_Pr_mc_AKGC417L	.wav	audio_and_txt_files	C:/项目/hls_step1_project/data/raw/icbhi2017/respiratory-sound-database/Respiratory_Sound_Database/Respiratory_Sound_Database/audio_and_txt_files	158	4000	4000	80000	1	80000	20.0	1.00195742	0.33601066	False	158	1p2	Pr	mc	AKGC417L	COPD		lung	copd	1
icbhi2017	C:/项目/hls_step1_project/data/raw/icbhi2017/respiratory-sound-database/Respiratory_Sound_Database/Respiratory_Sound_Database/audio_and_txt_files/158_1p2_Tc_mc_AKGC417L.wav	158_1p2_Tc_mc_AKGC417L.wav	158_1p2_Tc_mc_AKGC417L	.wav	audio_and_txt_files	C:/项目/hls_step1_project/data/raw/icbhi2017/respiratory-sound-database/Respiratory_Sound_Database/Respiratory_Sound_Database/audio_and_txt_files	158	4000	4000	80000	1	80000	20.0	1.00048625	0.22067364	False	158	1p2	Tc	mc	AKGC417L	COPD		lung	copd	1
icbhi2017	C:/项目/hls_step1_project/data/raw/icbhi2017/respiratory-sound-database/Respiratory_Sound_Database/Respiratory_Sound_Database/audio_and_txt_files/158_1p3_Al_mc_AKGC417L.wav	158_1p3_Al_mc_AKGC417L.wav	158_1p3_Al_mc_AKGC417L	.wav	audio_and_txt_files	C:/项目/hls_step1_project/data/raw/icbhi2017/respiratory-sound-database/Respiratory_Sound_Database/Respiratory_Sound_Database/audio_and_txt_files	158	4000	4000	80000	1	80000	20.0	1.01388085	0.32662672	False	158	1p3	Al	mc	AKGC417L	COPD		lung	copd	1
icbhi2017	C:/项目/hls_step1_project/data/raw/icbhi2017/respiratory-sound-database/Respiratory_Sound_Database/Respiratory_Sound_Database/audio_and_txt_files/158_1p3_Ar_mc_AKGC417L.wav	158_1p3_Ar_mc_AKGC417L.wav	158_1p3_Ar_mc_AKGC417L	.wav	audio_and_txt_files	C:/项目/hls_step1_project/data/raw/icbhi2017/respiratory-sound-database/Respiratory_Sound_Database/Respiratory_Sound_Database/audio_and_txt_files	158	4000	4000	80000	1	80000	20.0	1.01272464	0.31855336	False	158	1p3	Ar	mc	AKGC417L	COPD		lung	copd	1
icbhi2017	C:/项目/hls_step1_project/data/raw/icbhi2017/respiratory-sound-database/Respiratory_Sound_Database/Respiratory_Sound_Database/audio_and_txt_files/158_1p3_Ll_mc_AKGC417L.wav	158_1p3_Ll_mc_AKGC417L.wav	158_1p3_Ll_mc_AKGC417L	.wav	audio_and_txt_files	C:/项目/hls_step1_project/data/raw/icbhi2017/respiratory-sound-database/Respiratory_Sound_Database/Respiratory_Sound_Database/audio_and_txt_files	158	4000	4000	80000	1	80000	20.0	1.04728019	0.4533397	False	158	1p3	Ll	mc	AKGC417L	COPD		lung	copd	1
icbhi2017	C:/项目/hls_step1_project/data/raw/icbhi2017/respiratory-sound-database/Respiratory_Sound_Database/Respiratory_Sound_Database/audio_and_txt_files/158_1p3_Lr_mc_AKGC417L.wav	158_1p3_Lr_mc_AKGC417L.wav	158_1p3_Lr_mc_AKGC417L	.wav	audio_and_txt_files	C:/项目/hls_step1_project/data/raw/icbhi2017/respiratory-sound-database/Respiratory_Sound_Database/Respiratory_Sound_Database/audio_and_txt_files	158	4000	4000	80000	1	80000	20.0	1.00910771	0.29309013	False	158	1p3	Lr	mc	AKGC417L	COPD		lung	copd	1
icbhi2017	C:/项目/hls_step1_project/data/raw/icbhi2017/respiratory-sound-database/Respiratory_Sound_Database/Respiratory_Sound_Database/audio_and_txt_files/158_1p3_Pl_mc_AKGC417L.wav	158_1p3_Pl_mc_AKGC417L.wav	158_1p3_Pl_mc_AKGC417L	.wav	audio_and_txt_files	C:/项目/hls_step1_project/data/raw/icbhi2017/respiratory-sound-database/Respiratory_Sound_Database/Respiratory_Sound_Database/audio_and_txt_files	158	4000	4000	80000	1	80000	20.0	1.01164043	0.43175125	False	158	1p3	Pl	mc	AKGC417L	COPD		lung	copd	1
icbhi2017	C:/项目/hls_step1_project/data/raw/icbhi2017/respiratory-sound-database/Respiratory_Sound_Database/Respiratory_Sound_Database/audio_and_txt_files/158_1p3_Pr_mc_AKGC417L.wav	158_1p3_Pr_mc_AKGC417L.wav	158_1p3_Pr_mc_AKGC417L	.wav	audio_and_txt_files	C:/项目/hls_step1_project/data/raw/icbhi2017/respiratory-sound-database/Respiratory_Sound_Database/Respiratory_Sound_Database/audio_and_txt_files	158	4000	4000	80000	1	80000	20.0	1.00490797	0.44765142	False	158	1p3	Pr	mc	AKGC417L	COPD		lung	copd	1
icbhi2017	C:/项目/hls_step1_project/data/raw/icbhi2017/respiratory-sound-database/Respiratory_Sound_Database/Respiratory_Sound_Database/audio_and_txt_files/158_1p3_Tc_mc_AKGC417L.wav	158_1p3_Tc_mc_AKGC417L.wav	158_1p3_Tc_mc_AKGC417L	.wav	audio_and_txt_files	C:/项目/hls_step1_project/data/raw/icbhi2017/respiratory-sound-database/Respiratory_Sound_Database/Respiratory_Sound_Database/audio_and_txt_files	158	4000	4000	80000	1	80000	20.0	1.04001534	0.26298875	False	158	1p3	Tc	mc	AKGC417L	COPD		lung	copd	1
icbhi2017	C:/项目/hls_step1_project/data/raw/icbhi2017/respiratory-sound-database/Respiratory_Sound_Database/Respiratory_Sound_Database/audio_and_txt_files/158_1p4_Al_mc_AKGC417L.wav	158_1p4_Al_mc_AKGC417L.wav	158_1p4_Al_mc_AKGC417L	.wav	audio_and_txt_files	C:/项目/hls_step1_project/data/raw/icbhi2017/respiratory-sound-database/Respiratory_Sound_Database/Respiratory_Sound_Database/audio_and_txt_files	158	4000	4000	80000	1	80000	20.0	1.01452887	0.27642366	False	158	1p4	Al	mc	AKGC417L	COPD		lung	copd	1
icbhi2017	C:/项目/hls_step1_project/data/raw/icbhi2017/respiratory-sound-database/Respiratory_Sound_Database/Respiratory_Sound_Database/audio_and_txt_files/158_1p4_Ar_mc_AKGC417L.wav	158_1p4_Ar_mc_AKGC417L.wav	158_1p4_Ar_mc_AKGC417L	.wav	audio_and_txt_files	C:/项目/hls_step1_project/data/raw/icbhi2017/respiratory-sound-database/Respiratory_Sound_Database/Respiratory_Sound_Database/audio_and_txt_files	158	4000	4000	80000	1	80000	20.0	1.00572205	0.28828377	False	158	1p4	Ar	mc	AKGC417L	COPD		lung	copd	1
icbhi2017	C:/项目/hls_step1_project/data/raw/icbhi2017/respiratory-sound-database/Respiratory_Sound_Database/Respiratory_Sound_Database/audio_and_txt_files/158_1p4_Lr_mc_AKGC417L.wav	158_1p4_Lr_mc_AKGC417L.wav	158_1p4_Lr_mc_AKGC417L	.wav	audio_and_txt_files	C:/项目/hls_step1_project/data/raw/icbhi2017/respiratory-sound-database/Respiratory_Sound_Database/Respiratory_Sound_Database/audio_and_txt_files	158	4000	4000	80000	1	80000	20.0	1.00427198	0.26948518	False	158	1p4	Lr	mc	AKGC417L	COPD		lung	copd	1
icbhi2017	C:/项目/hls_step1_project/data/raw/icbhi2017/respiratory-sound-database/Respiratory_Sound_Database/Respiratory_Sound_Database/audio_and_txt_files/158_1p4_Pl_mc_AKGC417L.wav	158_1p4_Pl_mc_AKGC417L.wav	158_1p4_Pl_mc_AKGC417L	.wav	audio_and_txt_files	C:/项目/hls_step1_project/data/raw/icbhi2017/respiratory-sound-database/Respiratory_Sound_Database/Respiratory_Sound_Database/audio_and_txt_files	158	4000	4000	80000	1	80000	20.0	1.01838946	0.41489893	False	158	1p4	Pl	mc	AKGC417L	COPD		lung	copd	1
icbhi2017	C:/项目/hls_step1_project/data/raw/icbhi2017/respiratory-sound-database/Respiratory_Sound_Database/Respiratory_Sound_Database/audio_and_txt_files/158_1p4_Pr_mc_AKGC417L.wav	158_1p4_Pr_mc_AKGC417L.wav	158_1p4_Pr_mc_AKGC417L	.wav	audio_and_txt_files	C:/项目/hls_step1_project/data/raw/icbhi2017/respiratory-sound-database/Respiratory_Sound_Database/Respiratory_Sound_Database/audio_and_txt_files	158	4000	4000	80000	1	80000	20.0	1.00544322	0.42312407	False	158	1p4	Pr	mc	AKGC417L	COPD		lung	copd	1
icbhi2017	C:/项目/hls_step1_project/data/raw/icbhi2017/respiratory-sound-database/Respiratory_Sound_Database/Respiratory_Sound_Database/audio_and_txt_files/158_1p4_Tc_mc_AKGC417L.wav	158_1p4_Tc_mc_AKGC417L.wav	158_1p4_Tc_mc_AKGC417L	.wav	audio_and_txt_files	C:/项目/hls_step1_project/data/raw/icbhi2017/respiratory-sound-database/Respiratory_Sound_Database/Respiratory_Sound_Database/audio_and_txt_files	158	4000	4000	80000	1	80000	20.0	1.00831878	0.24611577	False	158	1p4	Tc	mc	AKGC417L	COPD		lung	copd	1
icbhi2017	C:/项目/hls_step1_project/data/raw/icbhi2017/respiratory-sound-database/Respiratory_Sound_Database/Respiratory_Sound_Database/audio_and_txt_files/158_2p2_Ar_mc_AKGC417L.wav	158_2p2_Ar_mc_AKGC417L.wav	158_2p2_Ar_mc_AKGC417L	.wav	audio_and_txt_files	C:/项目/hls_step1_project/data/raw/icbhi2017/respiratory-sound-database/Respiratory_Sound_Database/Respiratory_Sound_Database/audio_and_txt_files	158	4000	4000	80000	1	80000	20.0	1.02844954	0.23110922	False	158	2p2	Ar	mc	AKGC417L	COPD		lung	copd	1
icbhi2017	C:/项目/hls_step1_project/data/raw/icbhi2017/respiratory-sound-database/Respiratory_Sound_Database/Respiratory_Sound_Database/audio_and_txt_files/158_2p3_Lr_mc_AKGC417L.wav	158_2p3_Lr_mc_AKGC417L.wav	158_2p3_Lr_mc_AKGC417L	.wav	audio_and_txt_files	C:/项目/hls_step1_project/data/raw/icbhi2017/respiratory-sound-database/Respiratory_Sound_Database/Respiratory_Sound_Database/audio_and_txt_files	158	4000	4000	80000	1	80000	20.0	1.0194943	0.3080976	False	158	2p3	Lr	mc	AKGC417L	COPD		lung	copd	1
icbhi2017	C:/项目/hls_step1_project/data/raw/icbhi2017/respiratory-sound-database/Respiratory_Sound_Database/Respiratory_Sound_Database/audio_and_txt_files/158_2p3_Tc_mc_AKGC417L.wav	158_2p3_Tc_mc_AKGC417L.wav	158_2p3_Tc_mc_AKGC417L	.wav	audio_and_txt_files	C:/项目/hls_step1_project/data/raw/icbhi2017/respiratory-sound-database/Respiratory_Sound_Database/Respiratory_Sound_Database/audio_and_txt_files	158	4000	4000	80000	1	80000	20.0	1.02275753	0.27258009	False	158	2p3	Tc	mc	AKGC417L	COPD		lung	copd	1
icbhi2017	C:/项目/hls_step1_project/data/raw/icbhi2017/respiratory-sound-database/Respiratory_Sound_Database/Respiratory_Sound_Database/audio_and_txt_files/159_1b1_Al_sc_Meditron.wav	159_1b1_Al_sc_Meditron.wav	159_1b1_Al_sc_Meditron	.wav	audio_and_txt_files	C:/项目/hls_step1_project/data/raw/icbhi2017/respiratory-sound-database/Respiratory_Sound_Database/Respiratory_Sound_Database/audio_and_txt_files	159	4000	4000	80000	1	80000	20.0	0.84474492	0.09233582	False	159	1b1	Al	sc	Meditron	Healthy		lung	healthy	0
icbhi2017	C:/项目/hls_step1_project/data/raw/icbhi2017/respiratory-sound-database/Respiratory_Sound_Database/Respiratory_Sound_Database/audio_and_txt_files/159_1b1_Ar_sc_Meditron.wav	159_1b1_Ar_sc_Meditron.wav	159_1b1_Ar_sc_Meditron	.wav	audio_and_txt_files	C:/项目/hls_step1_project/data/raw/icbhi2017/respiratory-sound-database/Respiratory_Sound_Database/Respiratory_Sound_Database/audio_and_txt_files	159	4000	4000	80000	1	80000	20.0	0.26014963	0.03569081	False	159	1b1	Ar	sc	Meditron	Healthy		lung	healthy	0
icbhi2017	C:/项目/hls_step1_project/data/raw/icbhi2017/respiratory-sound-database/Respiratory_Sound_Database/Respiratory_Sound_Database/audio_and_txt_files/159_1b1_Ll_sc_Meditron.wav	159_1b1_Ll_sc_Meditron.wav	159_1b1_Ll_sc_Meditron	.wav	audio_and_txt_files	C:/项目/hls_step1_project/data/raw/icbhi2017/respiratory-sound-database/Respiratory_Sound_Database/Respiratory_Sound_Database/audio_and_txt_files	159	4000	4000	80000	1	80000	20.0	1.03948522	0.14292014	False	159	1b1	Ll	sc	Meditron	Healthy		lung	healthy	0
icbhi2017	C:/项目/hls_step1_project/data/raw/icbhi2017/respiratory-sound-database/Respiratory_Sound_Database/Respiratory_Sound_Database/audio_and_txt_files/159_1b1_Pr_sc_Meditron.wav	159_1b1_Pr_sc_Meditron.wav	159_1b1_Pr_sc_Meditron	.wav	audio_and_txt_files	C:/项目/hls_step1_project/data/raw/icbhi2017/respiratory-sound-database/Respiratory_Sound_Database/Respiratory_Sound_Database/audio_and_txt_files	159	4000	4000	80000	1	80000	20.0	0.90998447	0.08053296	False	159	1b1	Pr	sc	Meditron	Healthy		lung	healthy	0
icbhi2017	C:/项目/hls_step1_project/data/raw/icbhi2017/respiratory-sound-database/Respiratory_Sound_Database/Respiratory_Sound_Database/audio_and_txt_files/160_1b2_Al_mc_AKGC417L.wav	160_1b2_Al_mc_AKGC417L.wav	160_1b2_Al_mc_AKGC417L	.wav	audio_and_txt_files	C:/项目/hls_step1_project/data/raw/icbhi2017/respiratory-sound-database/Respiratory_Sound_Database/Respiratory_Sound_Database/audio_and_txt_files	160	4000	4000	80000	1	80000	20.0	1.00025046	0.22473595	False	160	1b2	Al	mc	AKGC417L	COPD		lung	copd	1
icbhi2017	C:/项目/hls_step1_project/data/raw/icbhi2017/respiratory-sound-database/Respiratory_Sound_Database/Respiratory_Sound_Database/audio_and_txt_files/160_1b2_Ar_mc_AKGC417L.wav	160_1b2_Ar_mc_AKGC417L.wav	160_1b2_Ar_mc_AKGC417L	.wav	audio_and_txt_files	C:/项目/hls_step1_project/data/raw/icbhi2017/respiratory-sound-database/Respiratory_Sound_Database/Respiratory_Sound_Database/audio_and_txt_files	160	4000	4000	80000	1	80000	20.0	1.00615311	0.34120414	False	160	1b2	Ar	mc	AKGC417L	COPD		lung	copd	1
icbhi2017	C:/项目/hls_step1_project/data/raw/icbhi2017/respiratory-sound-database/Respiratory_Sound_Database/Respiratory_Sound_Database/audio_and_txt_files/160_1b2_Lr_mc_AKGC417L.wav	160_1b2_Lr_mc_AKGC417L.wav	160_1b2_Lr_mc_AKGC417L	.wav	audio_and_txt_files	C:/项目/hls_step1_project/data/raw/icbhi2017/respiratory-sound-database/Respiratory_Sound_Database/Respiratory_Sound_Database/audio_and_txt_files	160	4000	4000	80000	1	80000	20.0	1.02362537	0.30390725	False	160	1b2	Lr	mc	AKGC417L	COPD		lung	copd	1
icbhi2017	C:/项目/hls_step1_project/data/raw/icbhi2017/respiratory-sound-database/Respiratory_Sound_Database/Respiratory_Sound_Database/audio_and_txt_files/160_1b2_Pl_mc_AKGC417L.wav	160_1b2_Pl_mc_AKGC417L.wav	160_1b2_Pl_mc_AKGC417L	.wav	audio_and_txt_files	C:/项目/hls_step1_project/data/raw/icbhi2017/respiratory-sound-database/Respiratory_Sound_Database/Respiratory_Sound_Database/audio_and_txt_files	160	4000	4000	80000	1	80000	20.0	0.63285816	0.09077501	False	160	1b2	Pl	mc	AKGC417L	COPD		lung	copd	1
icbhi2017	C:/项目/hls_step1_project/data/raw/icbhi2017/respiratory-sound-database/Respiratory_Sound_Database/Respiratory_Sound_Database/audio_and_txt_files/160_1b2_Pr_mc_AKGC417L.wav	160_1b2_Pr_mc_AKGC417L.wav	160_1b2_Pr_mc_AKGC417L	.wav	audio_and_txt_files	C:/项目/hls_step1_project/data/raw/icbhi2017/respiratory-sound-database/Respiratory_Sound_Database/Respiratory_Sound_Database/audio_and_txt_files	160	4000	4000	80000	1	80000	20.0	1.00734401	0.0889006	False	160	1b2	Pr	mc	AKGC417L	COPD		lung	copd	1
icbhi2017	C:/项目/hls_step1_project/data/raw/icbhi2017/respiratory-sound-database/Respiratory_Sound_Database/Respiratory_Sound_Database/audio_and_txt_files/160_1b2_Tc_mc_AKGC417L.wav	160_1b2_Tc_mc_AKGC417L.wav	160_1b2_Tc_mc_AKGC417L	.wav	audio_and_txt_files	C:/项目/hls_step1_project/data/raw/icbhi2017/respiratory-sound-database/Respiratory_Sound_Database/Respiratory_Sound_Database/audio_and_txt_files	160	4000	4000	80000	1	80000	20.0	1.05163288	0.4147861	False	160	1b2	Tc	mc	AKGC417L	COPD		lung	copd	1
icbhi2017	C:/项目/hls_step1_project/data/raw/icbhi2017/respiratory-sound-database/Respiratory_Sound_Database/Respiratory_Sound_Database/audio_and_txt_files/160_1b3_Al_mc_AKGC417L.wav	160_1b3_Al_mc_AKGC417L.wav	160_1b3_Al_mc_AKGC417L	.wav	audio_and_txt_files	C:/项目/hls_step1_project/data/raw/icbhi2017/respiratory-sound-database/Respiratory_Sound_Database/Respiratory_Sound_Database/audio_and_txt_files	160	4000	4000	80000	1	80000	20.0	1.0054239	0.23777507	False	160	1b3	Al	mc	AKGC417L	COPD		lung	copd	1
icbhi2017	C:/项目/hls_step1_project/data/raw/icbhi2017/respiratory-sound-database/Respiratory_Sound_Database/Respiratory_Sound_Database/audio_and_txt_files/160_1b3_Ar_mc_AKGC417L.wav	160_1b3_Ar_mc_AKGC417L.wav	160_1b3_Ar_mc_AKGC417L	.wav	audio_and_txt_files	C:/项目/hls_step1_project/data/raw/icbhi2017/respiratory-sound-database/Respiratory_Sound_Database/Respiratory_Sound_Database/audio_and_txt_files	160	4000	4000	80000	1	80000	20.0	1.02056468	0.35122234	False	160	1b3	Ar	mc	AKGC417L	COPD		lung	copd	1
icbhi2017	C:/项目/hls_step1_project/data/raw/icbhi2017/respiratory-sound-database/Respiratory_Sound_Database/Respiratory_Sound_Database/audio_and_txt_files/160_1b3_Lr_mc_AKGC417L.wav	160_1b3_Lr_mc_AKGC417L.wav	160_1b3_Lr_mc_AKGC417L	.wav	audio_and_txt_files	C:/项目/hls_step1_project/data/raw/icbhi2017/respiratory-sound-database/Respiratory_Sound_Database/Respiratory_Sound_Database/audio_and_txt_files	160	4000	4000	80000	1	80000	20.0	1.0170027	0.36304417	False	160	1b3	Lr	mc	AKGC417L	COPD		lung	copd	1
icbhi2017	C:/项目/hls_step1_project/data/raw/icbhi2017/respiratory-sound-database/Respiratory_Sound_Database/Respiratory_Sound_Database/audio_and_txt_files/160_1b3_Pl_mc_AKGC417L.wav	160_1b3_Pl_mc_AKGC417L.wav	160_1b3_Pl_mc_AKGC417L	.wav	audio_and_txt_files	C:/项目/hls_step1_project/data/raw/icbhi2017/respiratory-sound-database/Respiratory_Sound_Database/Respiratory_Sound_Database/audio_and_txt_files	160	4000	4000	80000	1	80000	20.0	0.57005733	0.1202525	False	160	1b3	Pl	mc	AKGC417L	COPD		lung	copd	1
icbhi2017	C:/项目/hls_step1_project/data/raw/icbhi2017/respiratory-sound-database/Respiratory_Sound_Database/Respiratory_Sound_Database/audio_and_txt_files/160_1b3_Pr_mc_AKGC417L.wav	160_1b3_Pr_mc_AKGC417L.wav	160_1b3_Pr_mc_AKGC417L	.wav	audio_and_txt_files	C:/项目/hls_step1_project/data/raw/icbhi2017/respiratory-sound-database/Respiratory_Sound_Database/Respiratory_Sound_Database/audio_and_txt_files	160	4000	4000	80000	1	80000	20.0	0.66307425	0.09890093	False	160	1b3	Pr	mc	AKGC417L	COPD		lung	copd	1
icbhi2017	C:/项目/hls_step1_project/data/raw/icbhi2017/respiratory-sound-database/Respiratory_Sound_Database/Respiratory_Sound_Database/audio_and_txt_files/160_1b3_Tc_mc_AKGC417L.wav	160_1b3_Tc_mc_AKGC417L.wav	160_1b3_Tc_mc_AKGC417L	.wav	audio_and_txt_files	C:/项目/hls_step1_project/data/raw/icbhi2017/respiratory-sound-database/Respiratory_Sound_Database/Respiratory_Sound_Database/audio_and_txt_files	160	4000	4000	80000	1	80000	20.0	1.05222356	0.43561181	False	160	1b3	Tc	mc	AKGC417L	COPD		lung	copd	1
icbhi2017	C:/项目/hls_step1_project/data/raw/icbhi2017/respiratory-sound-database/Respiratory_Sound_Database/Respiratory_Sound_Database/audio_and_txt_files/160_1b4_Al_mc_AKGC417L.wav	160_1b4_Al_mc_AKGC417L.wav	160_1b4_Al_mc_AKGC417L	.wav	audio_and_txt_files	C:/项目/hls_step1_project/data/raw/icbhi2017/respiratory-sound-database/Respiratory_Sound_Database/Respiratory_Sound_Database/audio_and_txt_files	160	4000	4000	80000	1	80000	20.0	1.02713418	0.23098749	False	160	1b4	Al	mc	AKGC417L	COPD		lung	copd	1
icbhi2017	C:/项目/hls_step1_project/data/raw/icbhi2017/respiratory-sound-database/Respiratory_Sound_Database/Respiratory_Sound_Database/audio_and_txt_files/160_1b4_Ar_mc_AKGC417L.wav	160_1b4_Ar_mc_AKGC417L.wav	160_1b4_Ar_mc_AKGC417L	.wav	audio_and_txt_files	C:/项目/hls_step1_project/data/raw/icbhi2017/respiratory-sound-database/Respiratory_Sound_Database/Respiratory_Sound_Database/audio_and_txt_files	160	4000	4000	80000	1	80000	20.0	1.00188339	0.35960877	False	160	1b4	Ar	mc	AKGC417L	COPD		lung	copd	1
icbhi2017	C:/项目/hls_step1_project/data/raw/icbhi2017/respiratory-sound-database/Respiratory_Sound_Database/Respiratory_Sound_Database/audio_and_txt_files/160_1b4_Lr_mc_AKGC417L.wav	160_1b4_Lr_mc_AKGC417L.wav	160_1b4_Lr_mc_AKGC417L	.wav	audio_and_txt_files	C:/项目/hls_step1_project/data/raw/icbhi2017/respiratory-sound-database/Respiratory_Sound_Database/Respiratory_Sound_Database/audio_and_txt_files	160	4000	4000	80000	1	80000	20.0	1.03026438	0.31773326	False	160	1b4	Lr	mc	AKGC417L	COPD		lung	copd	1
icbhi2017	C:/项目/hls_step1_project/data/raw/icbhi2017/respiratory-sound-database/Respiratory_Sound_Database/Respiratory_Sound_Database/audio_and_txt_files/160_1b4_Pl_mc_AKGC417L.wav	160_1b4_Pl_mc_AKGC417L.wav	160_1b4_Pl_mc_AKGC417L	.wav	audio_and_txt_files	C:/项目/hls_step1_project/data/raw/icbhi2017/respiratory-sound-database/Respiratory_Sound_Database/Respiratory_Sound_Database/audio_and_txt_files	160	4000	4000	80000	1	80000	20.0	0.67591572	0.12383281	False	160	1b4	Pl	mc	AKGC417L	COPD		lung	copd	1
icbhi2017	C:/项目/hls_step1_project/data/raw/icbhi2017/respiratory-sound-database/Respiratory_Sound_Database/Respiratory_Sound_Database/audio_and_txt_files/160_1b4_Pr_mc_AKGC417L.wav	160_1b4_Pr_mc_AKGC417L.wav	160_1b4_Pr_mc_AKGC417L	.wav	audio_and_txt_files	C:/项目/hls_step1_project/data/raw/icbhi2017/respiratory-sound-database/Respiratory_Sound_Database/Respiratory_Sound_Database/audio_and_txt_files	160	4000	4000	80000	1	80000	20.0	0.52583188	0.09125303	False	160	1b4	Pr	mc	AKGC417L	COPD		lung	copd	1
icbhi2017	C:/项目/hls_step1_project/data/raw/icbhi2017/respiratory-sound-database/Respiratory_Sound_Database/Respiratory_Sound_Database/audio_and_txt_files/160_1b4_Tc_mc_AKGC417L.wav	160_1b4_Tc_mc_AKGC417L.wav	160_1b4_Tc_mc_AKGC417L	.wav	audio_and_txt_files	C:/项目/hls_step1_project/data/raw/icbhi2017/respiratory-sound-database/Respiratory_Sound_Database/Respiratory_Sound_Database/audio_and_txt_files	160	4000	4000	80000	1	80000	20.0	1.10395777	0.46360946	False	160	1b4	Tc	mc	AKGC417L	COPD		lung	copd	1
icbhi2017	C:/项目/hls_step1_project/data/raw/icbhi2017/respiratory-sound-database/Respiratory_Sound_Database/Respiratory_Sound_Database/audio_and_txt_files/160_2b3_Lr_mc_AKGC417L.wav	160_2b3_Lr_mc_AKGC417L.wav	160_2b3_Lr_mc_AKGC417L	.wav	audio_and_txt_files	C:/项目/hls_step1_project/data/raw/icbhi2017/respiratory-sound-database/Respiratory_Sound_Database/Respiratory_Sound_Database/audio_and_txt_files	160	4000	4000	80000	1	80000	20.0	0.60604864	0.12587316	False	160	2b3	Lr	mc	AKGC417L	COPD		lung	copd	1
icbhi2017	C:/项目/hls_step1_project/data/raw/icbhi2017/respiratory-sound-database/Respiratory_Sound_Database/Respiratory_Sound_Database/audio_and_txt_files/160_2b4_Ar_mc_AKGC417L.wav	160_2b4_Ar_mc_AKGC417L.wav	160_2b4_Ar_mc_AKGC417L	.wav	audio_and_txt_files	C:/项目/hls_step1_project/data/raw/icbhi2017/respiratory-sound-database/Respiratory_Sound_Database/Respiratory_Sound_Database/audio_and_txt_files	160	4000	4000	80000	1	80000	20.0	1.00104225	0.29450479	False	160	2b4	Ar	mc	AKGC417L	COPD		lung	copd	1
icbhi2017	C:/项目/hls_step1_project/data/raw/icbhi2017/respiratory-sound-database/Respiratory_Sound_Database/Respiratory_Sound_Database/audio_and_txt_files/160_2b4_Pl_mc_AKGC417L.wav	160_2b4_Pl_mc_AKGC417L.wav	160_2b4_Pl_mc_AKGC417L	.wav	audio_and_txt_files	C:/项目/hls_step1_project/data/raw/icbhi2017/respiratory-sound-database/Respiratory_Sound_Database/Respiratory_Sound_Database/audio_and_txt_files	160	4000	4000	80000	1	80000	20.0	1.00141454	0.30664733	False	160	2b4	Pl	mc	AKGC417L	COPD		lung	copd	1
icbhi2017	C:/项目/hls_step1_project/data/raw/icbhi2017/respiratory-sound-database/Respiratory_Sound_Database/Respiratory_Sound_Database/audio_and_txt_files/160_2b4_Pr_mc_AKGC417L.wav	160_2b4_Pr_mc_AKGC417L.wav	160_2b4_Pr_mc_AKGC417L	.wav	audio_and_txt_files	C:/项目/hls_step1_project/data/raw/icbhi2017/respiratory-sound-database/Respiratory_Sound_Database/Respiratory_Sound_Database/audio_and_txt_files	160	4000	4000	80000	1	80000	20.0	0.90756667	0.17296548	False	160	2b4	Pr	mc	AKGC417L	COPD		lung	copd	1
icbhi2017	C:/项目/hls_step1_project/data/raw/icbhi2017/respiratory-sound-database/Respiratory_Sound_Database/Respiratory_Sound_Database/audio_and_txt_files/160_2b4_Tc_mc_AKGC417L.wav	160_2b4_Tc_mc_AKGC417L.wav	160_2b4_Tc_mc_AKGC417L	.wav	audio_and_txt_files	C:/项目/hls_step1_project/data/raw/icbhi2017/respiratory-sound-database/Respiratory_Sound_Database/Respiratory_Sound_Database/audio_and_txt_files	160	4000	4000	80000	1	80000	20.0	1.01134956	0.22932883	False	160	2b4	Tc	mc	AKGC417L	COPD		lung	copd	1
icbhi2017	C:/项目/hls_step1_project/data/raw/icbhi2017/respiratory-sound-database/Respiratory_Sound_Database/Respiratory_Sound_Database/audio_and_txt_files/161_1b1_Al_sc_Meditron.wav	161_1b1_Al_sc_Meditron.wav	161_1b1_Al_sc_Meditron	.wav	audio_and_txt_files	C:/项目/hls_step1_project/data/raw/icbhi2017/respiratory-sound-database/Respiratory_Sound_Database/Respiratory_Sound_Database/audio_and_txt_files	161	4000	4000	80000	1	80000	20.0	0.50884587	0.08856452	False	161	1b1	Al	sc	Meditron	Bronchiolitis		lung	bronchiolitis	1
icbhi2017	C:/项目/hls_step1_project/data/raw/icbhi2017/respiratory-sound-database/Respiratory_Sound_Database/Respiratory_Sound_Database/audio_and_txt_files/161_1b1_Pl_sc_Meditron.wav	161_1b1_Pl_sc_Meditron.wav	161_1b1_Pl_sc_Meditron	.wav	audio_and_txt_files	C:/项目/hls_step1_project/data/raw/icbhi2017/respiratory-sound-database/Respiratory_Sound_Database/Respiratory_Sound_Database/audio_and_txt_files	161	4000	4000	80000	1	80000	20.0	0.68910384	0.1012971	False	161	1b1	Pl	sc	Meditron	Bronchiolitis		lung	bronchiolitis	1
icbhi2017	C:/项目/hls_step1_project/data/raw/icbhi2017/respiratory-sound-database/Respiratory_Sound_Database/Respiratory_Sound_Database/audio_and_txt_files/162_1b2_Al_mc_AKGC417L.wav	162_1b2_Al_mc_AKGC417L.wav	162_1b2_Al_mc_AKGC417L	.wav	audio_and_txt_files	C:/项目/hls_step1_project/data/raw/icbhi2017/respiratory-sound-database/Respiratory_Sound_Database/Respiratory_Sound_Database/audio_and_txt_files	162	4000	4000	80000	1	80000	20.0	1.00424063	0.17533606	False	162	1b2	Al	mc	AKGC417L	COPD		lung	copd	1
icbhi2017	C:/项目/hls_step1_project/data/raw/icbhi2017/respiratory-sound-database/Respiratory_Sound_Database/Respiratory_Sound_Database/audio_and_txt_files/162_1b2_Ar_mc_AKGC417L.wav	162_1b2_Ar_mc_AKGC417L.wav	162_1b2_Ar_mc_AKGC417L	.wav	audio_and_txt_files	C:/项目/hls_step1_project/data/raw/icbhi2017/respiratory-sound-database/Respiratory_Sound_Database/Respiratory_Sound_Database/audio_and_txt_files	162	4000	4000	80000	1	80000	20.0	1.00402927	0.20967564	False	162	1b2	Ar	mc	AKGC417L	COPD		lung	copd	1
icbhi2017	C:/项目/hls_step1_project/data/raw/icbhi2017/respiratory-sound-database/Respiratory_Sound_Database/Respiratory_Sound_Database/audio_and_txt_files/162_1b2_Ll_mc_AKGC417L.wav	162_1b2_Ll_mc_AKGC417L.wav	162_1b2_Ll_mc_AKGC417L	.wav	audio_and_txt_files	C:/项目/hls_step1_project/data/raw/icbhi2017/respiratory-sound-database/Respiratory_Sound_Database/Respiratory_Sound_Database/audio_and_txt_files	162	4000	4000	80000	1	80000	20.0	0.33816805	0.08540864	False	162	1b2	Ll	mc	AKGC417L	COPD		lung	copd	1
icbhi2017	C:/项目/hls_step1_project/data/raw/icbhi2017/respiratory-sound-database/Respiratory_Sound_Database/Respiratory_Sound_Database/audio_and_txt_files/162_1b2_Lr_mc_AKGC417L.wav	162_1b2_Lr_mc_AKGC417L.wav	162_1b2_Lr_mc_AKGC417L	.wav	audio_and_txt_files	C:/项目/hls_step1_project/data/raw/icbhi2017/respiratory-sound-database/Respiratory_Sound_Database/Respiratory_Sound_Database/audio_and_txt_files	162	4000	4000	80000	1	80000	20.0	1.02225876	0.08935733	False	162	1b2	Lr	mc	AKGC417L	COPD		lung	copd	1
icbhi2017	C:/项目/hls_step1_project/data/raw/icbhi2017/respiratory-sound-database/Respiratory_Sound_Database/Respiratory_Sound_Database/audio_and_txt_files/162_1b2_Pl_mc_AKGC417L.wav	162_1b2_Pl_mc_AKGC417L.wav	162_1b2_Pl_mc_AKGC417L	.wav	audio_and_txt_files	C:/项目/hls_step1_project/data/raw/icbhi2017/respiratory-sound-database/Respiratory_Sound_Database/Respiratory_Sound_Database/audio_and_txt_files	162	4000	4000	80000	1	80000	20.0	1.00084472	0.120537	False	162	1b2	Pl	mc	AKGC417L	COPD		lung	copd	1
icbhi2017	C:/项目/hls_step1_project/data/raw/icbhi2017/respiratory-sound-database/Respiratory_Sound_Database/Respiratory_Sound_Database/audio_and_txt_files/162_1b2_Pr_mc_AKGC417L.wav	162_1b2_Pr_mc_AKGC417L.wav	162_1b2_Pr_mc_AKGC417L	.wav	audio_and_txt_files	C:/项目/hls_step1_project/data/raw/icbhi2017/respiratory-sound-database/Respiratory_Sound_Database/Respiratory_Sound_Database/audio_and_txt_files	162	4000	4000	80000	1	80000	20.0	0.61129248	0.12453295	False	162	1b2	Pr	mc	AKGC417L	COPD		lung	copd	1
icbhi2017	C:/项目/hls_step1_project/data/raw/icbhi2017/respiratory-sound-database/Respiratory_Sound_Database/Respiratory_Sound_Database/audio_and_txt_files/162_1b2_Tc_mc_AKGC417L.wav	162_1b2_Tc_mc_AKGC417L.wav	162_1b2_Tc_mc_AKGC417L	.wav	audio_and_txt_files	C:/项目/hls_step1_project/data/raw/icbhi2017/respiratory-sound-database/Respiratory_Sound_Database/Respiratory_Sound_Database/audio_and_txt_files	162	4000	4000	80000	1	80000	20.0	1.04501653	0.17743421	False	162	1b2	Tc	mc	AKGC417L	COPD		lung	copd	1
icbhi2017	C:/项目/hls_step1_project/data/raw/icbhi2017/respiratory-sound-database/Respiratory_Sound_Database/Respiratory_Sound_Database/audio_and_txt_files/162_2b2_Al_mc_AKGC417L.wav	162_2b2_Al_mc_AKGC417L.wav	162_2b2_Al_mc_AKGC417L	.wav	audio_and_txt_files	C:/项目/hls_step1_project/data/raw/icbhi2017/respiratory-sound-database/Respiratory_Sound_Database/Respiratory_Sound_Database/audio_and_txt_files	162	4000	4000	80000	1	80000	20.0	1.00542021	0.23355979	False	162	2b2	Al	mc	AKGC417L	COPD		lung	copd	1
icbhi2017	C:/项目/hls_step1_project/data/raw/icbhi2017/respiratory-sound-database/Respiratory_Sound_Database/Respiratory_Sound_Database/audio_and_txt_files/162_2b2_Ar_mc_AKGC417L.wav	162_2b2_Ar_mc_AKGC417L.wav	162_2b2_Ar_mc_AKGC417L	.wav	audio_and_txt_files	C:/项目/hls_step1_project/data/raw/icbhi2017/respiratory-sound-database/Respiratory_Sound_Database/Respiratory_Sound_Database/audio_and_txt_files	162	4000	4000	80000	1	80000	20.0	1.01105571	0.34193435	False	162	2b2	Ar	mc	AKGC417L	COPD		lung	copd	1
icbhi2017	C:/项目/hls_step1_project/data/raw/icbhi2017/respiratory-sound-database/Respiratory_Sound_Database/Respiratory_Sound_Database/audio_and_txt_files/162_2b2_Pl_mc_AKGC417L.wav	162_2b2_Pl_mc_AKGC417L.wav	162_2b2_Pl_mc_AKGC417L	.wav	audio_and_txt_files	C:/项目/hls_step1_project/data/raw/icbhi2017/respiratory-sound-database/Respiratory_Sound_Database/Respiratory_Sound_Database/audio_and_txt_files	162	4000	4000	80000	1	80000	20.0	0.63347507	0.08449514	False	162	2b2	Pl	mc	AKGC417L	COPD		lung	copd	1
icbhi2017	C:/项目/hls_step1_project/data/raw/icbhi2017/respiratory-sound-database/Respiratory_Sound_Database/Respiratory_Sound_Database/audio_and_txt_files/162_2b2_Pr_mc_AKGC417L.wav	162_2b2_Pr_mc_AKGC417L.wav	162_2b2_Pr_mc_AKGC417L	.wav	audio_and_txt_files	C:/项目/hls_step1_project/data/raw/icbhi2017/respiratory-sound-database/Respiratory_Sound_Database/Respiratory_Sound_Database/audio_and_txt_files	162	4000	4000	80000	1	80000	20.0	0.87956023	0.09184714	False	162	2b2	Pr	mc	AKGC417L	COPD		lung	copd	1
icbhi2017	C:/项目/hls_step1_project/data/raw/icbhi2017/respiratory-sound-database/Respiratory_Sound_Database/Respiratory_Sound_Database/audio_and_txt_files/162_2b2_Tc_mc_AKGC417L.wav	162_2b2_Tc_mc_AKGC417L.wav	162_2b2_Tc_mc_AKGC417L	.wav	audio_and_txt_files	C:/项目/hls_step1_project/data/raw/icbhi2017/respiratory-sound-database/Respiratory_Sound_Database/Respiratory_Sound_Database/audio_and_txt_files	162	4000	4000	80000	1	80000	20.0	0.9695732	0.10618801	False	162	2b2	Tc	mc	AKGC417L	COPD		lung	copd	1
icbhi2017	C:/项目/hls_step1_project/data/raw/icbhi2017/respiratory-sound-database/Respiratory_Sound_Database/Respiratory_Sound_Database/audio_and_txt_files/162_2b3_Al_mc_AKGC417L.wav	162_2b3_Al_mc_AKGC417L.wav	162_2b3_Al_mc_AKGC417L	.wav	audio_and_txt_files	C:/项目/hls_step1_project/data/raw/icbhi2017/respiratory-sound-database/Respiratory_Sound_Database/Respiratory_Sound_Database/audio_and_txt_files	162	4000	4000	80000	1	80000	20.0	1.00594342	0.21429123	False	162	2b3	Al	mc	AKGC417L	COPD		lung	copd	1
icbhi2017	C:/项目/hls_step1_project/data/raw/icbhi2017/respiratory-sound-database/Respiratory_Sound_Database/Respiratory_Sound_Database/audio_and_txt_files/162_2b3_Ar_mc_AKGC417L.wav	162_2b3_Ar_mc_AKGC417L.wav	162_2b3_Ar_mc_AKGC417L	.wav	audio_and_txt_files	C:/项目/hls_step1_project/data/raw/icbhi2017/respiratory-sound-database/Respiratory_Sound_Database/Respiratory_Sound_Database/audio_and_txt_files	162	4000	4000	80000	1	80000	20.0	1.01325798	0.35074797	False	162	2b3	Ar	mc	AKGC417L	COPD		lung	copd	1
icbhi2017	C:/项目/hls_step1_project/data/raw/icbhi2017/respiratory-sound-database/Respiratory_Sound_Database/Respiratory_Sound_Database/audio_and_txt_files/162_2b3_Lr_mc_AKGC417L.wav	162_2b3_Lr_mc_AKGC417L.wav	162_2b3_Lr_mc_AKGC417L	.wav	audio_and_txt_files	C:/项目/hls_step1_project/data/raw/icbhi2017/respiratory-sound-database/Respiratory_Sound_Database/Respiratory_Sound_Database/audio_and_txt_files	162	4000	4000	80000	1	80000	20.0	0.93924004	0.10923959	False	162	2b3	Lr	mc	AKGC417L	COPD		lung	copd	1
icbhi2017	C:/项目/hls_step1_project/data/raw/icbhi2017/respiratory-sound-database/Respiratory_Sound_Database/Respiratory_Sound_Database/audio_and_txt_files/162_2b3_Pl_mc_AKGC417L.wav	162_2b3_Pl_mc_AKGC417L.wav	162_2b3_Pl_mc_AKGC417L	.wav	audio_and_txt_files	C:/项目/hls_step1_project/data/raw/icbhi2017/respiratory-sound-database/Respiratory_Sound_Database/Respiratory_Sound_Database/audio_and_txt_files	162	4000	4000	80000	1	80000	20.0	1.02539074	0.42601234	False	162	2b3	Pl	mc	AKGC417L	COPD		lung	copd	1
icbhi2017	C:/项目/hls_step1_project/data/raw/icbhi2017/respiratory-sound-database/Respiratory_Sound_Database/Respiratory_Sound_Database/audio_and_txt_files/162_2b3_Pr_mc_AKGC417L.wav	162_2b3_Pr_mc_AKGC417L.wav	162_2b3_Pr_mc_AKGC417L	.wav	audio_and_txt_files	C:/项目/hls_step1_project/data/raw/icbhi2017/respiratory-sound-database/Respiratory_Sound_Database/Respiratory_Sound_Database/audio_and_txt_files	162	4000	4000	80000	1	80000	20.0	1.01624036	0.19767486	False	162	2b3	Pr	mc	AKGC417L	COPD		lung	copd	1
icbhi2017	C:/项目/hls_step1_project/data/raw/icbhi2017/respiratory-sound-database/Respiratory_Sound_Database/Respiratory_Sound_Database/audio_and_txt_files/162_2b3_Tc_mc_AKGC417L.wav	162_2b3_Tc_mc_AKGC417L.wav	162_2b3_Tc_mc_AKGC417L	.wav	audio_and_txt_files	C:/项目/hls_step1_project/data/raw/icbhi2017/respiratory-sound-database/Respiratory_Sound_Database/Respiratory_Sound_Database/audio_and_txt_files	162	4000	4000	80000	1	80000	20.0	0.13050781	0.0223955	False	162	2b3	Tc	mc	AKGC417L	COPD		lung	copd	1
icbhi2017	C:/项目/hls_step1_project/data/raw/icbhi2017/respiratory-sound-database/Respiratory_Sound_Database/Respiratory_Sound_Database/audio_and_txt_files/162_2b4_Al_mc_AKGC417L.wav	162_2b4_Al_mc_AKGC417L.wav	162_2b4_Al_mc_AKGC417L	.wav	audio_and_txt_files	C:/项目/hls_step1_project/data/raw/icbhi2017/respiratory-sound-database/Respiratory_Sound_Database/Respiratory_Sound_Database/audio_and_txt_files	162	4000	4000	80000	1	80000	20.0	1.00353968	0.21214159	False	162	2b4	Al	mc	AKGC417L	COPD		lung	copd	1
icbhi2017	C:/项目/hls_step1_project/data/raw/icbhi2017/respiratory-sound-database/Respiratory_Sound_Database/Respiratory_Sound_Database/audio_and_txt_files/162_2b4_Ar_mc_AKGC417L.wav	162_2b4_Ar_mc_AKGC417L.wav	162_2b4_Ar_mc_AKGC417L	.wav	audio_and_txt_files	C:/项目/hls_step1_project/data/raw/icbhi2017/respiratory-sound-database/Respiratory_Sound_Database/Respiratory_Sound_Database/audio_and_txt_files	162	4000	4000	80000	1	80000	20.0	1.01182747	0.46406066	False	162	2b4	Ar	mc	AKGC417L	COPD		lung	copd	1
icbhi2017	C:/项目/hls_step1_project/data/raw/icbhi2017/respiratory-sound-database/Respiratory_Sound_Database/Respiratory_Sound_Database/audio_and_txt_files/162_2b4_Lr_mc_AKGC417L.wav	162_2b4_Lr_mc_AKGC417L.wav	162_2b4_Lr_mc_AKGC417L	.wav	audio_and_txt_files	C:/项目/hls_step1_project/data/raw/icbhi2017/respiratory-sound-database/Respiratory_Sound_Database/Respiratory_Sound_Database/audio_and_txt_files	162	4000	4000	80000	1	80000	20.0	1.0007776	0.18776137	False	162	2b4	Lr	mc	AKGC417L	COPD		lung	copd	1
icbhi2017	C:/项目/hls_step1_project/data/raw/icbhi2017/respiratory-sound-database/Respiratory_Sound_Database/Respiratory_Sound_Database/audio_and_txt_files/162_2b4_Pl_mc_AKGC417L.wav	162_2b4_Pl_mc_AKGC417L.wav	162_2b4_Pl_mc_AKGC417L	.wav	audio_and_txt_files	C:/项目/hls_step1_project/data/raw/icbhi2017/respiratory-sound-database/Respiratory_Sound_Database/Respiratory_Sound_Database/audio_and_txt_files	162	4000	4000	80000	1	80000	20.0	1.02471018	0.49620792	False	162	2b4	Pl	mc	AKGC417L	COPD		lung	copd	1
icbhi2017	C:/项目/hls_step1_project/data/raw/icbhi2017/respiratory-sound-database/Respiratory_Sound_Database/Respiratory_Sound_Database/audio_and_txt_files/162_2b4_Pr_mc_AKGC417L.wav	162_2b4_Pr_mc_AKGC417L.wav	162_2b4_Pr_mc_AKGC417L	.wav	audio_and_txt_files	C:/项目/hls_step1_project/data/raw/icbhi2017/respiratory-sound-database/Respiratory_Sound_Database/Respiratory_Sound_Database/audio_and_txt_files	162	4000	4000	80000	1	80000	20.0	1.00469518	0.23120765	False	162	2b4	Pr	mc	AKGC417L	COPD		lung	copd	1
icbhi2017	C:/项目/hls_step1_project/data/raw/icbhi2017/respiratory-sound-database/Respiratory_Sound_Database/Respiratory_Sound_Database/audio_and_txt_files/162_2b4_Tc_mc_AKGC417L.wav	162_2b4_Tc_mc_AKGC417L.wav	162_2b4_Tc_mc_AKGC417L	.wav	audio_and_txt_files	C:/项目/hls_step1_project/data/raw/icbhi2017/respiratory-sound-database/Respiratory_Sound_Database/Respiratory_Sound_Database/audio_and_txt_files	162	4000	4000	80000	1	80000	20.0	0.14984775	0.02477665	False	162	2b4	Tc	mc	AKGC417L	COPD		lung	copd	1
icbhi2017	C:/项目/hls_step1_project/data/raw/icbhi2017/respiratory-sound-database/Respiratory_Sound_Database/Respiratory_Sound_Database/audio_and_txt_files/163_2b2_Al_mc_AKGC417L.wav	163_2b2_Al_mc_AKGC417L.wav	163_2b2_Al_mc_AKGC417L	.wav	audio_and_txt_files	C:/项目/hls_step1_project/data/raw/icbhi2017/respiratory-sound-database/Respiratory_Sound_Database/Respiratory_Sound_Database/audio_and_txt_files	163	4000	4000	80000	1	80000	20.0	0.39438614	0.0550747	False	163	2b2	Al	mc	AKGC417L	COPD		lung	copd	1
icbhi2017	C:/项目/hls_step1_project/data/raw/icbhi2017/respiratory-sound-database/Respiratory_Sound_Database/Respiratory_Sound_Database/audio_and_txt_files/163_2b2_Ar_mc_AKGC417L.wav	163_2b2_Ar_mc_AKGC417L.wav	163_2b2_Ar_mc_AKGC417L	.wav	audio_and_txt_files	C:/项目/hls_step1_project/data/raw/icbhi2017/respiratory-sound-database/Respiratory_Sound_Database/Respiratory_Sound_Database/audio_and_txt_files	163	4000	4000	80000	1	80000	20.0	0.39838713	0.09094796	False	163	2b2	Ar	mc	AKGC417L	COPD		lung	copd	1
icbhi2017	C:/项目/hls_step1_project/data/raw/icbhi2017/respiratory-sound-database/Respiratory_Sound_Database/Respiratory_Sound_Database/audio_and_txt_files/163_2b2_Ll_mc_AKGC417L.wav	163_2b2_Ll_mc_AKGC417L.wav	163_2b2_Ll_mc_AKGC417L	.wav	audio_and_txt_files	C:/项目/hls_step1_project/data/raw/icbhi2017/respiratory-sound-database/Respiratory_Sound_Database/Respiratory_Sound_Database/audio_and_txt_files	163	4000	4000	80000	1	80000	20.0	0.57776976	0.09844677	False	163	2b2	Ll	mc	AKGC417L	COPD		lung	copd	1
icbhi2017	C:/项目/hls_step1_project/data/raw/icbhi2017/respiratory-sound-database/Respiratory_Sound_Database/Respiratory_Sound_Database/audio_and_txt_files/163_2b2_Lr_mc_AKGC417L.wav	163_2b2_Lr_mc_AKGC417L.wav	163_2b2_Lr_mc_AKGC417L	.wav	audio_and_txt_files	C:/项目/hls_step1_project/data/raw/icbhi2017/respiratory-sound-database/Respiratory_Sound_Database/Respiratory_Sound_Database/audio_and_txt_files	163	4000	4000	80000	1	80000	20.0	1.00523472	0.23057708	False	163	2b2	Lr	mc	AKGC417L	COPD		lung	copd	1
icbhi2017	C:/项目/hls_step1_project/data/raw/icbhi2017/respiratory-sound-database/Respiratory_Sound_Database/Respiratory_Sound_Database/audio_and_txt_files/163_2b2_Pl_mc_AKGC417L.wav	163_2b2_Pl_mc_AKGC417L.wav	163_2b2_Pl_mc_AKGC417L	.wav	audio_and_txt_files	C:/项目/hls_step1_project/data/raw/icbhi2017/respiratory-sound-database/Respiratory_Sound_Database/Respiratory_Sound_Database/audio_and_txt_files	163	4000	4000	80000	1	80000	20.0	1.00795007	0.19468319	False	163	2b2	Pl	mc	AKGC417L	COPD		lung	copd	1
icbhi2017	C:/项目/hls_step1_project/data/raw/icbhi2017/respiratory-sound-database/Respiratory_Sound_Database/Respiratory_Sound_Database/audio_and_txt_files/163_2b2_Pr_mc_AKGC417L.wav	163_2b2_Pr_mc_AKGC417L.wav	163_2b2_Pr_mc_AKGC417L	.wav	audio_and_txt_files	C:/项目/hls_step1_project/data/raw/icbhi2017/respiratory-sound-database/Respiratory_Sound_Database/Respiratory_Sound_Database/audio_and_txt_files	163	4000	4000	80000	1	80000	20.0	0.51210368	0.13768061	False	163	2b2	Pr	mc	AKGC417L	COPD		lung	copd	1
icbhi2017	C:/项目/hls_step1_project/data/raw/icbhi2017/respiratory-sound-database/Respiratory_Sound_Database/Respiratory_Sound_Database/audio_and_txt_files/163_2b2_Tc_mc_AKGC417L.wav	163_2b2_Tc_mc_AKGC417L.wav	163_2b2_Tc_mc_AKGC417L	.wav	audio_and_txt_files	C:/项目/hls_step1_project/data/raw/icbhi2017/respiratory-sound-database/Respiratory_Sound_Database/Respiratory_Sound_Database/audio_and_txt_files	163	4000	4000	80000	1	80000	20.0	1.0127635	0.20310852	False	163	2b2	Tc	mc	AKGC417L	COPD		lung	copd	1
icbhi2017	C:/项目/hls_step1_project/data/raw/icbhi2017/respiratory-sound-database/Respiratory_Sound_Database/Respiratory_Sound_Database/audio_and_txt_files/163_8b3_Al_mc_AKGC417L.wav	163_8b3_Al_mc_AKGC417L.wav	163_8b3_Al_mc_AKGC417L	.wav	audio_and_txt_files	C:/项目/hls_step1_project/data/raw/icbhi2017/respiratory-sound-database/Respiratory_Sound_Database/Respiratory_Sound_Database/audio_and_txt_files	163	4000	4000	80000	1	80000	20.0	0.35397738	0.05288358	False	163	8b3	Al	mc	AKGC417L	COPD		lung	copd	1
icbhi2017	C:/项目/hls_step1_project/data/raw/icbhi2017/respiratory-sound-database/Respiratory_Sound_Database/Respiratory_Sound_Database/audio_and_txt_files/163_8b3_Ar_mc_AKGC417L.wav	163_8b3_Ar_mc_AKGC417L.wav	163_8b3_Ar_mc_AKGC417L	.wav	audio_and_txt_files	C:/项目/hls_step1_project/data/raw/icbhi2017/respiratory-sound-database/Respiratory_Sound_Database/Respiratory_Sound_Database/audio_and_txt_files	163	4000	4000	80000	1	80000	20.0	0.42213887	0.08585323	False	163	8b3	Ar	mc	AKGC417L	COPD		lung	copd	1
icbhi2017	C:/项目/hls_step1_project/data/raw/icbhi2017/respiratory-sound-database/Respiratory_Sound_Database/Respiratory_Sound_Database/audio_and_txt_files/163_8b3_Ll_mc_AKGC417L.wav	163_8b3_Ll_mc_AKGC417L.wav	163_8b3_Ll_mc_AKGC417L	.wav	audio_and_txt_files	C:/项目/hls_step1_project/data/raw/icbhi2017/respiratory-sound-database/Respiratory_Sound_Database/Respiratory_Sound_Database/audio_and_txt_files	163	4000	4000	80000	1	80000	20.0	0.4359675	0.08481804	False	163	8b3	Ll	mc	AKGC417L	COPD		lung	copd	1
icbhi2017	C:/项目/hls_step1_project/data/raw/icbhi2017/respiratory-sound-database/Respiratory_Sound_Database/Respiratory_Sound_Database/audio_and_txt_files/163_8b3_Lr_mc_AKGC417L.wav	163_8b3_Lr_mc_AKGC417L.wav	163_8b3_Lr_mc_AKGC417L	.wav	audio_and_txt_files	C:/项目/hls_step1_project/data/raw/icbhi2017/respiratory-sound-database/Respiratory_Sound_Database/Respiratory_Sound_Database/audio_and_txt_files	163	4000	4000	80000	1	80000	20.0	0.52456081	0.03500168	False	163	8b3	Lr	mc	AKGC417L	COPD		lung	copd	1
icbhi2017	C:/项目/hls_step1_project/data/raw/icbhi2017/respiratory-sound-database/Respiratory_Sound_Database/Respiratory_Sound_Database/audio_and_txt_files/163_8b3_Pl_mc_AKGC417L.wav	163_8b3_Pl_mc_AKGC417L.wav	163_8b3_Pl_mc_AKGC417L	.wav	audio_and_txt_files	C:/项目/hls_step1_project/data/raw/icbhi2017/respiratory-sound-database/Respiratory_Sound_Database/Respiratory_Sound_Database/audio_and_txt_files	163	4000	4000	80000	1	80000	20.0	0.15121439	0.01855459	False	163	8b3	Pl	mc	AKGC417L	COPD		lung	copd	1
icbhi2017	C:/项目/hls_step1_project/data/raw/icbhi2017/respiratory-sound-database/Respiratory_Sound_Database/Respiratory_Sound_Database/audio_and_txt_files/163_8b3_Pr_mc_AKGC417L.wav	163_8b3_Pr_mc_AKGC417L.wav	163_8b3_Pr_mc_AKGC417L	.wav	audio_and_txt_files	C:/项目/hls_step1_project/data/raw/icbhi2017/respiratory-sound-database/Respiratory_Sound_Database/Respiratory_Sound_Database/audio_and_txt_files	163	4000	4000	80000	1	80000	20.0	0.17096615	0.02983359	False	163	8b3	Pr	mc	AKGC417L	COPD		lung	copd	1
icbhi2017	C:/项目/hls_step1_project/data/raw/icbhi2017/respiratory-sound-database/Respiratory_Sound_Database/Respiratory_Sound_Database/audio_and_txt_files/164_1b1_Ll_sc_Meditron.wav	164_1b1_Ll_sc_Meditron.wav	164_1b1_Ll_sc_Meditron	.wav	audio_and_txt_files	C:/项目/hls_step1_project/data/raw/icbhi2017/respiratory-sound-database/Respiratory_Sound_Database/Respiratory_Sound_Database/audio_and_txt_files	164	4000	4000	80000	1	80000	20.0	0.50231099	0.06581645	False	164	1b1	Ll	sc	Meditron	URTI		lung	urti	1
icbhi2017	C:/项目/hls_step1_project/data/raw/icbhi2017/respiratory-sound-database/Respiratory_Sound_Database/Respiratory_Sound_Database/audio_and_txt_files/165_1b1_Ar_sc_Meditron.wav	165_1b1_Ar_sc_Meditron.wav	165_1b1_Ar_sc_Meditron	.wav	audio_and_txt_files	C:/项目/hls_step1_project/data/raw/icbhi2017/respiratory-sound-database/Respiratory_Sound_Database/Respiratory_Sound_Database/audio_and_txt_files	165	4000	4000	79320	1	79320	19.83	0.1767869	0.02544515	False	165	1b1	Ar	sc	Meditron	URTI		lung	urti	1
icbhi2017	C:/项目/hls_step1_project/data/raw/icbhi2017/respiratory-sound-database/Respiratory_Sound_Database/Respiratory_Sound_Database/audio_and_txt_files/165_1b1_Pl_sc_Meditron.wav	165_1b1_Pl_sc_Meditron.wav	165_1b1_Pl_sc_Meditron	.wav	audio_and_txt_files	C:/项目/hls_step1_project/data/raw/icbhi2017/respiratory-sound-database/Respiratory_Sound_Database/Respiratory_Sound_Database/audio_and_txt_files	165	4000	4000	80000	1	80000	20.0	0.16283795	0.02414061	False	165	1b1	Pl	sc	Meditron	URTI		lung	urti	1
icbhi2017	C:/项目/hls_step1_project/data/raw/icbhi2017/respiratory-sound-database/Respiratory_Sound_Database/Respiratory_Sound_Database/audio_and_txt_files/165_1b1_Pr_sc_Meditron.wav	165_1b1_Pr_sc_Meditron.wav	165_1b1_Pr_sc_Meditron	.wav	audio_and_txt_files	C:/项目/hls_step1_project/data/raw/icbhi2017/respiratory-sound-database/Respiratory_Sound_Database/Respiratory_Sound_Database/audio_and_txt_files	165	4000	4000	80000	1	80000	20.0	0.12877326	0.02354521	False	165	1b1	Pr	sc	Meditron	URTI		lung	urti	1
icbhi2017	C:/项目/hls_step1_project/data/raw/icbhi2017/respiratory-sound-database/Respiratory_Sound_Database/Respiratory_Sound_Database/audio_and_txt_files/166_1p1_Al_sc_Meditron.wav	166_1p1_Al_sc_Meditron.wav	166_1p1_Al_sc_Meditron	.wav	audio_and_txt_files	C:/项目/hls_step1_project/data/raw/icbhi2017/respiratory-sound-database/Respiratory_Sound_Database/Respiratory_Sound_Database/audio_and_txt_files	166	4000	4000	248200	1	248200	62.05	0.99996948	0.47954029	False	166	1p1	Al	sc	Meditron	COPD		lung	copd	1
icbhi2017	C:/项目/hls_step1_project/data/raw/icbhi2017/respiratory-sound-database/Respiratory_Sound_Database/Respiratory_Sound_Database/audio_and_txt_files/166_1p1_Ar_sc_Meditron.wav	166_1p1_Ar_sc_Meditron.wav	166_1p1_Ar_sc_Meditron	.wav	audio_and_txt_files	C:/项目/hls_step1_project/data/raw/icbhi2017/respiratory-sound-database/Respiratory_Sound_Database/Respiratory_Sound_Database/audio_and_txt_files	166	4000	4000	248200	1	248200	62.05	0.99996948	0.28971046	False	166	1p1	Ar	sc	Meditron	COPD		lung	copd	1
icbhi2017	C:/项目/hls_step1_project/data/raw/icbhi2017/respiratory-sound-database/Respiratory_Sound_Database/Respiratory_Sound_Database/audio_and_txt_files/166_1p1_Ll_sc_Meditron.wav	166_1p1_Ll_sc_Meditron.wav	166_1p1_Ll_sc_Meditron	.wav	audio_and_txt_files	C:/项目/hls_step1_project/data/raw/icbhi2017/respiratory-sound-database/Respiratory_Sound_Database/Respiratory_Sound_Database/audio_and_txt_files	166	4000	4000	231200	1	231200	57.8	0.99996948	0.22726765	False	166	1p1	Ll	sc	Meditron	COPD		lung	copd	1
icbhi2017	C:/项目/hls_step1_project/data/raw/icbhi2017/respiratory-sound-database/Respiratory_Sound_Database/Respiratory_Sound_Database/audio_and_txt_files/166_1p1_Pl_sc_Meditron.wav	166_1p1_Pl_sc_Meditron.wav	166_1p1_Pl_sc_Meditron	.wav	audio_and_txt_files	C:/项目/hls_step1_project/data/raw/icbhi2017/respiratory-sound-database/Respiratory_Sound_Database/Respiratory_Sound_Database/audio_and_txt_files	166	4000	4000	250000	1	250000	62.5	0.99996948	0.26701415	False	166	1p1	Pl	sc	Meditron	COPD		lung	copd	1
icbhi2017	C:/项目/hls_step1_project/data/raw/icbhi2017/respiratory-sound-database/Respiratory_Sound_Database/Respiratory_Sound_Database/audio_and_txt_files/166_1p1_Pr_sc_Meditron.wav	166_1p1_Pr_sc_Meditron.wav	166_1p1_Pr_sc_Meditron	.wav	audio_and_txt_files	C:/项目/hls_step1_project/data/raw/icbhi2017/respiratory-sound-database/Respiratory_Sound_Database/Respiratory_Sound_Database/audio_and_txt_files	166	4000	4000	250000	1	250000	62.5	0.99996948	0.26981071	False	166	1p1	Pr	sc	Meditron	COPD		lung	copd	1
icbhi2017	C:/项目/hls_step1_project/data/raw/icbhi2017/respiratory-sound-database/Respiratory_Sound_Database/Respiratory_Sound_Database/audio_and_txt_files/167_1b1_Al_sc_Meditron.wav	167_1b1_Al_sc_Meditron.wav	167_1b1_Al_sc_Meditron	.wav	audio_and_txt_files	C:/项目/hls_step1_project/data/raw/icbhi2017/respiratory-sound-database/Respiratory_Sound_Database/Respiratory_Sound_Database/audio_and_txt_files	167	4000	4000	80000	1	80000	20.0	0.23842874	0.02691329	False	167	1b1	Al	sc	Meditron	Bronchiolitis		lung	bronchiolitis	1
icbhi2017	C:/项目/hls_step1_project/data/raw/icbhi2017/respiratory-sound-database/Respiratory_Sound_Database/Respiratory_Sound_Database/audio_and_txt_files/167_1b1_Pr_sc_Meditron.wav	167_1b1_Pr_sc_Meditron.wav	167_1b1_Pr_sc_Meditron	.wav	audio_and_txt_files	C:/项目/hls_step1_project/data/raw/icbhi2017/respiratory-sound-database/Respiratory_Sound_Database/Respiratory_Sound_Database/audio_and_txt_files	167	4000	4000	80000	1	80000	20.0	0.22032528	0.04328788	False	167	1b1	Pr	sc	Meditron	Bronchiolitis		lung	bronchiolitis	1
icbhi2017	C:/项目/hls_step1_project/data/raw/icbhi2017/respiratory-sound-database/Respiratory_Sound_Database/Respiratory_Sound_Database/audio_and_txt_files/168_1b1_Al_sc_Meditron.wav	168_1b1_Al_sc_Meditron.wav	168_1b1_Al_sc_Meditron	.wav	audio_and_txt_files	C:/项目/hls_step1_project/data/raw/icbhi2017/respiratory-sound-database/Respiratory_Sound_Database/Respiratory_Sound_Database/audio_and_txt_files	168	4000	4000	80001	1	80001	20.00025	0.20004351	0.02814575	False	168	1b1	Al	sc	Meditron	Bronchiectasis		lung	bronchiectasis	1
icbhi2017	C:/项目/hls_step1_project/data/raw/icbhi2017/respiratory-sound-database/Respiratory_Sound_Database/Respiratory_Sound_Database/audio_and_txt_files/169_1b1_Lr_sc_Meditron.wav	169_1b1_Lr_sc_Meditron.wav	169_1b1_Lr_sc_Meditron	.wav	audio_and_txt_files	C:/项目/hls_step1_project/data/raw/icbhi2017/respiratory-sound-database/Respiratory_Sound_Database/Respiratory_Sound_Database/audio_and_txt_files	169	4000	4000	80001	1	80001	20.00025	0.52545607	0.0721024	False	169	1b1	Lr	sc	Meditron	Bronchiectasis		lung	bronchiectasis	1
icbhi2017	C:/项目/hls_step1_project/data/raw/icbhi2017/respiratory-sound-database/Respiratory_Sound_Database/Respiratory_Sound_Database/audio_and_txt_files/169_1b2_Ll_sc_Meditron.wav	169_1b2_Ll_sc_Meditron.wav	169_1b2_Ll_sc_Meditron	.wav	audio_and_txt_files	C:/项目/hls_step1_project/data/raw/icbhi2017/respiratory-sound-database/Respiratory_Sound_Database/Respiratory_Sound_Database/audio_and_txt_files	169	4000	4000	80001	1	80001	20.00025	0.37767625	0.033081	False	169	1b2	Ll	sc	Meditron	Bronchiectasis		lung	bronchiectasis	1
icbhi2017	C:/项目/hls_step1_project/data/raw/icbhi2017/respiratory-sound-database/Respiratory_Sound_Database/Respiratory_Sound_Database/audio_and_txt_files/170_1b2_Al_mc_AKGC417L.wav	170_1b2_Al_mc_AKGC417L.wav	170_1b2_Al_mc_AKGC417L	.wav	audio_and_txt_files	C:/项目/hls_step1_project/data/raw/icbhi2017/respiratory-sound-database/Respiratory_Sound_Database/Respiratory_Sound_Database/audio_and_txt_files	170	4000	4000	80000	1	80000	20.0	1.01224065	0.16783264	False	170	1b2	Al	mc	AKGC417L	COPD		lung	copd	1
icbhi2017	C:/项目/hls_step1_project/data/raw/icbhi2017/respiratory-sound-database/Respiratory_Sound_Database/Respiratory_Sound_Database/audio_and_txt_files/170_1b2_Ar_mc_AKGC417L.wav	170_1b2_Ar_mc_AKGC417L.wav	170_1b2_Ar_mc_AKGC417L	.wav	audio_and_txt_files	C:/项目/hls_step1_project/data/raw/icbhi2017/respiratory-sound-database/Respiratory_Sound_Database/Respiratory_Sound_Database/audio_and_txt_files	170	4000	4000	80000	1	80000	20.0	1.00368726	0.18015686	False	170	1b2	Ar	mc	AKGC417L	COPD		lung	copd	1
icbhi2017	C:/项目/hls_step1_project/data/raw/icbhi2017/respiratory-sound-database/Respiratory_Sound_Database/Respiratory_Sound_Database/audio_and_txt_files/170_1b2_Lr_mc_AKGC417L.wav	170_1b2_Lr_mc_AKGC417L.wav	170_1b2_Lr_mc_AKGC417L	.wav	audio_and_txt_files	C:/项目/hls_step1_project/data/raw/icbhi2017/respiratory-sound-database/Respiratory_Sound_Database/Respiratory_Sound_Database/audio_and_txt_files	170	4000	4000	80000	1	80000	20.0	0.51166892	0.05673321	False	170	1b2	Lr	mc	AKGC417L	COPD		lung	copd	1
icbhi2017	C:/项目/hls_step1_project/data/raw/icbhi2017/respiratory-sound-database/Respiratory_Sound_Database/Respiratory_Sound_Database/audio_and_txt_files/170_1b2_Pl_mc_AKGC417L.wav	170_1b2_Pl_mc_AKGC417L.wav	170_1b2_Pl_mc_AKGC417L	.wav	audio_and_txt_files	C:/项目/hls_step1_project/data/raw/icbhi2017/respiratory-sound-database/Respiratory_Sound_Database/Respiratory_Sound_Database/audio_and_txt_files	170	4000	4000	80000	1	80000	20.0	0.3314687	0.05165453	False	170	1b2	Pl	mc	AKGC417L	COPD		lung	copd	1
icbhi2017	C:/项目/hls_step1_project/data/raw/icbhi2017/respiratory-sound-database/Respiratory_Sound_Database/Respiratory_Sound_Database/audio_and_txt_files/170_1b2_Pr_mc_AKGC417L.wav	170_1b2_Pr_mc_AKGC417L.wav	170_1b2_Pr_mc_AKGC417L	.wav	audio_and_txt_files	C:/项目/hls_step1_project/data/raw/icbhi2017/respiratory-sound-database/Respiratory_Sound_Database/Respiratory_Sound_Database/audio_and_txt_files	170	4000	4000	80000	1	80000	20.0	0.97595453	0.16230731	False	170	1b2	Pr	mc	AKGC417L	COPD		lung	copd	1
icbhi2017	C:/项目/hls_step1_project/data/raw/icbhi2017/respiratory-sound-database/Respiratory_Sound_Database/Respiratory_Sound_Database/audio_and_txt_files/170_1b2_Tc_mc_AKGC417L.wav	170_1b2_Tc_mc_AKGC417L.wav	170_1b2_Tc_mc_AKGC417L	.wav	audio_and_txt_files	C:/项目/hls_step1_project/data/raw/icbhi2017/respiratory-sound-database/Respiratory_Sound_Database/Respiratory_Sound_Database/audio_and_txt_files	170	4000	4000	80000	1	80000	20.0	1.04073668	0.16946337	False	170	1b2	Tc	mc	AKGC417L	COPD		lung	copd	1
icbhi2017	C:/项目/hls_step1_project/data/raw/icbhi2017/respiratory-sound-database/Respiratory_Sound_Database/Respiratory_Sound_Database/audio_and_txt_files/170_1b3_Al_mc_AKGC417L.wav	170_1b3_Al_mc_AKGC417L.wav	170_1b3_Al_mc_AKGC417L	.wav	audio_and_txt_files	C:/项目/hls_step1_project/data/raw/icbhi2017/respiratory-sound-database/Respiratory_Sound_Database/Respiratory_Sound_Database/audio_and_txt_files	170	4000	4000	80000	1	80000	20.0	1.00486887	0.17890219	False	170	1b3	Al	mc	AKGC417L	COPD		lung	copd	1
icbhi2017	C:/项目/hls_step1_project/data/raw/icbhi2017/respiratory-sound-database/Respiratory_Sound_Database/Respiratory_Sound_Database/audio_and_txt_files/170_1b3_Ar_mc_AKGC417L.wav	170_1b3_Ar_mc_AKGC417L.wav	170_1b3_Ar_mc_AKGC417L	.wav	audio_and_txt_files	C:/项目/hls_step1_project/data/raw/icbhi2017/respiratory-sound-database/Respiratory_Sound_Database/Respiratory_Sound_Database/audio_and_txt_files	170	4000	4000	80000	1	80000	20.0	1.00389814	0.19481711	False	170	1b3	Ar	mc	AKGC417L	COPD		lung	copd	1
icbhi2017	C:/项目/hls_step1_project/data/raw/icbhi2017/respiratory-sound-database/Respiratory_Sound_Database/Respiratory_Sound_Database/audio_and_txt_files/170_1b3_Ll_mc_AKGC417L.wav	170_1b3_Ll_mc_AKGC417L.wav	170_1b3_Ll_mc_AKGC417L	.wav	audio_and_txt_files	C:/项目/hls_step1_project/data/raw/icbhi2017/respiratory-sound-database/Respiratory_Sound_Database/Respiratory_Sound_Database/audio_and_txt_files	170	4000	4000	80000	1	80000	20.0	1.02037919	0.2760509	False	170	1b3	Ll	mc	AKGC417L	COPD		lung	copd	1
icbhi2017	C:/项目/hls_step1_project/data/raw/icbhi2017/respiratory-sound-database/Respiratory_Sound_Database/Respiratory_Sound_Database/audio_and_txt_files/170_1b3_Lr_mc_AKGC417L.wav	170_1b3_Lr_mc_AKGC417L.wav	170_1b3_Lr_mc_AKGC417L	.wav	audio_and_txt_files	C:/项目/hls_step1_project/data/raw/icbhi2017/respiratory-sound-database/Respiratory_Sound_Database/Respiratory_Sound_Database/audio_and_txt_files	170	4000	4000	80000	1	80000	20.0	0.5318166	0.05896777	False	170	1b3	Lr	mc	AKGC417L	COPD		lung	copd	1
icbhi2017	C:/项目/hls_step1_project/data/raw/icbhi2017/respiratory-sound-database/Respiratory_Sound_Database/Respiratory_Sound_Database/audio_and_txt_files/170_1b3_Pl_mc_AKGC417L.wav	170_1b3_Pl_mc_AKGC417L.wav	170_1b3_Pl_mc_AKGC417L	.wav	audio_and_txt_files	C:/项目/hls_step1_project/data/raw/icbhi2017/respiratory-sound-database/Respiratory_Sound_Database/Respiratory_Sound_Database/audio_and_txt_files	170	4000	4000	80000	1	80000	20.0	0.68899405	0.11185989	False	170	1b3	Pl	mc	AKGC417L	COPD		lung	copd	1
icbhi2017	C:/项目/hls_step1_project/data/raw/icbhi2017/respiratory-sound-database/Respiratory_Sound_Database/Respiratory_Sound_Database/audio_and_txt_files/170_1b3_Pr_mc_AKGC417L.wav	170_1b3_Pr_mc_AKGC417L.wav	170_1b3_Pr_mc_AKGC417L	.wav	audio_and_txt_files	C:/项目/hls_step1_project/data/raw/icbhi2017/respiratory-sound-database/Respiratory_Sound_Database/Respiratory_Sound_Database/audio_and_txt_files	170	4000	4000	80000	1	80000	20.0	0.87972337	0.16508459	False	170	1b3	Pr	mc	AKGC417L	COPD		lung	copd	1
icbhi2017	C:/项目/hls_step1_project/data/raw/icbhi2017/respiratory-sound-database/Respiratory_Sound_Database/Respiratory_Sound_Database/audio_and_txt_files/170_1b3_Tc_mc_AKGC417L.wav	170_1b3_Tc_mc_AKGC417L.wav	170_1b3_Tc_mc_AKGC417L	.wav	audio_and_txt_files	C:/项目/hls_step1_project/data/raw/icbhi2017/respiratory-sound-database/Respiratory_Sound_Database/Respiratory_Sound_Database/audio_and_txt_files	170	4000	4000	80000	1	80000	20.0	1.09182978	0.20143542	False	170	1b3	Tc	mc	AKGC417L	COPD		lung	copd	1
icbhi2017	C:/项目/hls_step1_project/data/raw/icbhi2017/respiratory-sound-database/Respiratory_Sound_Database/Respiratory_Sound_Database/audio_and_txt_files/170_1b4_Al_mc_AKGC417L.wav	170_1b4_Al_mc_AKGC417L.wav	170_1b4_Al_mc_AKGC417L	.wav	audio_and_txt_files	C:/项目/hls_step1_project/data/raw/icbhi2017/respiratory-sound-database/Respiratory_Sound_Database/Respiratory_Sound_Database/audio_and_txt_files	170	4000	4000	80000	1	80000	20.0	1.00470543	0.17270152	False	170	1b4	Al	mc	AKGC417L	COPD		lung	copd	1
icbhi2017	C:/项目/hls_step1_project/data/raw/icbhi2017/respiratory-sound-database/Respiratory_Sound_Database/Respiratory_Sound_Database/audio_and_txt_files/170_1b4_Ar_mc_AKGC417L.wav	170_1b4_Ar_mc_AKGC417L.wav	170_1b4_Ar_mc_AKGC417L	.wav	audio_and_txt_files	C:/项目/hls_step1_project/data/raw/icbhi2017/respiratory-sound-database/Respiratory_Sound_Database/Respiratory_Sound_Database/audio_and_txt_files	170	4000	4000	80000	1	80000	20.0	1.0034678	0.1905321	False	170	1b4	Ar	mc	AKGC417L	COPD		lung	copd	1
icbhi2017	C:/项目/hls_step1_project/data/raw/icbhi2017/respiratory-sound-database/Respiratory_Sound_Database/Respiratory_Sound_Database/audio_and_txt_files/170_1b4_Lr_mc_AKGC417L.wav	170_1b4_Lr_mc_AKGC417L.wav	170_1b4_Lr_mc_AKGC417L	.wav	audio_and_txt_files	C:/项目/hls_step1_project/data/raw/icbhi2017/respiratory-sound-database/Respiratory_Sound_Database/Respiratory_Sound_Database/audio_and_txt_files	170	4000	4000	80000	1	80000	20.0	0.53200567	0.05978949	False	170	1b4	Lr	mc	AKGC417L	COPD		lung	copd	1
icbhi2017	C:/项目/hls_step1_project/data/raw/icbhi2017/respiratory-sound-database/Respiratory_Sound_Database/Respiratory_Sound_Database/audio_and_txt_files/170_1b4_Pl_mc_AKGC417L.wav	170_1b4_Pl_mc_AKGC417L.wav	170_1b4_Pl_mc_AKGC417L	.wav	audio_and_txt_files	C:/项目/hls_step1_project/data/raw/icbhi2017/respiratory-sound-database/Respiratory_Sound_Database/Respiratory_Sound_Database/audio_and_txt_files	170	4000	4000	80000	1	80000	20.0	0.80700886	0.12210999	False	170	1b4	Pl	mc	AKGC417L	COPD		lung	copd	1
icbhi2017	C:/项目/hls_step1_project/data/raw/icbhi2017/respiratory-sound-database/Respiratory_Sound_Database/Respiratory_Sound_Database/audio_and_txt_files/170_1b4_Pr_mc_AKGC417L.wav	170_1b4_Pr_mc_AKGC417L.wav	170_1b4_Pr_mc_AKGC417L	.wav	audio_and_txt_files	C:/项目/hls_step1_project/data/raw/icbhi2017/respiratory-sound-database/Respiratory_Sound_Database/Respiratory_Sound_Database/audio_and_txt_files	170	4000	4000	80000	1	80000	20.0	1.00289965	0.16782947	False	170	1b4	Pr	mc	AKGC417L	COPD		lung	copd	1
icbhi2017	C:/项目/hls_step1_project/data/raw/icbhi2017/respiratory-sound-database/Respiratory_Sound_Database/Respiratory_Sound_Database/audio_and_txt_files/170_1b4_Tc_mc_AKGC417L.wav	170_1b4_Tc_mc_AKGC417L.wav	170_1b4_Tc_mc_AKGC417L	.wav	audio_and_txt_files	C:/项目/hls_step1_project/data/raw/icbhi2017/respiratory-sound-database/Respiratory_Sound_Database/Respiratory_Sound_Database/audio_and_txt_files	170	4000	4000	80000	1	80000	20.0	1.02548552	0.21621032	False	170	1b4	Tc	mc	AKGC417L	COPD		lung	copd	1
icbhi2017	C:/项目/hls_step1_project/data/raw/icbhi2017/respiratory-sound-database/Respiratory_Sound_Database/Respiratory_Sound_Database/audio_and_txt_files/170_2b2_Al_mc_AKGC417L.wav	170_2b2_Al_mc_AKGC417L.wav	170_2b2_Al_mc_AKGC417L	.wav	audio_and_txt_files	C:/项目/hls_step1_project/data/raw/icbhi2017/respiratory-sound-database/Respiratory_Sound_Database/Respiratory_Sound_Database/audio_and_txt_files	170	4000	4000	80000	1	80000	20.0	0.74858022	0.08506033	False	170	2b2	Al	mc	AKGC417L	COPD		lung	copd	1
icbhi2017	C:/项目/hls_step1_project/data/raw/icbhi2017/respiratory-sound-database/Respiratory_Sound_Database/Respiratory_Sound_Database/audio_and_txt_files/170_2b2_Ar_mc_AKGC417L.wav	170_2b2_Ar_mc_AKGC417L.wav	170_2b2_Ar_mc_AKGC417L	.wav	audio_and_txt_files	C:/项目/hls_step1_project/data/raw/icbhi2017/respiratory-sound-database/Respiratory_Sound_Database/Respiratory_Sound_Database/audio_and_txt_files	170	4000	4000	80000	1	80000	20.0	1.00327134	0.13394675	False	170	2b2	Ar	mc	AKGC417L	COPD		lung	copd	1
icbhi2017	C:/项目/hls_step1_project/data/raw/icbhi2017/respiratory-sound-database/Respiratory_Sound_Database/Respiratory_Sound_Database/audio_and_txt_files/170_2b2_Lr_mc_AKGC417L.wav	170_2b2_Lr_mc_AKGC417L.wav	170_2b2_Lr_mc_AKGC417L	.wav	audio_and_txt_files	C:/项目/hls_step1_project/data/raw/icbhi2017/respiratory-sound-database/Respiratory_Sound_Database/Respiratory_Sound_Database/audio_and_txt_files	170	4000	4000	80000	1	80000	20.0	0.40549624	0.06780979	False	170	2b2	Lr	mc	AKGC417L	COPD		lung	copd	1
icbhi2017	C:/项目/hls_step1_project/data/raw/icbhi2017/respiratory-sound-database/Respiratory_Sound_Database/Respiratory_Sound_Database/audio_and_txt_files/170_2b2_Pl_mc_AKGC417L.wav	170_2b2_Pl_mc_AKGC417L.wav	170_2b2_Pl_mc_AKGC417L	.wav	audio_and_txt_files	C:/项目/hls_step1_project/data/raw/icbhi2017/respiratory-sound-database/Respiratory_Sound_Database/Respiratory_Sound_Database/audio_and_txt_files	170	4000	4000	80000	1	80000	20.0	1.01915252	0.41202524	False	170	2b2	Pl	mc	AKGC417L	COPD		lung	copd	1
icbhi2017	C:/项目/hls_step1_project/data/raw/icbhi2017/respiratory-sound-database/Respiratory_Sound_Database/Respiratory_Sound_Database/audio_and_txt_files/170_2b2_Pr_mc_AKGC417L.wav	170_2b2_Pr_mc_AKGC417L.wav	170_2b2_Pr_mc_AKGC417L	.wav	audio_and_txt_files	C:/项目/hls_step1_project/data/raw/icbhi2017/respiratory-sound-database/Respiratory_Sound_Database/Respiratory_Sound_Database/audio_and_txt_files	170	4000	4000	80000	1	80000	20.0	1.00473309	0.18236981	False	170	2b2	Pr	mc	AKGC417L	COPD		lung	copd	1
icbhi2017	C:/项目/hls_step1_project/data/raw/icbhi2017/respiratory-sound-database/Respiratory_Sound_Database/Respiratory_Sound_Database/audio_and_txt_files/170_2b2_Tc_mc_AKGC417L.wav	170_2b2_Tc_mc_AKGC417L.wav	170_2b2_Tc_mc_AKGC417L	.wav	audio_and_txt_files	C:/项目/hls_step1_project/data/raw/icbhi2017/respiratory-sound-database/Respiratory_Sound_Database/Respiratory_Sound_Database/audio_and_txt_files	170	4000	4000	80000	1	80000	20.0	1.01525402	0.12518315	False	170	2b2	Tc	mc	AKGC417L	COPD		lung	copd	1
icbhi2017	C:/项目/hls_step1_project/data/raw/icbhi2017/respiratory-sound-database/Respiratory_Sound_Database/Respiratory_Sound_Database/audio_and_txt_files/171_1b1_Al_sc_Meditron.wav	171_1b1_Al_sc_Meditron.wav	171_1b1_Al_sc_Meditron	.wav	audio_and_txt_files	C:/项目/hls_step1_project/data/raw/icbhi2017/respiratory-sound-database/Respiratory_Sound_Database/Respiratory_Sound_Database/audio_and_txt_files	171	4000	4000	80000	1	80000	20.0	0.7396009	0.1032225	False	171	1b1	Al	sc	Meditron	Healthy		lung	healthy	0
icbhi2017	C:/项目/hls_step1_project/data/raw/icbhi2017/respiratory-sound-database/Respiratory_Sound_Database/Respiratory_Sound_Database/audio_and_txt_files/172_1b3_Al_mc_AKGC417L.wav	172_1b3_Al_mc_AKGC417L.wav	172_1b3_Al_mc_AKGC417L	.wav	audio_and_txt_files	C:/项目/hls_step1_project/data/raw/icbhi2017/respiratory-sound-database/Respiratory_Sound_Database/Respiratory_Sound_Database/audio_and_txt_files	172	4000	4000	80000	1	80000	20.0	0.37442344	0.07276201	False	172	1b3	Al	mc	AKGC417L	COPD		lung	copd	1
icbhi2017	C:/项目/hls_step1_project/data/raw/icbhi2017/respiratory-sound-database/Respiratory_Sound_Database/Respiratory_Sound_Database/audio_and_txt_files/172_1b3_Ar_mc_AKGC417L.wav	172_1b3_Ar_mc_AKGC417L.wav	172_1b3_Ar_mc_AKGC417L	.wav	audio_and_txt_files	C:/项目/hls_step1_project/data/raw/icbhi2017/respiratory-sound-database/Respiratory_Sound_Database/Respiratory_Sound_Database/audio_and_txt_files	172	4000	4000	80000	1	80000	20.0	1.00131929	0.19062671	False	172	1b3	Ar	mc	AKGC417L	COPD		lung	copd	1
icbhi2017	C:/项目/hls_step1_project/data/raw/icbhi2017/respiratory-sound-database/Respiratory_Sound_Database/Respiratory_Sound_Database/audio_and_txt_files/172_1b3_Ll_mc_AKGC417L.wav	172_1b3_Ll_mc_AKGC417L.wav	172_1b3_Ll_mc_AKGC417L	.wav	audio_and_txt_files	C:/项目/hls_step1_project/data/raw/icbhi2017/respiratory-sound-database/Respiratory_Sound_Database/Respiratory_Sound_Database/audio_and_txt_files	172	4000	4000	80000	1	80000	20.0	0.30491889	0.05997929	False	172	1b3	Ll	mc	AKGC417L	COPD		lung	copd	1
icbhi2017	C:/项目/hls_step1_project/data/raw/icbhi2017/respiratory-sound-database/Respiratory_Sound_Database/Respiratory_Sound_Database/audio_and_txt_files/172_1b3_Lr_mc_AKGC417L.wav	172_1b3_Lr_mc_AKGC417L.wav	172_1b3_Lr_mc_AKGC417L	.wav	audio_and_txt_files	C:/项目/hls_step1_project/data/raw/icbhi2017/respiratory-sound-database/Respiratory_Sound_Database/Respiratory_Sound_Database/audio_and_txt_files	172	4000	4000	80000	1	80000	20.0	1.01574039	0.16659191	False	172	1b3	Lr	mc	AKGC417L	COPD		lung	copd	1
icbhi2017	C:/项目/hls_step1_project/data/raw/icbhi2017/respiratory-sound-database/Respiratory_Sound_Database/Respiratory_Sound_Database/audio_and_txt_files/172_1b3_Pl_mc_AKGC417L.wav	172_1b3_Pl_mc_AKGC417L.wav	172_1b3_Pl_mc_AKGC417L	.wav	audio_and_txt_files	C:/项目/hls_step1_project/data/raw/icbhi2017/respiratory-sound-database/Respiratory_Sound_Database/Respiratory_Sound_Database/audio_and_txt_files	172	4000	4000	80000	1	80000	20.0	0.93439603	0.09826931	False	172	1b3	Pl	mc	AKGC417L	COPD		lung	copd	1
icbhi2017	C:/项目/hls_step1_project/data/raw/icbhi2017/respiratory-sound-database/Respiratory_Sound_Database/Respiratory_Sound_Database/audio_and_txt_files/172_1b3_Pr_mc_AKGC417L.wav	172_1b3_Pr_mc_AKGC417L.wav	172_1b3_Pr_mc_AKGC417L	.wav	audio_and_txt_files	C:/项目/hls_step1_project/data/raw/icbhi2017/respiratory-sound-database/Respiratory_Sound_Database/Respiratory_Sound_Database/audio_and_txt_files	172	4000	4000	80000	1	80000	20.0	0.24892589	0.05500766	False	172	1b3	Pr	mc	AKGC417L	COPD		lung	copd	1
icbhi2017	C:/项目/hls_step1_project/data/raw/icbhi2017/respiratory-sound-database/Respiratory_Sound_Database/Respiratory_Sound_Database/audio_and_txt_files/172_1b3_Tc_mc_AKGC417L.wav	172_1b3_Tc_mc_AKGC417L.wav	172_1b3_Tc_mc_AKGC417L	.wav	audio_and_txt_files	C:/项目/hls_step1_project/data/raw/icbhi2017/respiratory-sound-database/Respiratory_Sound_Database/Respiratory_Sound_Database/audio_and_txt_files	172	4000	4000	80000	1	80000	20.0	1.02399302	0.28509524	False	172	1b3	Tc	mc	AKGC417L	COPD		lung	copd	1
icbhi2017	C:/项目/hls_step1_project/data/raw/icbhi2017/respiratory-sound-database/Respiratory_Sound_Database/Respiratory_Sound_Database/audio_and_txt_files/172_1b4_Al_mc_AKGC417L.wav	172_1b4_Al_mc_AKGC417L.wav	172_1b4_Al_mc_AKGC417L	.wav	audio_and_txt_files	C:/项目/hls_step1_project/data/raw/icbhi2017/respiratory-sound-database/Respiratory_Sound_Database/Respiratory_Sound_Database/audio_and_txt_files	172	4000	4000	80000	1	80000	20.0	1.37125897	0.19768451	False	172	1b4	Al	mc	AKGC417L	COPD		lung	copd	1
icbhi2017	C:/项目/hls_step1_project/data/raw/icbhi2017/respiratory-sound-database/Respiratory_Sound_Database/Respiratory_Sound_Database/audio_and_txt_files/172_1b4_Ar_mc_AKGC417L.wav	172_1b4_Ar_mc_AKGC417L.wav	172_1b4_Ar_mc_AKGC417L	.wav	audio_and_txt_files	C:/项目/hls_step1_project/data/raw/icbhi2017/respiratory-sound-database/Respiratory_Sound_Database/Respiratory_Sound_Database/audio_and_txt_files	172	4000	4000	80000	1	80000	20.0	1.22618818	0.38361204	False	172	1b4	Ar	mc	AKGC417L	COPD		lung	copd	1
icbhi2017	C:/项目/hls_step1_project/data/raw/icbhi2017/respiratory-sound-database/Respiratory_Sound_Database/Respiratory_Sound_Database/audio_and_txt_files/172_1b4_Ll_mc_AKGC417L.wav	172_1b4_Ll_mc_AKGC417L.wav	172_1b4_Ll_mc_AKGC417L	.wav	audio_and_txt_files	C:/项目/hls_step1_project/data/raw/icbhi2017/respiratory-sound-database/Respiratory_Sound_Database/Respiratory_Sound_Database/audio_and_txt_files	172	4000	4000	80000	1	80000	20.0	1.0348016	0.12581587	False	172	1b4	Ll	mc	AKGC417L	COPD		lung	copd	1
icbhi2017	C:/项目/hls_step1_project/data/raw/icbhi2017/respiratory-sound-database/Respiratory_Sound_Database/Respiratory_Sound_Database/audio_and_txt_files/172_1b4_Lr_mc_AKGC417L.wav	172_1b4_Lr_mc_AKGC417L.wav	172_1b4_Lr_mc_AKGC417L	.wav	audio_and_txt_files	C:/项目/hls_step1_project/data/raw/icbhi2017/respiratory-sound-database/Respiratory_Sound_Database/Respiratory_Sound_Database/audio_and_txt_files	172	4000	4000	80000	1	80000	20.0	1.09084022	0.29299545	False	172	1b4	Lr	mc	AKGC417L	COPD		lung	copd	1
icbhi2017	C:/项目/hls_step1_project/data/raw/icbhi2017/respiratory-sound-database/Respiratory_Sound_Database/Respiratory_Sound_Database/audio_and_txt_files/172_1b4_Pl_mc_AKGC417L.wav	172_1b4_Pl_mc_AKGC417L.wav	172_1b4_Pl_mc_AKGC417L	.wav	audio_and_txt_files	C:/项目/hls_step1_project/data/raw/icbhi2017/respiratory-sound-database/Respiratory_Sound_Database/Respiratory_Sound_Database/audio_and_txt_files	172	4000	4000	80000	1	80000	20.0	1.08850217	0.21512292	False	172	1b4	Pl	mc	AKGC417L	COPD		lung	copd	1
icbhi2017	C:/项目/hls_step1_project/data/raw/icbhi2017/respiratory-sound-database/Respiratory_Sound_Database/Respiratory_Sound_Database/audio_and_txt_files/172_1b4_Pr_mc_AKGC417L.wav	172_1b4_Pr_mc_AKGC417L.wav	172_1b4_Pr_mc_AKGC417L	.wav	audio_and_txt_files	C:/项目/hls_step1_project/data/raw/icbhi2017/respiratory-sound-database/Respiratory_Sound_Database/Respiratory_Sound_Database/audio_and_txt_files	172	4000	4000	80000	1	80000	20.0	1.11867356	0.14675799	False	172	1b4	Pr	mc	AKGC417L	COPD		lung	copd	1
icbhi2017	C:/项目/hls_step1_project/data/raw/icbhi2017/respiratory-sound-database/Respiratory_Sound_Database/Respiratory_Sound_Database/audio_and_txt_files/172_1b4_Tc_mc_AKGC417L.wav	172_1b4_Tc_mc_AKGC417L.wav	172_1b4_Tc_mc_AKGC417L	.wav	audio_and_txt_files	C:/项目/hls_step1_project/data/raw/icbhi2017/respiratory-sound-database/Respiratory_Sound_Database/Respiratory_Sound_Database/audio_and_txt_files	172	4000	4000	80000	1	80000	20.0	1.67423475	0.45071372	False	172	1b4	Tc	mc	AKGC417L	COPD		lung	copd	1
icbhi2017	C:/项目/hls_step1_project/data/raw/icbhi2017/respiratory-sound-database/Respiratory_Sound_Database/Respiratory_Sound_Database/audio_and_txt_files/172_1b5_Al_mc_AKGC417L.wav	172_1b5_Al_mc_AKGC417L.wav	172_1b5_Al_mc_AKGC417L	.wav	audio_and_txt_files	C:/项目/hls_step1_project/data/raw/icbhi2017/respiratory-sound-database/Respiratory_Sound_Database/Respiratory_Sound_Database/audio_and_txt_files	172	4000	4000	80000	1	80000	20.0	0.75841653	0.07098071	False	172	1b5	Al	mc	AKGC417L	COPD		lung	copd	1
icbhi2017	C:/项目/hls_step1_project/data/raw/icbhi2017/respiratory-sound-database/Respiratory_Sound_Database/Respiratory_Sound_Database/audio_and_txt_files/172_1b5_Ar_mc_AKGC417L.wav	172_1b5_Ar_mc_AKGC417L.wav	172_1b5_Ar_mc_AKGC417L	.wav	audio_and_txt_files	C:/项目/hls_step1_project/data/raw/icbhi2017/respiratory-sound-database/Respiratory_Sound_Database/Respiratory_Sound_Database/audio_and_txt_files	172	4000	4000	80000	1	80000	20.0	1.00634181	0.1936747	False	172	1b5	Ar	mc	AKGC417L	COPD		lung	copd	1
icbhi2017	C:/项目/hls_step1_project/data/raw/icbhi2017/respiratory-sound-database/Respiratory_Sound_Database/Respiratory_Sound_Database/audio_and_txt_files/172_1b5_Ll_mc_AKGC417L.wav	172_1b5_Ll_mc_AKGC417L.wav	172_1b5_Ll_mc_AKGC417L	.wav	audio_and_txt_files	C:/项目/hls_step1_project/data/raw/icbhi2017/respiratory-sound-database/Respiratory_Sound_Database/Respiratory_Sound_Database/audio_and_txt_files	172	4000	4000	80000	1	80000	20.0	0.7454108	0.11329837	False	172	1b5	Ll	mc	AKGC417L	COPD		lung	copd	1
icbhi2017	C:/项目/hls_step1_project/data/raw/icbhi2017/respiratory-sound-database/Respiratory_Sound_Database/Respiratory_Sound_Database/audio_and_txt_files/172_1b5_Lr_mc_AKGC417L.wav	172_1b5_Lr_mc_AKGC417L.wav	172_1b5_Lr_mc_AKGC417L	.wav	audio_and_txt_files	C:/项目/hls_step1_project/data/raw/icbhi2017/respiratory-sound-database/Respiratory_Sound_Database/Respiratory_Sound_Database/audio_and_txt_files	172	4000	4000	80000	1	80000	20.0	1.00021172	0.13864914	False	172	1b5	Lr	mc	AKGC417L	COPD		lung	copd	1
icbhi2017	C:/项目/hls_step1_project/data/raw/icbhi2017/respiratory-sound-database/Respiratory_Sound_Database/Respiratory_Sound_Database/audio_and_txt_files/172_1b5_Pl_mc_AKGC417L.wav	172_1b5_Pl_mc_AKGC417L.wav	172_1b5_Pl_mc_AKGC417L	.wav	audio_and_txt_files	C:/项目/hls_step1_project/data/raw/icbhi2017/respiratory-sound-database/Respiratory_Sound_Database/Respiratory_Sound_Database/audio_and_txt_files	172	4000	4000	80000	1	80000	20.0	1.0092082	0.3167147	False	172	1b5	Pl	mc	AKGC417L	COPD		lung	copd	1
icbhi2017	C:/项目/hls_step1_project/data/raw/icbhi2017/respiratory-sound-database/Respiratory_Sound_Database/Respiratory_Sound_Database/audio_and_txt_files/172_1b5_Pr_mc_AKGC417L.wav	172_1b5_Pr_mc_AKGC417L.wav	172_1b5_Pr_mc_AKGC417L	.wav	audio_and_txt_files	C:/项目/hls_step1_project/data/raw/icbhi2017/respiratory-sound-database/Respiratory_Sound_Database/Respiratory_Sound_Database/audio_and_txt_files	172	4000	4000	80000	1	80000	20.0	1.00481355	0.15190162	False	172	1b5	Pr	mc	AKGC417L	COPD		lung	copd	1
icbhi2017	C:/项目/hls_step1_project/data/raw/icbhi2017/respiratory-sound-database/Respiratory_Sound_Database/Respiratory_Sound_Database/audio_and_txt_files/172_1b5_Tc_mc_AKGC417L.wav	172_1b5_Tc_mc_AKGC417L.wav	172_1b5_Tc_mc_AKGC417L	.wav	audio_and_txt_files	C:/项目/hls_step1_project/data/raw/icbhi2017/respiratory-sound-database/Respiratory_Sound_Database/Respiratory_Sound_Database/audio_and_txt_files	172	4000	4000	80000	1	80000	20.0	1.39887297	0.38799727	False	172	1b5	Tc	mc	AKGC417L	COPD		lung	copd	1
icbhi2017	C:/项目/hls_step1_project/data/raw/icbhi2017/respiratory-sound-database/Respiratory_Sound_Database/Respiratory_Sound_Database/audio_and_txt_files/172_2b5_Al_mc_AKGC417L.wav	172_2b5_Al_mc_AKGC417L.wav	172_2b5_Al_mc_AKGC417L	.wav	audio_and_txt_files	C:/项目/hls_step1_project/data/raw/icbhi2017/respiratory-sound-database/Respiratory_Sound_Database/Respiratory_Sound_Database/audio_and_txt_files	172	4000	4000	80000	1	80000	20.0	1.00555038	0.32705775	False	172	2b5	Al	mc	AKGC417L	COPD		lung	copd	1
icbhi2017	C:/项目/hls_step1_project/data/raw/icbhi2017/respiratory-sound-database/Respiratory_Sound_Database/Respiratory_Sound_Database/audio_and_txt_files/172_2b5_Ar_mc_AKGC417L.wav	172_2b5_Ar_mc_AKGC417L.wav	172_2b5_Ar_mc_AKGC417L	.wav	audio_and_txt_files	C:/项目/hls_step1_project/data/raw/icbhi2017/respiratory-sound-database/Respiratory_Sound_Database/Respiratory_Sound_Database/audio_and_txt_files	172	4000	4000	80000	1	80000	20.0	1.007792	0.20526229	False	172	2b5	Ar	mc	AKGC417L	COPD		lung	copd	1
icbhi2017	C:/项目/hls_step1_project/data/raw/icbhi2017/respiratory-sound-database/Respiratory_Sound_Database/Respiratory_Sound_Database/audio_and_txt_files/172_2b5_Lr_mc_AKGC417L.wav	172_2b5_Lr_mc_AKGC417L.wav	172_2b5_Lr_mc_AKGC417L	.wav	audio_and_txt_files	C:/项目/hls_step1_project/data/raw/icbhi2017/respiratory-sound-database/Respiratory_Sound_Database/Respiratory_Sound_Database/audio_and_txt_files	172	4000	4000	80000	1	80000	20.0	1.00725853	0.47369149	False	172	2b5	Lr	mc	AKGC417L	COPD		lung	copd	1
icbhi2017	C:/项目/hls_step1_project/data/raw/icbhi2017/respiratory-sound-database/Respiratory_Sound_Database/Respiratory_Sound_Database/audio_and_txt_files/172_2b5_Pl_mc_AKGC417L.wav	172_2b5_Pl_mc_AKGC417L.wav	172_2b5_Pl_mc_AKGC417L	.wav	audio_and_txt_files	C:/项目/hls_step1_project/data/raw/icbhi2017/respiratory-sound-database/Respiratory_Sound_Database/Respiratory_Sound_Database/audio_and_txt_files	172	4000	4000	80000	1	80000	20.0	1.04415178	0.2563206	False	172	2b5	Pl	mc	AKGC417L	COPD		lung	copd	1
icbhi2017	C:/项目/hls_step1_project/data/raw/icbhi2017/respiratory-sound-database/Respiratory_Sound_Database/Respiratory_Sound_Database/audio_and_txt_files/172_2b5_Pr_mc_AKGC417L.wav	172_2b5_Pr_mc_AKGC417L.wav	172_2b5_Pr_mc_AKGC417L	.wav	audio_and_txt_files	C:/项目/hls_step1_project/data/raw/icbhi2017/respiratory-sound-database/Respiratory_Sound_Database/Respiratory_Sound_Database/audio_and_txt_files	172	4000	4000	80000	1	80000	20.0	1.0222156	0.23955083	False	172	2b5	Pr	mc	AKGC417L	COPD		lung	copd	1
icbhi2017	C:/项目/hls_step1_project/data/raw/icbhi2017/respiratory-sound-database/Respiratory_Sound_Database/Respiratory_Sound_Database/audio_and_txt_files/172_2b5_Tc_mc_AKGC417L.wav	172_2b5_Tc_mc_AKGC417L.wav	172_2b5_Tc_mc_AKGC417L	.wav	audio_and_txt_files	C:/项目/hls_step1_project/data/raw/icbhi2017/respiratory-sound-database/Respiratory_Sound_Database/Respiratory_Sound_Database/audio_and_txt_files	172	4000	4000	80000	1	80000	20.0	1.10083544	0.54824609	False	172	2b5	Tc	mc	AKGC417L	COPD		lung	copd	1
icbhi2017	C:/项目/hls_step1_project/data/raw/icbhi2017/respiratory-sound-database/Respiratory_Sound_Database/Respiratory_Sound_Database/audio_and_txt_files/173_1b1_Al_sc_Meditron.wav	173_1b1_Al_sc_Meditron.wav	173_1b1_Al_sc_Meditron	.wav	audio_and_txt_files	C:/项目/hls_step1_project/data/raw/icbhi2017/respiratory-sound-database/Respiratory_Sound_Database/Respiratory_Sound_Database/audio_and_txt_files	173	4000	4000	80000	1	80000	20.0	0.55423295	0.10788828	False	173	1b1	Al	sc	Meditron	Bronchiolitis		lung	bronchiolitis	1
icbhi2017	C:/项目/hls_step1_project/data/raw/icbhi2017/respiratory-sound-database/Respiratory_Sound_Database/Respiratory_Sound_Database/audio_and_txt_files/174_1p2_Ar_mc_AKGC417L.wav	174_1p2_Ar_mc_AKGC417L.wav	174_1p2_Ar_mc_AKGC417L	.wav	audio_and_txt_files	C:/项目/hls_step1_project/data/raw/icbhi2017/respiratory-sound-database/Respiratory_Sound_Database/Respiratory_Sound_Database/audio_and_txt_files	174	4000	4000	80000	1	80000	20.0	0.58236593	0.0979115	False	174	1p2	Ar	mc	AKGC417L	COPD		lung	copd	1
icbhi2017	C:/项目/hls_step1_project/data/raw/icbhi2017/respiratory-sound-database/Respiratory_Sound_Database/Respiratory_Sound_Database/audio_and_txt_files/174_1p2_Ll_mc_AKGC417L.wav	174_1p2_Ll_mc_AKGC417L.wav	174_1p2_Ll_mc_AKGC417L	.wav	audio_and_txt_files	C:/项目/hls_step1_project/data/raw/icbhi2017/respiratory-sound-database/Respiratory_Sound_Database/Respiratory_Sound_Database/audio_and_txt_files	174	4000	4000	80000	1	80000	20.0	0.76626354	0.18746725	False	174	1p2	Ll	mc	AKGC417L	COPD		lung	copd	1
icbhi2017	C:/项目/hls_step1_project/data/raw/icbhi2017/respiratory-sound-database/Respiratory_Sound_Database/Respiratory_Sound_Database/audio_and_txt_files/174_1p2_Lr_mc_AKGC417L.wav	174_1p2_Lr_mc_AKGC417L.wav	174_1p2_Lr_mc_AKGC417L	.wav	audio_and_txt_files	C:/项目/hls_step1_project/data/raw/icbhi2017/respiratory-sound-database/Respiratory_Sound_Database/Respiratory_Sound_Database/audio_and_txt_files	174	4000	4000	80000	1	80000	20.0	0.83203411	0.19682829	False	174	1p2	Lr	mc	AKGC417L	COPD		lung	copd	1
icbhi2017	C:/项目/hls_step1_project/data/raw/icbhi2017/respiratory-sound-database/Respiratory_Sound_Database/Respiratory_Sound_Database/audio_and_txt_files/174_1p2_Pl_mc_AKGC417L.wav	174_1p2_Pl_mc_AKGC417L.wav	174_1p2_Pl_mc_AKGC417L	.wav	audio_and_txt_files	C:/项目/hls_step1_project/data/raw/icbhi2017/respiratory-sound-database/Respiratory_Sound_Database/Respiratory_Sound_Database/audio_and_txt_files	174	4000	4000	80000	1	80000	20.0	1.00889385	0.351089	False	174	1p2	Pl	mc	AKGC417L	COPD		lung	copd	1
icbhi2017	C:/项目/hls_step1_project/data/raw/icbhi2017/respiratory-sound-database/Respiratory_Sound_Database/Respiratory_Sound_Database/audio_and_txt_files/174_1p2_Pr_mc_AKGC417L.wav	174_1p2_Pr_mc_AKGC417L.wav	174_1p2_Pr_mc_AKGC417L	.wav	audio_and_txt_files	C:/项目/hls_step1_project/data/raw/icbhi2017/respiratory-sound-database/Respiratory_Sound_Database/Respiratory_Sound_Database/audio_and_txt_files	174	4000	4000	80000	1	80000	20.0	1.01207161	0.39496848	False	174	1p2	Pr	mc	AKGC417L	COPD		lung	copd	1
icbhi2017	C:/项目/hls_step1_project/data/raw/icbhi2017/respiratory-sound-database/Respiratory_Sound_Database/Respiratory_Sound_Database/audio_and_txt_files/174_1p2_Tc_mc_AKGC417L.wav	174_1p2_Tc_mc_AKGC417L.wav	174_1p2_Tc_mc_AKGC417L	.wav	audio_and_txt_files	C:/项目/hls_step1_project/data/raw/icbhi2017/respiratory-sound-database/Respiratory_Sound_Database/Respiratory_Sound_Database/audio_and_txt_files	174	4000	4000	80000	1	80000	20.0	0.45723811	0.07994796	False	174	1p2	Tc	mc	AKGC417L	COPD		lung	copd	1
icbhi2017	C:/项目/hls_step1_project/data/raw/icbhi2017/respiratory-sound-database/Respiratory_Sound_Database/Respiratory_Sound_Database/audio_and_txt_files/174_1p3_Ar_mc_AKGC417L.wav	174_1p3_Ar_mc_AKGC417L.wav	174_1p3_Ar_mc_AKGC417L	.wav	audio_and_txt_files	C:/项目/hls_step1_project/data/raw/icbhi2017/respiratory-sound-database/Respiratory_Sound_Database/Respiratory_Sound_Database/audio_and_txt_files	174	4000	4000	80000	1	80000	20.0	1.00111496	0.20313117	False	174	1p3	Ar	mc	AKGC417L	COPD		lung	copd	1
icbhi2017	C:/项目/hls_step1_project/data/raw/icbhi2017/respiratory-sound-database/Respiratory_Sound_Database/Respiratory_Sound_Database/audio_and_txt_files/174_1p3_Ll_mc_AKGC417L.wav	174_1p3_Ll_mc_AKGC417L.wav	174_1p3_Ll_mc_AKGC417L	.wav	audio_and_txt_files	C:/项目/hls_step1_project/data/raw/icbhi2017/respiratory-sound-database/Respiratory_Sound_Database/Respiratory_Sound_Database/audio_and_txt_files	174	4000	4000	80000	1	80000	20.0	0.90871847	0.18460563	False	174	1p3	Ll	mc	AKGC417L	COPD		lung	copd	1
icbhi2017	C:/项目/hls_step1_project/data/raw/icbhi2017/respiratory-sound-database/Respiratory_Sound_Database/Respiratory_Sound_Database/audio_and_txt_files/174_1p3_Lr_mc_AKGC417L.wav	174_1p3_Lr_mc_AKGC417L.wav	174_1p3_Lr_mc_AKGC417L	.wav	audio_and_txt_files	C:/项目/hls_step1_project/data/raw/icbhi2017/respiratory-sound-database/Respiratory_Sound_Database/Respiratory_Sound_Database/audio_and_txt_files	174	4000	4000	80000	1	80000	20.0	0.78089452	0.20690811	False	174	1p3	Lr	mc	AKGC417L	COPD		lung	copd	1
icbhi2017	C:/项目/hls_step1_project/data/raw/icbhi2017/respiratory-sound-database/Respiratory_Sound_Database/Respiratory_Sound_Database/audio_and_txt_files/174_1p3_Pl_mc_AKGC417L.wav	174_1p3_Pl_mc_AKGC417L.wav	174_1p3_Pl_mc_AKGC417L	.wav	audio_and_txt_files	C:/项目/hls_step1_project/data/raw/icbhi2017/respiratory-sound-database/Respiratory_Sound_Database/Respiratory_Sound_Database/audio_and_txt_files	174	4000	4000	80000	1	80000	20.0	1.00921762	0.37178415	False	174	1p3	Pl	mc	AKGC417L	COPD		lung	copd	1
icbhi2017	C:/项目/hls_step1_project/data/raw/icbhi2017/respiratory-sound-database/Respiratory_Sound_Database/Respiratory_Sound_Database/audio_and_txt_files/174_1p3_Pr_mc_AKGC417L.wav	174_1p3_Pr_mc_AKGC417L.wav	174_1p3_Pr_mc_AKGC417L	.wav	audio_and_txt_files	C:/项目/hls_step1_project/data/raw/icbhi2017/respiratory-sound-database/Respiratory_Sound_Database/Respiratory_Sound_Database/audio_and_txt_files	174	4000	4000	80000	1	80000	20.0	1.08585131	0.40465069	False	174	1p3	Pr	mc	AKGC417L	COPD		lung	copd	1
icbhi2017	C:/项目/hls_step1_project/data/raw/icbhi2017/respiratory-sound-database/Respiratory_Sound_Database/Respiratory_Sound_Database/audio_and_txt_files/174_1p3_Tc_mc_AKGC417L.wav	174_1p3_Tc_mc_AKGC417L.wav	174_1p3_Tc_mc_AKGC417L	.wav	audio_and_txt_files	C:/项目/hls_step1_project/data/raw/icbhi2017/respiratory-sound-database/Respiratory_Sound_Database/Respiratory_Sound_Database/audio_and_txt_files	174	4000	4000	80000	1	80000	20.0	0.50330526	0.12619972	False	174	1p3	Tc	mc	AKGC417L	COPD		lung	copd	1
icbhi2017	C:/项目/hls_step1_project/data/raw/icbhi2017/respiratory-sound-database/Respiratory_Sound_Database/Respiratory_Sound_Database/audio_and_txt_files/174_1p4_Ar_mc_AKGC417L.wav	174_1p4_Ar_mc_AKGC417L.wav	174_1p4_Ar_mc_AKGC417L	.wav	audio_and_txt_files	C:/项目/hls_step1_project/data/raw/icbhi2017/respiratory-sound-database/Respiratory_Sound_Database/Respiratory_Sound_Database/audio_and_txt_files	174	4000	4000	80000	1	80000	20.0	0.88110203	0.17129751	False	174	1p4	Ar	mc	AKGC417L	COPD		lung	copd	1
icbhi2017	C:/项目/hls_step1_project/data/raw/icbhi2017/respiratory-sound-database/Respiratory_Sound_Database/Respiratory_Sound_Database/audio_and_txt_files/174_1p4_Ll_mc_AKGC417L.wav	174_1p4_Ll_mc_AKGC417L.wav	174_1p4_Ll_mc_AKGC417L	.wav	audio_and_txt_files	C:/项目/hls_step1_project/data/raw/icbhi2017/respiratory-sound-database/Respiratory_Sound_Database/Respiratory_Sound_Database/audio_and_txt_files	174	4000	4000	80000	1	80000	20.0	0.8107422	0.17835627	False	174	1p4	Ll	mc	AKGC417L	COPD		lung	copd	1
icbhi2017	C:/项目/hls_step1_project/data/raw/icbhi2017/respiratory-sound-database/Respiratory_Sound_Database/Respiratory_Sound_Database/audio_and_txt_files/174_1p4_Lr_mc_AKGC417L.wav	174_1p4_Lr_mc_AKGC417L.wav	174_1p4_Lr_mc_AKGC417L	.wav	audio_and_txt_files	C:/项目/hls_step1_project/data/raw/icbhi2017/respiratory-sound-database/Respiratory_Sound_Database/Respiratory_Sound_Database/audio_and_txt_files	174	4000	4000	80000	1	80000	20.0	0.80243099	0.18900168	False	174	1p4	Lr	mc	AKGC417L	COPD		lung	copd	1
icbhi2017	C:/项目/hls_step1_project/data/raw/icbhi2017/respiratory-sound-database/Respiratory_Sound_Database/Respiratory_Sound_Database/audio_and_txt_files/174_1p4_Pl_mc_AKGC417L.wav	174_1p4_Pl_mc_AKGC417L.wav	174_1p4_Pl_mc_AKGC417L	.wav	audio_and_txt_files	C:/项目/hls_step1_project/data/raw/icbhi2017/respiratory-sound-database/Respiratory_Sound_Database/Respiratory_Sound_Database/audio_and_txt_files	174	4000	4000	80000	1	80000	20.0	1.0088644	0.3374958	False	174	1p4	Pl	mc	AKGC417L	COPD		lung	copd	1
icbhi2017	C:/项目/hls_step1_project/data/raw/icbhi2017/respiratory-sound-database/Respiratory_Sound_Database/Respiratory_Sound_Database/audio_and_txt_files/174_1p4_Pr_mc_AKGC417L.wav	174_1p4_Pr_mc_AKGC417L.wav	174_1p4_Pr_mc_AKGC417L	.wav	audio_and_txt_files	C:/项目/hls_step1_project/data/raw/icbhi2017/respiratory-sound-database/Respiratory_Sound_Database/Respiratory_Sound_Database/audio_and_txt_files	174	4000	4000	80000	1	80000	20.0	1.00851285	0.3737919	False	174	1p4	Pr	mc	AKGC417L	COPD		lung	copd	1
icbhi2017	C:/项目/hls_step1_project/data/raw/icbhi2017/respiratory-sound-database/Respiratory_Sound_Database/Respiratory_Sound_Database/audio_and_txt_files/174_1p4_Tc_mc_AKGC417L.wav	174_1p4_Tc_mc_AKGC417L.wav	174_1p4_Tc_mc_AKGC417L	.wav	audio_and_txt_files	C:/项目/hls_step1_project/data/raw/icbhi2017/respiratory-sound-database/Respiratory_Sound_Database/Respiratory_Sound_Database/audio_and_txt_files	174	4000	4000	80000	1	80000	20.0	0.54737318	0.08349179	False	174	1p4	Tc	mc	AKGC417L	COPD		lung	copd	1
icbhi2017	C:/项目/hls_step1_project/data/raw/icbhi2017/respiratory-sound-database/Respiratory_Sound_Database/Respiratory_Sound_Database/audio_and_txt_files/174_2p3_Al_mc_AKGC417L.wav	174_2p3_Al_mc_AKGC417L.wav	174_2p3_Al_mc_AKGC417L	.wav	audio_and_txt_files	C:/项目/hls_step1_project/data/raw/icbhi2017/respiratory-sound-database/Respiratory_Sound_Database/Respiratory_Sound_Database/audio_and_txt_files	174	4000	4000	80000	1	80000	20.0	1.00415778	0.30886868	False	174	2p3	Al	mc	AKGC417L	COPD		lung	copd	1
icbhi2017	C:/项目/hls_step1_project/data/raw/icbhi2017/respiratory-sound-database/Respiratory_Sound_Database/Respiratory_Sound_Database/audio_and_txt_files/174_2p3_Ar_mc_AKGC417L.wav	174_2p3_Ar_mc_AKGC417L.wav	174_2p3_Ar_mc_AKGC417L	.wav	audio_and_txt_files	C:/项目/hls_step1_project/data/raw/icbhi2017/respiratory-sound-database/Respiratory_Sound_Database/Respiratory_Sound_Database/audio_and_txt_files	174	4000	4000	80000	1	80000	20.0	0.24170876	0.04941486	False	174	2p3	Ar	mc	AKGC417L	COPD		lung	copd	1
icbhi2017	C:/项目/hls_step1_project/data/raw/icbhi2017/respiratory-sound-database/Respiratory_Sound_Database/Respiratory_Sound_Database/audio_and_txt_files/174_2p3_Pl_mc_AKGC417L.wav	174_2p3_Pl_mc_AKGC417L.wav	174_2p3_Pl_mc_AKGC417L	.wav	audio_and_txt_files	C:/项目/hls_step1_project/data/raw/icbhi2017/respiratory-sound-database/Respiratory_Sound_Database/Respiratory_Sound_Database/audio_and_txt_files	174	4000	4000	80000	1	80000	20.0	1.00788951	0.3896279	False	174	2p3	Pl	mc	AKGC417L	COPD		lung	copd	1
icbhi2017	C:/项目/hls_step1_project/data/raw/icbhi2017/respiratory-sound-database/Respiratory_Sound_Database/Respiratory_Sound_Database/audio_and_txt_files/174_2p3_Pr_mc_AKGC417L.wav	174_2p3_Pr_mc_AKGC417L.wav	174_2p3_Pr_mc_AKGC417L	.wav	audio_and_txt_files	C:/项目/hls_step1_project/data/raw/icbhi2017/respiratory-sound-database/Respiratory_Sound_Database/Respiratory_Sound_Database/audio_and_txt_files	174	4000	4000	80000	1	80000	20.0	0.65879226	0.19463903	False	174	2p3	Pr	mc	AKGC417L	COPD		lung	copd	1
icbhi2017	C:/项目/hls_step1_project/data/raw/icbhi2017/respiratory-sound-database/Respiratory_Sound_Database/Respiratory_Sound_Database/audio_and_txt_files/174_2p3_Tc_mc_AKGC417L.wav	174_2p3_Tc_mc_AKGC417L.wav	174_2p3_Tc_mc_AKGC417L	.wav	audio_and_txt_files	C:/项目/hls_step1_project/data/raw/icbhi2017/respiratory-sound-database/Respiratory_Sound_Database/Respiratory_Sound_Database/audio_and_txt_files	174	4000	4000	80000	1	80000	20.0	1.00659895	0.30260012	False	174	2p3	Tc	mc	AKGC417L	COPD		lung	copd	1
icbhi2017	C:/项目/hls_step1_project/data/raw/icbhi2017/respiratory-sound-database/Respiratory_Sound_Database/Respiratory_Sound_Database/audio_and_txt_files/175_1b1_Al_sc_Litt3200.wav	175_1b1_Al_sc_Litt3200.wav	175_1b1_Al_sc_Litt3200	.wav	audio_and_txt_files	C:/项目/hls_step1_project/data/raw/icbhi2017/respiratory-sound-database/Respiratory_Sound_Database/Respiratory_Sound_Database/audio_and_txt_files	175	4000	4000	75456	1	75456	18.864	0.99996948	0.06874666	False	175	1b1	Al	sc	Litt3200	COPD		lung	copd	1
icbhi2017	C:/项目/hls_step1_project/data/raw/icbhi2017/respiratory-sound-database/Respiratory_Sound_Database/Respiratory_Sound_Database/audio_and_txt_files/175_1b1_Ar_sc_Litt3200.wav	175_1b1_Ar_sc_Litt3200.wav	175_1b1_Ar_sc_Litt3200	.wav	audio_and_txt_files	C:/项目/hls_step1_project/data/raw/icbhi2017/respiratory-sound-database/Respiratory_Sound_Database/Respiratory_Sound_Database/audio_and_txt_files	175	4000	4000	65472	1	65472	16.368	0.99996948	0.07640707	False	175	1b1	Ar	sc	Litt3200	COPD		lung	copd	1
icbhi2017	C:/项目/hls_step1_project/data/raw/icbhi2017/respiratory-sound-database/Respiratory_Sound_Database/Respiratory_Sound_Database/audio_and_txt_files/175_1b1_Ll_sc_Litt3200.wav	175_1b1_Ll_sc_Litt3200.wav	175_1b1_Ll_sc_Litt3200	.wav	audio_and_txt_files	C:/项目/hls_step1_project/data/raw/icbhi2017/respiratory-sound-database/Respiratory_Sound_Database/Respiratory_Sound_Database/audio_and_txt_files	175	4000	4000	72896	1	72896	18.224	1.0	0.0622889	False	175	1b1	Ll	sc	Litt3200	COPD		lung	copd	1
icbhi2017	C:/项目/hls_step1_project/data/raw/icbhi2017/respiratory-sound-database/Respiratory_Sound_Database/Respiratory_Sound_Database/audio_and_txt_files/175_1b1_Lr_sc_Litt3200.wav	175_1b1_Lr_sc_Litt3200.wav	175_1b1_Lr_sc_Litt3200	.wav	audio_and_txt_files	C:/项目/hls_step1_project/data/raw/icbhi2017/respiratory-sound-database/Respiratory_Sound_Database/Respiratory_Sound_Database/audio_and_txt_files	175	4000	4000	69056	1	69056	17.264	0.99996948	0.06153904	False	175	1b1	Lr	sc	Litt3200	COPD		lung	copd	1
icbhi2017	C:/项目/hls_step1_project/data/raw/icbhi2017/respiratory-sound-database/Respiratory_Sound_Database/Respiratory_Sound_Database/audio_and_txt_files/175_1b1_Pl_sc_Litt3200.wav	175_1b1_Pl_sc_Litt3200.wav	175_1b1_Pl_sc_Litt3200	.wav	audio_and_txt_files	C:/项目/hls_step1_project/data/raw/icbhi2017/respiratory-sound-database/Respiratory_Sound_Database/Respiratory_Sound_Database/audio_and_txt_files	175	4000	4000	86720	1	86720	21.68	0.99996948	0.06146678	False	175	1b1	Pl	sc	Litt3200	COPD		lung	copd	1
icbhi2017	C:/项目/hls_step1_project/data/raw/icbhi2017/respiratory-sound-database/Respiratory_Sound_Database/Respiratory_Sound_Database/audio_and_txt_files/175_1b1_Pr_sc_Litt3200.wav	175_1b1_Pr_sc_Litt3200.wav	175_1b1_Pr_sc_Litt3200	.wav	audio_and_txt_files	C:/项目/hls_step1_project/data/raw/icbhi2017/respiratory-sound-database/Respiratory_Sound_Database/Respiratory_Sound_Database/audio_and_txt_files	175	4000	4000	67008	1	67008	16.752	0.99996948	0.08052059	False	175	1b1	Pr	sc	Litt3200	COPD		lung	copd	1
icbhi2017	C:/项目/hls_step1_project/data/raw/icbhi2017/respiratory-sound-database/Respiratory_Sound_Database/Respiratory_Sound_Database/audio_and_txt_files/176_1b3_Al_mc_AKGC417L.wav	176_1b3_Al_mc_AKGC417L.wav	176_1b3_Al_mc_AKGC417L	.wav	audio_and_txt_files	C:/项目/hls_step1_project/data/raw/icbhi2017/respiratory-sound-database/Respiratory_Sound_Database/Respiratory_Sound_Database/audio_and_txt_files	176	4000	4000	80000	1	80000	20.0	0.85910368	0.1036493	False	176	1b3	Al	mc	AKGC417L	COPD		lung	copd	1
icbhi2017	C:/项目/hls_step1_project/data/raw/icbhi2017/respiratory-sound-database/Respiratory_Sound_Database/Respiratory_Sound_Database/audio_and_txt_files/176_1b3_Ar_mc_AKGC417L.wav	176_1b3_Ar_mc_AKGC417L.wav	176_1b3_Ar_mc_AKGC417L	.wav	audio_and_txt_files	C:/项目/hls_step1_project/data/raw/icbhi2017/respiratory-sound-database/Respiratory_Sound_Database/Respiratory_Sound_Database/audio_and_txt_files	176	4000	4000	80000	1	80000	20.0	0.68392706	0.13655779	False	176	1b3	Ar	mc	AKGC417L	COPD		lung	copd	1
icbhi2017	C:/项目/hls_step1_project/data/raw/icbhi2017/respiratory-sound-database/Respiratory_Sound_Database/Respiratory_Sound_Database/audio_and_txt_files/176_1b3_Ll_mc_AKGC417L.wav	176_1b3_Ll_mc_AKGC417L.wav	176_1b3_Ll_mc_AKGC417L	.wav	audio_and_txt_files	C:/项目/hls_step1_project/data/raw/icbhi2017/respiratory-sound-database/Respiratory_Sound_Database/Respiratory_Sound_Database/audio_and_txt_files	176	4000	4000	80000	1	80000	20.0	0.14059749	0.02691476	False	176	1b3	Ll	mc	AKGC417L	COPD		lung	copd	1
icbhi2017	C:/项目/hls_step1_project/data/raw/icbhi2017/respiratory-sound-database/Respiratory_Sound_Database/Respiratory_Sound_Database/audio_and_txt_files/176_1b3_Lr_mc_AKGC417L.wav	176_1b3_Lr_mc_AKGC417L.wav	176_1b3_Lr_mc_AKGC417L	.wav	audio_and_txt_files	C:/项目/hls_step1_project/data/raw/icbhi2017/respiratory-sound-database/Respiratory_Sound_Database/Respiratory_Sound_Database/audio_and_txt_files	176	4000	4000	80000	1	80000	20.0	0.60623997	0.1479301	False	176	1b3	Lr	mc	AKGC417L	COPD		lung	copd	1
icbhi2017	C:/项目/hls_step1_project/data/raw/icbhi2017/respiratory-sound-database/Respiratory_Sound_Database/Respiratory_Sound_Database/audio_and_txt_files/176_1b3_Pl_mc_AKGC417L.wav	176_1b3_Pl_mc_AKGC417L.wav	176_1b3_Pl_mc_AKGC417L	.wav	audio_and_txt_files	C:/项目/hls_step1_project/data/raw/icbhi2017/respiratory-sound-database/Respiratory_Sound_Database/Respiratory_Sound_Database/audio_and_txt_files	176	4000	4000	80000	1	80000	20.0	0.58444476	0.09506841	False	176	1b3	Pl	mc	AKGC417L	COPD		lung	copd	1
icbhi2017	C:/项目/hls_step1_project/data/raw/icbhi2017/respiratory-sound-database/Respiratory_Sound_Database/Respiratory_Sound_Database/audio_and_txt_files/176_1b3_Pr_mc_AKGC417L.wav	176_1b3_Pr_mc_AKGC417L.wav	176_1b3_Pr_mc_AKGC417L	.wav	audio_and_txt_files	C:/项目/hls_step1_project/data/raw/icbhi2017/respiratory-sound-database/Respiratory_Sound_Database/Respiratory_Sound_Database/audio_and_txt_files	176	4000	4000	80000	1	80000	20.0	0.20243087	0.04219226	False	176	1b3	Pr	mc	AKGC417L	COPD		lung	copd	1
icbhi2017	C:/项目/hls_step1_project/data/raw/icbhi2017/respiratory-sound-database/Respiratory_Sound_Database/Respiratory_Sound_Database/audio_and_txt_files/176_1b3_Tc_mc_AKGC417L.wav	176_1b3_Tc_mc_AKGC417L.wav	176_1b3_Tc_mc_AKGC417L	.wav	audio_and_txt_files	C:/项目/hls_step1_project/data/raw/icbhi2017/respiratory-sound-database/Respiratory_Sound_Database/Respiratory_Sound_Database/audio_and_txt_files	176	4000	4000	80000	1	80000	20.0	1.07091045	0.24203776	False	176	1b3	Tc	mc	AKGC417L	COPD		lung	copd	1
icbhi2017	C:/项目/hls_step1_project/data/raw/icbhi2017/respiratory-sound-database/Respiratory_Sound_Database/Respiratory_Sound_Database/audio_and_txt_files/176_1b4_Al_mc_AKGC417L.wav	176_1b4_Al_mc_AKGC417L.wav	176_1b4_Al_mc_AKGC417L	.wav	audio_and_txt_files	C:/项目/hls_step1_project/data/raw/icbhi2017/respiratory-sound-database/Respiratory_Sound_Database/Respiratory_Sound_Database/audio_and_txt_files	176	4000	4000	80000	1	80000	20.0	0.88452482	0.10613321	False	176	1b4	Al	mc	AKGC417L	COPD		lung	copd	1
icbhi2017	C:/项目/hls_step1_project/data/raw/icbhi2017/respiratory-sound-database/Respiratory_Sound_Database/Respiratory_Sound_Database/audio_and_txt_files/176_1b4_Ar_mc_AKGC417L.wav	176_1b4_Ar_mc_AKGC417L.wav	176_1b4_Ar_mc_AKGC417L	.wav	audio_and_txt_files	C:/项目/hls_step1_project/data/raw/icbhi2017/respiratory-sound-database/Respiratory_Sound_Database/Respiratory_Sound_Database/audio_and_txt_files	176	4000	4000	80000	1	80000	20.0	0.81447381	0.1371205	False	176	1b4	Ar	mc	AKGC417L	COPD		lung	copd	1
icbhi2017	C:/项目/hls_step1_project/data/raw/icbhi2017/respiratory-sound-database/Respiratory_Sound_Database/Respiratory_Sound_Database/audio_and_txt_files/176_1b4_Ll_mc_AKGC417L.wav	176_1b4_Ll_mc_AKGC417L.wav	176_1b4_Ll_mc_AKGC417L	.wav	audio_and_txt_files	C:/项目/hls_step1_project/data/raw/icbhi2017/respiratory-sound-database/Respiratory_Sound_Database/Respiratory_Sound_Database/audio_and_txt_files	176	4000	4000	80000	1	80000	20.0	0.63565433	0.07527824	False	176	1b4	Ll	mc	AKGC417L	COPD		lung	copd	1
icbhi2017	C:/项目/hls_step1_project/data/raw/icbhi2017/respiratory-sound-database/Respiratory_Sound_Database/Respiratory_Sound_Database/audio_and_txt_files/176_1b4_Lr_mc_AKGC417L.wav	176_1b4_Lr_mc_AKGC417L.wav	176_1b4_Lr_mc_AKGC417L	.wav	audio_and_txt_files	C:/项目/hls_step1_project/data/raw/icbhi2017/respiratory-sound-database/Respiratory_Sound_Database/Respiratory_Sound_Database/audio_and_txt_files	176	4000	4000	80000	1	80000	20.0	0.53154695	0.14711407	False	176	1b4	Lr	mc	AKGC417L	COPD		lung	copd	1
icbhi2017	C:/项目/hls_step1_project/data/raw/icbhi2017/respiratory-sound-database/Respiratory_Sound_Database/Respiratory_Sound_Database/audio_and_txt_files/176_1b4_Pl_mc_AKGC417L.wav	176_1b4_Pl_mc_AKGC417L.wav	176_1b4_Pl_mc_AKGC417L	.wav	audio_and_txt_files	C:/项目/hls_step1_project/data/raw/icbhi2017/respiratory-sound-database/Respiratory_Sound_Database/Respiratory_Sound_Database/audio_and_txt_files	176	4000	4000	80000	1	80000	20.0	0.39784464	0.0838312	False	176	1b4	Pl	mc	AKGC417L	COPD		lung	copd	1
icbhi2017	C:/项目/hls_step1_project/data/raw/icbhi2017/respiratory-sound-database/Respiratory_Sound_Database/Respiratory_Sound_Database/audio_and_txt_files/176_1b4_Pr_mc_AKGC417L.wav	176_1b4_Pr_mc_AKGC417L.wav	176_1b4_Pr_mc_AKGC417L	.wav	audio_and_txt_files	C:/项目/hls_step1_project/data/raw/icbhi2017/respiratory-sound-database/Respiratory_Sound_Database/Respiratory_Sound_Database/audio_and_txt_files	176	4000	4000	80000	1	80000	20.0	0.64262432	0.11345867	False	176	1b4	Pr	mc	AKGC417L	COPD		lung	copd	1
icbhi2017	C:/项目/hls_step1_project/data/raw/icbhi2017/respiratory-sound-database/Respiratory_Sound_Database/Respiratory_Sound_Database/audio_and_txt_files/176_1b4_Tc_mc_AKGC417L.wav	176_1b4_Tc_mc_AKGC417L.wav	176_1b4_Tc_mc_AKGC417L	.wav	audio_and_txt_files	C:/项目/hls_step1_project/data/raw/icbhi2017/respiratory-sound-database/Respiratory_Sound_Database/Respiratory_Sound_Database/audio_and_txt_files	176	4000	4000	80000	1	80000	20.0	1.01835871	0.20542425	False	176	1b4	Tc	mc	AKGC417L	COPD		lung	copd	1
icbhi2017	C:/项目/hls_step1_project/data/raw/icbhi2017/respiratory-sound-database/Respiratory_Sound_Database/Respiratory_Sound_Database/audio_and_txt_files/176_2b3_Al_mc_AKGC417L.wav	176_2b3_Al_mc_AKGC417L.wav	176_2b3_Al_mc_AKGC417L	.wav	audio_and_txt_files	C:/项目/hls_step1_project/data/raw/icbhi2017/respiratory-sound-database/Respiratory_Sound_Database/Respiratory_Sound_Database/audio_and_txt_files	176	4000	4000	80000	1	80000	20.0	0.39196479	0.06588269	False	176	2b3	Al	mc	AKGC417L	COPD		lung	copd	1
icbhi2017	C:/项目/hls_step1_project/data/raw/icbhi2017/respiratory-sound-database/Respiratory_Sound_Database/Respiratory_Sound_Database/audio_and_txt_files/176_2b3_Ar_mc_AKGC417L.wav	176_2b3_Ar_mc_AKGC417L.wav	176_2b3_Ar_mc_AKGC417L	.wav	audio_and_txt_files	C:/项目/hls_step1_project/data/raw/icbhi2017/respiratory-sound-database/Respiratory_Sound_Database/Respiratory_Sound_Database/audio_and_txt_files	176	4000	4000	80000	1	80000	20.0	0.88692391	0.1596652	False	176	2b3	Ar	mc	AKGC417L	COPD		lung	copd	1
icbhi2017	C:/项目/hls_step1_project/data/raw/icbhi2017/respiratory-sound-database/Respiratory_Sound_Database/Respiratory_Sound_Database/audio_and_txt_files/176_2b3_Ll_mc_AKGC417L.wav	176_2b3_Ll_mc_AKGC417L.wav	176_2b3_Ll_mc_AKGC417L	.wav	audio_and_txt_files	C:/项目/hls_step1_project/data/raw/icbhi2017/respiratory-sound-database/Respiratory_Sound_Database/Respiratory_Sound_Database/audio_and_txt_files	176	4000	4000	80000	1	80000	20.0	0.40754765	0.08711945	False	176	2b3	Ll	mc	AKGC417L	COPD		lung	copd	1
icbhi2017	C:/项目/hls_step1_project/data/raw/icbhi2017/respiratory-sound-database/Respiratory_Sound_Database/Respiratory_Sound_Database/audio_and_txt_files/176_2b3_Lr_mc_AKGC417L.wav	176_2b3_Lr_mc_AKGC417L.wav	176_2b3_Lr_mc_AKGC417L	.wav	audio_and_txt_files	C:/项目/hls_step1_project/data/raw/icbhi2017/respiratory-sound-database/Respiratory_Sound_Database/Respiratory_Sound_Database/audio_and_txt_files	176	4000	4000	80000	1	80000	20.0	0.84430623	0.13421889	False	176	2b3	Lr	mc	AKGC417L	COPD		lung	copd	1
icbhi2017	C:/项目/hls_step1_project/data/raw/icbhi2017/respiratory-sound-database/Respiratory_Sound_Database/Respiratory_Sound_Database/audio_and_txt_files/176_2b3_Pl_mc_AKGC417L.wav	176_2b3_Pl_mc_AKGC417L.wav	176_2b3_Pl_mc_AKGC417L	.wav	audio_and_txt_files	C:/项目/hls_step1_project/data/raw/icbhi2017/respiratory-sound-database/Respiratory_Sound_Database/Respiratory_Sound_Database/audio_and_txt_files	176	4000	4000	80000	1	80000	20.0	1.0109266	0.28596365	False	176	2b3	Pl	mc	AKGC417L	COPD		lung	copd	1
icbhi2017	C:/项目/hls_step1_project/data/raw/icbhi2017/respiratory-sound-database/Respiratory_Sound_Database/Respiratory_Sound_Database/audio_and_txt_files/176_2b3_Pr_mc_AKGC417L.wav	176_2b3_Pr_mc_AKGC417L.wav	176_2b3_Pr_mc_AKGC417L	.wav	audio_and_txt_files	C:/项目/hls_step1_project/data/raw/icbhi2017/respiratory-sound-database/Respiratory_Sound_Database/Respiratory_Sound_Database/audio_and_txt_files	176	4000	4000	80000	1	80000	20.0	0.32063514	0.05646493	False	176	2b3	Pr	mc	AKGC417L	COPD		lung	copd	1
icbhi2017	C:/项目/hls_step1_project/data/raw/icbhi2017/respiratory-sound-database/Respiratory_Sound_Database/Respiratory_Sound_Database/audio_and_txt_files/176_2b3_Tc_mc_AKGC417L.wav	176_2b3_Tc_mc_AKGC417L.wav	176_2b3_Tc_mc_AKGC417L	.wav	audio_and_txt_files	C:/项目/hls_step1_project/data/raw/icbhi2017/respiratory-sound-database/Respiratory_Sound_Database/Respiratory_Sound_Database/audio_and_txt_files	176	4000	4000	80000	1	80000	20.0	1.02962339	0.2051661	False	176	2b3	Tc	mc	AKGC417L	COPD		lung	copd	1
icbhi2017	C:/项目/hls_step1_project/data/raw/icbhi2017/respiratory-sound-database/Respiratory_Sound_Database/Respiratory_Sound_Database/audio_and_txt_files/177_1b2_Al_mc_AKGC417L.wav	177_1b2_Al_mc_AKGC417L.wav	177_1b2_Al_mc_AKGC417L	.wav	audio_and_txt_files	C:/项目/hls_step1_project/data/raw/icbhi2017/respiratory-sound-database/Respiratory_Sound_Database/Respiratory_Sound_Database/audio_and_txt_files	177	4000	4000	80000	1	80000	20.0	0.32447585	0.06293666	False	177	1b2	Al	mc	AKGC417L	COPD		lung	copd	1
icbhi2017	C:/项目/hls_step1_project/data/raw/icbhi2017/respiratory-sound-database/Respiratory_Sound_Database/Respiratory_Sound_Database/audio_and_txt_files/177_1b2_Ar_mc_AKGC417L.wav	177_1b2_Ar_mc_AKGC417L.wav	177_1b2_Ar_mc_AKGC417L	.wav	audio_and_txt_files	C:/项目/hls_step1_project/data/raw/icbhi2017/respiratory-sound-database/Respiratory_Sound_Database/Respiratory_Sound_Database/audio_and_txt_files	177	4000	4000	80000	1	80000	20.0	0.44808674	0.06398384	False	177	1b2	Ar	mc	AKGC417L	COPD		lung	copd	1
icbhi2017	C:/项目/hls_step1_project/data/raw/icbhi2017/respiratory-sound-database/Respiratory_Sound_Database/Respiratory_Sound_Database/audio_and_txt_files/177_1b2_Lr_mc_AKGC417L.wav	177_1b2_Lr_mc_AKGC417L.wav	177_1b2_Lr_mc_AKGC417L	.wav	audio_and_txt_files	C:/项目/hls_step1_project/data/raw/icbhi2017/respiratory-sound-database/Respiratory_Sound_Database/Respiratory_Sound_Database/audio_and_txt_files	177	4000	4000	80000	1	80000	20.0	0.40482798	0.06510084	False	177	1b2	Lr	mc	AKGC417L	COPD		lung	copd	1
icbhi2017	C:/项目/hls_step1_project/data/raw/icbhi2017/respiratory-sound-database/Respiratory_Sound_Database/Respiratory_Sound_Database/audio_and_txt_files/177_1b2_Pl_mc_AKGC417L.wav	177_1b2_Pl_mc_AKGC417L.wav	177_1b2_Pl_mc_AKGC417L	.wav	audio_and_txt_files	C:/项目/hls_step1_project/data/raw/icbhi2017/respiratory-sound-database/Respiratory_Sound_Database/Respiratory_Sound_Database/audio_and_txt_files	177	4000	4000	80000	1	80000	20.0	0.3316561	0.03923062	False	177	1b2	Pl	mc	AKGC417L	COPD		lung	copd	1
icbhi2017	C:/项目/hls_step1_project/data/raw/icbhi2017/respiratory-sound-database/Respiratory_Sound_Database/Respiratory_Sound_Database/audio_and_txt_files/177_1b2_Pr_mc_AKGC417L.wav	177_1b2_Pr_mc_AKGC417L.wav	177_1b2_Pr_mc_AKGC417L	.wav	audio_and_txt_files	C:/项目/hls_step1_project/data/raw/icbhi2017/respiratory-sound-database/Respiratory_Sound_Database/Respiratory_Sound_Database/audio_and_txt_files	177	4000	4000	80000	1	80000	20.0	0.50329125	0.04919025	False	177	1b2	Pr	mc	AKGC417L	COPD		lung	copd	1
icbhi2017	C:/项目/hls_step1_project/data/raw/icbhi2017/respiratory-sound-database/Respiratory_Sound_Database/Respiratory_Sound_Database/audio_and_txt_files/177_1b2_Tc_mc_AKGC417L.wav	177_1b2_Tc_mc_AKGC417L.wav	177_1b2_Tc_mc_AKGC417L	.wav	audio_and_txt_files	C:/项目/hls_step1_project/data/raw/icbhi2017/respiratory-sound-database/Respiratory_Sound_Database/Respiratory_Sound_Database/audio_and_txt_files	177	4000	4000	80000	1	80000	20.0	0.15679872	0.01194828	False	177	1b2	Tc	mc	AKGC417L	COPD		lung	copd	1
icbhi2017	C:/项目/hls_step1_project/data/raw/icbhi2017/respiratory-sound-database/Respiratory_Sound_Database/Respiratory_Sound_Database/audio_and_txt_files/177_1b4_Al_mc_AKGC417L.wav	177_1b4_Al_mc_AKGC417L.wav	177_1b4_Al_mc_AKGC417L	.wav	audio_and_txt_files	C:/项目/hls_step1_project/data/raw/icbhi2017/respiratory-sound-database/Respiratory_Sound_Database/Respiratory_Sound_Database/audio_and_txt_files	177	4000	4000	80000	1	80000	20.0	1.00348139	0.17645571	False	177	1b4	Al	mc	AKGC417L	COPD		lung	copd	1
icbhi2017	C:/项目/hls_step1_project/data/raw/icbhi2017/respiratory-sound-database/Respiratory_Sound_Database/Respiratory_Sound_Database/audio_and_txt_files/177_1b4_Ar_mc_AKGC417L.wav	177_1b4_Ar_mc_AKGC417L.wav	177_1b4_Ar_mc_AKGC417L	.wav	audio_and_txt_files	C:/项目/hls_step1_project/data/raw/icbhi2017/respiratory-sound-database/Respiratory_Sound_Database/Respiratory_Sound_Database/audio_and_txt_files	177	4000	4000	80000	1	80000	20.0	0.96675956	0.17728181	False	177	1b4	Ar	mc	AKGC417L	COPD		lung	copd	1
icbhi2017	C:/项目/hls_step1_project/data/raw/icbhi2017/respiratory-sound-database/Respiratory_Sound_Database/Respiratory_Sound_Database/audio_and_txt_files/177_1b4_Lr_mc_AKGC417L.wav	177_1b4_Lr_mc_AKGC417L.wav	177_1b4_Lr_mc_AKGC417L	.wav	audio_and_txt_files	C:/项目/hls_step1_project/data/raw/icbhi2017/respiratory-sound-database/Respiratory_Sound_Database/Respiratory_Sound_Database/audio_and_txt_files	177	4000	4000	80000	1	80000	20.0	1.08580875	0.62483686	False	177	1b4	Lr	mc	AKGC417L	COPD		lung	copd	1
icbhi2017	C:/项目/hls_step1_project/data/raw/icbhi2017/respiratory-sound-database/Respiratory_Sound_Database/Respiratory_Sound_Database/audio_and_txt_files/177_1b4_Pl_mc_AKGC417L.wav	177_1b4_Pl_mc_AKGC417L.wav	177_1b4_Pl_mc_AKGC417L	.wav	audio_and_txt_files	C:/项目/hls_step1_project/data/raw/icbhi2017/respiratory-sound-database/Respiratory_Sound_Database/Respiratory_Sound_Database/audio_and_txt_files	177	4000	4000	80000	1	80000	20.0	0.75070894	0.0807024	False	177	1b4	Pl	mc	AKGC417L	COPD		lung	copd	1
icbhi2017	C:/项目/hls_step1_project/data/raw/icbhi2017/respiratory-sound-database/Respiratory_Sound_Database/Respiratory_Sound_Database/audio_and_txt_files/177_1b4_Pr_mc_AKGC417L.wav	177_1b4_Pr_mc_AKGC417L.wav	177_1b4_Pr_mc_AKGC417L	.wav	audio_and_txt_files	C:/项目/hls_step1_project/data/raw/icbhi2017/respiratory-sound-database/Respiratory_Sound_Database/Respiratory_Sound_Database/audio_and_txt_files	177	4000	4000	80000	1	80000	20.0	0.54521012	0.05857676	False	177	1b4	Pr	mc	AKGC417L	COPD		lung	copd	1
icbhi2017	C:/项目/hls_step1_project/data/raw/icbhi2017/respiratory-sound-database/Respiratory_Sound_Database/Respiratory_Sound_Database/audio_and_txt_files/177_1b4_Tc_mc_AKGC417L.wav	177_1b4_Tc_mc_AKGC417L.wav	177_1b4_Tc_mc_AKGC417L	.wav	audio_and_txt_files	C:/项目/hls_step1_project/data/raw/icbhi2017/respiratory-sound-database/Respiratory_Sound_Database/Respiratory_Sound_Database/audio_and_txt_files	177	4000	4000	80000	1	80000	20.0	0.25192767	0.03096429	False	177	1b4	Tc	mc	AKGC417L	COPD		lung	copd	1
icbhi2017	C:/项目/hls_step1_project/data/raw/icbhi2017/respiratory-sound-database/Respiratory_Sound_Database/Respiratory_Sound_Database/audio_and_txt_files/177_2b4_Al_mc_AKGC417L.wav	177_2b4_Al_mc_AKGC417L.wav	177_2b4_Al_mc_AKGC417L	.wav	audio_and_txt_files	C:/项目/hls_step1_project/data/raw/icbhi2017/respiratory-sound-database/Respiratory_Sound_Database/Respiratory_Sound_Database/audio_and_txt_files	177	4000	4000	80000	1	80000	20.0	1.02174509	0.27244583	False	177	2b4	Al	mc	AKGC417L	COPD		lung	copd	1
icbhi2017	C:/项目/hls_step1_project/data/raw/icbhi2017/respiratory-sound-database/Respiratory_Sound_Database/Respiratory_Sound_Database/audio_and_txt_files/177_2b4_Lr_mc_AKGC417L.wav	177_2b4_Lr_mc_AKGC417L.wav	177_2b4_Lr_mc_AKGC417L	.wav	audio_and_txt_files	C:/项目/hls_step1_project/data/raw/icbhi2017/respiratory-sound-database/Respiratory_Sound_Database/Respiratory_Sound_Database/audio_and_txt_files	177	4000	4000	80000	1	80000	20.0	0.80734169	0.13557647	False	177	2b4	Lr	mc	AKGC417L	COPD		lung	copd	1
icbhi2017	C:/项目/hls_step1_project/data/raw/icbhi2017/respiratory-sound-database/Respiratory_Sound_Database/Respiratory_Sound_Database/audio_and_txt_files/177_2b4_Pl_mc_AKGC417L.wav	177_2b4_Pl_mc_AKGC417L.wav	177_2b4_Pl_mc_AKGC417L	.wav	audio_and_txt_files	C:/项目/hls_step1_project/data/raw/icbhi2017/respiratory-sound-database/Respiratory_Sound_Database/Respiratory_Sound_Database/audio_and_txt_files	177	4000	4000	80000	1	80000	20.0	0.75475168	0.10487419	False	177	2b4	Pl	mc	AKGC417L	COPD		lung	copd	1
icbhi2017	C:/项目/hls_step1_project/data/raw/icbhi2017/respiratory-sound-database/Respiratory_Sound_Database/Respiratory_Sound_Database/audio_and_txt_files/177_2b4_Pr_mc_AKGC417L.wav	177_2b4_Pr_mc_AKGC417L.wav	177_2b4_Pr_mc_AKGC417L	.wav	audio_and_txt_files	C:/项目/hls_step1_project/data/raw/icbhi2017/respiratory-sound-database/Respiratory_Sound_Database/Respiratory_Sound_Database/audio_and_txt_files	177	4000	4000	80000	1	80000	20.0	0.80006969	0.11270929	False	177	2b4	Pr	mc	AKGC417L	COPD		lung	copd	1
icbhi2017	C:/项目/hls_step1_project/data/raw/icbhi2017/respiratory-sound-database/Respiratory_Sound_Database/Respiratory_Sound_Database/audio_and_txt_files/177_2b4_Tc_mc_AKGC417L.wav	177_2b4_Tc_mc_AKGC417L.wav	177_2b4_Tc_mc_AKGC417L	.wav	audio_and_txt_files	C:/项目/hls_step1_project/data/raw/icbhi2017/respiratory-sound-database/Respiratory_Sound_Database/Respiratory_Sound_Database/audio_and_txt_files	177	4000	4000	80000	1	80000	20.0	1.02425647	0.19953641	False	177	2b4	Tc	mc	AKGC417L	COPD		lung	copd	1
icbhi2017	C:/项目/hls_step1_project/data/raw/icbhi2017/respiratory-sound-database/Respiratory_Sound_Database/Respiratory_Sound_Database/audio_and_txt_files/178_1b2_Al_mc_AKGC417L.wav	178_1b2_Al_mc_AKGC417L.wav	178_1b2_Al_mc_AKGC417L	.wav	audio_and_txt_files	C:/项目/hls_step1_project/data/raw/icbhi2017/respiratory-sound-database/Respiratory_Sound_Database/Respiratory_Sound_Database/audio_and_txt_files	178	4000	4000	80000	1	80000	20.0	1.05065215	0.06496855	False	178	1b2	Al	mc	AKGC417L	COPD		lung	copd	1
icbhi2017	C:/项目/hls_step1_project/data/raw/icbhi2017/respiratory-sound-database/Respiratory_Sound_Database/Respiratory_Sound_Database/audio_and_txt_files/178_1b2_Ar_mc_AKGC417L.wav	178_1b2_Ar_mc_AKGC417L.wav	178_1b2_Ar_mc_AKGC417L	.wav	audio_and_txt_files	C:/项目/hls_step1_project/data/raw/icbhi2017/respiratory-sound-database/Respiratory_Sound_Database/Respiratory_Sound_Database/audio_and_txt_files	178	4000	4000	80000	1	80000	20.0	1.05652368	0.08751801	False	178	1b2	Ar	mc	AKGC417L	COPD		lung	copd	1
icbhi2017	C:/项目/hls_step1_project/data/raw/icbhi2017/respiratory-sound-database/Respiratory_Sound_Database/Respiratory_Sound_Database/audio_and_txt_files/178_1b2_Lr_mc_AKGC417L.wav	178_1b2_Lr_mc_AKGC417L.wav	178_1b2_Lr_mc_AKGC417L	.wav	audio_and_txt_files	C:/项目/hls_step1_project/data/raw/icbhi2017/respiratory-sound-database/Respiratory_Sound_Database/Respiratory_Sound_Database/audio_and_txt_files	178	4000	4000	80000	1	80000	20.0	1.12891781	0.15969472	False	178	1b2	Lr	mc	AKGC417L	COPD		lung	copd	1
icbhi2017	C:/项目/hls_step1_project/data/raw/icbhi2017/respiratory-sound-database/Respiratory_Sound_Database/Respiratory_Sound_Database/audio_and_txt_files/178_1b2_Pl_mc_AKGC417L.wav	178_1b2_Pl_mc_AKGC417L.wav	178_1b2_Pl_mc_AKGC417L	.wav	audio_and_txt_files	C:/项目/hls_step1_project/data/raw/icbhi2017/respiratory-sound-database/Respiratory_Sound_Database/Respiratory_Sound_Database/audio_and_txt_files	178	4000	4000	80000	1	80000	20.0	1.00293708	0.08055478	False	178	1b2	Pl	mc	AKGC417L	COPD		lung	copd	1
icbhi2017	C:/项目/hls_step1_project/data/raw/icbhi2017/respiratory-sound-database/Respiratory_Sound_Database/Respiratory_Sound_Database/audio_and_txt_files/178_1b2_Pr_mc_AKGC417L.wav	178_1b2_Pr_mc_AKGC417L.wav	178_1b2_Pr_mc_AKGC417L	.wav	audio_and_txt_files	C:/项目/hls_step1_project/data/raw/icbhi2017/respiratory-sound-database/Respiratory_Sound_Database/Respiratory_Sound_Database/audio_and_txt_files	178	4000	4000	80000	1	80000	20.0	0.67587185	0.017514	False	178	1b2	Pr	mc	AKGC417L	COPD		lung	copd	1
icbhi2017	C:/项目/hls_step1_project/data/raw/icbhi2017/respiratory-sound-database/Respiratory_Sound_Database/Respiratory_Sound_Database/audio_and_txt_files/178_1b2_Tc_mc_AKGC417L.wav	178_1b2_Tc_mc_AKGC417L.wav	178_1b2_Tc_mc_AKGC417L	.wav	audio_and_txt_files	C:/项目/hls_step1_project/data/raw/icbhi2017/respiratory-sound-database/Respiratory_Sound_Database/Respiratory_Sound_Database/audio_and_txt_files	178	4000	4000	80000	1	80000	20.0	1.09237933	0.24507986	False	178	1b2	Tc	mc	AKGC417L	COPD		lung	copd	1
icbhi2017	C:/项目/hls_step1_project/data/raw/icbhi2017/respiratory-sound-database/Respiratory_Sound_Database/Respiratory_Sound_Database/audio_and_txt_files/178_1b3_Al_mc_AKGC417L.wav	178_1b3_Al_mc_AKGC417L.wav	178_1b3_Al_mc_AKGC417L	.wav	audio_and_txt_files	C:/项目/hls_step1_project/data/raw/icbhi2017/respiratory-sound-database/Respiratory_Sound_Database/Respiratory_Sound_Database/audio_and_txt_files	178	4000	4000	80000	1	80000	20.0	0.67136437	0.05809291	False	178	1b3	Al	mc	AKGC417L	COPD		lung	copd	1
icbhi2017	C:/项目/hls_step1_project/data/raw/icbhi2017/respiratory-sound-database/Respiratory_Sound_Database/Respiratory_Sound_Database/audio_and_txt_files/178_1b3_Ar_mc_AKGC417L.wav	178_1b3_Ar_mc_AKGC417L.wav	178_1b3_Ar_mc_AKGC417L	.wav	audio_and_txt_files	C:/项目/hls_step1_project/data/raw/icbhi2017/respiratory-sound-database/Respiratory_Sound_Database/Respiratory_Sound_Database/audio_and_txt_files	178	4000	4000	80000	1	80000	20.0	0.2044656	0.04202943	False	178	1b3	Ar	mc	AKGC417L	COPD		lung	copd	1
icbhi2017	C:/项目/hls_step1_project/data/raw/icbhi2017/respiratory-sound-database/Respiratory_Sound_Database/Respiratory_Sound_Database/audio_and_txt_files/178_1b3_Lr_mc_AKGC417L.wav	178_1b3_Lr_mc_AKGC417L.wav	178_1b3_Lr_mc_AKGC417L	.wav	audio_and_txt_files	C:/项目/hls_step1_project/data/raw/icbhi2017/respiratory-sound-database/Respiratory_Sound_Database/Respiratory_Sound_Database/audio_and_txt_files	178	4000	4000	80000	1	80000	20.0	1.00587809	0.21759576	False	178	1b3	Lr	mc	AKGC417L	COPD		lung	copd	1
icbhi2017	C:/项目/hls_step1_project/data/raw/icbhi2017/respiratory-sound-database/Respiratory_Sound_Database/Respiratory_Sound_Database/audio_and_txt_files/178_1b3_Pl_mc_AKGC417L.wav	178_1b3_Pl_mc_AKGC417L.wav	178_1b3_Pl_mc_AKGC417L	.wav	audio_and_txt_files	C:/项目/hls_step1_project/data/raw/icbhi2017/respiratory-sound-database/Respiratory_Sound_Database/Respiratory_Sound_Database/audio_and_txt_files	178	4000	4000	80000	1	80000	20.0	1.02616596	0.12246201	False	178	1b3	Pl	mc	AKGC417L	COPD		lung	copd	1
icbhi2017	C:/项目/hls_step1_project/data/raw/icbhi2017/respiratory-sound-database/Respiratory_Sound_Database/Respiratory_Sound_Database/audio_and_txt_files/178_1b3_Pr_mc_AKGC417L.wav	178_1b3_Pr_mc_AKGC417L.wav	178_1b3_Pr_mc_AKGC417L	.wav	audio_and_txt_files	C:/项目/hls_step1_project/data/raw/icbhi2017/respiratory-sound-database/Respiratory_Sound_Database/Respiratory_Sound_Database/audio_and_txt_files	178	4000	4000	80000	1	80000	20.0	0.39644998	0.03912918	False	178	1b3	Pr	mc	AKGC417L	COPD		lung	copd	1
icbhi2017	C:/项目/hls_step1_project/data/raw/icbhi2017/respiratory-sound-database/Respiratory_Sound_Database/Respiratory_Sound_Database/audio_and_txt_files/178_1b3_Tc_mc_AKGC417L.wav	178_1b3_Tc_mc_AKGC417L.wav	178_1b3_Tc_mc_AKGC417L	.wav	audio_and_txt_files	C:/项目/hls_step1_project/data/raw/icbhi2017/respiratory-sound-database/Respiratory_Sound_Database/Respiratory_Sound_Database/audio_and_txt_files	178	4000	4000	80000	1	80000	20.0	1.0283308	0.2644957	False	178	1b3	Tc	mc	AKGC417L	COPD		lung	copd	1
icbhi2017	C:/项目/hls_step1_project/data/raw/icbhi2017/respiratory-sound-database/Respiratory_Sound_Database/Respiratory_Sound_Database/audio_and_txt_files/178_1b6_Al_mc_AKGC417L.wav	178_1b6_Al_mc_AKGC417L.wav	178_1b6_Al_mc_AKGC417L	.wav	audio_and_txt_files	C:/项目/hls_step1_project/data/raw/icbhi2017/respiratory-sound-database/Respiratory_Sound_Database/Respiratory_Sound_Database/audio_and_txt_files	178	4000	4000	80000	1	80000	20.0	0.42026505	0.07422175	False	178	1b6	Al	mc	AKGC417L	COPD		lung	copd	1
icbhi2017	C:/项目/hls_step1_project/data/raw/icbhi2017/respiratory-sound-database/Respiratory_Sound_Database/Respiratory_Sound_Database/audio_and_txt_files/178_1b6_Ar_mc_AKGC417L.wav	178_1b6_Ar_mc_AKGC417L.wav	178_1b6_Ar_mc_AKGC417L	.wav	audio_and_txt_files	C:/项目/hls_step1_project/data/raw/icbhi2017/respiratory-sound-database/Respiratory_Sound_Database/Respiratory_Sound_Database/audio_and_txt_files	178	4000	4000	80000	1	80000	20.0	1.09104228	0.13249741	False	178	1b6	Ar	mc	AKGC417L	COPD		lung	copd	1
icbhi2017	C:/项目/hls_step1_project/data/raw/icbhi2017/respiratory-sound-database/Respiratory_Sound_Database/Respiratory_Sound_Database/audio_and_txt_files/178_1b6_Ll_mc_AKGC417L.wav	178_1b6_Ll_mc_AKGC417L.wav	178_1b6_Ll_mc_AKGC417L	.wav	audio_and_txt_files	C:/项目/hls_step1_project/data/raw/icbhi2017/respiratory-sound-database/Respiratory_Sound_Database/Respiratory_Sound_Database/audio_and_txt_files	178	4000	4000	80000	1	80000	20.0	0.97839451	0.07430281	False	178	1b6	Ll	mc	AKGC417L	COPD		lung	copd	1
icbhi2017	C:/项目/hls_step1_project/data/raw/icbhi2017/respiratory-sound-database/Respiratory_Sound_Database/Respiratory_Sound_Database/audio_and_txt_files/178_1b6_Lr_mc_AKGC417L.wav	178_1b6_Lr_mc_AKGC417L.wav	178_1b6_Lr_mc_AKGC417L	.wav	audio_and_txt_files	C:/项目/hls_step1_project/data/raw/icbhi2017/respiratory-sound-database/Respiratory_Sound_Database/Respiratory_Sound_Database/audio_and_txt_files	178	4000	4000	80000	1	80000	20.0	0.88904238	0.15993415	False	178	1b6	Lr	mc	AKGC417L	COPD		lung	copd	1
icbhi2017	C:/项目/hls_step1_project/data/raw/icbhi2017/respiratory-sound-database/Respiratory_Sound_Database/Respiratory_Sound_Database/audio_and_txt_files/178_1b6_Pl_mc_AKGC417L.wav	178_1b6_Pl_mc_AKGC417L.wav	178_1b6_Pl_mc_AKGC417L	.wav	audio_and_txt_files	C:/项目/hls_step1_project/data/raw/icbhi2017/respiratory-sound-database/Respiratory_Sound_Database/Respiratory_Sound_Database/audio_and_txt_files	178	4000	4000	80000	1	80000	20.0	1.19486046	0.31346661	False	178	1b6	Pl	mc	AKGC417L	COPD		lung	copd	1
icbhi2017	C:/项目/hls_step1_project/data/raw/icbhi2017/respiratory-sound-database/Respiratory_Sound_Database/Respiratory_Sound_Database/audio_and_txt_files/178_1b6_Pr_mc_AKGC417L.wav	178_1b6_Pr_mc_AKGC417L.wav	178_1b6_Pr_mc_AKGC417L	.wav	audio_and_txt_files	C:/项目/hls_step1_project/data/raw/icbhi2017/respiratory-sound-database/Respiratory_Sound_Database/Respiratory_Sound_Database/audio_and_txt_files	178	4000	4000	80000	1	80000	20.0	0.90928733	0.18516439	False	178	1b6	Pr	mc	AKGC417L	COPD		lung	copd	1
icbhi2017	C:/项目/hls_step1_project/data/raw/icbhi2017/respiratory-sound-database/Respiratory_Sound_Database/Respiratory_Sound_Database/audio_and_txt_files/178_1b6_Tc_mc_AKGC417L.wav	178_1b6_Tc_mc_AKGC417L.wav	178_1b6_Tc_mc_AKGC417L	.wav	audio_and_txt_files	C:/项目/hls_step1_project/data/raw/icbhi2017/respiratory-sound-database/Respiratory_Sound_Database/Respiratory_Sound_Database/audio_and_txt_files	178	4000	4000	80000	1	80000	20.0	1.00091171	0.18113677	False	178	1b6	Tc	mc	AKGC417L	COPD		lung	copd	1
icbhi2017	C:/项目/hls_step1_project/data/raw/icbhi2017/respiratory-sound-database/Respiratory_Sound_Database/Respiratory_Sound_Database/audio_and_txt_files/178_2b2_Al_mc_AKGC417L.wav	178_2b2_Al_mc_AKGC417L.wav	178_2b2_Al_mc_AKGC417L	.wav	audio_and_txt_files	C:/项目/hls_step1_project/data/raw/icbhi2017/respiratory-sound-database/Respiratory_Sound_Database/Respiratory_Sound_Database/audio_and_txt_files	178	4000	4000	80000	1	80000	20.0	1.00381482	0.03761087	False	178	2b2	Al	mc	AKGC417L	COPD		lung	copd	1
icbhi2017	C:/项目/hls_step1_project/data/raw/icbhi2017/respiratory-sound-database/Respiratory_Sound_Database/Respiratory_Sound_Database/audio_and_txt_files/178_2b2_Ar_mc_AKGC417L.wav	178_2b2_Ar_mc_AKGC417L.wav	178_2b2_Ar_mc_AKGC417L	.wav	audio_and_txt_files	C:/项目/hls_step1_project/data/raw/icbhi2017/respiratory-sound-database/Respiratory_Sound_Database/Respiratory_Sound_Database/audio_and_txt_files	178	4000	4000	80000	1	80000	20.0	1.06892419	0.11586086	False	178	2b2	Ar	mc	AKGC417L	COPD		lung	copd	1
icbhi2017	C:/项目/hls_step1_project/data/raw/icbhi2017/respiratory-sound-database/Respiratory_Sound_Database/Respiratory_Sound_Database/audio_and_txt_files/178_2b2_Lr_mc_AKGC417L.wav	178_2b2_Lr_mc_AKGC417L.wav	178_2b2_Lr_mc_AKGC417L	.wav	audio_and_txt_files	C:/项目/hls_step1_project/data/raw/icbhi2017/respiratory-sound-database/Respiratory_Sound_Database/Respiratory_Sound_Database/audio_and_txt_files	178	4000	4000	80000	1	80000	20.0	0.59604418	0.06728864	False	178	2b2	Lr	mc	AKGC417L	COPD		lung	copd	1
icbhi2017	C:/项目/hls_step1_project/data/raw/icbhi2017/respiratory-sound-database/Respiratory_Sound_Database/Respiratory_Sound_Database/audio_and_txt_files/178_2b2_Pr_mc_AKGC417L.wav	178_2b2_Pr_mc_AKGC417L.wav	178_2b2_Pr_mc_AKGC417L	.wav	audio_and_txt_files	C:/项目/hls_step1_project/data/raw/icbhi2017/respiratory-sound-database/Respiratory_Sound_Database/Respiratory_Sound_Database/audio_and_txt_files	178	4000	4000	80000	1	80000	20.0	1.11105585	0.0792434	False	178	2b2	Pr	mc	AKGC417L	COPD		lung	copd	1
icbhi2017	C:/项目/hls_step1_project/data/raw/icbhi2017/respiratory-sound-database/Respiratory_Sound_Database/Respiratory_Sound_Database/audio_and_txt_files/178_2b2_Tc_mc_AKGC417L.wav	178_2b2_Tc_mc_AKGC417L.wav	178_2b2_Tc_mc_AKGC417L	.wav	audio_and_txt_files	C:/项目/hls_step1_project/data/raw/icbhi2017/respiratory-sound-database/Respiratory_Sound_Database/Respiratory_Sound_Database/audio_and_txt_files	178	4000	4000	80000	1	80000	20.0	1.00662804	0.08728108	False	178	2b2	Tc	mc	AKGC417L	COPD		lung	copd	1
icbhi2017	C:/项目/hls_step1_project/data/raw/icbhi2017/respiratory-sound-database/Respiratory_Sound_Database/Respiratory_Sound_Database/audio_and_txt_files/179_1b1_Al_sc_Meditron.wav	179_1b1_Al_sc_Meditron.wav	179_1b1_Al_sc_Meditron	.wav	audio_and_txt_files	C:/项目/hls_step1_project/data/raw/icbhi2017/respiratory-sound-database/Respiratory_Sound_Database/Respiratory_Sound_Database/audio_and_txt_files	179	4000	4000	80000	1	80000	20.0	0.8767764	0.13761473	False	179	1b1	Al	sc	Meditron	Healthy		lung	healthy	0
icbhi2017	C:/项目/hls_step1_project/data/raw/icbhi2017/respiratory-sound-database/Respiratory_Sound_Database/Respiratory_Sound_Database/audio_and_txt_files/179_1b1_Tc_sc_Meditron.wav	179_1b1_Tc_sc_Meditron.wav	179_1b1_Tc_sc_Meditron	.wav	audio_and_txt_files	C:/项目/hls_step1_project/data/raw/icbhi2017/respiratory-sound-database/Respiratory_Sound_Database/Respiratory_Sound_Database/audio_and_txt_files	179	4000	4000	80000	1	80000	20.0	0.31343889	0.05781388	False	179	1b1	Tc	sc	Meditron	Healthy		lung	healthy	0
icbhi2017	C:/项目/hls_step1_project/data/raw/icbhi2017/respiratory-sound-database/Respiratory_Sound_Database/Respiratory_Sound_Database/audio_and_txt_files/180_1b4_Al_mc_AKGC417L.wav	180_1b4_Al_mc_AKGC417L.wav	180_1b4_Al_mc_AKGC417L	.wav	audio_and_txt_files	C:/项目/hls_step1_project/data/raw/icbhi2017/respiratory-sound-database/Respiratory_Sound_Database/Respiratory_Sound_Database/audio_and_txt_files	180	4000	4000	80000	1	80000	20.0	1.00418913	0.25607583	False	180	1b4	Al	mc	AKGC417L	COPD		lung	copd	1
icbhi2017	C:/项目/hls_step1_project/data/raw/icbhi2017/respiratory-sound-database/Respiratory_Sound_Database/Respiratory_Sound_Database/audio_and_txt_files/180_1b4_Ar_mc_AKGC417L.wav	180_1b4_Ar_mc_AKGC417L.wav	180_1b4_Ar_mc_AKGC417L	.wav	audio_and_txt_files	C:/项目/hls_step1_project/data/raw/icbhi2017/respiratory-sound-database/Respiratory_Sound_Database/Respiratory_Sound_Database/audio_and_txt_files	180	4000	4000	80000	1	80000	20.0	0.4642491	0.09138545	False	180	1b4	Ar	mc	AKGC417L	COPD		lung	copd	1
icbhi2017	C:/项目/hls_step1_project/data/raw/icbhi2017/respiratory-sound-database/Respiratory_Sound_Database/Respiratory_Sound_Database/audio_and_txt_files/180_1b4_Lr_mc_AKGC417L.wav	180_1b4_Lr_mc_AKGC417L.wav	180_1b4_Lr_mc_AKGC417L	.wav	audio_and_txt_files	C:/项目/hls_step1_project/data/raw/icbhi2017/respiratory-sound-database/Respiratory_Sound_Database/Respiratory_Sound_Database/audio_and_txt_files	180	4000	4000	80000	1	80000	20.0	1.00590706	0.28553802	False	180	1b4	Lr	mc	AKGC417L	COPD		lung	copd	1
icbhi2017	C:/项目/hls_step1_project/data/raw/icbhi2017/respiratory-sound-database/Respiratory_Sound_Database/Respiratory_Sound_Database/audio_and_txt_files/180_1b4_Pl_mc_AKGC417L.wav	180_1b4_Pl_mc_AKGC417L.wav	180_1b4_Pl_mc_AKGC417L	.wav	audio_and_txt_files	C:/项目/hls_step1_project/data/raw/icbhi2017/respiratory-sound-database/Respiratory_Sound_Database/Respiratory_Sound_Database/audio_and_txt_files	180	4000	4000	80000	1	80000	20.0	0.68295276	0.14135411	False	180	1b4	Pl	mc	AKGC417L	COPD		lung	copd	1
icbhi2017	C:/项目/hls_step1_project/data/raw/icbhi2017/respiratory-sound-database/Respiratory_Sound_Database/Respiratory_Sound_Database/audio_and_txt_files/180_1b4_Pr_mc_AKGC417L.wav	180_1b4_Pr_mc_AKGC417L.wav	180_1b4_Pr_mc_AKGC417L	.wav	audio_and_txt_files	C:/项目/hls_step1_project/data/raw/icbhi2017/respiratory-sound-database/Respiratory_Sound_Database/Respiratory_Sound_Database/audio_and_txt_files	180	4000	4000	80000	1	80000	20.0	1.00156975	0.23366742	False	180	1b4	Pr	mc	AKGC417L	COPD		lung	copd	1
icbhi2017	C:/项目/hls_step1_project/data/raw/icbhi2017/respiratory-sound-database/Respiratory_Sound_Database/Respiratory_Sound_Database/audio_and_txt_files/181_1b1_Ar_mc_LittC2SE.wav	181_1b1_Ar_mc_LittC2SE.wav	181_1b1_Ar_mc_LittC2SE	.wav	audio_and_txt_files	C:/项目/hls_step1_project/data/raw/icbhi2017/respiratory-sound-database/Respiratory_Sound_Database/Respiratory_Sound_Database/audio_and_txt_files	181	4000	4000	80000	1	80000	20.0	0.04460862	0.01126306	False	181	1b1	Ar	mc	LittC2SE	COPD		lung	copd	1
icbhi2017	C:/项目/hls_step1_project/data/raw/icbhi2017/respiratory-sound-database/Respiratory_Sound_Database/Respiratory_Sound_Database/audio_and_txt_files/181_1b1_Tc_mc_LittC2SE.wav	181_1b1_Tc_mc_LittC2SE.wav	181_1b1_Tc_mc_LittC2SE	.wav	audio_and_txt_files	C:/项目/hls_step1_project/data/raw/icbhi2017/respiratory-sound-database/Respiratory_Sound_Database/Respiratory_Sound_Database/audio_and_txt_files	181	4000	4000	80000	1	80000	20.0	0.04707884	0.00372781	False	181	1b1	Tc	mc	LittC2SE	COPD		lung	copd	1
icbhi2017	C:/项目/hls_step1_project/data/raw/icbhi2017/respiratory-sound-database/Respiratory_Sound_Database/Respiratory_Sound_Database/audio_and_txt_files/181_1b2_Ar_mc_LittC2SE.wav	181_1b2_Ar_mc_LittC2SE.wav	181_1b2_Ar_mc_LittC2SE	.wav	audio_and_txt_files	C:/项目/hls_step1_project/data/raw/icbhi2017/respiratory-sound-database/Respiratory_Sound_Database/Respiratory_Sound_Database/audio_and_txt_files	181	4000	4000	80000	1	80000	20.0	0.11243957	0.01436967	False	181	1b2	Ar	mc	LittC2SE	COPD		lung	copd	1
icbhi2017	C:/项目/hls_step1_project/data/raw/icbhi2017/respiratory-sound-database/Respiratory_Sound_Database/Respiratory_Sound_Database/audio_and_txt_files/181_1b3_Tc_mc_LittC2SE.wav	181_1b3_Tc_mc_LittC2SE.wav	181_1b3_Tc_mc_LittC2SE	.wav	audio_and_txt_files	C:/项目/hls_step1_project/data/raw/icbhi2017/respiratory-sound-database/Respiratory_Sound_Database/Respiratory_Sound_Database/audio_and_txt_files	181	4000	4000	80000	1	80000	20.0	0.02371314	0.00381429	False	181	1b3	Tc	mc	LittC2SE	COPD		lung	copd	1
icbhi2017	C:/项目/hls_step1_project/data/raw/icbhi2017/respiratory-sound-database/Respiratory_Sound_Database/Respiratory_Sound_Database/audio_and_txt_files/182_1b1_Tc_sc_Meditron.wav	182_1b1_Tc_sc_Meditron.wav	182_1b1_Tc_sc_Meditron	.wav	audio_and_txt_files	C:/项目/hls_step1_project/data/raw/icbhi2017/respiratory-sound-database/Respiratory_Sound_Database/Respiratory_Sound_Database/audio_and_txt_files	182	4000	4000	80000	1	80000	20.0	0.27851456	0.0397622	False	182	1b1	Tc	sc	Meditron	Healthy		lung	healthy	0
icbhi2017	C:/项目/hls_step1_project/data/raw/icbhi2017/respiratory-sound-database/Respiratory_Sound_Database/Respiratory_Sound_Database/audio_and_txt_files/183_1b1_Pl_sc_Meditron.wav	183_1b1_Pl_sc_Meditron.wav	183_1b1_Pl_sc_Meditron	.wav	audio_and_txt_files	C:/项目/hls_step1_project/data/raw/icbhi2017/respiratory-sound-database/Respiratory_Sound_Database/Respiratory_Sound_Database/audio_and_txt_files	183	4000	4000	80000	1	80000	20.0	0.12963369	0.03012513	False	183	1b1	Pl	sc	Meditron	Healthy		lung	healthy	0
icbhi2017	C:/项目/hls_step1_project/data/raw/icbhi2017/respiratory-sound-database/Respiratory_Sound_Database/Respiratory_Sound_Database/audio_and_txt_files/183_1b1_Tc_sc_Meditron.wav	183_1b1_Tc_sc_Meditron.wav	183_1b1_Tc_sc_Meditron	.wav	audio_and_txt_files	C:/项目/hls_step1_project/data/raw/icbhi2017/respiratory-sound-database/Respiratory_Sound_Database/Respiratory_Sound_Database/audio_and_txt_files	183	4000	4000	80000	1	80000	20.0	0.23745532	0.03804719	False	183	1b1	Tc	sc	Meditron	Healthy		lung	healthy	0
icbhi2017	C:/项目/hls_step1_project/data/raw/icbhi2017/respiratory-sound-database/Respiratory_Sound_Database/Respiratory_Sound_Database/audio_and_txt_files/184_1b1_Ar_sc_Meditron.wav	184_1b1_Ar_sc_Meditron.wav	184_1b1_Ar_sc_Meditron	.wav	audio_and_txt_files	C:/项目/hls_step1_project/data/raw/icbhi2017/respiratory-sound-database/Respiratory_Sound_Database/Respiratory_Sound_Database/audio_and_txt_files	184	4000	4000	80000	1	80000	20.0	0.20781575	0.04102935	False	184	1b1	Ar	sc	Meditron	Healthy		lung	healthy	0
icbhi2017	C:/项目/hls_step1_project/data/raw/icbhi2017/respiratory-sound-database/Respiratory_Sound_Database/Respiratory_Sound_Database/audio_and_txt_files/185_1b1_Al_sc_Litt3200.wav	185_1b1_Al_sc_Litt3200.wav	185_1b1_Al_sc_Litt3200	.wav	audio_and_txt_files	C:/项目/hls_step1_project/data/raw/icbhi2017/respiratory-sound-database/Respiratory_Sound_Database/Respiratory_Sound_Database/audio_and_txt_files	185	4000	4000	74688	1	74688	18.672	0.99996948	0.05183814	False	185	1b1	Al	sc	Litt3200	COPD		lung	copd	1
icbhi2017	C:/项目/hls_step1_project/data/raw/icbhi2017/respiratory-sound-database/Respiratory_Sound_Database/Respiratory_Sound_Database/audio_and_txt_files/185_1b1_Ar_sc_Litt3200.wav	185_1b1_Ar_sc_Litt3200.wav	185_1b1_Ar_sc_Litt3200	.wav	audio_and_txt_files	C:/项目/hls_step1_project/data/raw/icbhi2017/respiratory-sound-database/Respiratory_Sound_Database/Respiratory_Sound_Database/audio_and_txt_files	185	4000	4000	92096	1	92096	23.024	0.99996948	0.10849294	False	185	1b1	Ar	sc	Litt3200	COPD		lung	copd	1
icbhi2017	C:/项目/hls_step1_project/data/raw/icbhi2017/respiratory-sound-database/Respiratory_Sound_Database/Respiratory_Sound_Database/audio_and_txt_files/185_1b1_Ll_sc_Litt3200.wav	185_1b1_Ll_sc_Litt3200.wav	185_1b1_Ll_sc_Litt3200	.wav	audio_and_txt_files	C:/项目/hls_step1_project/data/raw/icbhi2017/respiratory-sound-database/Respiratory_Sound_Database/Respiratory_Sound_Database/audio_and_txt_files	185	4000	4000	77504	1	77504	19.376	0.99996948	0.0612406	False	185	1b1	Ll	sc	Litt3200	COPD		lung	copd	1
icbhi2017	C:/项目/hls_step1_project/data/raw/icbhi2017/respiratory-sound-database/Respiratory_Sound_Database/Respiratory_Sound_Database/audio_and_txt_files/185_1b1_Lr_sc_Litt3200.wav	185_1b1_Lr_sc_Litt3200.wav	185_1b1_Lr_sc_Litt3200	.wav	audio_and_txt_files	C:/项目/hls_step1_project/data/raw/icbhi2017/respiratory-sound-database/Respiratory_Sound_Database/Respiratory_Sound_Database/audio_and_txt_files	185	4000	4000	78528	1	78528	19.632	1.0	0.11028792	False	185	1b1	Lr	sc	Litt3200	COPD		lung	copd	1
icbhi2017	C:/项目/hls_step1_project/data/raw/icbhi2017/respiratory-sound-database/Respiratory_Sound_Database/Respiratory_Sound_Database/audio_and_txt_files/185_1b1_Pl_sc_Litt3200.wav	185_1b1_Pl_sc_Litt3200.wav	185_1b1_Pl_sc_Litt3200	.wav	audio_and_txt_files	C:/项目/hls_step1_project/data/raw/icbhi2017/respiratory-sound-database/Respiratory_Sound_Database/Respiratory_Sound_Database/audio_and_txt_files	185	4000	4000	74944	1	74944	18.736	1.0	0.08877188	False	185	1b1	Pl	sc	Litt3200	COPD		lung	copd	1
icbhi2017	C:/项目/hls_step1_project/data/raw/icbhi2017/respiratory-sound-database/Respiratory_Sound_Database/Respiratory_Sound_Database/audio_and_txt_files/185_1b1_Pr_sc_Litt3200.wav	185_1b1_Pr_sc_Litt3200.wav	185_1b1_Pr_sc_Litt3200	.wav	audio_and_txt_files	C:/项目/hls_step1_project/data/raw/icbhi2017/respiratory-sound-database/Respiratory_Sound_Database/Respiratory_Sound_Database/audio_and_txt_files	185	4000	4000	96960	1	96960	24.24	0.99996948	0.11145829	False	185	1b1	Pr	sc	Litt3200	COPD		lung	copd	1
icbhi2017	C:/项目/hls_step1_project/data/raw/icbhi2017/respiratory-sound-database/Respiratory_Sound_Database/Respiratory_Sound_Database/audio_and_txt_files/186_2b2_Al_mc_AKGC417L.wav	186_2b2_Al_mc_AKGC417L.wav	186_2b2_Al_mc_AKGC417L	.wav	audio_and_txt_files	C:/项目/hls_step1_project/data/raw/icbhi2017/respiratory-sound-database/Respiratory_Sound_Database/Respiratory_Sound_Database/audio_and_txt_files	186	4000	4000	80000	1	80000	20.0	0.45654455	0.09151524	False	186	2b2	Al	mc	AKGC417L	COPD		lung	copd	1
icbhi2017	C:/项目/hls_step1_project/data/raw/icbhi2017/respiratory-sound-database/Respiratory_Sound_Database/Respiratory_Sound_Database/audio_and_txt_files/186_2b2_Ar_mc_AKGC417L.wav	186_2b2_Ar_mc_AKGC417L.wav	186_2b2_Ar_mc_AKGC417L	.wav	audio_and_txt_files	C:/项目/hls_step1_project/data/raw/icbhi2017/respiratory-sound-database/Respiratory_Sound_Database/Respiratory_Sound_Database/audio_and_txt_files	186	4000	4000	80000	1	80000	20.0	1.00139117	0.26412189	False	186	2b2	Ar	mc	AKGC417L	COPD		lung	copd	1
icbhi2017	C:/项目/hls_step1_project/data/raw/icbhi2017/respiratory-sound-database/Respiratory_Sound_Database/Respiratory_Sound_Database/audio_and_txt_files/186_2b2_Lr_mc_AKGC417L.wav	186_2b2_Lr_mc_AKGC417L.wav	186_2b2_Lr_mc_AKGC417L	.wav	audio_and_txt_files	C:/项目/hls_step1_project/data/raw/icbhi2017/respiratory-sound-database/Respiratory_Sound_Database/Respiratory_Sound_Database/audio_and_txt_files	186	4000	4000	80000	1	80000	20.0	0.60165882	0.14961411	False	186	2b2	Lr	mc	AKGC417L	COPD		lung	copd	1
icbhi2017	C:/项目/hls_step1_project/data/raw/icbhi2017/respiratory-sound-database/Respiratory_Sound_Database/Respiratory_Sound_Database/audio_and_txt_files/186_2b2_Pl_mc_AKGC417L.wav	186_2b2_Pl_mc_AKGC417L.wav	186_2b2_Pl_mc_AKGC417L	.wav	audio_and_txt_files	C:/项目/hls_step1_project/data/raw/icbhi2017/respiratory-sound-database/Respiratory_Sound_Database/Respiratory_Sound_Database/audio_and_txt_files	186	4000	4000	80000	1	80000	20.0	1.00091922	0.20644635	False	186	2b2	Pl	mc	AKGC417L	COPD		lung	copd	1
icbhi2017	C:/项目/hls_step1_project/data/raw/icbhi2017/respiratory-sound-database/Respiratory_Sound_Database/Respiratory_Sound_Database/audio_and_txt_files/186_2b2_Pr_mc_AKGC417L.wav	186_2b2_Pr_mc_AKGC417L.wav	186_2b2_Pr_mc_AKGC417L	.wav	audio_and_txt_files	C:/项目/hls_step1_project/data/raw/icbhi2017/respiratory-sound-database/Respiratory_Sound_Database/Respiratory_Sound_Database/audio_and_txt_files	186	4000	4000	80000	1	80000	20.0	0.64376628	0.13484143	False	186	2b2	Pr	mc	AKGC417L	COPD		lung	copd	1
icbhi2017	C:/项目/hls_step1_project/data/raw/icbhi2017/respiratory-sound-database/Respiratory_Sound_Database/Respiratory_Sound_Database/audio_and_txt_files/186_2b2_Tc_mc_AKGC417L.wav	186_2b2_Tc_mc_AKGC417L.wav	186_2b2_Tc_mc_AKGC417L	.wav	audio_and_txt_files	C:/项目/hls_step1_project/data/raw/icbhi2017/respiratory-sound-database/Respiratory_Sound_Database/Respiratory_Sound_Database/audio_and_txt_files	186	4000	4000	80000	1	80000	20.0	1.03458405	0.1650304	False	186	2b2	Tc	mc	AKGC417L	COPD		lung	copd	1
icbhi2017	C:/项目/hls_step1_project/data/raw/icbhi2017/respiratory-sound-database/Respiratory_Sound_Database/Respiratory_Sound_Database/audio_and_txt_files/186_2b3_Al_mc_AKGC417L.wav	186_2b3_Al_mc_AKGC417L.wav	186_2b3_Al_mc_AKGC417L	.wav	audio_and_txt_files	C:/项目/hls_step1_project/data/raw/icbhi2017/respiratory-sound-database/Respiratory_Sound_Database/Respiratory_Sound_Database/audio_and_txt_files	186	4000	4000	80000	1	80000	20.0	0.47720966	0.08748568	False	186	2b3	Al	mc	AKGC417L	COPD		lung	copd	1
icbhi2017	C:/项目/hls_step1_project/data/raw/icbhi2017/respiratory-sound-database/Respiratory_Sound_Database/Respiratory_Sound_Database/audio_and_txt_files/186_2b3_Ar_mc_AKGC417L.wav	186_2b3_Ar_mc_AKGC417L.wav	186_2b3_Ar_mc_AKGC417L	.wav	audio_and_txt_files	C:/项目/hls_step1_project/data/raw/icbhi2017/respiratory-sound-database/Respiratory_Sound_Database/Respiratory_Sound_Database/audio_and_txt_files	186	4000	4000	80000	1	80000	20.0	1.00147378	0.24793682	False	186	2b3	Ar	mc	AKGC417L	COPD		lung	copd	1
icbhi2017	C:/项目/hls_step1_project/data/raw/icbhi2017/respiratory-sound-database/Respiratory_Sound_Database/Respiratory_Sound_Database/audio_and_txt_files/186_2b3_Lr_mc_AKGC417L.wav	186_2b3_Lr_mc_AKGC417L.wav	186_2b3_Lr_mc_AKGC417L	.wav	audio_and_txt_files	C:/项目/hls_step1_project/data/raw/icbhi2017/respiratory-sound-database/Respiratory_Sound_Database/Respiratory_Sound_Database/audio_and_txt_files	186	4000	4000	80000	1	80000	20.0	0.5970962	0.16177626	False	186	2b3	Lr	mc	AKGC417L	COPD		lung	copd	1
icbhi2017	C:/项目/hls_step1_project/data/raw/icbhi2017/respiratory-sound-database/Respiratory_Sound_Database/Respiratory_Sound_Database/audio_and_txt_files/186_2b3_Pl_mc_AKGC417L.wav	186_2b3_Pl_mc_AKGC417L.wav	186_2b3_Pl_mc_AKGC417L	.wav	audio_and_txt_files	C:/项目/hls_step1_project/data/raw/icbhi2017/respiratory-sound-database/Respiratory_Sound_Database/Respiratory_Sound_Database/audio_and_txt_files	186	4000	4000	80000	1	80000	20.0	0.88885891	0.20301548	False	186	2b3	Pl	mc	AKGC417L	COPD		lung	copd	1
icbhi2017	C:/项目/hls_step1_project/data/raw/icbhi2017/respiratory-sound-database/Respiratory_Sound_Database/Respiratory_Sound_Database/audio_and_txt_files/186_2b3_Pr_mc_AKGC417L.wav	186_2b3_Pr_mc_AKGC417L.wav	186_2b3_Pr_mc_AKGC417L	.wav	audio_and_txt_files	C:/项目/hls_step1_project/data/raw/icbhi2017/respiratory-sound-database/Respiratory_Sound_Database/Respiratory_Sound_Database/audio_and_txt_files	186	4000	4000	80000	1	80000	20.0	0.67164207	0.1263787	False	186	2b3	Pr	mc	AKGC417L	COPD		lung	copd	1
icbhi2017	C:/项目/hls_step1_project/data/raw/icbhi2017/respiratory-sound-database/Respiratory_Sound_Database/Respiratory_Sound_Database/audio_and_txt_files/186_2b3_Tc_mc_AKGC417L.wav	186_2b3_Tc_mc_AKGC417L.wav	186_2b3_Tc_mc_AKGC417L	.wav	audio_and_txt_files	C:/项目/hls_step1_project/data/raw/icbhi2017/respiratory-sound-database/Respiratory_Sound_Database/Respiratory_Sound_Database/audio_and_txt_files	186	4000	4000	80000	1	80000	20.0	1.01033664	0.14439906	False	186	2b3	Tc	mc	AKGC417L	COPD		lung	copd	1
icbhi2017	C:/项目/hls_step1_project/data/raw/icbhi2017/respiratory-sound-database/Respiratory_Sound_Database/Respiratory_Sound_Database/audio_and_txt_files/186_2b4_Al_mc_AKGC417L.wav	186_2b4_Al_mc_AKGC417L.wav	186_2b4_Al_mc_AKGC417L	.wav	audio_and_txt_files	C:/项目/hls_step1_project/data/raw/icbhi2017/respiratory-sound-database/Respiratory_Sound_Database/Respiratory_Sound_Database/audio_and_txt_files	186	4000	4000	80000	1	80000	20.0	1.00338638	0.27774584	False	186	2b4	Al	mc	AKGC417L	COPD		lung	copd	1
icbhi2017	C:/项目/hls_step1_project/data/raw/icbhi2017/respiratory-sound-database/Respiratory_Sound_Database/Respiratory_Sound_Database/audio_and_txt_files/186_2b4_Ar_mc_AKGC417L.wav	186_2b4_Ar_mc_AKGC417L.wav	186_2b4_Ar_mc_AKGC417L	.wav	audio_and_txt_files	C:/项目/hls_step1_project/data/raw/icbhi2017/respiratory-sound-database/Respiratory_Sound_Database/Respiratory_Sound_Database/audio_and_txt_files	186	4000	4000	80000	1	80000	20.0	1.00294554	0.27024919	False	186	2b4	Ar	mc	AKGC417L	COPD		lung	copd	1
icbhi2017	C:/项目/hls_step1_project/data/raw/icbhi2017/respiratory-sound-database/Respiratory_Sound_Database/Respiratory_Sound_Database/audio_and_txt_files/186_2b4_Lr_mc_AKGC417L.wav	186_2b4_Lr_mc_AKGC417L.wav	186_2b4_Lr_mc_AKGC417L	.wav	audio_and_txt_files	C:/项目/hls_step1_project/data/raw/icbhi2017/respiratory-sound-database/Respiratory_Sound_Database/Respiratory_Sound_Database/audio_and_txt_files	186	4000	4000	80000	1	80000	20.0	0.81505322	0.1955975	False	186	2b4	Lr	mc	AKGC417L	COPD		lung	copd	1
icbhi2017	C:/项目/hls_step1_project/data/raw/icbhi2017/respiratory-sound-database/Respiratory_Sound_Database/Respiratory_Sound_Database/audio_and_txt_files/186_2b4_Pl_mc_AKGC417L.wav	186_2b4_Pl_mc_AKGC417L.wav	186_2b4_Pl_mc_AKGC417L	.wav	audio_and_txt_files	C:/项目/hls_step1_project/data/raw/icbhi2017/respiratory-sound-database/Respiratory_Sound_Database/Respiratory_Sound_Database/audio_and_txt_files	186	4000	4000	80000	1	80000	20.0	1.002123	0.23252916	False	186	2b4	Pl	mc	AKGC417L	COPD		lung	copd	1
icbhi2017	C:/项目/hls_step1_project/data/raw/icbhi2017/respiratory-sound-database/Respiratory_Sound_Database/Respiratory_Sound_Database/audio_and_txt_files/186_2b4_Pr_mc_AKGC417L.wav	186_2b4_Pr_mc_AKGC417L.wav	186_2b4_Pr_mc_AKGC417L	.wav	audio_and_txt_files	C:/项目/hls_step1_project/data/raw/icbhi2017/respiratory-sound-database/Respiratory_Sound_Database/Respiratory_Sound_Database/audio_and_txt_files	186	4000	4000	80000	1	80000	20.0	0.63772851	0.14596103	False	186	2b4	Pr	mc	AKGC417L	COPD		lung	copd	1
icbhi2017	C:/项目/hls_step1_project/data/raw/icbhi2017/respiratory-sound-database/Respiratory_Sound_Database/Respiratory_Sound_Database/audio_and_txt_files/186_2b4_Tc_mc_AKGC417L.wav	186_2b4_Tc_mc_AKGC417L.wav	186_2b4_Tc_mc_AKGC417L	.wav	audio_and_txt_files	C:/项目/hls_step1_project/data/raw/icbhi2017/respiratory-sound-database/Respiratory_Sound_Database/Respiratory_Sound_Database/audio_and_txt_files	186	4000	4000	80000	1	80000	20.0	1.03245831	0.1701223	False	186	2b4	Tc	mc	AKGC417L	COPD		lung	copd	1
icbhi2017	C:/项目/hls_step1_project/data/raw/icbhi2017/respiratory-sound-database/Respiratory_Sound_Database/Respiratory_Sound_Database/audio_and_txt_files/186_3b3_Al_mc_AKGC417L.wav	186_3b3_Al_mc_AKGC417L.wav	186_3b3_Al_mc_AKGC417L	.wav	audio_and_txt_files	C:/项目/hls_step1_project/data/raw/icbhi2017/respiratory-sound-database/Respiratory_Sound_Database/Respiratory_Sound_Database/audio_and_txt_files	186	4000	4000	80000	1	80000	20.0	1.00065696	0.2359644	False	186	3b3	Al	mc	AKGC417L	COPD		lung	copd	1
icbhi2017	C:/项目/hls_step1_project/data/raw/icbhi2017/respiratory-sound-database/Respiratory_Sound_Database/Respiratory_Sound_Database/audio_and_txt_files/186_3b3_Ar_mc_AKGC417L.wav	186_3b3_Ar_mc_AKGC417L.wav	186_3b3_Ar_mc_AKGC417L	.wav	audio_and_txt_files	C:/项目/hls_step1_project/data/raw/icbhi2017/respiratory-sound-database/Respiratory_Sound_Database/Respiratory_Sound_Database/audio_and_txt_files	186	4000	4000	80000	1	80000	20.0	1.00069988	0.25959647	False	186	3b3	Ar	mc	AKGC417L	COPD		lung	copd	1
icbhi2017	C:/项目/hls_step1_project/data/raw/icbhi2017/respiratory-sound-database/Respiratory_Sound_Database/Respiratory_Sound_Database/audio_and_txt_files/186_3b3_Lr_mc_AKGC417L.wav	186_3b3_Lr_mc_AKGC417L.wav	186_3b3_Lr_mc_AKGC417L	.wav	audio_and_txt_files	C:/项目/hls_step1_project/data/raw/icbhi2017/respiratory-sound-database/Respiratory_Sound_Database/Respiratory_Sound_Database/audio_and_txt_files	186	4000	4000	80000	1	80000	20.0	0.83034581	0.20611094	False	186	3b3	Lr	mc	AKGC417L	COPD		lung	copd	1
icbhi2017	C:/项目/hls_step1_project/data/raw/icbhi2017/respiratory-sound-database/Respiratory_Sound_Database/Respiratory_Sound_Database/audio_and_txt_files/186_3b3_Pl_mc_AKGC417L.wav	186_3b3_Pl_mc_AKGC417L.wav	186_3b3_Pl_mc_AKGC417L	.wav	audio_and_txt_files	C:/项目/hls_step1_project/data/raw/icbhi2017/respiratory-sound-database/Respiratory_Sound_Database/Respiratory_Sound_Database/audio_and_txt_files	186	4000	4000	80000	1	80000	20.0	1.0044663	0.28165293	False	186	3b3	Pl	mc	AKGC417L	COPD		lung	copd	1
icbhi2017	C:/项目/hls_step1_project/data/raw/icbhi2017/respiratory-sound-database/Respiratory_Sound_Database/Respiratory_Sound_Database/audio_and_txt_files/186_3b3_Pr_mc_AKGC417L.wav	186_3b3_Pr_mc_AKGC417L.wav	186_3b3_Pr_mc_AKGC417L	.wav	audio_and_txt_files	C:/项目/hls_step1_project/data/raw/icbhi2017/respiratory-sound-database/Respiratory_Sound_Database/Respiratory_Sound_Database/audio_and_txt_files	186	4000	4000	80000	1	80000	20.0	0.56813896	0.13141523	False	186	3b3	Pr	mc	AKGC417L	COPD		lung	copd	1
icbhi2017	C:/项目/hls_step1_project/data/raw/icbhi2017/respiratory-sound-database/Respiratory_Sound_Database/Respiratory_Sound_Database/audio_and_txt_files/186_3b3_Tc_mc_AKGC417L.wav	186_3b3_Tc_mc_AKGC417L.wav	186_3b3_Tc_mc_AKGC417L	.wav	audio_and_txt_files	C:/项目/hls_step1_project/data/raw/icbhi2017/respiratory-sound-database/Respiratory_Sound_Database/Respiratory_Sound_Database/audio_and_txt_files	186	4000	4000	80000	1	80000	20.0	1.03123069	0.22222768	False	186	3b3	Tc	mc	AKGC417L	COPD		lung	copd	1
icbhi2017	C:/项目/hls_step1_project/data/raw/icbhi2017/respiratory-sound-database/Respiratory_Sound_Database/Respiratory_Sound_Database/audio_and_txt_files/187_1b1_Ll_sc_Meditron.wav	187_1b1_Ll_sc_Meditron.wav	187_1b1_Ll_sc_Meditron	.wav	audio_and_txt_files	C:/项目/hls_step1_project/data/raw/icbhi2017/respiratory-sound-database/Respiratory_Sound_Database/Respiratory_Sound_Database/audio_and_txt_files	187	4000	4000	80000	1	80000	20.0	0.90389556	0.16029751	False	187	1b1	Ll	sc	Meditron	Healthy		lung	healthy	0
icbhi2017	C:/项目/hls_step1_project/data/raw/icbhi2017/respiratory-sound-database/Respiratory_Sound_Database/Respiratory_Sound_Database/audio_and_txt_files/188_1b1_Al_sc_Meditron.wav	188_1b1_Al_sc_Meditron.wav	188_1b1_Al_sc_Meditron	.wav	audio_and_txt_files	C:/项目/hls_step1_project/data/raw/icbhi2017/respiratory-sound-database/Respiratory_Sound_Database/Respiratory_Sound_Database/audio_and_txt_files	188	4000	4000	80000	1	80000	20.0	0.32875913	0.04974563	False	188	1b1	Al	sc	Meditron	URTI		lung	urti	1
icbhi2017	C:/项目/hls_step1_project/data/raw/icbhi2017/respiratory-sound-database/Respiratory_Sound_Database/Respiratory_Sound_Database/audio_and_txt_files/188_1b1_Ar_sc_Meditron.wav	188_1b1_Ar_sc_Meditron.wav	188_1b1_Ar_sc_Meditron	.wav	audio_and_txt_files	C:/项目/hls_step1_project/data/raw/icbhi2017/respiratory-sound-database/Respiratory_Sound_Database/Respiratory_Sound_Database/audio_and_txt_files	188	4000	4000	80000	1	80000	20.0	0.3797636	0.06617279	False	188	1b1	Ar	sc	Meditron	URTI		lung	urti	1
icbhi2017	C:/项目/hls_step1_project/data/raw/icbhi2017/respiratory-sound-database/Respiratory_Sound_Database/Respiratory_Sound_Database/audio_and_txt_files/188_1b1_Pl_sc_Meditron.wav	188_1b1_Pl_sc_Meditron.wav	188_1b1_Pl_sc_Meditron	.wav	audio_and_txt_files	C:/项目/hls_step1_project/data/raw/icbhi2017/respiratory-sound-database/Respiratory_Sound_Database/Respiratory_Sound_Database/audio_and_txt_files	188	4000	4000	80000	1	80000	20.0	0.38154006	0.08508414	False	188	1b1	Pl	sc	Meditron	URTI		lung	urti	1
icbhi2017	C:/项目/hls_step1_project/data/raw/icbhi2017/respiratory-sound-database/Respiratory_Sound_Database/Respiratory_Sound_Database/audio_and_txt_files/188_1b1_Tc_sc_Meditron.wav	188_1b1_Tc_sc_Meditron.wav	188_1b1_Tc_sc_Meditron	.wav	audio_and_txt_files	C:/项目/hls_step1_project/data/raw/icbhi2017/respiratory-sound-database/Respiratory_Sound_Database/Respiratory_Sound_Database/audio_and_txt_files	188	4000	4000	80000	1	80000	20.0	0.38110399	0.0442409	False	188	1b1	Tc	sc	Meditron	URTI		lung	urti	1
icbhi2017	C:/项目/hls_step1_project/data/raw/icbhi2017/respiratory-sound-database/Respiratory_Sound_Database/Respiratory_Sound_Database/audio_and_txt_files/189_1b2_Lr_mc_LittC2SE.wav	189_1b2_Lr_mc_LittC2SE.wav	189_1b2_Lr_mc_LittC2SE	.wav	audio_and_txt_files	C:/项目/hls_step1_project/data/raw/icbhi2017/respiratory-sound-database/Respiratory_Sound_Database/Respiratory_Sound_Database/audio_and_txt_files	189	4000	4000	80000	1	80000	20.0	0.01998271	0.00395071	False	189	1b2	Lr	mc	LittC2SE	COPD		lung	copd	1
icbhi2017	C:/项目/hls_step1_project/data/raw/icbhi2017/respiratory-sound-database/Respiratory_Sound_Database/Respiratory_Sound_Database/audio_and_txt_files/190_1b1_Tc_sc_Meditron.wav	190_1b1_Tc_sc_Meditron.wav	190_1b1_Tc_sc_Meditron	.wav	audio_and_txt_files	C:/项目/hls_step1_project/data/raw/icbhi2017/respiratory-sound-database/Respiratory_Sound_Database/Respiratory_Sound_Database/audio_and_txt_files	190	4000	4000	80000	1	80000	20.0	0.33491695	0.05079842	False	190	1b1	Tc	sc	Meditron	URTI		lung	urti	1
icbhi2017	C:/项目/hls_step1_project/data/raw/icbhi2017/respiratory-sound-database/Respiratory_Sound_Database/Respiratory_Sound_Database/audio_and_txt_files/191_2b1_Pl_mc_LittC2SE.wav	191_2b1_Pl_mc_LittC2SE.wav	191_2b1_Pl_mc_LittC2SE	.wav	audio_and_txt_files	C:/项目/hls_step1_project/data/raw/icbhi2017/respiratory-sound-database/Respiratory_Sound_Database/Respiratory_Sound_Database/audio_and_txt_files	191	4000	4000	80000	1	80000	20.0	0.30379704	0.06148167	False	191	2b1	Pl	mc	LittC2SE	Pneumonia		lung	pneumonia	1
icbhi2017	C:/项目/hls_step1_project/data/raw/icbhi2017/respiratory-sound-database/Respiratory_Sound_Database/Respiratory_Sound_Database/audio_and_txt_files/191_2b1_Pr_mc_LittC2SE.wav	191_2b1_Pr_mc_LittC2SE.wav	191_2b1_Pr_mc_LittC2SE	.wav	audio_and_txt_files	C:/项目/hls_step1_project/data/raw/icbhi2017/respiratory-sound-database/Respiratory_Sound_Database/Respiratory_Sound_Database/audio_and_txt_files	191	4000	4000	80000	1	80000	20.0	0.22666851	0.04848309	False	191	2b1	Pr	mc	LittC2SE	Pneumonia		lung	pneumonia	1
icbhi2017	C:/项目/hls_step1_project/data/raw/icbhi2017/respiratory-sound-database/Respiratory_Sound_Database/Respiratory_Sound_Database/audio_and_txt_files/191_2b2_Tc_mc_LittC2SE.wav	191_2b2_Tc_mc_LittC2SE.wav	191_2b2_Tc_mc_LittC2SE	.wav	audio_and_txt_files	C:/项目/hls_step1_project/data/raw/icbhi2017/respiratory-sound-database/Respiratory_Sound_Database/Respiratory_Sound_Database/audio_and_txt_files	191	4000	4000	80000	1	80000	20.0	0.41542578	0.07112487	False	191	2b2	Tc	mc	LittC2SE	Pneumonia		lung	pneumonia	1
icbhi2017	C:/项目/hls_step1_project/data/raw/icbhi2017/respiratory-sound-database/Respiratory_Sound_Database/Respiratory_Sound_Database/audio_and_txt_files/192_2b1_Al_mc_LittC2SE.wav	192_2b1_Al_mc_LittC2SE.wav	192_2b1_Al_mc_LittC2SE	.wav	audio_and_txt_files	C:/项目/hls_step1_project/data/raw/icbhi2017/respiratory-sound-database/Respiratory_Sound_Database/Respiratory_Sound_Database/audio_and_txt_files	192	4000	4000	80000	1	80000	20.0	0.24221373	0.04977023	False	192	2b1	Al	mc	LittC2SE	COPD		lung	copd	1
icbhi2017	C:/项目/hls_step1_project/data/raw/icbhi2017/respiratory-sound-database/Respiratory_Sound_Database/Respiratory_Sound_Database/audio_and_txt_files/192_2b1_Ar_mc_LittC2SE.wav	192_2b1_Ar_mc_LittC2SE.wav	192_2b1_Ar_mc_LittC2SE	.wav	audio_and_txt_files	C:/项目/hls_step1_project/data/raw/icbhi2017/respiratory-sound-database/Respiratory_Sound_Database/Respiratory_Sound_Database/audio_and_txt_files	192	4000	4000	80000	1	80000	20.0	0.58783841	0.0647621	False	192	2b1	Ar	mc	LittC2SE	COPD		lung	copd	1
icbhi2017	C:/项目/hls_step1_project/data/raw/icbhi2017/respiratory-sound-database/Respiratory_Sound_Database/Respiratory_Sound_Database/audio_and_txt_files/192_2b2_Al_mc_LittC2SE.wav	192_2b2_Al_mc_LittC2SE.wav	192_2b2_Al_mc_LittC2SE	.wav	audio_and_txt_files	C:/项目/hls_step1_project/data/raw/icbhi2017/respiratory-sound-database/Respiratory_Sound_Database/Respiratory_Sound_Database/audio_and_txt_files	192	4000	4000	80000	1	80000	20.0	0.22692493	0.04678557	False	192	2b2	Al	mc	LittC2SE	COPD		lung	copd	1
icbhi2017	C:/项目/hls_step1_project/data/raw/icbhi2017/respiratory-sound-database/Respiratory_Sound_Database/Respiratory_Sound_Database/audio_and_txt_files/192_2b2_Ar_mc_LittC2SE.wav	192_2b2_Ar_mc_LittC2SE.wav	192_2b2_Ar_mc_LittC2SE	.wav	audio_and_txt_files	C:/项目/hls_step1_project/data/raw/icbhi2017/respiratory-sound-database/Respiratory_Sound_Database/Respiratory_Sound_Database/audio_and_txt_files	192	4000	4000	80000	1	80000	20.0	0.70182699	0.09455562	False	192	2b2	Ar	mc	LittC2SE	COPD		lung	copd	1
icbhi2017	C:/项目/hls_step1_project/data/raw/icbhi2017/respiratory-sound-database/Respiratory_Sound_Database/Respiratory_Sound_Database/audio_and_txt_files/192_2b3_Al_mc_LittC2SE.wav	192_2b3_Al_mc_LittC2SE.wav	192_2b3_Al_mc_LittC2SE	.wav	audio_and_txt_files	C:/项目/hls_step1_project/data/raw/icbhi2017/respiratory-sound-database/Respiratory_Sound_Database/Respiratory_Sound_Database/audio_and_txt_files	192	4000	4000	80000	1	80000	20.0	0.26680216	0.05551865	False	192	2b3	Al	mc	LittC2SE	COPD		lung	copd	1
icbhi2017	C:/项目/hls_step1_project/data/raw/icbhi2017/respiratory-sound-database/Respiratory_Sound_Database/Respiratory_Sound_Database/audio_and_txt_files/192_2b3_Ar_mc_LittC2SE.wav	192_2b3_Ar_mc_LittC2SE.wav	192_2b3_Ar_mc_LittC2SE	.wav	audio_and_txt_files	C:/项目/hls_step1_project/data/raw/icbhi2017/respiratory-sound-database/Respiratory_Sound_Database/Respiratory_Sound_Database/audio_and_txt_files	192	4000	4000	80000	1	80000	20.0	0.46595651	0.08698352	False	192	2b3	Ar	mc	LittC2SE	COPD		lung	copd	1
icbhi2017	C:/项目/hls_step1_project/data/raw/icbhi2017/respiratory-sound-database/Respiratory_Sound_Database/Respiratory_Sound_Database/audio_and_txt_files/193_1b2_Al_mc_AKGC417L.wav	193_1b2_Al_mc_AKGC417L.wav	193_1b2_Al_mc_AKGC417L	.wav	audio_and_txt_files	C:/项目/hls_step1_project/data/raw/icbhi2017/respiratory-sound-database/Respiratory_Sound_Database/Respiratory_Sound_Database/audio_and_txt_files	193	4000	4000	80000	1	80000	20.0	1.01280832	0.30220842	False	193	1b2	Al	mc	AKGC417L	COPD		lung	copd	1
icbhi2017	C:/项目/hls_step1_project/data/raw/icbhi2017/respiratory-sound-database/Respiratory_Sound_Database/Respiratory_Sound_Database/audio_and_txt_files/193_1b2_Ar_mc_AKGC417L.wav	193_1b2_Ar_mc_AKGC417L.wav	193_1b2_Ar_mc_AKGC417L	.wav	audio_and_txt_files	C:/项目/hls_step1_project/data/raw/icbhi2017/respiratory-sound-database/Respiratory_Sound_Database/Respiratory_Sound_Database/audio_and_txt_files	193	4000	4000	80000	1	80000	20.0	1.11633253	0.21147916	False	193	1b2	Ar	mc	AKGC417L	COPD		lung	copd	1
icbhi2017	C:/项目/hls_step1_project/data/raw/icbhi2017/respiratory-sound-database/Respiratory_Sound_Database/Respiratory_Sound_Database/audio_and_txt_files/193_1b2_Ll_mc_AKGC417L.wav	193_1b2_Ll_mc_AKGC417L.wav	193_1b2_Ll_mc_AKGC417L	.wav	audio_and_txt_files	C:/项目/hls_step1_project/data/raw/icbhi2017/respiratory-sound-database/Respiratory_Sound_Database/Respiratory_Sound_Database/audio_and_txt_files	193	4000	4000	80000	1	80000	20.0	0.12463006	0.03790472	False	193	1b2	Ll	mc	AKGC417L	COPD		lung	copd	1
icbhi2017	C:/项目/hls_step1_project/data/raw/icbhi2017/respiratory-sound-database/Respiratory_Sound_Database/Respiratory_Sound_Database/audio_and_txt_files/193_1b2_Pl_mc_AKGC417L.wav	193_1b2_Pl_mc_AKGC417L.wav	193_1b2_Pl_mc_AKGC417L	.wav	audio_and_txt_files	C:/项目/hls_step1_project/data/raw/icbhi2017/respiratory-sound-database/Respiratory_Sound_Database/Respiratory_Sound_Database/audio_and_txt_files	193	4000	4000	80000	1	80000	20.0	0.99737751	0.2256549	False	193	1b2	Pl	mc	AKGC417L	COPD		lung	copd	1
icbhi2017	C:/项目/hls_step1_project/data/raw/icbhi2017/respiratory-sound-database/Respiratory_Sound_Database/Respiratory_Sound_Database/audio_and_txt_files/193_1b2_Pr_mc_AKGC417L.wav	193_1b2_Pr_mc_AKGC417L.wav	193_1b2_Pr_mc_AKGC417L	.wav	audio_and_txt_files	C:/项目/hls_step1_project/data/raw/icbhi2017/respiratory-sound-database/Respiratory_Sound_Database/Respiratory_Sound_Database/audio_and_txt_files	193	4000	4000	80000	1	80000	20.0	0.5297929	0.08595347	False	193	1b2	Pr	mc	AKGC417L	COPD		lung	copd	1
icbhi2017	C:/项目/hls_step1_project/data/raw/icbhi2017/respiratory-sound-database/Respiratory_Sound_Database/Respiratory_Sound_Database/audio_and_txt_files/193_1b2_Tc_mc_AKGC417L.wav	193_1b2_Tc_mc_AKGC417L.wav	193_1b2_Tc_mc_AKGC417L	.wav	audio_and_txt_files	C:/项目/hls_step1_project/data/raw/icbhi2017/respiratory-sound-database/Respiratory_Sound_Database/Respiratory_Sound_Database/audio_and_txt_files	193	4000	4000	80000	1	80000	20.0	0.47050571	0.07492182	False	193	1b2	Tc	mc	AKGC417L	COPD		lung	copd	1
icbhi2017	C:/项目/hls_step1_project/data/raw/icbhi2017/respiratory-sound-database/Respiratory_Sound_Database/Respiratory_Sound_Database/audio_and_txt_files/193_1b4_Lr_mc_AKGC417L.wav	193_1b4_Lr_mc_AKGC417L.wav	193_1b4_Lr_mc_AKGC417L	.wav	audio_and_txt_files	C:/项目/hls_step1_project/data/raw/icbhi2017/respiratory-sound-database/Respiratory_Sound_Database/Respiratory_Sound_Database/audio_and_txt_files	193	4000	4000	80000	1	80000	20.0	1.00269496	0.11241142	False	193	1b4	Lr	mc	AKGC417L	COPD		lung	copd	1
icbhi2017	C:/项目/hls_step1_project/data/raw/icbhi2017/respiratory-sound-database/Respiratory_Sound_Database/Respiratory_Sound_Database/audio_and_txt_files/193_7b3_Al_mc_AKGC417L.wav	193_7b3_Al_mc_AKGC417L.wav	193_7b3_Al_mc_AKGC417L	.wav	audio_and_txt_files	C:/项目/hls_step1_project/data/raw/icbhi2017/respiratory-sound-database/Respiratory_Sound_Database/Respiratory_Sound_Database/audio_and_txt_files	193	4000	4000	80000	1	80000	20.0	0.68693936	0.10634149	False	193	7b3	Al	mc	AKGC417L	COPD		lung	copd	1
icbhi2017	C:/项目/hls_step1_project/data/raw/icbhi2017/respiratory-sound-database/Respiratory_Sound_Database/Respiratory_Sound_Database/audio_and_txt_files/193_7b3_Ar_mc_AKGC417L.wav	193_7b3_Ar_mc_AKGC417L.wav	193_7b3_Ar_mc_AKGC417L	.wav	audio_and_txt_files	C:/项目/hls_step1_project/data/raw/icbhi2017/respiratory-sound-database/Respiratory_Sound_Database/Respiratory_Sound_Database/audio_and_txt_files	193	4000	4000	80000	1	80000	20.0	0.68196982	0.08896419	False	193	7b3	Ar	mc	AKGC417L	COPD		lung	copd	1
icbhi2017	C:/项目/hls_step1_project/data/raw/icbhi2017/respiratory-sound-database/Respiratory_Sound_Database/Respiratory_Sound_Database/audio_and_txt_files/193_7b3_Ll_mc_AKGC417L.wav	193_7b3_Ll_mc_AKGC417L.wav	193_7b3_Ll_mc_AKGC417L	.wav	audio_and_txt_files	C:/项目/hls_step1_project/data/raw/icbhi2017/respiratory-sound-database/Respiratory_Sound_Database/Respiratory_Sound_Database/audio_and_txt_files	193	4000	4000	80000	1	80000	20.0	0.58932745	0.09240004	False	193	7b3	Ll	mc	AKGC417L	COPD		lung	copd	1
icbhi2017	C:/项目/hls_step1_project/data/raw/icbhi2017/respiratory-sound-database/Respiratory_Sound_Database/Respiratory_Sound_Database/audio_and_txt_files/193_7b3_Lr_mc_AKGC417L.wav	193_7b3_Lr_mc_AKGC417L.wav	193_7b3_Lr_mc_AKGC417L	.wav	audio_and_txt_files	C:/项目/hls_step1_project/data/raw/icbhi2017/respiratory-sound-database/Respiratory_Sound_Database/Respiratory_Sound_Database/audio_and_txt_files	193	4000	4000	80000	1	80000	20.0	1.00375056	0.08223054	False	193	7b3	Lr	mc	AKGC417L	COPD		lung	copd	1
icbhi2017	C:/项目/hls_step1_project/data/raw/icbhi2017/respiratory-sound-database/Respiratory_Sound_Database/Respiratory_Sound_Database/audio_and_txt_files/193_7b3_Pl_mc_AKGC417L.wav	193_7b3_Pl_mc_AKGC417L.wav	193_7b3_Pl_mc_AKGC417L	.wav	audio_and_txt_files	C:/项目/hls_step1_project/data/raw/icbhi2017/respiratory-sound-database/Respiratory_Sound_Database/Respiratory_Sound_Database/audio_and_txt_files	193	4000	4000	80000	1	80000	20.0	0.4481113	0.05761223	False	193	7b3	Pl	mc	AKGC417L	COPD		lung	copd	1
icbhi2017	C:/项目/hls_step1_project/data/raw/icbhi2017/respiratory-sound-database/Respiratory_Sound_Database/Respiratory_Sound_Database/audio_and_txt_files/193_7b3_Pr_mc_AKGC417L.wav	193_7b3_Pr_mc_AKGC417L.wav	193_7b3_Pr_mc_AKGC417L	.wav	audio_and_txt_files	C:/项目/hls_step1_project/data/raw/icbhi2017/respiratory-sound-database/Respiratory_Sound_Database/Respiratory_Sound_Database/audio_and_txt_files	193	4000	4000	80000	1	80000	20.0	1.08168936	0.3831934	False	193	7b3	Pr	mc	AKGC417L	COPD		lung	copd	1
icbhi2017	C:/项目/hls_step1_project/data/raw/icbhi2017/respiratory-sound-database/Respiratory_Sound_Database/Respiratory_Sound_Database/audio_and_txt_files/193_7b3_Tc_mc_AKGC417L.wav	193_7b3_Tc_mc_AKGC417L.wav	193_7b3_Tc_mc_AKGC417L	.wav	audio_and_txt_files	C:/项目/hls_step1_project/data/raw/icbhi2017/respiratory-sound-database/Respiratory_Sound_Database/Respiratory_Sound_Database/audio_and_txt_files	193	4000	4000	80000	1	80000	20.0	0.82300317	0.12895638	False	193	7b3	Tc	mc	AKGC417L	COPD		lung	copd	1
icbhi2017	C:/项目/hls_step1_project/data/raw/icbhi2017/respiratory-sound-database/Respiratory_Sound_Database/Respiratory_Sound_Database/audio_and_txt_files/194_1b1_Lr_sc_Meditron.wav	194_1b1_Lr_sc_Meditron.wav	194_1b1_Lr_sc_Meditron	.wav	audio_and_txt_files	C:/项目/hls_step1_project/data/raw/icbhi2017/respiratory-sound-database/Respiratory_Sound_Database/Respiratory_Sound_Database/audio_and_txt_files	194	4000	4000	80000	1	80000	20.0	0.15436393	0.02913758	False	194	1b1	Lr	sc	Meditron	Healthy		lung	healthy	0
icbhi2017	C:/项目/hls_step1_project/data/raw/icbhi2017/respiratory-sound-database/Respiratory_Sound_Database/Respiratory_Sound_Database/audio_and_txt_files/194_1b1_Pr_sc_Meditron.wav	194_1b1_Pr_sc_Meditron.wav	194_1b1_Pr_sc_Meditron	.wav	audio_and_txt_files	C:/项目/hls_step1_project/data/raw/icbhi2017/respiratory-sound-database/Respiratory_Sound_Database/Respiratory_Sound_Database/audio_and_txt_files	194	4000	4000	80000	1	80000	20.0	0.18834251	0.02601562	False	194	1b1	Pr	sc	Meditron	Healthy		lung	healthy	0
icbhi2017	C:/项目/hls_step1_project/data/raw/icbhi2017/respiratory-sound-database/Respiratory_Sound_Database/Respiratory_Sound_Database/audio_and_txt_files/195_1b1_Al_sc_Litt3200.wav	195_1b1_Al_sc_Litt3200.wav	195_1b1_Al_sc_Litt3200	.wav	audio_and_txt_files	C:/项目/hls_step1_project/data/raw/icbhi2017/respiratory-sound-database/Respiratory_Sound_Database/Respiratory_Sound_Database/audio_and_txt_files	195	4000	4000	107712	1	107712	26.928	0.99996948	0.06730769	False	195	1b1	Al	sc	Litt3200	COPD		lung	copd	1
icbhi2017	C:/项目/hls_step1_project/data/raw/icbhi2017/respiratory-sound-database/Respiratory_Sound_Database/Respiratory_Sound_Database/audio_and_txt_files/195_1b1_Ar_sc_Litt3200.wav	195_1b1_Ar_sc_Litt3200.wav	195_1b1_Ar_sc_Litt3200	.wav	audio_and_txt_files	C:/项目/hls_step1_project/data/raw/icbhi2017/respiratory-sound-database/Respiratory_Sound_Database/Respiratory_Sound_Database/audio_and_txt_files	195	4000	4000	120000	1	120000	30.0	1.0	0.07638171	False	195	1b1	Ar	sc	Litt3200	COPD		lung	copd	1
icbhi2017	C:/项目/hls_step1_project/data/raw/icbhi2017/respiratory-sound-database/Respiratory_Sound_Database/Respiratory_Sound_Database/audio_and_txt_files/195_1b1_Ll_sc_Litt3200.wav	195_1b1_Ll_sc_Litt3200.wav	195_1b1_Ll_sc_Litt3200	.wav	audio_and_txt_files	C:/项目/hls_step1_project/data/raw/icbhi2017/respiratory-sound-database/Respiratory_Sound_Database/Respiratory_Sound_Database/audio_and_txt_files	195	4000	4000	98496	1	98496	24.624	1.0	0.06206863	False	195	1b1	Ll	sc	Litt3200	COPD		lung	copd	1
icbhi2017	C:/项目/hls_step1_project/data/raw/icbhi2017/respiratory-sound-database/Respiratory_Sound_Database/Respiratory_Sound_Database/audio_and_txt_files/195_1b1_Lr_sc_Litt3200.wav	195_1b1_Lr_sc_Litt3200.wav	195_1b1_Lr_sc_Litt3200	.wav	audio_and_txt_files	C:/项目/hls_step1_project/data/raw/icbhi2017/respiratory-sound-database/Respiratory_Sound_Database/Respiratory_Sound_Database/audio_and_txt_files	195	4000	4000	81344	1	81344	20.336	1.0	0.08346939	False	195	1b1	Lr	sc	Litt3200	COPD		lung	copd	1
icbhi2017	C:/项目/hls_step1_project/data/raw/icbhi2017/respiratory-sound-database/Respiratory_Sound_Database/Respiratory_Sound_Database/audio_and_txt_files/195_1b1_Pl_sc_Litt3200.wav	195_1b1_Pl_sc_Litt3200.wav	195_1b1_Pl_sc_Litt3200	.wav	audio_and_txt_files	C:/项目/hls_step1_project/data/raw/icbhi2017/respiratory-sound-database/Respiratory_Sound_Database/Respiratory_Sound_Database/audio_and_txt_files	195	4000	4000	87488	1	87488	21.872	1.0	0.0679728	False	195	1b1	Pl	sc	Litt3200	COPD		lung	copd	1
icbhi2017	C:/项目/hls_step1_project/data/raw/icbhi2017/respiratory-sound-database/Respiratory_Sound_Database/Respiratory_Sound_Database/audio_and_txt_files/195_1b1_Pr_sc_Litt3200.wav	195_1b1_Pr_sc_Litt3200.wav	195_1b1_Pr_sc_Litt3200	.wav	audio_and_txt_files	C:/项目/hls_step1_project/data/raw/icbhi2017/respiratory-sound-database/Respiratory_Sound_Database/Respiratory_Sound_Database/audio_and_txt_files	195	4000	4000	120000	1	120000	30.0	0.99996948	0.05766329	False	195	1b1	Pr	sc	Litt3200	COPD		lung	copd	1
icbhi2017	C:/项目/hls_step1_project/data/raw/icbhi2017/respiratory-sound-database/Respiratory_Sound_Database/Respiratory_Sound_Database/audio_and_txt_files/196_1b1_Pr_sc_Meditron.wav	196_1b1_Pr_sc_Meditron.wav	196_1b1_Pr_sc_Meditron	.wav	audio_and_txt_files	C:/项目/hls_step1_project/data/raw/icbhi2017/respiratory-sound-database/Respiratory_Sound_Database/Respiratory_Sound_Database/audio_and_txt_files	196	4000	4000	80001	1	80001	20.00025	0.08418906	0.01057667	False	196	1b1	Pr	sc	Meditron	Bronchiectasis		lung	bronchiectasis	1
icbhi2017	C:/项目/hls_step1_project/data/raw/icbhi2017/respiratory-sound-database/Respiratory_Sound_Database/Respiratory_Sound_Database/audio_and_txt_files/197_1b1_Al_sc_Meditron.wav	197_1b1_Al_sc_Meditron.wav	197_1b1_Al_sc_Meditron	.wav	audio_and_txt_files	C:/项目/hls_step1_project/data/raw/icbhi2017/respiratory-sound-database/Respiratory_Sound_Database/Respiratory_Sound_Database/audio_and_txt_files	197	4000	4000	80000	1	80000	20.0	0.1480975	0.03649502	False	197	1b1	Al	sc	Meditron	URTI		lung	urti	1
icbhi2017	C:/项目/hls_step1_project/data/raw/icbhi2017/respiratory-sound-database/Respiratory_Sound_Database/Respiratory_Sound_Database/audio_and_txt_files/197_1b1_Tc_sc_Meditron.wav	197_1b1_Tc_sc_Meditron.wav	197_1b1_Tc_sc_Meditron	.wav	audio_and_txt_files	C:/项目/hls_step1_project/data/raw/icbhi2017/respiratory-sound-database/Respiratory_Sound_Database/Respiratory_Sound_Database/audio_and_txt_files	197	4000	4000	80000	1	80000	20.0	0.12093725	0.02513844	False	197	1b1	Tc	sc	Meditron	URTI		lung	urti	1
icbhi2017	C:/项目/hls_step1_project/data/raw/icbhi2017/respiratory-sound-database/Respiratory_Sound_Database/Respiratory_Sound_Database/audio_and_txt_files/198_1b5_Al_mc_AKGC417L.wav	198_1b5_Al_mc_AKGC417L.wav	198_1b5_Al_mc_AKGC417L	.wav	audio_and_txt_files	C:/项目/hls_step1_project/data/raw/icbhi2017/respiratory-sound-database/Respiratory_Sound_Database/Respiratory_Sound_Database/audio_and_txt_files	198	4000	4000	80000	1	80000	20.0	0.65104443	0.14409009	False	198	1b5	Al	mc	AKGC417L	COPD		lung	copd	1
icbhi2017	C:/项目/hls_step1_project/data/raw/icbhi2017/respiratory-sound-database/Respiratory_Sound_Database/Respiratory_Sound_Database/audio_and_txt_files/198_1b5_Ar_mc_AKGC417L.wav	198_1b5_Ar_mc_AKGC417L.wav	198_1b5_Ar_mc_AKGC417L	.wav	audio_and_txt_files	C:/项目/hls_step1_project/data/raw/icbhi2017/respiratory-sound-database/Respiratory_Sound_Database/Respiratory_Sound_Database/audio_and_txt_files	198	4000	4000	80000	1	80000	20.0	0.61457312	0.12096972	False	198	1b5	Ar	mc	AKGC417L	COPD		lung	copd	1
icbhi2017	C:/项目/hls_step1_project/data/raw/icbhi2017/respiratory-sound-database/Respiratory_Sound_Database/Respiratory_Sound_Database/audio_and_txt_files/198_1b5_Ll_mc_AKGC417L.wav	198_1b5_Ll_mc_AKGC417L.wav	198_1b5_Ll_mc_AKGC417L	.wav	audio_and_txt_files	C:/项目/hls_step1_project/data/raw/icbhi2017/respiratory-sound-database/Respiratory_Sound_Database/Respiratory_Sound_Database/audio_and_txt_files	198	4000	4000	80000	1	80000	20.0	1.00472617	0.22326399	False	198	1b5	Ll	mc	AKGC417L	COPD		lung	copd	1
icbhi2017	C:/项目/hls_step1_project/data/raw/icbhi2017/respiratory-sound-database/Respiratory_Sound_Database/Respiratory_Sound_Database/audio_and_txt_files/198_1b5_Lr_mc_AKGC417L.wav	198_1b5_Lr_mc_AKGC417L.wav	198_1b5_Lr_mc_AKGC417L	.wav	audio_and_txt_files	C:/项目/hls_step1_project/data/raw/icbhi2017/respiratory-sound-database/Respiratory_Sound_Database/Respiratory_Sound_Database/audio_and_txt_files	198	4000	4000	80000	1	80000	20.0	1.00071728	0.17684485	False	198	1b5	Lr	mc	AKGC417L	COPD		lung	copd	1
icbhi2017	C:/项目/hls_step1_project/data/raw/icbhi2017/respiratory-sound-database/Respiratory_Sound_Database/Respiratory_Sound_Database/audio_and_txt_files/198_1b5_Pl_mc_AKGC417L.wav	198_1b5_Pl_mc_AKGC417L.wav	198_1b5_Pl_mc_AKGC417L	.wav	audio_and_txt_files	C:/项目/hls_step1_project/data/raw/icbhi2017/respiratory-sound-database/Respiratory_Sound_Database/Respiratory_Sound_Database/audio_and_txt_files	198	4000	4000	80000	1	80000	20.0	1.00835228	0.4758831	False	198	1b5	Pl	mc	AKGC417L	COPD		lung	copd	1
icbhi2017	C:/项目/hls_step1_project/data/raw/icbhi2017/respiratory-sound-database/Respiratory_Sound_Database/Respiratory_Sound_Database/audio_and_txt_files/198_1b5_Pr_mc_AKGC417L.wav	198_1b5_Pr_mc_AKGC417L.wav	198_1b5_Pr_mc_AKGC417L	.wav	audio_and_txt_files	C:/项目/hls_step1_project/data/raw/icbhi2017/respiratory-sound-database/Respiratory_Sound_Database/Respiratory_Sound_Database/audio_and_txt_files	198	4000	4000	80000	1	80000	20.0	1.00474477	0.25338337	False	198	1b5	Pr	mc	AKGC417L	COPD		lung	copd	1
icbhi2017	C:/项目/hls_step1_project/data/raw/icbhi2017/respiratory-sound-database/Respiratory_Sound_Database/Respiratory_Sound_Database/audio_and_txt_files/198_1b5_Tc_mc_AKGC417L.wav	198_1b5_Tc_mc_AKGC417L.wav	198_1b5_Tc_mc_AKGC417L	.wav	audio_and_txt_files	C:/项目/hls_step1_project/data/raw/icbhi2017/respiratory-sound-database/Respiratory_Sound_Database/Respiratory_Sound_Database/audio_and_txt_files	198	4000	4000	80000	1	80000	20.0	1.02320683	0.41417402	False	198	1b5	Tc	mc	AKGC417L	COPD		lung	copd	1
icbhi2017	C:/项目/hls_step1_project/data/raw/icbhi2017/respiratory-sound-database/Respiratory_Sound_Database/Respiratory_Sound_Database/audio_and_txt_files/198_6p1_Al_mc_AKGC417L.wav	198_6p1_Al_mc_AKGC417L.wav	198_6p1_Al_mc_AKGC417L	.wav	audio_and_txt_files	C:/项目/hls_step1_project/data/raw/icbhi2017/respiratory-sound-database/Respiratory_Sound_Database/Respiratory_Sound_Database/audio_and_txt_files	198	4000	4000	80000	1	80000	20.0	1.00031781	0.22401175	False	198	6p1	Al	mc	AKGC417L	COPD		lung	copd	1
icbhi2017	C:/项目/hls_step1_project/data/raw/icbhi2017/respiratory-sound-database/Respiratory_Sound_Database/Respiratory_Sound_Database/audio_and_txt_files/198_6p1_Ar_mc_AKGC417L.wav	198_6p1_Ar_mc_AKGC417L.wav	198_6p1_Ar_mc_AKGC417L	.wav	audio_and_txt_files	C:/项目/hls_step1_project/data/raw/icbhi2017/respiratory-sound-database/Respiratory_Sound_Database/Respiratory_Sound_Database/audio_and_txt_files	198	4000	4000	80000	1	80000	20.0	1.02862656	0.25522465	False	198	6p1	Ar	mc	AKGC417L	COPD		lung	copd	1
icbhi2017	C:/项目/hls_step1_project/data/raw/icbhi2017/respiratory-sound-database/Respiratory_Sound_Database/Respiratory_Sound_Database/audio_and_txt_files/198_6p1_Ll_mc_AKGC417L.wav	198_6p1_Ll_mc_AKGC417L.wav	198_6p1_Ll_mc_AKGC417L	.wav	audio_and_txt_files	C:/项目/hls_step1_project/data/raw/icbhi2017/respiratory-sound-database/Respiratory_Sound_Database/Respiratory_Sound_Database/audio_and_txt_files	198	4000	4000	80000	1	80000	20.0	1.05627966	0.35441527	False	198	6p1	Ll	mc	AKGC417L	COPD		lung	copd	1
icbhi2017	C:/项目/hls_step1_project/data/raw/icbhi2017/respiratory-sound-database/Respiratory_Sound_Database/Respiratory_Sound_Database/audio_and_txt_files/198_6p1_Lr_mc_AKGC417L.wav	198_6p1_Lr_mc_AKGC417L.wav	198_6p1_Lr_mc_AKGC417L	.wav	audio_and_txt_files	C:/项目/hls_step1_project/data/raw/icbhi2017/respiratory-sound-database/Respiratory_Sound_Database/Respiratory_Sound_Database/audio_and_txt_files	198	4000	4000	80000	1	80000	20.0	1.04011512	0.2571719	False	198	6p1	Lr	mc	AKGC417L	COPD		lung	copd	1
icbhi2017	C:/项目/hls_step1_project/data/raw/icbhi2017/respiratory-sound-database/Respiratory_Sound_Database/Respiratory_Sound_Database/audio_and_txt_files/198_6p1_Pl_mc_AKGC417L.wav	198_6p1_Pl_mc_AKGC417L.wav	198_6p1_Pl_mc_AKGC417L	.wav	audio_and_txt_files	C:/项目/hls_step1_project/data/raw/icbhi2017/respiratory-sound-database/Respiratory_Sound_Database/Respiratory_Sound_Database/audio_and_txt_files	198	4000	4000	80000	1	80000	20.0	1.00045633	0.31433928	False	198	6p1	Pl	mc	AKGC417L	COPD		lung	copd	1
icbhi2017	C:/项目/hls_step1_project/data/raw/icbhi2017/respiratory-sound-database/Respiratory_Sound_Database/Respiratory_Sound_Database/audio_and_txt_files/198_6p1_Pr_mc_AKGC417L.wav	198_6p1_Pr_mc_AKGC417L.wav	198_6p1_Pr_mc_AKGC417L	.wav	audio_and_txt_files	C:/项目/hls_step1_project/data/raw/icbhi2017/respiratory-sound-database/Respiratory_Sound_Database/Respiratory_Sound_Database/audio_and_txt_files	198	4000	4000	80000	1	80000	20.0	1.00405502	0.25049329	False	198	6p1	Pr	mc	AKGC417L	COPD		lung	copd	1
icbhi2017	C:/项目/hls_step1_project/data/raw/icbhi2017/respiratory-sound-database/Respiratory_Sound_Database/Respiratory_Sound_Database/audio_and_txt_files/198_6p1_Tc_mc_AKGC417L.wav	198_6p1_Tc_mc_AKGC417L.wav	198_6p1_Tc_mc_AKGC417L	.wav	audio_and_txt_files	C:/项目/hls_step1_project/data/raw/icbhi2017/respiratory-sound-database/Respiratory_Sound_Database/Respiratory_Sound_Database/audio_and_txt_files	198	4000	4000	80000	1	80000	20.0	0.99601674	0.12054878	False	198	6p1	Tc	mc	AKGC417L	COPD		lung	copd	1
icbhi2017	C:/项目/hls_step1_project/data/raw/icbhi2017/respiratory-sound-database/Respiratory_Sound_Database/Respiratory_Sound_Database/audio_and_txt_files/199_2b1_Ll_mc_LittC2SE.wav	199_2b1_Ll_mc_LittC2SE.wav	199_2b1_Ll_mc_LittC2SE	.wav	audio_and_txt_files	C:/项目/hls_step1_project/data/raw/icbhi2017/respiratory-sound-database/Respiratory_Sound_Database/Respiratory_Sound_Database/audio_and_txt_files	199	4000	4000	80000	1	80000	20.0	0.43432999	0.07848362	False	199	2b1	Ll	mc	LittC2SE	COPD		lung	copd	1
icbhi2017	C:/项目/hls_step1_project/data/raw/icbhi2017/respiratory-sound-database/Respiratory_Sound_Database/Respiratory_Sound_Database/audio_and_txt_files/199_2b3_Ll_mc_LittC2SE.wav	199_2b3_Ll_mc_LittC2SE.wav	199_2b3_Ll_mc_LittC2SE	.wav	audio_and_txt_files	C:/项目/hls_step1_project/data/raw/icbhi2017/respiratory-sound-database/Respiratory_Sound_Database/Respiratory_Sound_Database/audio_and_txt_files	199	4000	4000	80000	1	80000	20.0	0.20298506	0.04223979	False	199	2b3	Ll	mc	LittC2SE	COPD		lung	copd	1
icbhi2017	C:/项目/hls_step1_project/data/raw/icbhi2017/respiratory-sound-database/Respiratory_Sound_Database/Respiratory_Sound_Database/audio_and_txt_files/200_2p2_Al_mc_AKGC417L.wav	200_2p2_Al_mc_AKGC417L.wav	200_2p2_Al_mc_AKGC417L	.wav	audio_and_txt_files	C:/项目/hls_step1_project/data/raw/icbhi2017/respiratory-sound-database/Respiratory_Sound_Database/Respiratory_Sound_Database/audio_and_txt_files	200	4000	4000	80000	1	80000	20.0	1.00243223	0.14127702	False	200	2p2	Al	mc	AKGC417L	COPD		lung	copd	1
icbhi2017	C:/项目/hls_step1_project/data/raw/icbhi2017/respiratory-sound-database/Respiratory_Sound_Database/Respiratory_Sound_Database/audio_and_txt_files/200_2p2_Ar_mc_AKGC417L.wav	200_2p2_Ar_mc_AKGC417L.wav	200_2p2_Ar_mc_AKGC417L	.wav	audio_and_txt_files	C:/项目/hls_step1_project/data/raw/icbhi2017/respiratory-sound-database/Respiratory_Sound_Database/Respiratory_Sound_Database/audio_and_txt_files	200	4000	4000	80000	1	80000	20.0	1.02968168	0.70756179	False	200	2p2	Ar	mc	AKGC417L	COPD		lung	copd	1
icbhi2017	C:/项目/hls_step1_project/data/raw/icbhi2017/respiratory-sound-database/Respiratory_Sound_Database/Respiratory_Sound_Database/audio_and_txt_files/200_2p2_Lr_mc_AKGC417L.wav	200_2p2_Lr_mc_AKGC417L.wav	200_2p2_Lr_mc_AKGC417L	.wav	audio_and_txt_files	C:/项目/hls_step1_project/data/raw/icbhi2017/respiratory-sound-database/Respiratory_Sound_Database/Respiratory_Sound_Database/audio_and_txt_files	200	4000	4000	80000	1	80000	20.0	1.03921187	0.33749238	False	200	2p2	Lr	mc	AKGC417L	COPD		lung	copd	1
icbhi2017	C:/项目/hls_step1_project/data/raw/icbhi2017/respiratory-sound-database/Respiratory_Sound_Database/Respiratory_Sound_Database/audio_and_txt_files/200_2p2_Pl_mc_AKGC417L.wav	200_2p2_Pl_mc_AKGC417L.wav	200_2p2_Pl_mc_AKGC417L	.wav	audio_and_txt_files	C:/项目/hls_step1_project/data/raw/icbhi2017/respiratory-sound-database/Respiratory_Sound_Database/Respiratory_Sound_Database/audio_and_txt_files	200	4000	4000	80000	1	80000	20.0	1.01370823	0.14234325	False	200	2p2	Pl	mc	AKGC417L	COPD		lung	copd	1
icbhi2017	C:/项目/hls_step1_project/data/raw/icbhi2017/respiratory-sound-database/Respiratory_Sound_Database/Respiratory_Sound_Database/audio_and_txt_files/200_2p2_Pr_mc_AKGC417L.wav	200_2p2_Pr_mc_AKGC417L.wav	200_2p2_Pr_mc_AKGC417L	.wav	audio_and_txt_files	C:/项目/hls_step1_project/data/raw/icbhi2017/respiratory-sound-database/Respiratory_Sound_Database/Respiratory_Sound_Database/audio_and_txt_files	200	4000	4000	80000	1	80000	20.0	1.00239384	0.25628147	False	200	2p2	Pr	mc	AKGC417L	COPD		lung	copd	1
icbhi2017	C:/项目/hls_step1_project/data/raw/icbhi2017/respiratory-sound-database/Respiratory_Sound_Database/Respiratory_Sound_Database/audio_and_txt_files/200_2p2_Tc_mc_AKGC417L.wav	200_2p2_Tc_mc_AKGC417L.wav	200_2p2_Tc_mc_AKGC417L	.wav	audio_and_txt_files	C:/项目/hls_step1_project/data/raw/icbhi2017/respiratory-sound-database/Respiratory_Sound_Database/Respiratory_Sound_Database/audio_and_txt_files	200	4000	4000	80000	1	80000	20.0	1.03026772	0.15327299	False	200	2p2	Tc	mc	AKGC417L	COPD		lung	copd	1
icbhi2017	C:/项目/hls_step1_project/data/raw/icbhi2017/respiratory-sound-database/Respiratory_Sound_Database/Respiratory_Sound_Database/audio_and_txt_files/200_2p3_Al_mc_AKGC417L.wav	200_2p3_Al_mc_AKGC417L.wav	200_2p3_Al_mc_AKGC417L	.wav	audio_and_txt_files	C:/项目/hls_step1_project/data/raw/icbhi2017/respiratory-sound-database/Respiratory_Sound_Database/Respiratory_Sound_Database/audio_and_txt_files	200	4000	4000	80000	1	80000	20.0	1.00325108	0.18947746	False	200	2p3	Al	mc	AKGC417L	COPD		lung	copd	1
icbhi2017	C:/项目/hls_step1_project/data/raw/icbhi2017/respiratory-sound-database/Respiratory_Sound_Database/Respiratory_Sound_Database/audio_and_txt_files/200_2p3_Ar_mc_AKGC417L.wav	200_2p3_Ar_mc_AKGC417L.wav	200_2p3_Ar_mc_AKGC417L	.wav	audio_and_txt_files	C:/项目/hls_step1_project/data/raw/icbhi2017/respiratory-sound-database/Respiratory_Sound_Database/Respiratory_Sound_Database/audio_and_txt_files	200	4000	4000	80000	1	80000	20.0	1.00548363	0.25951242	False	200	2p3	Ar	mc	AKGC417L	COPD		lung	copd	1
icbhi2017	C:/项目/hls_step1_project/data/raw/icbhi2017/respiratory-sound-database/Respiratory_Sound_Database/Respiratory_Sound_Database/audio_and_txt_files/200_2p3_Lr_mc_AKGC417L.wav	200_2p3_Lr_mc_AKGC417L.wav	200_2p3_Lr_mc_AKGC417L	.wav	audio_and_txt_files	C:/项目/hls_step1_project/data/raw/icbhi2017/respiratory-sound-database/Respiratory_Sound_Database/Respiratory_Sound_Database/audio_and_txt_files	200	4000	4000	80000	1	80000	20.0	1.00645769	0.3502562	False	200	2p3	Lr	mc	AKGC417L	COPD		lung	copd	1
icbhi2017	C:/项目/hls_step1_project/data/raw/icbhi2017/respiratory-sound-database/Respiratory_Sound_Database/Respiratory_Sound_Database/audio_and_txt_files/200_2p3_Pl_mc_AKGC417L.wav	200_2p3_Pl_mc_AKGC417L.wav	200_2p3_Pl_mc_AKGC417L	.wav	audio_and_txt_files	C:/项目/hls_step1_project/data/raw/icbhi2017/respiratory-sound-database/Respiratory_Sound_Database/Respiratory_Sound_Database/audio_and_txt_files	200	4000	4000	80000	1	80000	20.0	1.04488373	0.39113572	False	200	2p3	Pl	mc	AKGC417L	COPD		lung	copd	1
icbhi2017	C:/项目/hls_step1_project/data/raw/icbhi2017/respiratory-sound-database/Respiratory_Sound_Database/Respiratory_Sound_Database/audio_and_txt_files/200_2p3_Pr_mc_AKGC417L.wav	200_2p3_Pr_mc_AKGC417L.wav	200_2p3_Pr_mc_AKGC417L	.wav	audio_and_txt_files	C:/项目/hls_step1_project/data/raw/icbhi2017/respiratory-sound-database/Respiratory_Sound_Database/Respiratory_Sound_Database/audio_and_txt_files	200	4000	4000	80000	1	80000	20.0	1.0007087	0.24738193	False	200	2p3	Pr	mc	AKGC417L	COPD		lung	copd	1
icbhi2017	C:/项目/hls_step1_project/data/raw/icbhi2017/respiratory-sound-database/Respiratory_Sound_Database/Respiratory_Sound_Database/audio_and_txt_files/200_2p3_Tc_mc_AKGC417L.wav	200_2p3_Tc_mc_AKGC417L.wav	200_2p3_Tc_mc_AKGC417L	.wav	audio_and_txt_files	C:/项目/hls_step1_project/data/raw/icbhi2017/respiratory-sound-database/Respiratory_Sound_Database/Respiratory_Sound_Database/audio_and_txt_files	200	4000	4000	80000	1	80000	20.0	1.00946248	0.34928894	False	200	2p3	Tc	mc	AKGC417L	COPD		lung	copd	1
icbhi2017	C:/项目/hls_step1_project/data/raw/icbhi2017/respiratory-sound-database/Respiratory_Sound_Database/Respiratory_Sound_Database/audio_and_txt_files/200_2p4_Al_mc_AKGC417L.wav	200_2p4_Al_mc_AKGC417L.wav	200_2p4_Al_mc_AKGC417L	.wav	audio_and_txt_files	C:/项目/hls_step1_project/data/raw/icbhi2017/respiratory-sound-database/Respiratory_Sound_Database/Respiratory_Sound_Database/audio_and_txt_files	200	4000	4000	80000	1	80000	20.0	0.76545334	0.1249139	False	200	2p4	Al	mc	AKGC417L	COPD		lung	copd	1
icbhi2017	C:/项目/hls_step1_project/data/raw/icbhi2017/respiratory-sound-database/Respiratory_Sound_Database/Respiratory_Sound_Database/audio_and_txt_files/200_2p4_Ar_mc_AKGC417L.wav	200_2p4_Ar_mc_AKGC417L.wav	200_2p4_Ar_mc_AKGC417L	.wav	audio_and_txt_files	C:/项目/hls_step1_project/data/raw/icbhi2017/respiratory-sound-database/Respiratory_Sound_Database/Respiratory_Sound_Database/audio_and_txt_files	200	4000	4000	80000	1	80000	20.0	1.08581316	0.55811596	False	200	2p4	Ar	mc	AKGC417L	COPD		lung	copd	1
icbhi2017	C:/项目/hls_step1_project/data/raw/icbhi2017/respiratory-sound-database/Respiratory_Sound_Database/Respiratory_Sound_Database/audio_and_txt_files/200_2p4_Lr_mc_AKGC417L.wav	200_2p4_Lr_mc_AKGC417L.wav	200_2p4_Lr_mc_AKGC417L	.wav	audio_and_txt_files	C:/项目/hls_step1_project/data/raw/icbhi2017/respiratory-sound-database/Respiratory_Sound_Database/Respiratory_Sound_Database/audio_and_txt_files	200	4000	4000	80000	1	80000	20.0	1.01484179	0.31484628	False	200	2p4	Lr	mc	AKGC417L	COPD		lung	copd	1
icbhi2017	C:/项目/hls_step1_project/data/raw/icbhi2017/respiratory-sound-database/Respiratory_Sound_Database/Respiratory_Sound_Database/audio_and_txt_files/200_2p4_Pl_mc_AKGC417L.wav	200_2p4_Pl_mc_AKGC417L.wav	200_2p4_Pl_mc_AKGC417L	.wav	audio_and_txt_files	C:/项目/hls_step1_project/data/raw/icbhi2017/respiratory-sound-database/Respiratory_Sound_Database/Respiratory_Sound_Database/audio_and_txt_files	200	4000	4000	80000	1	80000	20.0	1.02330709	0.37122783	False	200	2p4	Pl	mc	AKGC417L	COPD		lung	copd	1
icbhi2017	C:/项目/hls_step1_project/data/raw/icbhi2017/respiratory-sound-database/Respiratory_Sound_Database/Respiratory_Sound_Database/audio_and_txt_files/200_2p4_Pr_mc_AKGC417L.wav	200_2p4_Pr_mc_AKGC417L.wav	200_2p4_Pr_mc_AKGC417L	.wav	audio_and_txt_files	C:/项目/hls_step1_project/data/raw/icbhi2017/respiratory-sound-database/Respiratory_Sound_Database/Respiratory_Sound_Database/audio_and_txt_files	200	4000	4000	80000	1	80000	20.0	1.00068712	0.23345055	False	200	2p4	Pr	mc	AKGC417L	COPD		lung	copd	1
icbhi2017	C:/项目/hls_step1_project/data/raw/icbhi2017/respiratory-sound-database/Respiratory_Sound_Database/Respiratory_Sound_Database/audio_and_txt_files/200_2p4_Tc_mc_AKGC417L.wav	200_2p4_Tc_mc_AKGC417L.wav	200_2p4_Tc_mc_AKGC417L	.wav	audio_and_txt_files	C:/项目/hls_step1_project/data/raw/icbhi2017/respiratory-sound-database/Respiratory_Sound_Database/Respiratory_Sound_Database/audio_and_txt_files	200	4000	4000	80000	1	80000	20.0	1.08531237	0.20718473	False	200	2p4	Tc	mc	AKGC417L	COPD		lung	copd	1
icbhi2017	C:/项目/hls_step1_project/data/raw/icbhi2017/respiratory-sound-database/Respiratory_Sound_Database/Respiratory_Sound_Database/audio_and_txt_files/200_3p4_Al_mc_AKGC417L.wav	200_3p4_Al_mc_AKGC417L.wav	200_3p4_Al_mc_AKGC417L	.wav	audio_and_txt_files	C:/项目/hls_step1_project/data/raw/icbhi2017/respiratory-sound-database/Respiratory_Sound_Database/Respiratory_Sound_Database/audio_and_txt_files	200	4000	4000	80000	1	80000	20.0	1.00556564	0.2392884	False	200	3p4	Al	mc	AKGC417L	COPD		lung	copd	1
icbhi2017	C:/项目/hls_step1_project/data/raw/icbhi2017/respiratory-sound-database/Respiratory_Sound_Database/Respiratory_Sound_Database/audio_and_txt_files/200_3p4_Ar_mc_AKGC417L.wav	200_3p4_Ar_mc_AKGC417L.wav	200_3p4_Ar_mc_AKGC417L	.wav	audio_and_txt_files	C:/项目/hls_step1_project/data/raw/icbhi2017/respiratory-sound-database/Respiratory_Sound_Database/Respiratory_Sound_Database/audio_and_txt_files	200	4000	4000	80000	1	80000	20.0	1.00213897	0.24855249	False	200	3p4	Ar	mc	AKGC417L	COPD		lung	copd	1
icbhi2017	C:/项目/hls_step1_project/data/raw/icbhi2017/respiratory-sound-database/Respiratory_Sound_Database/Respiratory_Sound_Database/audio_and_txt_files/200_3p4_Pl_mc_AKGC417L.wav	200_3p4_Pl_mc_AKGC417L.wav	200_3p4_Pl_mc_AKGC417L	.wav	audio_and_txt_files	C:/项目/hls_step1_project/data/raw/icbhi2017/respiratory-sound-database/Respiratory_Sound_Database/Respiratory_Sound_Database/audio_and_txt_files	200	4000	4000	80000	1	80000	20.0	1.00251222	0.372715	False	200	3p4	Pl	mc	AKGC417L	COPD		lung	copd	1
icbhi2017	C:/项目/hls_step1_project/data/raw/icbhi2017/respiratory-sound-database/Respiratory_Sound_Database/Respiratory_Sound_Database/audio_and_txt_files/200_3p4_Pr_mc_AKGC417L.wav	200_3p4_Pr_mc_AKGC417L.wav	200_3p4_Pr_mc_AKGC417L	.wav	audio_and_txt_files	C:/项目/hls_step1_project/data/raw/icbhi2017/respiratory-sound-database/Respiratory_Sound_Database/Respiratory_Sound_Database/audio_and_txt_files	200	4000	4000	80000	1	80000	20.0	1.00797415	0.34641427	False	200	3p4	Pr	mc	AKGC417L	COPD		lung	copd	1
icbhi2017	C:/项目/hls_step1_project/data/raw/icbhi2017/respiratory-sound-database/Respiratory_Sound_Database/Respiratory_Sound_Database/audio_and_txt_files/200_3p4_Tc_mc_AKGC417L.wav	200_3p4_Tc_mc_AKGC417L.wav	200_3p4_Tc_mc_AKGC417L	.wav	audio_and_txt_files	C:/项目/hls_step1_project/data/raw/icbhi2017/respiratory-sound-database/Respiratory_Sound_Database/Respiratory_Sound_Database/audio_and_txt_files	200	4000	4000	80000	1	80000	20.0	1.00168931	0.11226781	False	200	3p4	Tc	mc	AKGC417L	COPD		lung	copd	1
icbhi2017	C:/项目/hls_step1_project/data/raw/icbhi2017/respiratory-sound-database/Respiratory_Sound_Database/Respiratory_Sound_Database/audio_and_txt_files/201_1b1_Al_sc_Meditron.wav	201_1b1_Al_sc_Meditron.wav	201_1b1_Al_sc_Meditron	.wav	audio_and_txt_files	C:/项目/hls_step1_project/data/raw/icbhi2017/respiratory-sound-database/Respiratory_Sound_Database/Respiratory_Sound_Database/audio_and_txt_files	201	4000	4000	80001	1	80001	20.00025	0.13868603	0.01591237	False	201	1b1	Al	sc	Meditron	Bronchiectasis		lung	bronchiectasis	1
icbhi2017	C:/项目/hls_step1_project/data/raw/icbhi2017/respiratory-sound-database/Respiratory_Sound_Database/Respiratory_Sound_Database/audio_and_txt_files/201_1b1_Ar_sc_Meditron.wav	201_1b1_Ar_sc_Meditron.wav	201_1b1_Ar_sc_Meditron	.wav	audio_and_txt_files	C:/项目/hls_step1_project/data/raw/icbhi2017/respiratory-sound-database/Respiratory_Sound_Database/Respiratory_Sound_Database/audio_and_txt_files	201	4000	4000	80001	1	80001	20.00025	0.17249539	0.01632323	False	201	1b1	Ar	sc	Meditron	Bronchiectasis		lung	bronchiectasis	1
icbhi2017	C:/项目/hls_step1_project/data/raw/icbhi2017/respiratory-sound-database/Respiratory_Sound_Database/Respiratory_Sound_Database/audio_and_txt_files/201_1b2_Al_sc_Meditron.wav	201_1b2_Al_sc_Meditron.wav	201_1b2_Al_sc_Meditron	.wav	audio_and_txt_files	C:/项目/hls_step1_project/data/raw/icbhi2017/respiratory-sound-database/Respiratory_Sound_Database/Respiratory_Sound_Database/audio_and_txt_files	201	4000	4000	80001	1	80001	20.00025	0.134523	0.01459708	False	201	1b2	Al	sc	Meditron	Bronchiectasis		lung	bronchiectasis	1
icbhi2017	C:/项目/hls_step1_project/data/raw/icbhi2017/respiratory-sound-database/Respiratory_Sound_Database/Respiratory_Sound_Database/audio_and_txt_files/201_1b2_Ar_sc_Meditron.wav	201_1b2_Ar_sc_Meditron.wav	201_1b2_Ar_sc_Meditron	.wav	audio_and_txt_files	C:/项目/hls_step1_project/data/raw/icbhi2017/respiratory-sound-database/Respiratory_Sound_Database/Respiratory_Sound_Database/audio_and_txt_files	201	4000	4000	80001	1	80001	20.00025	0.23592067	0.01772455	False	201	1b2	Ar	sc	Meditron	Bronchiectasis		lung	bronchiectasis	1
icbhi2017	C:/项目/hls_step1_project/data/raw/icbhi2017/respiratory-sound-database/Respiratory_Sound_Database/Respiratory_Sound_Database/audio_and_txt_files/201_1b3_Al_sc_Meditron.wav	201_1b3_Al_sc_Meditron.wav	201_1b3_Al_sc_Meditron	.wav	audio_and_txt_files	C:/项目/hls_step1_project/data/raw/icbhi2017/respiratory-sound-database/Respiratory_Sound_Database/Respiratory_Sound_Database/audio_and_txt_files	201	4000	4000	80001	1	80001	20.00025	0.19715935	0.01669946	False	201	1b3	Al	sc	Meditron	Bronchiectasis		lung	bronchiectasis	1
icbhi2017	C:/项目/hls_step1_project/data/raw/icbhi2017/respiratory-sound-database/Respiratory_Sound_Database/Respiratory_Sound_Database/audio_and_txt_files/201_1b3_Ar_sc_Meditron.wav	201_1b3_Ar_sc_Meditron.wav	201_1b3_Ar_sc_Meditron	.wav	audio_and_txt_files	C:/项目/hls_step1_project/data/raw/icbhi2017/respiratory-sound-database/Respiratory_Sound_Database/Respiratory_Sound_Database/audio_and_txt_files	201	4000	4000	80001	1	80001	20.00025	0.21790937	0.01758511	False	201	1b3	Ar	sc	Meditron	Bronchiectasis		lung	bronchiectasis	1
icbhi2017	C:/项目/hls_step1_project/data/raw/icbhi2017/respiratory-sound-database/Respiratory_Sound_Database/Respiratory_Sound_Database/audio_and_txt_files/202_1b1_Ar_sc_Meditron.wav	202_1b1_Ar_sc_Meditron.wav	202_1b1_Ar_sc_Meditron	.wav	audio_and_txt_files	C:/项目/hls_step1_project/data/raw/icbhi2017/respiratory-sound-database/Respiratory_Sound_Database/Respiratory_Sound_Database/audio_and_txt_files	202	4000	4000	79200	1	79200	19.8	0.33102483	0.05566509	False	202	1b1	Ar	sc	Meditron	Healthy		lung	healthy	0
icbhi2017	C:/项目/hls_step1_project/data/raw/icbhi2017/respiratory-sound-database/Respiratory_Sound_Database/Respiratory_Sound_Database/audio_and_txt_files/203_1p2_Al_mc_AKGC417L.wav	203_1p2_Al_mc_AKGC417L.wav	203_1p2_Al_mc_AKGC417L	.wav	audio_and_txt_files	C:/项目/hls_step1_project/data/raw/icbhi2017/respiratory-sound-database/Respiratory_Sound_Database/Respiratory_Sound_Database/audio_and_txt_files	203	4000	4000	80000	1	80000	20.0	1.0536716	0.49386802	False	203	1p2	Al	mc	AKGC417L	COPD		lung	copd	1
icbhi2017	C:/项目/hls_step1_project/data/raw/icbhi2017/respiratory-sound-database/Respiratory_Sound_Database/Respiratory_Sound_Database/audio_and_txt_files/203_1p2_Ar_mc_AKGC417L.wav	203_1p2_Ar_mc_AKGC417L.wav	203_1p2_Ar_mc_AKGC417L	.wav	audio_and_txt_files	C:/项目/hls_step1_project/data/raw/icbhi2017/respiratory-sound-database/Respiratory_Sound_Database/Respiratory_Sound_Database/audio_and_txt_files	203	4000	4000	80000	1	80000	20.0	1.00673318	0.43937609	False	203	1p2	Ar	mc	AKGC417L	COPD		lung	copd	1
icbhi2017	C:/项目/hls_step1_project/data/raw/icbhi2017/respiratory-sound-database/Respiratory_Sound_Database/Respiratory_Sound_Database/audio_and_txt_files/203_1p2_Lr_mc_AKGC417L.wav	203_1p2_Lr_mc_AKGC417L.wav	203_1p2_Lr_mc_AKGC417L	.wav	audio_and_txt_files	C:/项目/hls_step1_project/data/raw/icbhi2017/respiratory-sound-database/Respiratory_Sound_Database/Respiratory_Sound_Database/audio_and_txt_files	203	4000	4000	80000	1	80000	20.0	1.01306355	0.2370313	False	203	1p2	Lr	mc	AKGC417L	COPD		lung	copd	1
icbhi2017	C:/项目/hls_step1_project/data/raw/icbhi2017/respiratory-sound-database/Respiratory_Sound_Database/Respiratory_Sound_Database/audio_and_txt_files/203_1p2_Pl_mc_AKGC417L.wav	203_1p2_Pl_mc_AKGC417L.wav	203_1p2_Pl_mc_AKGC417L	.wav	audio_and_txt_files	C:/项目/hls_step1_project/data/raw/icbhi2017/respiratory-sound-database/Respiratory_Sound_Database/Respiratory_Sound_Database/audio_and_txt_files	203	4000	4000	80000	1	80000	20.0	1.00131702	0.16796441	False	203	1p2	Pl	mc	AKGC417L	COPD		lung	copd	1
icbhi2017	C:/项目/hls_step1_project/data/raw/icbhi2017/respiratory-sound-database/Respiratory_Sound_Database/Respiratory_Sound_Database/audio_and_txt_files/203_1p2_Pr_mc_AKGC417L.wav	203_1p2_Pr_mc_AKGC417L.wav	203_1p2_Pr_mc_AKGC417L	.wav	audio_and_txt_files	C:/项目/hls_step1_project/data/raw/icbhi2017/respiratory-sound-database/Respiratory_Sound_Database/Respiratory_Sound_Database/audio_and_txt_files	203	4000	4000	80000	1	80000	20.0	0.63086504	0.12098965	False	203	1p2	Pr	mc	AKGC417L	COPD		lung	copd	1
icbhi2017	C:/项目/hls_step1_project/data/raw/icbhi2017/respiratory-sound-database/Respiratory_Sound_Database/Respiratory_Sound_Database/audio_and_txt_files/203_1p2_Tc_mc_AKGC417L.wav	203_1p2_Tc_mc_AKGC417L.wav	203_1p2_Tc_mc_AKGC417L	.wav	audio_and_txt_files	C:/项目/hls_step1_project/data/raw/icbhi2017/respiratory-sound-database/Respiratory_Sound_Database/Respiratory_Sound_Database/audio_and_txt_files	203	4000	4000	80000	1	80000	20.0	1.03496981	0.1848511	False	203	1p2	Tc	mc	AKGC417L	COPD		lung	copd	1
icbhi2017	C:/项目/hls_step1_project/data/raw/icbhi2017/respiratory-sound-database/Respiratory_Sound_Database/Respiratory_Sound_Database/audio_and_txt_files/203_1p3_Al_mc_AKGC417L.wav	203_1p3_Al_mc_AKGC417L.wav	203_1p3_Al_mc_AKGC417L	.wav	audio_and_txt_files	C:/项目/hls_step1_project/data/raw/icbhi2017/respiratory-sound-database/Respiratory_Sound_Database/Respiratory_Sound_Database/audio_and_txt_files	203	4000	4000	80000	1	80000	20.0	1.01180053	0.25150329	False	203	1p3	Al	mc	AKGC417L	COPD		lung	copd	1
icbhi2017	C:/项目/hls_step1_project/data/raw/icbhi2017/respiratory-sound-database/Respiratory_Sound_Database/Respiratory_Sound_Database/audio_and_txt_files/203_1p3_Ar_mc_AKGC417L.wav	203_1p3_Ar_mc_AKGC417L.wav	203_1p3_Ar_mc_AKGC417L	.wav	audio_and_txt_files	C:/项目/hls_step1_project/data/raw/icbhi2017/respiratory-sound-database/Respiratory_Sound_Database/Respiratory_Sound_Database/audio_and_txt_files	203	4000	4000	80000	1	80000	20.0	1.00356579	0.34197286	False	203	1p3	Ar	mc	AKGC417L	COPD		lung	copd	1
icbhi2017	C:/项目/hls_step1_project/data/raw/icbhi2017/respiratory-sound-database/Respiratory_Sound_Database/Respiratory_Sound_Database/audio_and_txt_files/203_1p3_Pl_mc_AKGC417L.wav	203_1p3_Pl_mc_AKGC417L.wav	203_1p3_Pl_mc_AKGC417L	.wav	audio_and_txt_files	C:/项目/hls_step1_project/data/raw/icbhi2017/respiratory-sound-database/Respiratory_Sound_Database/Respiratory_Sound_Database/audio_and_txt_files	203	4000	4000	80000	1	80000	20.0	1.0087291	0.22681817	False	203	1p3	Pl	mc	AKGC417L	COPD		lung	copd	1
icbhi2017	C:/项目/hls_step1_project/data/raw/icbhi2017/respiratory-sound-database/Respiratory_Sound_Database/Respiratory_Sound_Database/audio_and_txt_files/203_1p3_Pr_mc_AKGC417L.wav	203_1p3_Pr_mc_AKGC417L.wav	203_1p3_Pr_mc_AKGC417L	.wav	audio_and_txt_files	C:/项目/hls_step1_project/data/raw/icbhi2017/respiratory-sound-database/Respiratory_Sound_Database/Respiratory_Sound_Database/audio_and_txt_files	203	4000	4000	80000	1	80000	20.0	0.98245567	0.19936991	False	203	1p3	Pr	mc	AKGC417L	COPD		lung	copd	1
icbhi2017	C:/项目/hls_step1_project/data/raw/icbhi2017/respiratory-sound-database/Respiratory_Sound_Database/Respiratory_Sound_Database/audio_and_txt_files/203_1p3_Tc_mc_AKGC417L.wav	203_1p3_Tc_mc_AKGC417L.wav	203_1p3_Tc_mc_AKGC417L	.wav	audio_and_txt_files	C:/项目/hls_step1_project/data/raw/icbhi2017/respiratory-sound-database/Respiratory_Sound_Database/Respiratory_Sound_Database/audio_and_txt_files	203	4000	4000	80000	1	80000	20.0	1.09103751	0.26563215	False	203	1p3	Tc	mc	AKGC417L	COPD		lung	copd	1
icbhi2017	C:/项目/hls_step1_project/data/raw/icbhi2017/respiratory-sound-database/Respiratory_Sound_Database/Respiratory_Sound_Database/audio_and_txt_files/203_1p4_Al_mc_AKGC417L.wav	203_1p4_Al_mc_AKGC417L.wav	203_1p4_Al_mc_AKGC417L	.wav	audio_and_txt_files	C:/项目/hls_step1_project/data/raw/icbhi2017/respiratory-sound-database/Respiratory_Sound_Database/Respiratory_Sound_Database/audio_and_txt_files	203	4000	4000	80000	1	80000	20.0	1.00238621	0.2177422	False	203	1p4	Al	mc	AKGC417L	COPD		lung	copd	1
icbhi2017	C:/项目/hls_step1_project/data/raw/icbhi2017/respiratory-sound-database/Respiratory_Sound_Database/Respiratory_Sound_Database/audio_and_txt_files/203_1p4_Ar_mc_AKGC417L.wav	203_1p4_Ar_mc_AKGC417L.wav	203_1p4_Ar_mc_AKGC417L	.wav	audio_and_txt_files	C:/项目/hls_step1_project/data/raw/icbhi2017/respiratory-sound-database/Respiratory_Sound_Database/Respiratory_Sound_Database/audio_and_txt_files	203	4000	4000	80000	1	80000	20.0	1.0034579	0.30926678	False	203	1p4	Ar	mc	AKGC417L	COPD		lung	copd	1
icbhi2017	C:/项目/hls_step1_project/data/raw/icbhi2017/respiratory-sound-database/Respiratory_Sound_Database/Respiratory_Sound_Database/audio_and_txt_files/203_1p4_Pl_mc_AKGC417L.wav	203_1p4_Pl_mc_AKGC417L.wav	203_1p4_Pl_mc_AKGC417L	.wav	audio_and_txt_files	C:/项目/hls_step1_project/data/raw/icbhi2017/respiratory-sound-database/Respiratory_Sound_Database/Respiratory_Sound_Database/audio_and_txt_files	203	4000	4000	80000	1	80000	20.0	1.0080514	0.2128299	False	203	1p4	Pl	mc	AKGC417L	COPD		lung	copd	1
icbhi2017	C:/项目/hls_step1_project/data/raw/icbhi2017/respiratory-sound-database/Respiratory_Sound_Database/Respiratory_Sound_Database/audio_and_txt_files/203_1p4_Pr_mc_AKGC417L.wav	203_1p4_Pr_mc_AKGC417L.wav	203_1p4_Pr_mc_AKGC417L	.wav	audio_and_txt_files	C:/项目/hls_step1_project/data/raw/icbhi2017/respiratory-sound-database/Respiratory_Sound_Database/Respiratory_Sound_Database/audio_and_txt_files	203	4000	4000	80000	1	80000	20.0	0.8954761	0.19092716	False	203	1p4	Pr	mc	AKGC417L	COPD		lung	copd	1
icbhi2017	C:/项目/hls_step1_project/data/raw/icbhi2017/respiratory-sound-database/Respiratory_Sound_Database/Respiratory_Sound_Database/audio_and_txt_files/203_1p4_Tc_mc_AKGC417L.wav	203_1p4_Tc_mc_AKGC417L.wav	203_1p4_Tc_mc_AKGC417L	.wav	audio_and_txt_files	C:/项目/hls_step1_project/data/raw/icbhi2017/respiratory-sound-database/Respiratory_Sound_Database/Respiratory_Sound_Database/audio_and_txt_files	203	4000	4000	80000	1	80000	20.0	1.00731361	0.24520932	False	203	1p4	Tc	mc	AKGC417L	COPD		lung	copd	1
icbhi2017	C:/项目/hls_step1_project/data/raw/icbhi2017/respiratory-sound-database/Respiratory_Sound_Database/Respiratory_Sound_Database/audio_and_txt_files/203_2p3_Al_mc_AKGC417L.wav	203_2p3_Al_mc_AKGC417L.wav	203_2p3_Al_mc_AKGC417L	.wav	audio_and_txt_files	C:/项目/hls_step1_project/data/raw/icbhi2017/respiratory-sound-database/Respiratory_Sound_Database/Respiratory_Sound_Database/audio_and_txt_files	203	4000	4000	80000	1	80000	20.0	1.00222445	0.24226695	False	203	2p3	Al	mc	AKGC417L	COPD		lung	copd	1
icbhi2017	C:/项目/hls_step1_project/data/raw/icbhi2017/respiratory-sound-database/Respiratory_Sound_Database/Respiratory_Sound_Database/audio_and_txt_files/203_2p3_Ar_mc_AKGC417L.wav	203_2p3_Ar_mc_AKGC417L.wav	203_2p3_Ar_mc_AKGC417L	.wav	audio_and_txt_files	C:/项目/hls_step1_project/data/raw/icbhi2017/respiratory-sound-database/Respiratory_Sound_Database/Respiratory_Sound_Database/audio_and_txt_files	203	4000	4000	80000	1	80000	20.0	1.00229406	0.23805101	False	203	2p3	Ar	mc	AKGC417L	COPD		lung	copd	1
icbhi2017	C:/项目/hls_step1_project/data/raw/icbhi2017/respiratory-sound-database/Respiratory_Sound_Database/Respiratory_Sound_Database/audio_and_txt_files/203_2p3_Pl_mc_AKGC417L.wav	203_2p3_Pl_mc_AKGC417L.wav	203_2p3_Pl_mc_AKGC417L	.wav	audio_and_txt_files	C:/项目/hls_step1_project/data/raw/icbhi2017/respiratory-sound-database/Respiratory_Sound_Database/Respiratory_Sound_Database/audio_and_txt_files	203	4000	4000	80000	1	80000	20.0	1.00617909	0.21920532	False	203	2p3	Pl	mc	AKGC417L	COPD		lung	copd	1
icbhi2017	C:/项目/hls_step1_project/data/raw/icbhi2017/respiratory-sound-database/Respiratory_Sound_Database/Respiratory_Sound_Database/audio_and_txt_files/203_2p3_Pr_mc_AKGC417L.wav	203_2p3_Pr_mc_AKGC417L.wav	203_2p3_Pr_mc_AKGC417L	.wav	audio_and_txt_files	C:/项目/hls_step1_project/data/raw/icbhi2017/respiratory-sound-database/Respiratory_Sound_Database/Respiratory_Sound_Database/audio_and_txt_files	203	4000	4000	80000	1	80000	20.0	1.00407517	0.23611274	False	203	2p3	Pr	mc	AKGC417L	COPD		lung	copd	1
icbhi2017	C:/项目/hls_step1_project/data/raw/icbhi2017/respiratory-sound-database/Respiratory_Sound_Database/Respiratory_Sound_Database/audio_and_txt_files/203_2p3_Tc_mc_AKGC417L.wav	203_2p3_Tc_mc_AKGC417L.wav	203_2p3_Tc_mc_AKGC417L	.wav	audio_and_txt_files	C:/项目/hls_step1_project/data/raw/icbhi2017/respiratory-sound-database/Respiratory_Sound_Database/Respiratory_Sound_Database/audio_and_txt_files	203	4000	4000	80000	1	80000	20.0	1.01188409	0.2360189	False	203	2p3	Tc	mc	AKGC417L	COPD		lung	copd	1
[truncated: 134 more rows]
