# Supplementary material for: Comparative modeling of mixed cardiopulmonary sounds in a low-resource paired dataset: Discrimination, calibration, and operating-point behavior
Source: PLoS One. 2026 Jun 22;21(6):e0352180. doi: 10.1371/journal.pone.0352180 (PMC13286179; doi:10.1371/journal.pone.0352180)
Supplement: S2 Data — (ZIP) [file pone.0352180.s003.zip › S2_Data/labels_clean.csv]

stem	label	reference_path	is_abnormal
a0001	1	C:/项目/hls_step1_project/data/raw/physionet2016/training-a/REFERENCE.csv	1
a0002	1	C:/项目/hls_step1_project/data/raw/physionet2016/training-a/REFERENCE.csv	1
a0003	1	C:/项目/hls_step1_project/data/raw/physionet2016/training-a/REFERENCE.csv	1
a0004	1	C:/项目/hls_step1_project/data/raw/physionet2016/training-a/REFERENCE.csv	1
a0005	1	C:/项目/hls_step1_project/data/raw/physionet2016/training-a/REFERENCE.csv	1
a0006	1	C:/项目/hls_step1_project/data/raw/physionet2016/training-a/REFERENCE.csv	1
a0007	-1	C:/项目/hls_step1_project/data/raw/physionet2016/training-a/REFERENCE.csv	0
a0008	1	C:/项目/hls_step1_project/data/raw/physionet2016/training-a/REFERENCE.csv	1
a0009	-1	C:/项目/hls_step1_project/data/raw/physionet2016/training-a/REFERENCE.csv	0
a0010	1	C:/项目/hls_step1_project/data/raw/physionet2016/training-a/REFERENCE.csv	1
a0011	-1	C:/项目/hls_step1_project/data/raw/physionet2016/training-a/REFERENCE.csv	0
a0012	-1	C:/项目/hls_step1_project/data/raw/physionet2016/training-a/REFERENCE.csv	0
a0013	1	C:/项目/hls_step1_project/data/raw/physionet2016/training-a/REFERENCE.csv	1
a0014	1	C:/项目/hls_step1_project/data/raw/physionet2016/training-a/REFERENCE.csv	1
a0015	1	C:/项目/hls_step1_project/data/raw/physionet2016/training-a/REFERENCE.csv	1
a0016	-1	C:/项目/hls_step1_project/data/raw/physionet2016/training-a/REFERENCE.csv	0
a0017	1	C:/项目/hls_step1_project/data/raw/physionet2016/training-a/REFERENCE.csv	1
a0018	1	C:/项目/hls_step1_project/data/raw/physionet2016/training-a/REFERENCE.csv	1
a0019	-1	C:/项目/hls_step1_project/data/raw/physionet2016/training-a/REFERENCE.csv	0
a0020	1	C:/项目/hls_step1_project/data/raw/physionet2016/training-a/REFERENCE.csv	1
a0021	1	C:/项目/hls_step1_project/data/raw/physionet2016/training-a/REFERENCE.csv	1
a0022	1	C:/项目/hls_step1_project/data/raw/physionet2016/training-a/REFERENCE.csv	1
a0023	1	C:/项目/hls_step1_project/data/raw/physionet2016/training-a/REFERENCE.csv	1
a0024	1	C:/项目/hls_step1_project/data/raw/physionet2016/training-a/REFERENCE.csv	1
a0025	-1	C:/项目/hls_step1_project/data/raw/physionet2016/training-a/REFERENCE.csv	0
a0026	1	C:/项目/hls_step1_project/data/raw/physionet2016/training-a/REFERENCE.csv	1
a0027	-1	C:/项目/hls_step1_project/data/raw/physionet2016/training-a/REFERENCE.csv	0
a0028	-1	C:/项目/hls_step1_project/data/raw/physionet2016/training-a/REFERENCE.csv	0
a0029	-1	C:/项目/hls_step1_project/data/raw/physionet2016/training-a/REFERENCE.csv	0
a0030	1	C:/项目/hls_step1_project/data/raw/physionet2016/training-a/REFERENCE.csv	1
a0031	1	C:/项目/hls_step1_project/data/raw/physionet2016/training-a/REFERENCE.csv	1
a0032	-1	C:/项目/hls_step1_project/data/raw/physionet2016/training-a/REFERENCE.csv	0
a0033	1	C:/项目/hls_step1_project/data/raw/physionet2016/training-a/REFERENCE.csv	1
a0034	1	C:/项目/hls_step1_project/data/raw/physionet2016/training-a/REFERENCE.csv	1
a0035	-1	C:/项目/hls_step1_project/data/raw/physionet2016/training-a/REFERENCE.csv	0
a0036	1	C:/项目/hls_step1_project/data/raw/physionet2016/training-a/REFERENCE.csv	1
a0037	1	C:/项目/hls_step1_project/data/raw/physionet2016/training-a/REFERENCE.csv	1
a0038	-1	C:/项目/hls_step1_project/data/raw/physionet2016/training-a/REFERENCE.csv	0
a0039	1	C:/项目/hls_step1_project/data/raw/physionet2016/training-a/REFERENCE.csv	1
a0040	1	C:/项目/hls_step1_project/data/raw/physionet2016/training-a/REFERENCE.csv	1
a0041	1	C:/项目/hls_step1_project/data/raw/physionet2016/training-a/REFERENCE.csv	1
a0042	1	C:/项目/hls_step1_project/data/raw/physionet2016/training-a/REFERENCE.csv	1
a0043	1	C:/项目/hls_step1_project/data/raw/physionet2016/training-a/REFERENCE.csv	1
a0044	1	C:/项目/hls_step1_project/data/raw/physionet2016/training-a/REFERENCE.csv	1
a0045	1	C:/项目/hls_step1_project/data/raw/physionet2016/training-a/REFERENCE.csv	1
a0046	1	C:/项目/hls_step1_project/data/raw/physionet2016/training-a/REFERENCE.csv	1
a0047	1	C:/项目/hls_step1_project/data/raw/physionet2016/training-a/REFERENCE.csv	1
a0048	1	C:/项目/hls_step1_project/data/raw/physionet2016/training-a/REFERENCE.csv	1
a0049	-1	C:/项目/hls_step1_project/data/raw/physionet2016/training-a/REFERENCE.csv	0
a0050	-1	C:/项目/hls_step1_project/data/raw/physionet2016/training-a/REFERENCE.csv	0
a0051	1	C:/项目/hls_step1_project/data/raw/physionet2016/training-a/REFERENCE.csv	1
a0052	1	C:/项目/hls_step1_project/data/raw/physionet2016/training-a/REFERENCE.csv	1
a0053	-1	C:/项目/hls_step1_project/data/raw/physionet2016/training-a/REFERENCE.csv	0
a0054	1	C:/项目/hls_step1_project/data/raw/physionet2016/training-a/REFERENCE.csv	1
a0055	-1	C:/项目/hls_step1_project/data/raw/physionet2016/training-a/REFERENCE.csv	0
a0056	1	C:/项目/hls_step1_project/data/raw/physionet2016/training-a/REFERENCE.csv	1
a0057	1	C:/项目/hls_step1_project/data/raw/physionet2016/training-a/REFERENCE.csv	1
a0058	1	C:/项目/hls_step1_project/data/raw/physionet2016/training-a/REFERENCE.csv	1
a0059	1	C:/项目/hls_step1_project/data/raw/physionet2016/training-a/REFERENCE.csv	1
a0060	1	C:/项目/hls_step1_project/data/raw/physionet2016/training-a/REFERENCE.csv	1
a0061	1	C:/项目/hls_step1_project/data/raw/physionet2016/training-a/REFERENCE.csv	1
a0062	1	C:/项目/hls_step1_project/data/raw/physionet2016/training-a/REFERENCE.csv	1
a0063	1	C:/项目/hls_step1_project/data/raw/physionet2016/training-a/REFERENCE.csv	1
a0064	1	C:/项目/hls_step1_project/data/raw/physionet2016/training-a/REFERENCE.csv	1
a0065	1	C:/项目/hls_step1_project/data/raw/physionet2016/training-a/REFERENCE.csv	1
a0066	1	C:/项目/hls_step1_project/data/raw/physionet2016/training-a/REFERENCE.csv	1
a0067	1	C:/项目/hls_step1_project/data/raw/physionet2016/training-a/REFERENCE.csv	1
a0068	-1	C:/项目/hls_step1_project/data/raw/physionet2016/training-a/REFERENCE.csv	0
a0069	-1	C:/项目/hls_step1_project/data/raw/physionet2016/training-a/REFERENCE.csv	0
a0070	-1	C:/项目/hls_step1_project/data/raw/physionet2016/training-a/REFERENCE.csv	0
a0071	-1	C:/项目/hls_step1_project/data/raw/physionet2016/training-a/REFERENCE.csv	0
a0072	1	C:/项目/hls_step1_project/data/raw/physionet2016/training-a/REFERENCE.csv	1
a0073	1	C:/项目/hls_step1_project/data/raw/physionet2016/training-a/REFERENCE.csv	1
a0074	1	C:/项目/hls_step1_project/data/raw/physionet2016/training-a/REFERENCE.csv	1
a0075	1	C:/项目/hls_step1_project/data/raw/physionet2016/training-a/REFERENCE.csv	1
a0076	1	C:/项目/hls_step1_project/data/raw/physionet2016/training-a/REFERENCE.csv	1
a0077	1	C:/项目/hls_step1_project/data/raw/physionet2016/training-a/REFERENCE.csv	1
a0078	1	C:/项目/hls_step1_project/data/raw/physionet2016/training-a/REFERENCE.csv	1
a0079	1	C:/项目/hls_step1_project/data/raw/physionet2016/training-a/REFERENCE.csv	1
a0080	-1	C:/项目/hls_step1_project/data/raw/physionet2016/training-a/REFERENCE.csv	0
a0081	-1	C:/项目/hls_step1_project/data/raw/physionet2016/training-a/REFERENCE.csv	0
a0082	1	C:/项目/hls_step1_project/data/raw/physionet2016/training-a/REFERENCE.csv	1
a0083	1	C:/项目/hls_step1_project/data/raw/physionet2016/training-a/REFERENCE.csv	1
a0084	1	C:/项目/hls_step1_project/data/raw/physionet2016/training-a/REFERENCE.csv	1
a0085	-1	C:/项目/hls_step1_project/data/raw/physionet2016/training-a/REFERENCE.csv	0
a0086	-1	C:/项目/hls_step1_project/data/raw/physionet2016/training-a/REFERENCE.csv	0
a0087	1	C:/项目/hls_step1_project/data/raw/physionet2016/training-a/REFERENCE.csv	1
a0088	-1	C:/项目/hls_step1_project/data/raw/physionet2016/training-a/REFERENCE.csv	0
a0089	1	C:/项目/hls_step1_project/data/raw/physionet2016/training-a/REFERENCE.csv	1
a0090	1	C:/项目/hls_step1_project/data/raw/physionet2016/training-a/REFERENCE.csv	1
a0091	-1	C:/项目/hls_step1_project/data/raw/physionet2016/training-a/REFERENCE.csv	0
a0092	1	C:/项目/hls_step1_project/data/raw/physionet2016/training-a/REFERENCE.csv	1
a0093	-1	C:/项目/hls_step1_project/data/raw/physionet2016/training-a/REFERENCE.csv	0
a0094	-1	C:/项目/hls_step1_project/data/raw/physionet2016/training-a/REFERENCE.csv	0
a0095	1	C:/项目/hls_step1_project/data/raw/physionet2016/training-a/REFERENCE.csv	1
a0096	1	C:/项目/hls_step1_project/data/raw/physionet2016/training-a/REFERENCE.csv	1
a0097	1	C:/项目/hls_step1_project/data/raw/physionet2016/training-a/REFERENCE.csv	1
a0098	1	C:/项目/hls_step1_project/data/raw/physionet2016/training-a/REFERENCE.csv	1
a0099	1	C:/项目/hls_step1_project/data/raw/physionet2016/training-a/REFERENCE.csv	1
a0100	1	C:/项目/hls_step1_project/data/raw/physionet2016/training-a/REFERENCE.csv	1
a0101	1	C:/项目/hls_step1_project/data/raw/physionet2016/training-a/REFERENCE.csv	1
a0102	-1	C:/项目/hls_step1_project/data/raw/physionet2016/training-a/REFERENCE.csv	0
a0103	1	C:/项目/hls_step1_project/data/raw/physionet2016/training-a/REFERENCE.csv	1
a0104	1	C:/项目/hls_step1_project/data/raw/physionet2016/training-a/REFERENCE.csv	1
a0105	-1	C:/项目/hls_step1_project/data/raw/physionet2016/training-a/REFERENCE.csv	0
a0106	-1	C:/项目/hls_step1_project/data/raw/physionet2016/training-a/REFERENCE.csv	0
a0107	1	C:/项目/hls_step1_project/data/raw/physionet2016/training-a/REFERENCE.csv	1
a0108	-1	C:/项目/hls_step1_project/data/raw/physionet2016/training-a/REFERENCE.csv	0
a0109	-1	C:/项目/hls_step1_project/data/raw/physionet2016/training-a/REFERENCE.csv	0
a0110	1	C:/项目/hls_step1_project/data/raw/physionet2016/training-a/REFERENCE.csv	1
a0111	1	C:/项目/hls_step1_project/data/raw/physionet2016/training-a/REFERENCE.csv	1
a0112	1	C:/项目/hls_step1_project/data/raw/physionet2016/training-a/REFERENCE.csv	1
a0113	1	C:/项目/hls_step1_project/data/raw/physionet2016/training-a/REFERENCE.csv	1
a0114	1	C:/项目/hls_step1_project/data/raw/physionet2016/training-a/REFERENCE.csv	1
a0115	1	C:/项目/hls_step1_project/data/raw/physionet2016/training-a/REFERENCE.csv	1
a0116	1	C:/项目/hls_step1_project/data/raw/physionet2016/training-a/REFERENCE.csv	1
a0117	1	C:/项目/hls_step1_project/data/raw/physionet2016/training-a/REFERENCE.csv	1
a0118	-1	C:/项目/hls_step1_project/data/raw/physionet2016/training-a/REFERENCE.csv	0
a0119	1	C:/项目/hls_step1_project/data/raw/physionet2016/training-a/REFERENCE.csv	1
a0120	1	C:/项目/hls_step1_project/data/raw/physionet2016/training-a/REFERENCE.csv	1
a0121	1	C:/项目/hls_step1_project/data/raw/physionet2016/training-a/REFERENCE.csv	1
a0122	1	C:/项目/hls_step1_project/data/raw/physionet2016/training-a/REFERENCE.csv	1
a0123	1	C:/项目/hls_step1_project/data/raw/physionet2016/training-a/REFERENCE.csv	1
a0124	1	C:/项目/hls_step1_project/data/raw/physionet2016/training-a/REFERENCE.csv	1
a0125	-1	C:/项目/hls_step1_project/data/raw/physionet2016/training-a/REFERENCE.csv	0
a0126	1	C:/项目/hls_step1_project/data/raw/physionet2016/training-a/REFERENCE.csv	1
a0127	-1	C:/项目/hls_step1_project/data/raw/physionet2016/training-a/REFERENCE.csv	0
a0128	1	C:/项目/hls_step1_project/data/raw/physionet2016/training-a/REFERENCE.csv	1
a0129	-1	C:/项目/hls_step1_project/data/raw/physionet2016/training-a/REFERENCE.csv	0
a0130	1	C:/项目/hls_step1_project/data/raw/physionet2016/training-a/REFERENCE.csv	1
a0131	1	C:/项目/hls_step1_project/data/raw/physionet2016/training-a/REFERENCE.csv	1
a0132	1	C:/项目/hls_step1_project/data/raw/physionet2016/training-a/REFERENCE.csv	1
a0133	1	C:/项目/hls_step1_project/data/raw/physionet2016/training-a/REFERENCE.csv	1
a0134	1	C:/项目/hls_step1_project/data/raw/physionet2016/training-a/REFERENCE.csv	1
a0135	1	C:/项目/hls_step1_project/data/raw/physionet2016/training-a/REFERENCE.csv	1
a0136	-1	C:/项目/hls_step1_project/data/raw/physionet2016/training-a/REFERENCE.csv	0
a0137	1	C:/项目/hls_step1_project/data/raw/physionet2016/training-a/REFERENCE.csv	1
a0138	1	C:/项目/hls_step1_project/data/raw/physionet2016/training-a/REFERENCE.csv	1
a0139	-1	C:/项目/hls_step1_project/data/raw/physionet2016/training-a/REFERENCE.csv	0
a0140	-1	C:/项目/hls_step1_project/data/raw/physionet2016/training-a/REFERENCE.csv	0
a0141	-1	C:/项目/hls_step1_project/data/raw/physionet2016/training-a/REFERENCE.csv	0
a0142	1	C:/项目/hls_step1_project/data/raw/physionet2016/training-a/REFERENCE.csv	1
a0143	1	C:/项目/hls_step1_project/data/raw/physionet2016/training-a/REFERENCE.csv	1
a0144	1	C:/项目/hls_step1_project/data/raw/physionet2016/training-a/REFERENCE.csv	1
a0145	1	C:/项目/hls_step1_project/data/raw/physionet2016/training-a/REFERENCE.csv	1
a0146	1	C:/项目/hls_step1_project/data/raw/physionet2016/training-a/REFERENCE.csv	1
a0147	1	C:/项目/hls_step1_project/data/raw/physionet2016/training-a/REFERENCE.csv	1
a0148	1	C:/项目/hls_step1_project/data/raw/physionet2016/training-a/REFERENCE.csv	1
a0149	1	C:/项目/hls_step1_project/data/raw/physionet2016/training-a/REFERENCE.csv	1
a0150	1	C:/项目/hls_step1_project/data/raw/physionet2016/training-a/REFERENCE.csv	1
a0151	1	C:/项目/hls_step1_project/data/raw/physionet2016/training-a/REFERENCE.csv	1
a0152	1	C:/项目/hls_step1_project/data/raw/physionet2016/training-a/REFERENCE.csv	1
a0153	-1	C:/项目/hls_step1_project/data/raw/physionet2016/training-a/REFERENCE.csv	0
a0154	-1	C:/项目/hls_step1_project/data/raw/physionet2016/training-a/REFERENCE.csv	0
a0155	-1	C:/项目/hls_step1_project/data/raw/physionet2016/training-a/REFERENCE.csv	0
a0156	1	C:/项目/hls_step1_project/data/raw/physionet2016/training-a/REFERENCE.csv	1
a0157	1	C:/项目/hls_step1_project/data/raw/physionet2016/training-a/REFERENCE.csv	1
a0158	1	C:/项目/hls_step1_project/data/raw/physionet2016/training-a/REFERENCE.csv	1
a0159	1	C:/项目/hls_step1_project/data/raw/physionet2016/training-a/REFERENCE.csv	1
a0160	1	C:/项目/hls_step1_project/data/raw/physionet2016/training-a/REFERENCE.csv	1
a0161	-1	C:/项目/hls_step1_project/data/raw/physionet2016/training-a/REFERENCE.csv	0
a0162	1	C:/项目/hls_step1_project/data/raw/physionet2016/training-a/REFERENCE.csv	1
a0163	1	C:/项目/hls_step1_project/data/raw/physionet2016/training-a/REFERENCE.csv	1
a0164	1	C:/项目/hls_step1_project/data/raw/physionet2016/training-a/REFERENCE.csv	1
a0165	-1	C:/项目/hls_step1_project/data/raw/physionet2016/training-a/REFERENCE.csv	0
a0166	1	C:/项目/hls_step1_project/data/raw/physionet2016/training-a/REFERENCE.csv	1
a0167	1	C:/项目/hls_step1_project/data/raw/physionet2016/training-a/REFERENCE.csv	1
a0168	1	C:/项目/hls_step1_project/data/raw/physionet2016/training-a/REFERENCE.csv	1
a0169	1	C:/项目/hls_step1_project/data/raw/physionet2016/training-a/REFERENCE.csv	1
a0170	1	C:/项目/hls_step1_project/data/raw/physionet2016/training-a/REFERENCE.csv	1
a0171	-1	C:/项目/hls_step1_project/data/raw/physionet2016/training-a/REFERENCE.csv	0
a0172	1	C:/项目/hls_step1_project/data/raw/physionet2016/training-a/REFERENCE.csv	1
a0173	1	C:/项目/hls_step1_project/data/raw/physionet2016/training-a/REFERENCE.csv	1
a0174	1	C:/项目/hls_step1_project/data/raw/physionet2016/training-a/REFERENCE.csv	1
a0175	1	C:/项目/hls_step1_project/data/raw/physionet2016/training-a/REFERENCE.csv	1
a0176	1	C:/项目/hls_step1_project/data/raw/physionet2016/training-a/REFERENCE.csv	1
a0177	1	C:/项目/hls_step1_project/data/raw/physionet2016/training-a/REFERENCE.csv	1
a0178	-1	C:/项目/hls_step1_project/data/raw/physionet2016/training-a/REFERENCE.csv	0
a0179	-1	C:/项目/hls_step1_project/data/raw/physionet2016/training-a/REFERENCE.csv	0
a0180	1	C:/项目/hls_step1_project/data/raw/physionet2016/training-a/REFERENCE.csv	1
a0181	-1	C:/项目/hls_step1_project/data/raw/physionet2016/training-a/REFERENCE.csv	0
a0182	1	C:/项目/hls_step1_project/data/raw/physionet2016/training-a/REFERENCE.csv	1
a0183	1	C:/项目/hls_step1_project/data/raw/physionet2016/training-a/REFERENCE.csv	1
a0184	-1	C:/项目/hls_step1_project/data/raw/physionet2016/training-a/REFERENCE.csv	0
a0185	-1	C:/项目/hls_step1_project/data/raw/physionet2016/training-a/REFERENCE.csv	0
a0186	1	C:/项目/hls_step1_project/data/raw/physionet2016/training-a/REFERENCE.csv	1
a0187	1	C:/项目/hls_step1_project/data/raw/physionet2016/training-a/REFERENCE.csv	1
a0188	1	C:/项目/hls_step1_project/data/raw/physionet2016/training-a/REFERENCE.csv	1
a0189	-1	C:/项目/hls_step1_project/data/raw/physionet2016/training-a/REFERENCE.csv	0
a0190	1	C:/项目/hls_step1_project/data/raw/physionet2016/training-a/REFERENCE.csv	1
a0191	1	C:/项目/hls_step1_project/data/raw/physionet2016/training-a/REFERENCE.csv	1
a0192	1	C:/项目/hls_step1_project/data/raw/physionet2016/training-a/REFERENCE.csv	1
a0193	-1	C:/项目/hls_step1_project/data/raw/physionet2016/training-a/REFERENCE.csv	0
a0194	1	C:/项目/hls_step1_project/data/raw/physionet2016/training-a/REFERENCE.csv	1
a0195	-1	C:/项目/hls_step1_project/data/raw/physionet2016/training-a/REFERENCE.csv	0
a0196	-1	C:/项目/hls_step1_project/data/raw/physionet2016/training-a/REFERENCE.csv	0
a0197	1	C:/项目/hls_step1_project/data/raw/physionet2016/training-a/REFERENCE.csv	1
a0198	1	C:/项目/hls_step1_project/data/raw/physionet2016/training-a/REFERENCE.csv	1
a0199	-1	C:/项目/hls_step1_project/data/raw/physionet2016/training-a/REFERENCE.csv	0
a0200	1	C:/项目/hls_step1_project/data/raw/physionet2016/training-a/REFERENCE.csv	1
a0201	1	C:/项目/hls_step1_project/data/raw/physionet2016/training-a/REFERENCE.csv	1
a0202	1	C:/项目/hls_step1_project/data/raw/physionet2016/training-a/REFERENCE.csv	1
a0203	1	C:/项目/hls_step1_project/data/raw/physionet2016/training-a/REFERENCE.csv	1
a0204	-1	C:/项目/hls_step1_project/data/raw/physionet2016/training-a/REFERENCE.csv	0
a0205	1	C:/项目/hls_step1_project/data/raw/physionet2016/training-a/REFERENCE.csv	1
a0206	1	C:/项目/hls_step1_project/data/raw/physionet2016/training-a/REFERENCE.csv	1
a0207	1	C:/项目/hls_step1_project/data/raw/physionet2016/training-a/REFERENCE.csv	1
a0208	-1	C:/项目/hls_step1_project/data/raw/physionet2016/training-a/REFERENCE.csv	0
a0209	1	C:/项目/hls_step1_project/data/raw/physionet2016/training-a/REFERENCE.csv	1
a0210	-1	C:/项目/hls_step1_project/data/raw/physionet2016/training-a/REFERENCE.csv	0
a0211	-1	C:/项目/hls_step1_project/data/raw/physionet2016/training-a/REFERENCE.csv	0
a0212	-1	C:/项目/hls_step1_project/data/raw/physionet2016/training-a/REFERENCE.csv	0
a0213	1	C:/项目/hls_step1_project/data/raw/physionet2016/training-a/REFERENCE.csv	1
a0214	1	C:/项目/hls_step1_project/data/raw/physionet2016/training-a/REFERENCE.csv	1
a0215	1	C:/项目/hls_step1_project/data/raw/physionet2016/training-a/REFERENCE.csv	1
a0216	1	C:/项目/hls_step1_project/data/raw/physionet2016/training-a/REFERENCE.csv	1
a0217	1	C:/项目/hls_step1_project/data/raw/physionet2016/training-a/REFERENCE.csv	1
a0218	1	C:/项目/hls_step1_project/data/raw/physionet2016/training-a/REFERENCE.csv	1
a0219	1	C:/项目/hls_step1_project/data/raw/physionet2016/training-a/REFERENCE.csv	1
a0220	1	C:/项目/hls_step1_project/data/raw/physionet2016/training-a/REFERENCE.csv	1
a0221	1	C:/项目/hls_step1_project/data/raw/physionet2016/training-a/REFERENCE.csv	1
a0222	1	C:/项目/hls_step1_project/data/raw/physionet2016/training-a/REFERENCE.csv	1
a0223	1	C:/项目/hls_step1_project/data/raw/physionet2016/training-a/REFERENCE.csv	1
a0224	1	C:/项目/hls_step1_project/data/raw/physionet2016/training-a/REFERENCE.csv	1
a0225	1	C:/项目/hls_step1_project/data/raw/physionet2016/training-a/REFERENCE.csv	1
a0226	1	C:/项目/hls_step1_project/data/raw/physionet2016/training-a/REFERENCE.csv	1
a0227	-1	C:/项目/hls_step1_project/data/raw/physionet2016/training-a/REFERENCE.csv	0
a0228	1	C:/项目/hls_step1_project/data/raw/physionet2016/training-a/REFERENCE.csv	1
a0229	-1	C:/项目/hls_step1_project/data/raw/physionet2016/training-a/REFERENCE.csv	0
a0230	1	C:/项目/hls_step1_project/data/raw/physionet2016/training-a/REFERENCE.csv	1
a0231	-1	C:/项目/hls_step1_project/data/raw/physionet2016/training-a/REFERENCE.csv	0
a0232	1	C:/项目/hls_step1_project/data/raw/physionet2016/training-a/REFERENCE.csv	1
a0233	1	C:/项目/hls_step1_project/data/raw/physionet2016/training-a/REFERENCE.csv	1
a0234	1	C:/项目/hls_step1_project/data/raw/physionet2016/training-a/REFERENCE.csv	1
a0235	-1	C:/项目/hls_step1_project/data/raw/physionet2016/training-a/REFERENCE.csv	0
a0236	1	C:/项目/hls_step1_project/data/raw/physionet2016/training-a/REFERENCE.csv	1
a0237	1	C:/项目/hls_step1_project/data/raw/physionet2016/training-a/REFERENCE.csv	1
a0238	-1	C:/项目/hls_step1_project/data/raw/physionet2016/training-a/REFERENCE.csv	0
a0239	1	C:/项目/hls_step1_project/data/raw/physionet2016/training-a/REFERENCE.csv	1
a0240	1	C:/项目/hls_step1_project/data/raw/physionet2016/training-a/REFERENCE.csv	1
a0241	-1	C:/项目/hls_step1_project/data/raw/physionet2016/training-a/REFERENCE.csv	0
a0242	1	C:/项目/hls_step1_project/data/raw/physionet2016/training-a/REFERENCE.csv	1
a0243	-1	C:/项目/hls_step1_project/data/raw/physionet2016/training-a/REFERENCE.csv	0
a0244	1	C:/项目/hls_step1_project/data/raw/physionet2016/training-a/REFERENCE.csv	1
a0245	1	C:/项目/hls_step1_project/data/raw/physionet2016/training-a/REFERENCE.csv	1
a0246	1	C:/项目/hls_step1_project/data/raw/physionet2016/training-a/REFERENCE.csv	1
a0247	1	C:/项目/hls_step1_project/data/raw/physionet2016/training-a/REFERENCE.csv	1
a0248	1	C:/项目/hls_step1_project/data/raw/physionet2016/training-a/REFERENCE.csv	1
a0249	1	C:/项目/hls_step1_project/data/raw/physionet2016/training-a/REFERENCE.csv	1
a0250	-1	C:/项目/hls_step1_project/data/raw/physionet2016/training-a/REFERENCE.csv	0
a0251	1	C:/项目/hls_step1_project/data/raw/physionet2016/training-a/REFERENCE.csv	1
a0252	1	C:/项目/hls_step1_project/data/raw/physionet2016/training-a/REFERENCE.csv	1
a0253	-1	C:/项目/hls_step1_project/data/raw/physionet2016/training-a/REFERENCE.csv	0
a0254	1	C:/项目/hls_step1_project/data/raw/physionet2016/training-a/REFERENCE.csv	1
a0255	1	C:/项目/hls_step1_project/data/raw/physionet2016/training-a/REFERENCE.csv	1
a0256	1	C:/项目/hls_step1_project/data/raw/physionet2016/training-a/REFERENCE.csv	1
a0257	1	C:/项目/hls_step1_project/data/raw/physionet2016/training-a/REFERENCE.csv	1
a0258	1	C:/项目/hls_step1_project/data/raw/physionet2016/training-a/REFERENCE.csv	1
a0259	1	C:/项目/hls_step1_project/data/raw/physionet2016/training-a/REFERENCE.csv	1
a0260	1	C:/项目/hls_step1_project/data/raw/physionet2016/training-a/REFERENCE.csv	1
a0261	1	C:/项目/hls_step1_project/data/raw/physionet2016/training-a/REFERENCE.csv	1
a0262	1	C:/项目/hls_step1_project/data/raw/physionet2016/training-a/REFERENCE.csv	1
a0263	1	C:/项目/hls_step1_project/data/raw/physionet2016/training-a/REFERENCE.csv	1
a0264	-1	C:/项目/hls_step1_project/data/raw/physionet2016/training-a/REFERENCE.csv	0
a0265	1	C:/项目/hls_step1_project/data/raw/physionet2016/training-a/REFERENCE.csv	1
a0266	-1	C:/项目/hls_step1_project/data/raw/physionet2016/training-a/REFERENCE.csv	0
a0267	1	C:/项目/hls_step1_project/data/raw/physionet2016/training-a/REFERENCE.csv	1
a0268	1	C:/项目/hls_step1_project/data/raw/physionet2016/training-a/REFERENCE.csv	1
a0269	1	C:/项目/hls_step1_project/data/raw/physionet2016/training-a/REFERENCE.csv	1
a0270	-1	C:/项目/hls_step1_project/data/raw/physionet2016/training-a/REFERENCE.csv	0
a0271	-1	C:/项目/hls_step1_project/data/raw/physionet2016/training-a/REFERENCE.csv	0
a0272	1	C:/项目/hls_step1_project/data/raw/physionet2016/training-a/REFERENCE.csv	1
a0273	1	C:/项目/hls_step1_project/data/raw/physionet2016/training-a/REFERENCE.csv	1
a0274	-1	C:/项目/hls_step1_project/data/raw/physionet2016/training-a/REFERENCE.csv	0
a0275	1	C:/项目/hls_step1_project/data/raw/physionet2016/training-a/REFERENCE.csv	1
a0276	1	C:/项目/hls_step1_project/data/raw/physionet2016/training-a/REFERENCE.csv	1
a0277	1	C:/项目/hls_step1_project/data/raw/physionet2016/training-a/REFERENCE.csv	1
a0278	1	C:/项目/hls_step1_project/data/raw/physionet2016/training-a/REFERENCE.csv	1
a0279	1	C:/项目/hls_step1_project/data/raw/physionet2016/training-a/REFERENCE.csv	1
a0280	1	C:/项目/hls_step1_project/data/raw/physionet2016/training-a/REFERENCE.csv	1
a0281	1	C:/项目/hls_step1_project/data/raw/physionet2016/training-a/REFERENCE.csv	1
a0282	1	C:/项目/hls_step1_project/data/raw/physionet2016/training-a/REFERENCE.csv	1
a0283	-1	C:/项目/hls_step1_project/data/raw/physionet2016/training-a/REFERENCE.csv	0
a0284	1	C:/项目/hls_step1_project/data/raw/physionet2016/training-a/REFERENCE.csv	1
a0285	-1	C:/项目/hls_step1_project/data/raw/physionet2016/training-a/REFERENCE.csv	0
a0286	1	C:/项目/hls_step1_project/data/raw/physionet2016/training-a/REFERENCE.csv	1
a0287	-1	C:/项目/hls_step1_project/data/raw/physionet2016/training-a/REFERENCE.csv	0
a0288	1	C:/项目/hls_step1_project/data/raw/physionet2016/training-a/REFERENCE.csv	1
a0289	-1	C:/项目/hls_step1_project/data/raw/physionet2016/training-a/REFERENCE.csv	0
a0290	-1	C:/项目/hls_step1_project/data/raw/physionet2016/training-a/REFERENCE.csv	0
a0291	1	C:/项目/hls_step1_project/data/raw/physionet2016/training-a/REFERENCE.csv	1
a0292	1	C:/项目/hls_step1_project/data/raw/physionet2016/training-a/REFERENCE.csv	1
a0293	-1	C:/项目/hls_step1_project/data/raw/physionet2016/training-a/REFERENCE.csv	0
a0294	-1	C:/项目/hls_step1_project/data/raw/physionet2016/training-a/REFERENCE.csv	0
a0295	1	C:/项目/hls_step1_project/data/raw/physionet2016/training-a/REFERENCE.csv	1
a0296	1	C:/项目/hls_step1_project/data/raw/physionet2016/training-a/REFERENCE.csv	1
a0297	1	C:/项目/hls_step1_project/data/raw/physionet2016/training-a/REFERENCE.csv	1
a0298	-1	C:/项目/hls_step1_project/data/raw/physionet2016/training-a/REFERENCE.csv	0
a0299	-1	C:/项目/hls_step1_project/data/raw/physionet2016/training-a/REFERENCE.csv	0
a0300	1	C:/项目/hls_step1_project/data/raw/physionet2016/training-a/REFERENCE.csv	1
a0301	-1	C:/项目/hls_step1_project/data/raw/physionet2016/training-a/REFERENCE.csv	0
a0302	-1	C:/项目/hls_step1_project/data/raw/physionet2016/training-a/REFERENCE.csv	0
a0303	1	C:/项目/hls_step1_project/data/raw/physionet2016/training-a/REFERENCE.csv	1
a0304	-1	C:/项目/hls_step1_project/data/raw/physionet2016/training-a/REFERENCE.csv	0
a0305	1	C:/项目/hls_step1_project/data/raw/physionet2016/training-a/REFERENCE.csv	1
a0306	1	C:/项目/hls_step1_project/data/raw/physionet2016/training-a/REFERENCE.csv	1
a0307	1	C:/项目/hls_step1_project/data/raw/physionet2016/training-a/REFERENCE.csv	1
a0308	1	C:/项目/hls_step1_project/data/raw/physionet2016/training-a/REFERENCE.csv	1
a0309	-1	C:/项目/hls_step1_project/data/raw/physionet2016/training-a/REFERENCE.csv	0
a0310	-1	C:/项目/hls_step1_project/data/raw/physionet2016/training-a/REFERENCE.csv	0
a0311	-1	C:/项目/hls_step1_project/data/raw/physionet2016/training-a/REFERENCE.csv	0
a0312	1	C:/项目/hls_step1_project/data/raw/physionet2016/training-a/REFERENCE.csv	1
a0313	1	C:/项目/hls_step1_project/data/raw/physionet2016/training-a/REFERENCE.csv	1
a0314	1	C:/项目/hls_step1_project/data/raw/physionet2016/training-a/REFERENCE.csv	1
a0315	1	C:/项目/hls_step1_project/data/raw/physionet2016/training-a/REFERENCE.csv	1
a0316	1	C:/项目/hls_step1_project/data/raw/physionet2016/training-a/REFERENCE.csv	1
a0317	1	C:/项目/hls_step1_project/data/raw/physionet2016/training-a/REFERENCE.csv	1
a0318	1	C:/项目/hls_step1_project/data/raw/physionet2016/training-a/REFERENCE.csv	1
a0319	1	C:/项目/hls_step1_project/data/raw/physionet2016/training-a/REFERENCE.csv	1
a0320	1	C:/项目/hls_step1_project/data/raw/physionet2016/training-a/REFERENCE.csv	1
a0321	1	C:/项目/hls_step1_project/data/raw/physionet2016/training-a/REFERENCE.csv	1
a0322	1	C:/项目/hls_step1_project/data/raw/physionet2016/training-a/REFERENCE.csv	1
a0323	-1	C:/项目/hls_step1_project/data/raw/physionet2016/training-a/REFERENCE.csv	0
a0324	1	C:/项目/hls_step1_project/data/raw/physionet2016/training-a/REFERENCE.csv	1
a0325	-1	C:/项目/hls_step1_project/data/raw/physionet2016/training-a/REFERENCE.csv	0
a0326	1	C:/项目/hls_step1_project/data/raw/physionet2016/training-a/REFERENCE.csv	1
a0327	1	C:/项目/hls_step1_project/data/raw/physionet2016/training-a/REFERENCE.csv	1
a0328	-1	C:/项目/hls_step1_project/data/raw/physionet2016/training-a/REFERENCE.csv	0
a0329	-1	C:/项目/hls_step1_project/data/raw/physionet2016/training-a/REFERENCE.csv	0
a0330	-1	C:/项目/hls_step1_project/data/raw/physionet2016/training-a/REFERENCE.csv	0
a0331	1	C:/项目/hls_step1_project/data/raw/physionet2016/training-a/REFERENCE.csv	1
a0332	-1	C:/项目/hls_step1_project/data/raw/physionet2016/training-a/REFERENCE.csv	0
a0333	1	C:/项目/hls_step1_project/data/raw/physionet2016/training-a/REFERENCE.csv	1
a0334	-1	C:/项目/hls_step1_project/data/raw/physionet2016/training-a/REFERENCE.csv	0
a0335	1	C:/项目/hls_step1_project/data/raw/physionet2016/training-a/REFERENCE.csv	1
a0336	1	C:/项目/hls_step1_project/data/raw/physionet2016/training-a/REFERENCE.csv	1
a0337	-1	C:/项目/hls_step1_project/data/raw/physionet2016/training-a/REFERENCE.csv	0
a0338	1	C:/项目/hls_step1_project/data/raw/physionet2016/training-a/REFERENCE.csv	1
a0339	1	C:/项目/hls_step1_project/data/raw/physionet2016/training-a/REFERENCE.csv	1
a0340	-1	C:/项目/hls_step1_project/data/raw/physionet2016/training-a/REFERENCE.csv	0
a0341	1	C:/项目/hls_step1_project/data/raw/physionet2016/training-a/REFERENCE.csv	1
a0342	-1	C:/项目/hls_step1_project/data/raw/physionet2016/training-a/REFERENCE.csv	0
a0343	1	C:/项目/hls_step1_project/data/raw/physionet2016/training-a/REFERENCE.csv	1
a0344	1	C:/项目/hls_step1_project/data/raw/physionet2016/training-a/REFERENCE.csv	1
a0345	1	C:/项目/hls_step1_project/data/raw/physionet2016/training-a/REFERENCE.csv	1
a0346	1	C:/项目/hls_step1_project/data/raw/physionet2016/training-a/REFERENCE.csv	1
a0347	1	C:/项目/hls_step1_project/data/raw/physionet2016/training-a/REFERENCE.csv	1
a0348	1	C:/项目/hls_step1_project/data/raw/physionet2016/training-a/REFERENCE.csv	1
a0349	1	C:/项目/hls_step1_project/data/raw/physionet2016/training-a/REFERENCE.csv	1
a0350	1	C:/项目/hls_step1_project/data/raw/physionet2016/training-a/REFERENCE.csv	1
a0351	-1	C:/项目/hls_step1_project/data/raw/physionet2016/training-a/REFERENCE.csv	0
a0352	-1	C:/项目/hls_step1_project/data/raw/physionet2016/training-a/REFERENCE.csv	0
a0353	-1	C:/项目/hls_step1_project/data/raw/physionet2016/training-a/REFERENCE.csv	0
a0354	1	C:/项目/hls_step1_project/data/raw/physionet2016/training-a/REFERENCE.csv	1
a0355	-1	C:/项目/hls_step1_project/data/raw/physionet2016/training-a/REFERENCE.csv	0
a0356	1	C:/项目/hls_step1_project/data/raw/physionet2016/training-a/REFERENCE.csv	1
a0357	1	C:/项目/hls_step1_project/data/raw/physionet2016/training-a/REFERENCE.csv	1
a0358	1	C:/项目/hls_step1_project/data/raw/physionet2016/training-a/REFERENCE.csv	1
a0359	-1	C:/项目/hls_step1_project/data/raw/physionet2016/training-a/REFERENCE.csv	0
a0360	1	C:/项目/hls_step1_project/data/raw/physionet2016/training-a/REFERENCE.csv	1
a0361	-1	C:/项目/hls_step1_project/data/raw/physionet2016/training-a/REFERENCE.csv	0
a0362	1	C:/项目/hls_step1_project/data/raw/physionet2016/training-a/REFERENCE.csv	1
a0363	1	C:/项目/hls_step1_project/data/raw/physionet2016/training-a/REFERENCE.csv	1
a0364	1	C:/项目/hls_step1_project/data/raw/physionet2016/training-a/REFERENCE.csv	1
a0365	1	C:/项目/hls_step1_project/data/raw/physionet2016/training-a/REFERENCE.csv	1
a0366	1	C:/项目/hls_step1_project/data/raw/physionet2016/training-a/REFERENCE.csv	1
a0367	1	C:/项目/hls_step1_project/data/raw/physionet2016/training-a/REFERENCE.csv	1
a0368	1	C:/项目/hls_step1_project/data/raw/physionet2016/training-a/REFERENCE.csv	1
a0369	1	C:/项目/hls_step1_project/data/raw/physionet2016/training-a/REFERENCE.csv	1
a0370	1	C:/项目/hls_step1_project/data/raw/physionet2016/training-a/REFERENCE.csv	1
a0371	1	C:/项目/hls_step1_project/data/raw/physionet2016/training-a/REFERENCE.csv	1
a0372	1	C:/项目/hls_step1_project/data/raw/physionet2016/training-a/REFERENCE.csv	1
a0373	1	C:/项目/hls_step1_project/data/raw/physionet2016/training-a/REFERENCE.csv	1
a0374	1	C:/项目/hls_step1_project/data/raw/physionet2016/training-a/REFERENCE.csv	1
a0375	1	C:/项目/hls_step1_project/data/raw/physionet2016/training-a/REFERENCE.csv	1
a0376	1	C:/项目/hls_step1_project/data/raw/physionet2016/training-a/REFERENCE.csv	1
a0377	1	C:/项目/hls_step1_project/data/raw/physionet2016/training-a/REFERENCE.csv	1
a0378	1	C:/项目/hls_step1_project/data/raw/physionet2016/training-a/REFERENCE.csv	1
a0379	1	C:/项目/hls_step1_project/data/raw/physionet2016/training-a/REFERENCE.csv	1
a0380	1	C:/项目/hls_step1_project/data/raw/physionet2016/training-a/REFERENCE.csv	1
a0381	1	C:/项目/hls_step1_project/data/raw/physionet2016/training-a/REFERENCE.csv	1
a0382	1	C:/项目/hls_step1_project/data/raw/physionet2016/training-a/REFERENCE.csv	1
a0383	1	C:/项目/hls_step1_project/data/raw/physionet2016/training-a/REFERENCE.csv	1
a0384	1	C:/项目/hls_step1_project/data/raw/physionet2016/training-a/REFERENCE.csv	1
a0385	-1	C:/项目/hls_step1_project/data/raw/physionet2016/training-a/REFERENCE.csv	0
a0386	-1	C:/项目/hls_step1_project/data/raw/physionet2016/training-a/REFERENCE.csv	0
a0387	1	C:/项目/hls_step1_project/data/raw/physionet2016/training-a/REFERENCE.csv	1
a0388	1	C:/项目/hls_step1_project/data/raw/physionet2016/training-a/REFERENCE.csv	1
a0389	1	C:/项目/hls_step1_project/data/raw/physionet2016/training-a/REFERENCE.csv	1
a0390	1	C:/项目/hls_step1_project/data/raw/physionet2016/training-a/REFERENCE.csv	1
a0391	1	C:/项目/hls_step1_project/data/raw/physionet2016/training-a/REFERENCE.csv	1
a0392	1	C:/项目/hls_step1_project/data/raw/physionet2016/training-a/REFERENCE.csv	1
a0393	-1	C:/项目/hls_step1_project/data/raw/physionet2016/training-a/REFERENCE.csv	0
a0394	1	C:/项目/hls_step1_project/data/raw/physionet2016/training-a/REFERENCE.csv	1
a0395	1	C:/项目/hls_step1_project/data/raw/physionet2016/training-a/REFERENCE.csv	1
a0396	1	C:/项目/hls_step1_project/data/raw/physionet2016/training-a/REFERENCE.csv	1
a0397	1	C:/项目/hls_step1_project/data/raw/physionet2016/training-a/REFERENCE.csv	1
a0398	1	C:/项目/hls_step1_project/data/raw/physionet2016/training-a/REFERENCE.csv	1
a0399	1	C:/项目/hls_step1_project/data/raw/physionet2016/training-a/REFERENCE.csv	1
a0400	1	C:/项目/hls_step1_project/data/raw/physionet2016/training-a/REFERENCE.csv	1
a0401	-1	C:/项目/hls_step1_project/data/raw/physionet2016/training-a/REFERENCE.csv	0
a0402	1	C:/项目/hls_step1_project/data/raw/physionet2016/training-a/REFERENCE.csv	1
a0403	1	C:/项目/hls_step1_project/data/raw/physionet2016/training-a/REFERENCE.csv	1
a0404	1	C:/项目/hls_step1_project/data/raw/physionet2016/training-a/REFERENCE.csv	1
a0405	-1	C:/项目/hls_step1_project/data/raw/physionet2016/training-a/REFERENCE.csv	0
a0406	-1	C:/项目/hls_step1_project/data/raw/physionet2016/training-a/REFERENCE.csv	0
a0407	-1	C:/项目/hls_step1_project/data/raw/physionet2016/training-a/REFERENCE.csv	0
a0408	-1	C:/项目/hls_step1_project/data/raw/physionet2016/training-a/REFERENCE.csv	0
a0409	-1	C:/项目/hls_step1_project/data/raw/physionet2016/training-a/REFERENCE.csv	0
b0001	-1	C:/项目/hls_step1_project/data/raw/physionet2016/training-b/REFERENCE.csv	0
b0002	-1	C:/项目/hls_step1_project/data/raw/physionet2016/training-b/REFERENCE.csv	0
b0003	-1	C:/项目/hls_step1_project/data/raw/physionet2016/training-b/REFERENCE.csv	0
b0004	-1	C:/项目/hls_step1_project/data/raw/physionet2016/training-b/REFERENCE.csv	0
b0005	-1	C:/项目/hls_step1_project/data/raw/physionet2016/training-b/REFERENCE.csv	0
b0006	-1	C:/项目/hls_step1_project/data/raw/physionet2016/training-b/REFERENCE.csv	0
b0007	-1	C:/项目/hls_step1_project/data/raw/physionet2016/training-b/REFERENCE.csv	0
b0008	1	C:/项目/hls_step1_project/data/raw/physionet2016/training-b/REFERENCE.csv	1
b0009	-1	C:/项目/hls_step1_project/data/raw/physionet2016/training-b/REFERENCE.csv	0
b0010	-1	C:/项目/hls_step1_project/data/raw/physionet2016/training-b/REFERENCE.csv	0
b0011	-1	C:/项目/hls_step1_project/data/raw/physionet2016/training-b/REFERENCE.csv	0
b0012	-1	C:/项目/hls_step1_project/data/raw/physionet2016/training-b/REFERENCE.csv	0
b0013	1	C:/项目/hls_step1_project/data/raw/physionet2016/training-b/REFERENCE.csv	1
b0014	-1	C:/项目/hls_step1_project/data/raw/physionet2016/training-b/REFERENCE.csv	0
b0015	-1	C:/项目/hls_step1_project/data/raw/physionet2016/training-b/REFERENCE.csv	0
b0016	1	C:/项目/hls_step1_project/data/raw/physionet2016/training-b/REFERENCE.csv	1
b0017	-1	C:/项目/hls_step1_project/data/raw/physionet2016/training-b/REFERENCE.csv	0
b0018	1	C:/项目/hls_step1_project/data/raw/physionet2016/training-b/REFERENCE.csv	1
b0019	-1	C:/项目/hls_step1_project/data/raw/physionet2016/training-b/REFERENCE.csv	0
b0020	-1	C:/项目/hls_step1_project/data/raw/physionet2016/training-b/REFERENCE.csv	0
b0021	-1	C:/项目/hls_step1_project/data/raw/physionet2016/training-b/REFERENCE.csv	0
b0022	1	C:/项目/hls_step1_project/data/raw/physionet2016/training-b/REFERENCE.csv	1
b0023	1	C:/项目/hls_step1_project/data/raw/physionet2016/training-b/REFERENCE.csv	1
b0024	-1	C:/项目/hls_step1_project/data/raw/physionet2016/training-b/REFERENCE.csv	0
b0025	-1	C:/项目/hls_step1_project/data/raw/physionet2016/training-b/REFERENCE.csv	0
b0026	-1	C:/项目/hls_step1_project/data/raw/physionet2016/training-b/REFERENCE.csv	0
b0027	-1	C:/项目/hls_step1_project/data/raw/physionet2016/training-b/REFERENCE.csv	0
b0028	-1	C:/项目/hls_step1_project/data/raw/physionet2016/training-b/REFERENCE.csv	0
b0029	-1	C:/项目/hls_step1_project/data/raw/physionet2016/training-b/REFERENCE.csv	0
b0030	1	C:/项目/hls_step1_project/data/raw/physionet2016/training-b/REFERENCE.csv	1
b0031	-1	C:/项目/hls_step1_project/data/raw/physionet2016/training-b/REFERENCE.csv	0
b0032	1	C:/项目/hls_step1_project/data/raw/physionet2016/training-b/REFERENCE.csv	1
b0033	1	C:/项目/hls_step1_project/data/raw/physionet2016/training-b/REFERENCE.csv	1
b0034	-1	C:/项目/hls_step1_project/data/raw/physionet2016/training-b/REFERENCE.csv	0
b0035	-1	C:/项目/hls_step1_project/data/raw/physionet2016/training-b/REFERENCE.csv	0
b0036	-1	C:/项目/hls_step1_project/data/raw/physionet2016/training-b/REFERENCE.csv	0
b0037	1	C:/项目/hls_step1_project/data/raw/physionet2016/training-b/REFERENCE.csv	1
b0038	-1	C:/项目/hls_step1_project/data/raw/physionet2016/training-b/REFERENCE.csv	0
b0039	-1	C:/项目/hls_step1_project/data/raw/physionet2016/training-b/REFERENCE.csv	0
b0040	1	C:/项目/hls_step1_project/data/raw/physionet2016/training-b/REFERENCE.csv	1
b0041	1	C:/项目/hls_step1_project/data/raw/physionet2016/training-b/REFERENCE.csv	1
b0042	-1	C:/项目/hls_step1_project/data/raw/physionet2016/training-b/REFERENCE.csv	0
b0043	1	C:/项目/hls_step1_project/data/raw/physionet2016/training-b/REFERENCE.csv	1
b0044	-1	C:/项目/hls_step1_project/data/raw/physionet2016/training-b/REFERENCE.csv	0
b0045	-1	C:/项目/hls_step1_project/data/raw/physionet2016/training-b/REFERENCE.csv	0
b0046	1	C:/项目/hls_step1_project/data/raw/physionet2016/training-b/REFERENCE.csv	1
b0047	-1	C:/项目/hls_step1_project/data/raw/physionet2016/training-b/REFERENCE.csv	0
b0048	1	C:/项目/hls_step1_project/data/raw/physionet2016/training-b/REFERENCE.csv	1
b0049	-1	C:/项目/hls_step1_project/data/raw/physionet2016/training-b/REFERENCE.csv	0
b0050	-1	C:/项目/hls_step1_project/data/raw/physionet2016/training-b/REFERENCE.csv	0
b0051	-1	C:/项目/hls_step1_project/data/raw/physionet2016/training-b/REFERENCE.csv	0
b0052	-1	C:/项目/hls_step1_project/data/raw/physionet2016/training-b/REFERENCE.csv	0
b0053	-1	C:/项目/hls_step1_project/data/raw/physionet2016/training-b/REFERENCE.csv	0
b0054	1	C:/项目/hls_step1_project/data/raw/physionet2016/training-b/REFERENCE.csv	1
b0055	-1	C:/项目/hls_step1_project/data/raw/physionet2016/training-b/REFERENCE.csv	0
b0056	-1	C:/项目/hls_step1_project/data/raw/physionet2016/training-b/REFERENCE.csv	0
b0057	1	C:/项目/hls_step1_project/data/raw/physionet2016/training-b/REFERENCE.csv	1
b0058	-1	C:/项目/hls_step1_project/data/raw/physionet2016/training-b/REFERENCE.csv	0
b0059	-1	C:/项目/hls_step1_project/data/raw/physionet2016/training-b/REFERENCE.csv	0
b0060	-1	C:/项目/hls_step1_project/data/raw/physionet2016/training-b/REFERENCE.csv	0
b0061	-1	C:/项目/hls_step1_project/data/raw/physionet2016/training-b/REFERENCE.csv	0
b0062	-1	C:/项目/hls_step1_project/data/raw/physionet2016/training-b/REFERENCE.csv	0
b0063	1	C:/项目/hls_step1_project/data/raw/physionet2016/training-b/REFERENCE.csv	1
b0064	-1	C:/项目/hls_step1_project/data/raw/physionet2016/training-b/REFERENCE.csv	0
b0065	-1	C:/项目/hls_step1_project/data/raw/physionet2016/training-b/REFERENCE.csv	0
b0066	-1	C:/项目/hls_step1_project/data/raw/physionet2016/training-b/REFERENCE.csv	0
b0067	-1	C:/项目/hls_step1_project/data/raw/physionet2016/training-b/REFERENCE.csv	0
b0068	1	C:/项目/hls_step1_project/data/raw/physionet2016/training-b/REFERENCE.csv	1
b0069	-1	C:/项目/hls_step1_project/data/raw/physionet2016/training-b/REFERENCE.csv	0
b0070	-1	C:/项目/hls_step1_project/data/raw/physionet2016/training-b/REFERENCE.csv	0
b0071	-1	C:/项目/hls_step1_project/data/raw/physionet2016/training-b/REFERENCE.csv	0
b0072	-1	C:/项目/hls_step1_project/data/raw/physionet2016/training-b/REFERENCE.csv	0
b0073	-1	C:/项目/hls_step1_project/data/raw/physionet2016/training-b/REFERENCE.csv	0
b0074	-1	C:/项目/hls_step1_project/data/raw/physionet2016/training-b/REFERENCE.csv	0
b0075	-1	C:/项目/hls_step1_project/data/raw/physionet2016/training-b/REFERENCE.csv	0
b0076	-1	C:/项目/hls_step1_project/data/raw/physionet2016/training-b/REFERENCE.csv	0
b0077	1	C:/项目/hls_step1_project/data/raw/physionet2016/training-b/REFERENCE.csv	1
b0078	-1	C:/项目/hls_step1_project/data/raw/physionet2016/training-b/REFERENCE.csv	0
b0079	-1	C:/项目/hls_step1_project/data/raw/physionet2016/training-b/REFERENCE.csv	0
b0080	-1	C:/项目/hls_step1_project/data/raw/physionet2016/training-b/REFERENCE.csv	0
b0081	1	C:/项目/hls_step1_project/data/raw/physionet2016/training-b/REFERENCE.csv	1
b0082	-1	C:/项目/hls_step1_project/data/raw/physionet2016/training-b/REFERENCE.csv	0
b0083	-1	C:/项目/hls_step1_project/data/raw/physionet2016/training-b/REFERENCE.csv	0
b0084	-1	C:/项目/hls_step1_project/data/raw/physionet2016/training-b/REFERENCE.csv	0
b0085	-1	C:/项目/hls_step1_project/data/raw/physionet2016/training-b/REFERENCE.csv	0
b0086	1	C:/项目/hls_step1_project/data/raw/physionet2016/training-b/REFERENCE.csv	1
b0087	-1	C:/项目/hls_step1_project/data/raw/physionet2016/training-b/REFERENCE.csv	0
b0088	-1	C:/项目/hls_step1_project/data/raw/physionet2016/training-b/REFERENCE.csv	0
b0089	-1	C:/项目/hls_step1_project/data/raw/physionet2016/training-b/REFERENCE.csv	0
b0090	-1	C:/项目/hls_step1_project/data/raw/physionet2016/training-b/REFERENCE.csv	0
b0091	-1	C:/项目/hls_step1_project/data/raw/physionet2016/training-b/REFERENCE.csv	0
b0092	-1	C:/项目/hls_step1_project/data/raw/physionet2016/training-b/REFERENCE.csv	0
b0093	-1	C:/项目/hls_step1_project/data/raw/physionet2016/training-b/REFERENCE.csv	0
b0094	-1	C:/项目/hls_step1_project/data/raw/physionet2016/training-b/REFERENCE.csv	0
b0095	-1	C:/项目/hls_step1_project/data/raw/physionet2016/training-b/REFERENCE.csv	0
b0096	1	C:/项目/hls_step1_project/data/raw/physionet2016/training-b/REFERENCE.csv	1
b0097	-1	C:/项目/hls_step1_project/data/raw/physionet2016/training-b/REFERENCE.csv	0
b0098	-1	C:/项目/hls_step1_project/data/raw/physionet2016/training-b/REFERENCE.csv	0
b0099	-1	C:/项目/hls_step1_project/data/raw/physionet2016/training-b/REFERENCE.csv	0
b0100	-1	C:/项目/hls_step1_project/data/raw/physionet2016/training-b/REFERENCE.csv	0
b0101	-1	C:/项目/hls_step1_project/data/raw/physionet2016/training-b/REFERENCE.csv	0
b0102	-1	C:/项目/hls_step1_project/data/raw/physionet2016/training-b/REFERENCE.csv	0
b0103	-1	C:/项目/hls_step1_project/data/raw/physionet2016/training-b/REFERENCE.csv	0
b0104	-1	C:/项目/hls_step1_project/data/raw/physionet2016/training-b/REFERENCE.csv	0
b0105	-1	C:/项目/hls_step1_project/data/raw/physionet2016/training-b/REFERENCE.csv	0
b0106	1	C:/项目/hls_step1_project/data/raw/physionet2016/training-b/REFERENCE.csv	1
b0107	-1	C:/项目/hls_step1_project/data/raw/physionet2016/training-b/REFERENCE.csv	0
b0108	-1	C:/项目/hls_step1_project/data/raw/physionet2016/training-b/REFERENCE.csv	0
b0109	-1	C:/项目/hls_step1_project/data/raw/physionet2016/training-b/REFERENCE.csv	0
b0110	-1	C:/项目/hls_step1_project/data/raw/physionet2016/training-b/REFERENCE.csv	0
b0111	-1	C:/项目/hls_step1_project/data/raw/physionet2016/training-b/REFERENCE.csv	0
b0112	-1	C:/项目/hls_step1_project/data/raw/physionet2016/training-b/REFERENCE.csv	0
b0113	-1	C:/项目/hls_step1_project/data/raw/physionet2016/training-b/REFERENCE.csv	0
b0114	-1	C:/项目/hls_step1_project/data/raw/physionet2016/training-b/REFERENCE.csv	0
b0115	-1	C:/项目/hls_step1_project/data/raw/physionet2016/training-b/REFERENCE.csv	0
b0116	-1	C:/项目/hls_step1_project/data/raw/physionet2016/training-b/REFERENCE.csv	0
b0117	1	C:/项目/hls_step1_project/data/raw/physionet2016/training-b/REFERENCE.csv	1
b0118	-1	C:/项目/hls_step1_project/data/raw/physionet2016/training-b/REFERENCE.csv	0
b0119	-1	C:/项目/hls_step1_project/data/raw/physionet2016/training-b/REFERENCE.csv	0
b0120	1	C:/项目/hls_step1_project/data/raw/physionet2016/training-b/REFERENCE.csv	1
b0121	-1	C:/项目/hls_step1_project/data/raw/physionet2016/training-b/REFERENCE.csv	0
b0122	-1	C:/项目/hls_step1_project/data/raw/physionet2016/training-b/REFERENCE.csv	0
b0123	-1	C:/项目/hls_step1_project/data/raw/physionet2016/training-b/REFERENCE.csv	0
b0124	-1	C:/项目/hls_step1_project/data/raw/physionet2016/training-b/REFERENCE.csv	0
b0125	-1	C:/项目/hls_step1_project/data/raw/physionet2016/training-b/REFERENCE.csv	0
b0126	-1	C:/项目/hls_step1_project/data/raw/physionet2016/training-b/REFERENCE.csv	0
b0127	-1	C:/项目/hls_step1_project/data/raw/physionet2016/training-b/REFERENCE.csv	0
b0128	-1	C:/项目/hls_step1_project/data/raw/physionet2016/training-b/REFERENCE.csv	0
b0129	-1	C:/项目/hls_step1_project/data/raw/physionet2016/training-b/REFERENCE.csv	0
b0130	1	C:/项目/hls_step1_project/data/raw/physionet2016/training-b/REFERENCE.csv	1
b0131	-1	C:/项目/hls_step1_project/data/raw/physionet2016/training-b/REFERENCE.csv	0
b0132	-1	C:/项目/hls_step1_project/data/raw/physionet2016/training-b/REFERENCE.csv	0
b0133	-1	C:/项目/hls_step1_project/data/raw/physionet2016/training-b/REFERENCE.csv	0
b0134	-1	C:/项目/hls_step1_project/data/raw/physionet2016/training-b/REFERENCE.csv	0
b0135	-1	C:/项目/hls_step1_project/data/raw/physionet2016/training-b/REFERENCE.csv	0
b0136	1	C:/项目/hls_step1_project/data/raw/physionet2016/training-b/REFERENCE.csv	1
b0137	1	C:/项目/hls_step1_project/data/raw/physionet2016/training-b/REFERENCE.csv	1
b0138	-1	C:/项目/hls_step1_project/data/raw/physionet2016/training-b/REFERENCE.csv	0
b0139	-1	C:/项目/hls_step1_project/data/raw/physionet2016/training-b/REFERENCE.csv	0
b0140	1	C:/项目/hls_step1_project/data/raw/physionet2016/training-b/REFERENCE.csv	1
b0141	-1	C:/项目/hls_step1_project/data/raw/physionet2016/training-b/REFERENCE.csv	0
b0142	-1	C:/项目/hls_step1_project/data/raw/physionet2016/training-b/REFERENCE.csv	0
b0143	-1	C:/项目/hls_step1_project/data/raw/physionet2016/training-b/REFERENCE.csv	0
b0144	-1	C:/项目/hls_step1_project/data/raw/physionet2016/training-b/REFERENCE.csv	0
b0145	-1	C:/项目/hls_step1_project/data/raw/physionet2016/training-b/REFERENCE.csv	0
b0146	-1	C:/项目/hls_step1_project/data/raw/physionet2016/training-b/REFERENCE.csv	0
b0147	-1	C:/项目/hls_step1_project/data/raw/physionet2016/training-b/REFERENCE.csv	0
b0148	1	C:/项目/hls_step1_project/data/raw/physionet2016/training-b/REFERENCE.csv	1
b0149	-1	C:/项目/hls_step1_project/data/raw/physionet2016/training-b/REFERENCE.csv	0
b0150	-1	C:/项目/hls_step1_project/data/raw/physionet2016/training-b/REFERENCE.csv	0
b0151	-1	C:/项目/hls_step1_project/data/raw/physionet2016/training-b/REFERENCE.csv	0
b0152	-1	C:/项目/hls_step1_project/data/raw/physionet2016/training-b/REFERENCE.csv	0
b0153	-1	C:/项目/hls_step1_project/data/raw/physionet2016/training-b/REFERENCE.csv	0
b0154	-1	C:/项目/hls_step1_project/data/raw/physionet2016/training-b/REFERENCE.csv	0
b0155	1	C:/项目/hls_step1_project/data/raw/physionet2016/training-b/REFERENCE.csv	1
b0156	-1	C:/项目/hls_step1_project/data/raw/physionet2016/training-b/REFERENCE.csv	0
b0157	-1	C:/项目/hls_step1_project/data/raw/physionet2016/training-b/REFERENCE.csv	0
b0158	-1	C:/项目/hls_step1_project/data/raw/physionet2016/training-b/REFERENCE.csv	0
b0159	1	C:/项目/hls_step1_project/data/raw/physionet2016/training-b/REFERENCE.csv	1
b0160	-1	C:/项目/hls_step1_project/data/raw/physionet2016/training-b/REFERENCE.csv	0
b0161	-1	C:/项目/hls_step1_project/data/raw/physionet2016/training-b/REFERENCE.csv	0
b0162	-1	C:/项目/hls_step1_project/data/raw/physionet2016/training-b/REFERENCE.csv	0
b0163	-1	C:/项目/hls_step1_project/data/raw/physionet2016/training-b/REFERENCE.csv	0
b0164	1	C:/项目/hls_step1_project/data/raw/physionet2016/training-b/REFERENCE.csv	1
b0165	-1	C:/项目/hls_step1_project/data/raw/physionet2016/training-b/REFERENCE.csv	0
b0166	-1	C:/项目/hls_step1_project/data/raw/physionet2016/training-b/REFERENCE.csv	0
b0167	-1	C:/项目/hls_step1_project/data/raw/physionet2016/training-b/REFERENCE.csv	0
b0168	-1	C:/项目/hls_step1_project/data/raw/physionet2016/training-b/REFERENCE.csv	0
b0169	-1	C:/项目/hls_step1_project/data/raw/physionet2016/training-b/REFERENCE.csv	0
b0170	-1	C:/项目/hls_step1_project/data/raw/physionet2016/training-b/REFERENCE.csv	0
b0171	1	C:/项目/hls_step1_project/data/raw/physionet2016/training-b/REFERENCE.csv	1
b0172	-1	C:/项目/hls_step1_project/data/raw/physionet2016/training-b/REFERENCE.csv	0
b0173	-1	C:/项目/hls_step1_project/data/raw/physionet2016/training-b/REFERENCE.csv	0
b0174	-1	C:/项目/hls_step1_project/data/raw/physionet2016/training-b/REFERENCE.csv	0
b0175	-1	C:/项目/hls_step1_project/data/raw/physionet2016/training-b/REFERENCE.csv	0
b0176	1	C:/项目/hls_step1_project/data/raw/physionet2016/training-b/REFERENCE.csv	1
b0177	-1	C:/项目/hls_step1_project/data/raw/physionet2016/training-b/REFERENCE.csv	0
b0178	-1	C:/项目/hls_step1_project/data/raw/physionet2016/training-b/REFERENCE.csv	0
b0179	-1	C:/项目/hls_step1_project/data/raw/physionet2016/training-b/REFERENCE.csv	0
b0180	-1	C:/项目/hls_step1_project/data/raw/physionet2016/training-b/REFERENCE.csv	0
b0181	-1	C:/项目/hls_step1_project/data/raw/physionet2016/training-b/REFERENCE.csv	0
b0182	-1	C:/项目/hls_step1_project/data/raw/physionet2016/training-b/REFERENCE.csv	0
b0183	-1	C:/项目/hls_step1_project/data/raw/physionet2016/training-b/REFERENCE.csv	0
b0184	-1	C:/项目/hls_step1_project/data/raw/physionet2016/training-b/REFERENCE.csv	0
b0185	-1	C:/项目/hls_step1_project/data/raw/physionet2016/training-b/REFERENCE.csv	0
b0186	-1	C:/项目/hls_step1_project/data/raw/physionet2016/training-b/REFERENCE.csv	0
b0187	-1	C:/项目/hls_step1_project/data/raw/physionet2016/training-b/REFERENCE.csv	0
b0188	-1	C:/项目/hls_step1_project/data/raw/physionet2016/training-b/REFERENCE.csv	0
b0189	-1	C:/项目/hls_step1_project/data/raw/physionet2016/training-b/REFERENCE.csv	0
b0190	1	C:/项目/hls_step1_project/data/raw/physionet2016/training-b/REFERENCE.csv	1
b0191	-1	C:/项目/hls_step1_project/data/raw/physionet2016/training-b/REFERENCE.csv	0
b0192	-1	C:/项目/hls_step1_project/data/raw/physionet2016/training-b/REFERENCE.csv	0
b0193	-1	C:/项目/hls_step1_project/data/raw/physionet2016/training-b/REFERENCE.csv	0
b0194	-1	C:/项目/hls_step1_project/data/raw/physionet2016/training-b/REFERENCE.csv	0
b0195	-1	C:/项目/hls_step1_project/data/raw/physionet2016/training-b/REFERENCE.csv	0
b0196	-1	C:/项目/hls_step1_project/data/raw/physionet2016/training-b/REFERENCE.csv	0
b0197	1	C:/项目/hls_step1_project/data/raw/physionet2016/training-b/REFERENCE.csv	1
b0198	-1	C:/项目/hls_step1_project/data/raw/physionet2016/training-b/REFERENCE.csv	0
b0199	-1	C:/项目/hls_step1_project/data/raw/physionet2016/training-b/REFERENCE.csv	0
b0200	-1	C:/项目/hls_step1_project/data/raw/physionet2016/training-b/REFERENCE.csv	0
b0201	-1	C:/项目/hls_step1_project/data/raw/physionet2016/training-b/REFERENCE.csv	0
b0202	-1	C:/项目/hls_step1_project/data/raw/physionet2016/training-b/REFERENCE.csv	0
b0203	-1	C:/项目/hls_step1_project/data/raw/physionet2016/training-b/REFERENCE.csv	0
b0204	-1	C:/项目/hls_step1_project/data/raw/physionet2016/training-b/REFERENCE.csv	0
b0205	-1	C:/项目/hls_step1_project/data/raw/physionet2016/training-b/REFERENCE.csv	0
b0206	-1	C:/项目/hls_step1_project/data/raw/physionet2016/training-b/REFERENCE.csv	0
b0207	-1	C:/项目/hls_step1_project/data/raw/physionet2016/training-b/REFERENCE.csv	0
b0208	1	C:/项目/hls_step1_project/data/raw/physionet2016/training-b/REFERENCE.csv	1
b0209	-1	C:/项目/hls_step1_project/data/raw/physionet2016/training-b/REFERENCE.csv	0
b0210	-1	C:/项目/hls_step1_project/data/raw/physionet2016/training-b/REFERENCE.csv	0
b0211	-1	C:/项目/hls_step1_project/data/raw/physionet2016/training-b/REFERENCE.csv	0
b0212	-1	C:/项目/hls_step1_project/data/raw/physionet2016/training-b/REFERENCE.csv	0
b0213	-1	C:/项目/hls_step1_project/data/raw/physionet2016/training-b/REFERENCE.csv	0
b0214	-1	C:/项目/hls_step1_project/data/raw/physionet2016/training-b/REFERENCE.csv	0
b0215	-1	C:/项目/hls_step1_project/data/raw/physionet2016/training-b/REFERENCE.csv	0
b0216	-1	C:/项目/hls_step1_project/data/raw/physionet2016/training-b/REFERENCE.csv	0
b0217	-1	C:/项目/hls_step1_project/data/raw/physionet2016/training-b/REFERENCE.csv	0
b0218	-1	C:/项目/hls_step1_project/data/raw/physionet2016/training-b/REFERENCE.csv	0
b0219	-1	C:/项目/hls_step1_project/data/raw/physionet2016/training-b/REFERENCE.csv	0
b0220	-1	C:/项目/hls_step1_project/data/raw/physionet2016/training-b/REFERENCE.csv	0
b0221	1	C:/项目/hls_step1_project/data/raw/physionet2016/training-b/REFERENCE.csv	1
b0222	-1	C:/项目/hls_step1_project/data/raw/physionet2016/training-b/REFERENCE.csv	0
b0223	-1	C:/项目/hls_step1_project/data/raw/physionet2016/training-b/REFERENCE.csv	0
b0224	1	C:/项目/hls_step1_project/data/raw/physionet2016/training-b/REFERENCE.csv	1
b0225	-1	C:/项目/hls_step1_project/data/raw/physionet2016/training-b/REFERENCE.csv	0
b0226	-1	C:/项目/hls_step1_project/data/raw/physionet2016/training-b/REFERENCE.csv	0
b0227	-1	C:/项目/hls_step1_project/data/raw/physionet2016/training-b/REFERENCE.csv	0
b0228	-1	C:/项目/hls_step1_project/data/raw/physionet2016/training-b/REFERENCE.csv	0
b0229	-1	C:/项目/hls_step1_project/data/raw/physionet2016/training-b/REFERENCE.csv	0
b0230	-1	C:/项目/hls_step1_project/data/raw/physionet2016/training-b/REFERENCE.csv	0
b0231	-1	C:/项目/hls_step1_project/data/raw/physionet2016/training-b/REFERENCE.csv	0
b0232	1	C:/项目/hls_step1_project/data/raw/physionet2016/training-b/REFERENCE.csv	1
b0233	1	C:/项目/hls_step1_project/data/raw/physionet2016/training-b/REFERENCE.csv	1
b0234	-1	C:/项目/hls_step1_project/data/raw/physionet2016/training-b/REFERENCE.csv	0
b0235	1	C:/项目/hls_step1_project/data/raw/physionet2016/training-b/REFERENCE.csv	1
b0236	-1	C:/项目/hls_step1_project/data/raw/physionet2016/training-b/REFERENCE.csv	0
b0237	-1	C:/项目/hls_step1_project/data/raw/physionet2016/training-b/REFERENCE.csv	0
b0238	1	C:/项目/hls_step1_project/data/raw/physionet2016/training-b/REFERENCE.csv	1
b0239	1	C:/项目/hls_step1_project/data/raw/physionet2016/training-b/REFERENCE.csv	1
b0240	-1	C:/项目/hls_step1_project/data/raw/physionet2016/training-b/REFERENCE.csv	0
b0241	-1	C:/项目/hls_step1_project/data/raw/physionet2016/training-b/REFERENCE.csv	0
b0242	1	C:/项目/hls_step1_project/data/raw/physionet2016/training-b/REFERENCE.csv	1
b0243	1	C:/项目/hls_step1_project/data/raw/physionet2016/training-b/REFERENCE.csv	1
b0244	-1	C:/项目/hls_step1_project/data/raw/physionet2016/training-b/REFERENCE.csv	0
b0245	-1	C:/项目/hls_step1_project/data/raw/physionet2016/training-b/REFERENCE.csv	0
b0246	-1	C:/项目/hls_step1_project/data/raw/physionet2016/training-b/REFERENCE.csv	0
b0247	-1	C:/项目/hls_step1_project/data/raw/physionet2016/training-b/REFERENCE.csv	0
b0248	1	C:/项目/hls_step1_project/data/raw/physionet2016/training-b/REFERENCE.csv	1
b0249	-1	C:/项目/hls_step1_project/data/raw/physionet2016/training-b/REFERENCE.csv	0
b0250	-1	C:/项目/hls_step1_project/data/raw/physionet2016/training-b/REFERENCE.csv	0
b0251	1	C:/项目/hls_step1_project/data/raw/physionet2016/training-b/REFERENCE.csv	1
b0252	-1	C:/项目/hls_step1_project/data/raw/physionet2016/training-b/REFERENCE.csv	0
b0253	1	C:/项目/hls_step1_project/data/raw/physionet2016/training-b/REFERENCE.csv	1
b0254	-1	C:/项目/hls_step1_project/data/raw/physionet2016/training-b/REFERENCE.csv	0
b0255	-1	C:/项目/hls_step1_project/data/raw/physionet2016/training-b/REFERENCE.csv	0
b0256	-1	C:/项目/hls_step1_project/data/raw/physionet2016/training-b/REFERENCE.csv	0
b0257	1	C:/项目/hls_step1_project/data/raw/physionet2016/training-b/REFERENCE.csv	1
b0258	-1	C:/项目/hls_step1_project/data/raw/physionet2016/training-b/REFERENCE.csv	0
b0259	-1	C:/项目/hls_step1_project/data/raw/physionet2016/training-b/REFERENCE.csv	0
b0260	-1	C:/项目/hls_step1_project/data/raw/physionet2016/training-b/REFERENCE.csv	0
b0261	-1	C:/项目/hls_step1_project/data/raw/physionet2016/training-b/REFERENCE.csv	0
b0262	1	C:/项目/hls_step1_project/data/raw/physionet2016/training-b/REFERENCE.csv	1
b0263	1	C:/项目/hls_step1_project/data/raw/physionet2016/training-b/REFERENCE.csv	1
b0264	-1	C:/项目/hls_step1_project/data/raw/physionet2016/training-b/REFERENCE.csv	0
b0265	1	C:/项目/hls_step1_project/data/raw/physionet2016/training-b/REFERENCE.csv	1
b0266	-1	C:/项目/hls_step1_project/data/raw/physionet2016/training-b/REFERENCE.csv	0
b0267	1	C:/项目/hls_step1_project/data/raw/physionet2016/training-b/REFERENCE.csv	1
b0268	-1	C:/项目/hls_step1_project/data/raw/physionet2016/training-b/REFERENCE.csv	0
b0269	-1	C:/项目/hls_step1_project/data/raw/physionet2016/training-b/REFERENCE.csv	0
b0270	-1	C:/项目/hls_step1_project/data/raw/physionet2016/training-b/REFERENCE.csv	0
b0271	1	C:/项目/hls_step1_project/data/raw/physionet2016/training-b/REFERENCE.csv	1
b0272	-1	C:/项目/hls_step1_project/data/raw/physionet2016/training-b/REFERENCE.csv	0
b0273	1	C:/项目/hls_step1_project/data/raw/physionet2016/training-b/REFERENCE.csv	1
b0274	-1	C:/项目/hls_step1_project/data/raw/physionet2016/training-b/REFERENCE.csv	0
b0275	-1	C:/项目/hls_step1_project/data/raw/physionet2016/training-b/REFERENCE.csv	0
b0276	-1	C:/项目/hls_step1_project/data/raw/physionet2016/training-b/REFERENCE.csv	0
b0277	-1	C:/项目/hls_step1_project/data/raw/physionet2016/training-b/REFERENCE.csv	0
b0278	1	C:/项目/hls_step1_project/data/raw/physionet2016/training-b/REFERENCE.csv	1
b0279	1	C:/项目/hls_step1_project/data/raw/physionet2016/training-b/REFERENCE.csv	1
b0280	1	C:/项目/hls_step1_project/data/raw/physionet2016/training-b/REFERENCE.csv	1
b0281	-1	C:/项目/hls_step1_project/data/raw/physionet2016/training-b/REFERENCE.csv	0
b0282	-1	C:/项目/hls_step1_project/data/raw/physionet2016/training-b/REFERENCE.csv	0
b0283	-1	C:/项目/hls_step1_project/data/raw/physionet2016/training-b/REFERENCE.csv	0
b0284	1	C:/项目/hls_step1_project/data/raw/physionet2016/training-b/REFERENCE.csv	1
b0285	-1	C:/项目/hls_step1_project/data/raw/physionet2016/training-b/REFERENCE.csv	0
b0286	-1	C:/项目/hls_step1_project/data/raw/physionet2016/training-b/REFERENCE.csv	0
b0287	-1	C:/项目/hls_step1_project/data/raw/physionet2016/training-b/REFERENCE.csv	0
b0288	-1	C:/项目/hls_step1_project/data/raw/physionet2016/training-b/REFERENCE.csv	0
b0289	-1	C:/项目/hls_step1_project/data/raw/physionet2016/training-b/REFERENCE.csv	0
b0290	-1	C:/项目/hls_step1_project/data/raw/physionet2016/training-b/REFERENCE.csv	0
b0291	-1	C:/项目/hls_step1_project/data/raw/physionet2016/training-b/REFERENCE.csv	0
b0292	1	C:/项目/hls_step1_project/data/raw/physionet2016/training-b/REFERENCE.csv	1
b0293	-1	C:/项目/hls_step1_project/data/raw/physionet2016/training-b/REFERENCE.csv	0
b0294	-1	C:/项目/hls_step1_project/data/raw/physionet2016/training-b/REFERENCE.csv	0
b0295	1	C:/项目/hls_step1_project/data/raw/physionet2016/training-b/REFERENCE.csv	1
b0296	-1	C:/项目/hls_step1_project/data/raw/physionet2016/training-b/REFERENCE.csv	0
b0297	-1	C:/项目/hls_step1_project/data/raw/physionet2016/training-b/REFERENCE.csv	0
b0298	-1	C:/项目/hls_step1_project/data/raw/physionet2016/training-b/REFERENCE.csv	0
b0299	1	C:/项目/hls_step1_project/data/raw/physionet2016/training-b/REFERENCE.csv	1
b0300	-1	C:/项目/hls_step1_project/data/raw/physionet2016/training-b/REFERENCE.csv	0
b0301	-1	C:/项目/hls_step1_project/data/raw/physionet2016/training-b/REFERENCE.csv	0
b0302	-1	C:/项目/hls_step1_project/data/raw/physionet2016/training-b/REFERENCE.csv	0
b0303	-1	C:/项目/hls_step1_project/data/raw/physionet2016/training-b/REFERENCE.csv	0
b0304	-1	C:/项目/hls_step1_project/data/raw/physionet2016/training-b/REFERENCE.csv	0
b0305	-1	C:/项目/hls_step1_project/data/raw/physionet2016/training-b/REFERENCE.csv	0
b0306	-1	C:/项目/hls_step1_project/data/raw/physionet2016/training-b/REFERENCE.csv	0
b0307	1	C:/项目/hls_step1_project/data/raw/physionet2016/training-b/REFERENCE.csv	1
b0308	-1	C:/项目/hls_step1_project/data/raw/physionet2016/training-b/REFERENCE.csv	0
b0309	-1	C:/项目/hls_step1_project/data/raw/physionet2016/training-b/REFERENCE.csv	0
b0310	-1	C:/项目/hls_step1_project/data/raw/physionet2016/training-b/REFERENCE.csv	0
b0311	-1	C:/项目/hls_step1_project/data/raw/physionet2016/training-b/REFERENCE.csv	0
b0312	-1	C:/项目/hls_step1_project/data/raw/physionet2016/training-b/REFERENCE.csv	0
b0313	-1	C:/项目/hls_step1_project/data/raw/physionet2016/training-b/REFERENCE.csv	0
b0314	-1	C:/项目/hls_step1_project/data/raw/physionet2016/training-b/REFERENCE.csv	0
b0315	-1	C:/项目/hls_step1_project/data/raw/physionet2016/training-b/REFERENCE.csv	0
b0316	-1	C:/项目/hls_step1_project/data/raw/physionet2016/training-b/REFERENCE.csv	0
b0317	-1	C:/项目/hls_step1_project/data/raw/physionet2016/training-b/REFERENCE.csv	0
b0318	1	C:/项目/hls_step1_project/data/raw/physionet2016/training-b/REFERENCE.csv	1
b0319	1	C:/项目/hls_step1_project/data/raw/physionet2016/training-b/REFERENCE.csv	1
b0320	-1	C:/项目/hls_step1_project/data/raw/physionet2016/training-b/REFERENCE.csv	0
b0321	-1	C:/项目/hls_step1_project/data/raw/physionet2016/training-b/REFERENCE.csv	0
b0322	-1	C:/项目/hls_step1_project/data/raw/physionet2016/training-b/REFERENCE.csv	0
b0323	-1	C:/项目/hls_step1_project/data/raw/physionet2016/training-b/REFERENCE.csv	0
b0324	-1	C:/项目/hls_step1_project/data/raw/physionet2016/training-b/REFERENCE.csv	0
b0325	-1	C:/项目/hls_step1_project/data/raw/physionet2016/training-b/REFERENCE.csv	0
b0326	-1	C:/项目/hls_step1_project/data/raw/physionet2016/training-b/REFERENCE.csv	0
b0327	1	C:/项目/hls_step1_project/data/raw/physionet2016/training-b/REFERENCE.csv	1
b0328	-1	C:/项目/hls_step1_project/data/raw/physionet2016/training-b/REFERENCE.csv	0
b0329	-1	C:/项目/hls_step1_project/data/raw/physionet2016/training-b/REFERENCE.csv	0
b0330	-1	C:/项目/hls_step1_project/data/raw/physionet2016/training-b/REFERENCE.csv	0
b0331	-1	C:/项目/hls_step1_project/data/raw/physionet2016/training-b/REFERENCE.csv	0
b0332	-1	C:/项目/hls_step1_project/data/raw/physionet2016/training-b/REFERENCE.csv	0
b0333	-1	C:/项目/hls_step1_project/data/raw/physionet2016/training-b/REFERENCE.csv	0
b0334	1	C:/项目/hls_step1_project/data/raw/physionet2016/training-b/REFERENCE.csv	1
b0335	1	C:/项目/hls_step1_project/data/raw/physionet2016/training-b/REFERENCE.csv	1
b0336	-1	C:/项目/hls_step1_project/data/raw/physionet2016/training-b/REFERENCE.csv	0
b0337	-1	C:/项目/hls_step1_project/data/raw/physionet2016/training-b/REFERENCE.csv	0
b0338	-1	C:/项目/hls_step1_project/data/raw/physionet2016/training-b/REFERENCE.csv	0
b0339	-1	C:/项目/hls_step1_project/data/raw/physionet2016/training-b/REFERENCE.csv	0
b0340	-1	C:/项目/hls_step1_project/data/raw/physionet2016/training-b/REFERENCE.csv	0
b0341	1	C:/项目/hls_step1_project/data/raw/physionet2016/training-b/REFERENCE.csv	1
b0342	1	C:/项目/hls_step1_project/data/raw/physionet2016/training-b/REFERENCE.csv	1
b0343	-1	C:/项目/hls_step1_project/data/raw/physionet2016/training-b/REFERENCE.csv	0
b0344	1	C:/项目/hls_step1_project/data/raw/physionet2016/training-b/REFERENCE.csv	1
b0345	-1	C:/项目/hls_step1_project/data/raw/physionet2016/training-b/REFERENCE.csv	0
b0346	-1	C:/项目/hls_step1_project/data/raw/physionet2016/training-b/REFERENCE.csv	0
b0347	-1	C:/项目/hls_step1_project/data/raw/physionet2016/training-b/REFERENCE.csv	0
b0348	-1	C:/项目/hls_step1_project/data/raw/physionet2016/training-b/REFERENCE.csv	0
b0349	1	C:/项目/hls_step1_project/data/raw/physionet2016/training-b/REFERENCE.csv	1
b0350	-1	C:/项目/hls_step1_project/data/raw/physionet2016/training-b/REFERENCE.csv	0
b0351	-1	C:/项目/hls_step1_project/data/raw/physionet2016/training-b/REFERENCE.csv	0
b0352	-1	C:/项目/hls_step1_project/data/raw/physionet2016/training-b/REFERENCE.csv	0
b0353	-1	C:/项目/hls_step1_project/data/raw/physionet2016/training-b/REFERENCE.csv	0
b0354	-1	C:/项目/hls_step1_project/data/raw/physionet2016/training-b/REFERENCE.csv	0
b0355	-1	C:/项目/hls_step1_project/data/raw/physionet2016/training-b/REFERENCE.csv	0
b0356	-1	C:/项目/hls_step1_project/data/raw/physionet2016/training-b/REFERENCE.csv	0
b0357	-1	C:/项目/hls_step1_project/data/raw/physionet2016/training-b/REFERENCE.csv	0
b0358	-1	C:/项目/hls_step1_project/data/raw/physionet2016/training-b/REFERENCE.csv	0
b0359	-1	C:/项目/hls_step1_project/data/raw/physionet2016/training-b/REFERENCE.csv	0
b0360	-1	C:/项目/hls_step1_project/data/raw/physionet2016/training-b/REFERENCE.csv	0
b0361	1	C:/项目/hls_step1_project/data/raw/physionet2016/training-b/REFERENCE.csv	1
b0362	-1	C:/项目/hls_step1_project/data/raw/physionet2016/training-b/REFERENCE.csv	0
b0363	-1	C:/项目/hls_step1_project/data/raw/physionet2016/training-b/REFERENCE.csv	0
b0364	-1	C:/项目/hls_step1_project/data/raw/physionet2016/training-b/REFERENCE.csv	0
b0365	1	C:/项目/hls_step1_project/data/raw/physionet2016/training-b/REFERENCE.csv	1
b0366	-1	C:/项目/hls_step1_project/data/raw/physionet2016/training-b/REFERENCE.csv	0
b0367	1	C:/项目/hls_step1_project/data/raw/physionet2016/training-b/REFERENCE.csv	1
b0368	-1	C:/项目/hls_step1_project/data/raw/physionet2016/training-b/REFERENCE.csv	0
b0369	1	C:/项目/hls_step1_project/data/raw/physionet2016/training-b/REFERENCE.csv	1
b0370	-1	C:/项目/hls_step1_project/data/raw/physionet2016/training-b/REFERENCE.csv	0
b0371	-1	C:/项目/hls_step1_project/data/raw/physionet2016/training-b/REFERENCE.csv	0
b0372	-1	C:/项目/hls_step1_project/data/raw/physionet2016/training-b/REFERENCE.csv	0
b0373	-1	C:/项目/hls_step1_project/data/raw/physionet2016/training-b/REFERENCE.csv	0
b0374	-1	C:/项目/hls_step1_project/data/raw/physionet2016/training-b/REFERENCE.csv	0
b0375	-1	C:/项目/hls_step1_project/data/raw/physionet2016/training-b/REFERENCE.csv	0
b0376	-1	C:/项目/hls_step1_project/data/raw/physionet2016/training-b/REFERENCE.csv	0
b0377	-1	C:/项目/hls_step1_project/data/raw/physionet2016/training-b/REFERENCE.csv	0
b0378	-1	C:/项目/hls_step1_project/data/raw/physionet2016/training-b/REFERENCE.csv	0
b0379	-1	C:/项目/hls_step1_project/data/raw/physionet2016/training-b/REFERENCE.csv	0
b0380	-1	C:/项目/hls_step1_project/data/raw/physionet2016/training-b/REFERENCE.csv	0
b0381	-1	C:/项目/hls_step1_project/data/raw/physionet2016/training-b/REFERENCE.csv	0
b0382	-1	C:/项目/hls_step1_project/data/raw/physionet2016/training-b/REFERENCE.csv	0
b0383	-1	C:/项目/hls_step1_project/data/raw/physionet2016/training-b/REFERENCE.csv	0
b0384	1	C:/项目/hls_step1_project/data/raw/physionet2016/training-b/REFERENCE.csv	1
b0385	1	C:/项目/hls_step1_project/data/raw/physionet2016/training-b/REFERENCE.csv	1
b0386	-1	C:/项目/hls_step1_project/data/raw/physionet2016/training-b/REFERENCE.csv	0
b0387	-1	C:/项目/hls_step1_project/data/raw/physionet2016/training-b/REFERENCE.csv	0
b0388	-1	C:/项目/hls_step1_project/data/raw/physionet2016/training-b/REFERENCE.csv	0
b0389	-1	C:/项目/hls_step1_project/data/raw/physionet2016/training-b/REFERENCE.csv	0
b0390	1	C:/项目/hls_step1_project/data/raw/physionet2016/training-b/REFERENCE.csv	1
b0391	-1	C:/项目/hls_step1_project/data/raw/physionet2016/training-b/REFERENCE.csv	0
b0392	-1	C:/项目/hls_step1_project/data/raw/physionet2016/training-b/REFERENCE.csv	0
b0393	-1	C:/项目/hls_step1_project/data/raw/physionet2016/training-b/REFERENCE.csv	0
b0394	-1	C:/项目/hls_step1_project/data/raw/physionet2016/training-b/REFERENCE.csv	0
b0395	1	C:/项目/hls_step1_project/data/raw/physionet2016/training-b/REFERENCE.csv	1
b0396	-1	C:/项目/hls_step1_project/data/raw/physionet2016/training-b/REFERENCE.csv	0
b0397	1	C:/项目/hls_step1_project/data/raw/physionet2016/training-b/REFERENCE.csv	1
b0398	-1	C:/项目/hls_step1_project/data/raw/physionet2016/training-b/REFERENCE.csv	0
b0399	-1	C:/项目/hls_step1_project/data/raw/physionet2016/training-b/REFERENCE.csv	0
b0400	-1	C:/项目/hls_step1_project/data/raw/physionet2016/training-b/REFERENCE.csv	0
b0401	-1	C:/项目/hls_step1_project/data/raw/physionet2016/training-b/REFERENCE.csv	0
b0402	-1	C:/项目/hls_step1_project/data/raw/physionet2016/training-b/REFERENCE.csv	0
b0403	-1	C:/项目/hls_step1_project/data/raw/physionet2016/training-b/REFERENCE.csv	0
b0404	-1	C:/项目/hls_step1_project/data/raw/physionet2016/training-b/REFERENCE.csv	0
b0405	-1	C:/项目/hls_step1_project/data/raw/physionet2016/training-b/REFERENCE.csv	0
b0406	-1	C:/项目/hls_step1_project/data/raw/physionet2016/training-b/REFERENCE.csv	0
b0407	-1	C:/项目/hls_step1_project/data/raw/physionet2016/training-b/REFERENCE.csv	0
b0408	1	C:/项目/hls_step1_project/data/raw/physionet2016/training-b/REFERENCE.csv	1
b0409	1	C:/项目/hls_step1_project/data/raw/physionet2016/training-b/REFERENCE.csv	1
b0410	-1	C:/项目/hls_step1_project/data/raw/physionet2016/training-b/REFERENCE.csv	0
b0411	-1	C:/项目/hls_step1_project/data/raw/physionet2016/training-b/REFERENCE.csv	0
b0412	-1	C:/项目/hls_step1_project/data/raw/physionet2016/training-b/REFERENCE.csv	0
b0413	1	C:/项目/hls_step1_project/data/raw/physionet2016/training-b/REFERENCE.csv	1
b0414	-1	C:/项目/hls_step1_project/data/raw/physionet2016/training-b/REFERENCE.csv	0
b0415	-1	C:/项目/hls_step1_project/data/raw/physionet2016/training-b/REFERENCE.csv	0
b0416	-1	C:/项目/hls_step1_project/data/raw/physionet2016/training-b/REFERENCE.csv	0
b0417	-1	C:/项目/hls_step1_project/data/raw/physionet2016/training-b/REFERENCE.csv	0
b0418	1	C:/项目/hls_step1_project/data/raw/physionet2016/training-b/REFERENCE.csv	1
b0419	-1	C:/项目/hls_step1_project/data/raw/physionet2016/training-b/REFERENCE.csv	0
b0420	-1	C:/项目/hls_step1_project/data/raw/physionet2016/training-b/REFERENCE.csv	0
b0421	-1	C:/项目/hls_step1_project/data/raw/physionet2016/training-b/REFERENCE.csv	0
b0422	1	C:/项目/hls_step1_project/data/raw/physionet2016/training-b/REFERENCE.csv	1
b0423	-1	C:/项目/hls_step1_project/data/raw/physionet2016/training-b/REFERENCE.csv	0
b0424	-1	C:/项目/hls_step1_project/data/raw/physionet2016/training-b/REFERENCE.csv	0
b0425	-1	C:/项目/hls_step1_project/data/raw/physionet2016/training-b/REFERENCE.csv	0
b0426	-1	C:/项目/hls_step1_project/data/raw/physionet2016/training-b/REFERENCE.csv	0
b0427	1	C:/项目/hls_step1_project/data/raw/physionet2016/training-b/REFERENCE.csv	1
b0428	1	C:/项目/hls_step1_project/data/raw/physionet2016/training-b/REFERENCE.csv	1
b0429	-1	C:/项目/hls_step1_project/data/raw/physionet2016/training-b/REFERENCE.csv	0
b0430	-1	C:/项目/hls_step1_project/data/raw/physionet2016/training-b/REFERENCE.csv	0
b0431	-1	C:/项目/hls_step1_project/data/raw/physionet2016/training-b/REFERENCE.csv	0
b0432	-1	C:/项目/hls_step1_project/data/raw/physionet2016/training-b/REFERENCE.csv	0
b0433	-1	C:/项目/hls_step1_project/data/raw/physionet2016/training-b/REFERENCE.csv	0
b0434	-1	C:/项目/hls_step1_project/data/raw/physionet2016/training-b/REFERENCE.csv	0
b0435	-1	C:/项目/hls_step1_project/data/raw/physionet2016/training-b/REFERENCE.csv	0
b0436	1	C:/项目/hls_step1_project/data/raw/physionet2016/training-b/REFERENCE.csv	1
b0437	1	C:/项目/hls_step1_project/data/raw/physionet2016/training-b/REFERENCE.csv	1
b0438	-1	C:/项目/hls_step1_project/data/raw/physionet2016/training-b/REFERENCE.csv	0
b0439	-1	C:/项目/hls_step1_project/data/raw/physionet2016/training-b/REFERENCE.csv	0
b0440	-1	C:/项目/hls_step1_project/data/raw/physionet2016/training-b/REFERENCE.csv	0
b0441	-1	C:/项目/hls_step1_project/data/raw/physionet2016/training-b/REFERENCE.csv	0
b0442	-1	C:/项目/hls_step1_project/data/raw/physionet2016/training-b/REFERENCE.csv	0
b0443	-1	C:/项目/hls_step1_project/data/raw/physionet2016/training-b/REFERENCE.csv	0
b0444	1	C:/项目/hls_step1_project/data/raw/physionet2016/training-b/REFERENCE.csv	1
b0445	-1	C:/项目/hls_step1_project/data/raw/physionet2016/training-b/REFERENCE.csv	0
b0446	1	C:/项目/hls_step1_project/data/raw/physionet2016/training-b/REFERENCE.csv	1
b0447	-1	C:/项目/hls_step1_project/data/raw/physionet2016/training-b/REFERENCE.csv	0
b0448	-1	C:/项目/hls_step1_project/data/raw/physionet2016/training-b/REFERENCE.csv	0
b0449	-1	C:/项目/hls_step1_project/data/raw/physionet2016/training-b/REFERENCE.csv	0
b0450	1	C:/项目/hls_step1_project/data/raw/physionet2016/training-b/REFERENCE.csv	1
b0451	-1	C:/项目/hls_step1_project/data/raw/physionet2016/training-b/REFERENCE.csv	0
b0452	-1	C:/项目/hls_step1_project/data/raw/physionet2016/training-b/REFERENCE.csv	0
b0453	-1	C:/项目/hls_step1_project/data/raw/physionet2016/training-b/REFERENCE.csv	0
b0454	-1	C:/项目/hls_step1_project/data/raw/physionet2016/training-b/REFERENCE.csv	0
b0455	1	C:/项目/hls_step1_project/data/raw/physionet2016/training-b/REFERENCE.csv	1
b0456	-1	C:/项目/hls_step1_project/data/raw/physionet2016/training-b/REFERENCE.csv	0
b0457	-1	C:/项目/hls_step1_project/data/raw/physionet2016/training-b/REFERENCE.csv	0
b0458	-1	C:/项目/hls_step1_project/data/raw/physionet2016/training-b/REFERENCE.csv	0
b0459	-1	C:/项目/hls_step1_project/data/raw/physionet2016/training-b/REFERENCE.csv	0
b0460	-1	C:/项目/hls_step1_project/data/raw/physionet2016/training-b/REFERENCE.csv	0
b0461	-1	C:/项目/hls_step1_project/data/raw/physionet2016/training-b/REFERENCE.csv	0
b0462	-1	C:/项目/hls_step1_project/data/raw/physionet2016/training-b/REFERENCE.csv	0
b0463	-1	C:/项目/hls_step1_project/data/raw/physionet2016/training-b/REFERENCE.csv	0
b0464	-1	C:/项目/hls_step1_project/data/raw/physionet2016/training-b/REFERENCE.csv	0
b0465	1	C:/项目/hls_step1_project/data/raw/physionet2016/training-b/REFERENCE.csv	1
b0466	-1	C:/项目/hls_step1_project/data/raw/physionet2016/training-b/REFERENCE.csv	0
b0467	1	C:/项目/hls_step1_project/data/raw/physionet2016/training-b/REFERENCE.csv	1
b0468	1	C:/项目/hls_step1_project/data/raw/physionet2016/training-b/REFERENCE.csv	1
b0469	-1	C:/项目/hls_step1_project/data/raw/physionet2016/training-b/REFERENCE.csv	0
b0470	-1	C:/项目/hls_step1_project/data/raw/physionet2016/training-b/REFERENCE.csv	0
b0471	1	C:/项目/hls_step1_project/data/raw/physionet2016/training-b/REFERENCE.csv	1
b0472	-1	C:/项目/hls_step1_project/data/raw/physionet2016/training-b/REFERENCE.csv	0
b0473	-1	C:/项目/hls_step1_project/data/raw/physionet2016/training-b/REFERENCE.csv	0
b0474	1	C:/项目/hls_step1_project/data/raw/physionet2016/training-b/REFERENCE.csv	1
b0475	-1	C:/项目/hls_step1_project/data/raw/physionet2016/training-b/REFERENCE.csv	0
b0476	1	C:/项目/hls_step1_project/data/raw/physionet2016/training-b/REFERENCE.csv	1
b0477	-1	C:/项目/hls_step1_project/data/raw/physionet2016/training-b/REFERENCE.csv	0
b0478	-1	C:/项目/hls_step1_project/data/raw/physionet2016/training-b/REFERENCE.csv	0
b0479	-1	C:/项目/hls_step1_project/data/raw/physionet2016/training-b/REFERENCE.csv	0
b0480	-1	C:/项目/hls_step1_project/data/raw/physionet2016/training-b/REFERENCE.csv	0
b0481	-1	C:/项目/hls_step1_project/data/raw/physionet2016/training-b/REFERENCE.csv	0
b0482	-1	C:/项目/hls_step1_project/data/raw/physionet2016/training-b/REFERENCE.csv	0
b0483	-1	C:/项目/hls_step1_project/data/raw/physionet2016/training-b/REFERENCE.csv	0
b0484	1	C:/项目/hls_step1_project/data/raw/physionet2016/training-b/REFERENCE.csv	1
b0485	-1	C:/项目/hls_step1_project/data/raw/physionet2016/training-b/REFERENCE.csv	0
b0486	-1	C:/项目/hls_step1_project/data/raw/physionet2016/training-b/REFERENCE.csv	0
b0487	-1	C:/项目/hls_step1_project/data/raw/physionet2016/training-b/REFERENCE.csv	0
b0488	-1	C:/项目/hls_step1_project/data/raw/physionet2016/training-b/REFERENCE.csv	0
b0489	-1	C:/项目/hls_step1_project/data/raw/physionet2016/training-b/REFERENCE.csv	0
b0490	-1	C:/项目/hls_step1_project/data/raw/physionet2016/training-b/REFERENCE.csv	0
c0001	1	C:/项目/hls_step1_project/data/raw/physionet2016/training-c/REFERENCE.csv	1
c0002	1	C:/项目/hls_step1_project/data/raw/physionet2016/training-c/REFERENCE.csv	1
c0003	-1	C:/项目/hls_step1_project/data/raw/physionet2016/training-c/REFERENCE.csv	0
c0004	1	C:/项目/hls_step1_project/data/raw/physionet2016/training-c/REFERENCE.csv	1
c0005	1	C:/项目/hls_step1_project/data/raw/physionet2016/training-c/REFERENCE.csv	1
c0006	-1	C:/项目/hls_step1_project/data/raw/physionet2016/training-c/REFERENCE.csv	0
c0007	-1	C:/项目/hls_step1_project/data/raw/physionet2016/training-c/REFERENCE.csv	0
c0008	1	C:/项目/hls_step1_project/data/raw/physionet2016/training-c/REFERENCE.csv	1
c0009	1	C:/项目/hls_step1_project/data/raw/physionet2016/training-c/REFERENCE.csv	1
c0010	1	C:/项目/hls_step1_project/data/raw/physionet2016/training-c/REFERENCE.csv	1
c0011	-1	C:/项目/hls_step1_project/data/raw/physionet2016/training-c/REFERENCE.csv	0
c0012	1	C:/项目/hls_step1_project/data/raw/physionet2016/training-c/REFERENCE.csv	1
c0013	1	C:/项目/hls_step1_project/data/raw/physionet2016/training-c/REFERENCE.csv	1
c0014	1	C:/项目/hls_step1_project/data/raw/physionet2016/training-c/REFERENCE.csv	1
c0015	1	C:/项目/hls_step1_project/data/raw/physionet2016/training-c/REFERENCE.csv	1
c0016	-1	C:/项目/hls_step1_project/data/raw/physionet2016/training-c/REFERENCE.csv	0
c0017	1	C:/项目/hls_step1_project/data/raw/physionet2016/training-c/REFERENCE.csv	1
c0018	1	C:/项目/hls_step1_project/data/raw/physionet2016/training-c/REFERENCE.csv	1
c0019	1	C:/项目/hls_step1_project/data/raw/physionet2016/training-c/REFERENCE.csv	1
c0020	1	C:/项目/hls_step1_project/data/raw/physionet2016/training-c/REFERENCE.csv	1
c0021	1	C:/项目/hls_step1_project/data/raw/physionet2016/training-c/REFERENCE.csv	1
c0022	-1	C:/项目/hls_step1_project/data/raw/physionet2016/training-c/REFERENCE.csv	0
c0023	1	C:/项目/hls_step1_project/data/raw/physionet2016/training-c/REFERENCE.csv	1
c0024	1	C:/项目/hls_step1_project/data/raw/physionet2016/training-c/REFERENCE.csv	1
c0025	1	C:/项目/hls_step1_project/data/raw/physionet2016/training-c/REFERENCE.csv	1
c0026	1	C:/项目/hls_step1_project/data/raw/physionet2016/training-c/REFERENCE.csv	1
c0027	1	C:/项目/hls_step1_project/data/raw/physionet2016/training-c/REFERENCE.csv	1
c0028	1	C:/项目/hls_step1_project/data/raw/physionet2016/training-c/REFERENCE.csv	1
c0029	1	C:/项目/hls_step1_project/data/raw/physionet2016/training-c/REFERENCE.csv	1
c0030	-1	C:/项目/hls_step1_project/data/raw/physionet2016/training-c/REFERENCE.csv	0
c0031	1	C:/项目/hls_step1_project/data/raw/physionet2016/training-c/REFERENCE.csv	1
d0001	-1	C:/项目/hls_step1_project/data/raw/physionet2016/training-d/REFERENCE.csv	0
d0002	1	C:/项目/hls_step1_project/data/raw/physionet2016/training-d/REFERENCE.csv	1
d0003	1	C:/项目/hls_step1_project/data/raw/physionet2016/training-d/REFERENCE.csv	1
d0004	1	C:/项目/hls_step1_project/data/raw/physionet2016/training-d/REFERENCE.csv	1
d0005	-1	C:/项目/hls_step1_project/data/raw/physionet2016/training-d/REFERENCE.csv	0
d0006	-1	C:/项目/hls_step1_project/data/raw/physionet2016/training-d/REFERENCE.csv	0
d0007	-1	C:/项目/hls_step1_project/data/raw/physionet2016/training-d/REFERENCE.csv	0
d0008	1	C:/项目/hls_step1_project/data/raw/physionet2016/training-d/REFERENCE.csv	1
d0009	1	C:/项目/hls_step1_project/data/raw/physionet2016/training-d/REFERENCE.csv	1
d0010	1	C:/项目/hls_step1_project/data/raw/physionet2016/training-d/REFERENCE.csv	1
d0011	1	C:/项目/hls_step1_project/data/raw/physionet2016/training-d/REFERENCE.csv	1
d0012	1	C:/项目/hls_step1_project/data/raw/physionet2016/training-d/REFERENCE.csv	1
d0013	-1	C:/项目/hls_step1_project/data/raw/physionet2016/training-d/REFERENCE.csv	0
d0014	1	C:/项目/hls_step1_project/data/raw/physionet2016/training-d/REFERENCE.csv	1
d0015	-1	C:/项目/hls_step1_project/data/raw/physionet2016/training-d/REFERENCE.csv	0
d0016	-1	C:/项目/hls_step1_project/data/raw/physionet2016/training-d/REFERENCE.csv	0
d0017	1	C:/项目/hls_step1_project/data/raw/physionet2016/training-d/REFERENCE.csv	1
d0018	1	C:/项目/hls_step1_project/data/raw/physionet2016/training-d/REFERENCE.csv	1
d0019	1	C:/项目/hls_step1_project/data/raw/physionet2016/training-d/REFERENCE.csv	1
d0020	-1	C:/项目/hls_step1_project/data/raw/physionet2016/training-d/REFERENCE.csv	0
d0021	1	C:/项目/hls_step1_project/data/raw/physionet2016/training-d/REFERENCE.csv	1
d0022	1	C:/项目/hls_step1_project/data/raw/physionet2016/training-d/REFERENCE.csv	1
d0023	-1	C:/项目/hls_step1_project/data/raw/physionet2016/training-d/REFERENCE.csv	0
d0024	-1	C:/项目/hls_step1_project/data/raw/physionet2016/training-d/REFERENCE.csv	0
d0025	-1	C:/项目/hls_step1_project/data/raw/physionet2016/training-d/REFERENCE.csv	0
d0026	1	C:/项目/hls_step1_project/data/raw/physionet2016/training-d/REFERENCE.csv	1
d0027	-1	C:/项目/hls_step1_project/data/raw/physionet2016/training-d/REFERENCE.csv	0
d0028	1	C:/项目/hls_step1_project/data/raw/physionet2016/training-d/REFERENCE.csv	1
d0029	1	C:/项目/hls_step1_project/data/raw/physionet2016/training-d/REFERENCE.csv	1
d0030	-1	C:/项目/hls_step1_project/data/raw/physionet2016/training-d/REFERENCE.csv	0
d0031	-1	C:/项目/hls_step1_project/data/raw/physionet2016/training-d/REFERENCE.csv	0
d0032	1	C:/项目/hls_step1_project/data/raw/physionet2016/training-d/REFERENCE.csv	1
d0033	1	C:/项目/hls_step1_project/data/raw/physionet2016/training-d/REFERENCE.csv	1
d0034	1	C:/项目/hls_step1_project/data/raw/physionet2016/training-d/REFERENCE.csv	1
d0035	1	C:/项目/hls_step1_project/data/raw/physionet2016/training-d/REFERENCE.csv	1
d0036	-1	C:/项目/hls_step1_project/data/raw/physionet2016/training-d/REFERENCE.csv	0
d0037	-1	C:/项目/hls_step1_project/data/raw/physionet2016/training-d/REFERENCE.csv	0
d0038	1	C:/项目/hls_step1_project/data/raw/physionet2016/training-d/REFERENCE.csv	1
d0039	1	C:/项目/hls_step1_project/data/raw/physionet2016/training-d/REFERENCE.csv	1
d0040	1	C:/项目/hls_step1_project/data/raw/physionet2016/training-d/REFERENCE.csv	1
d0041	-1	C:/项目/hls_step1_project/data/raw/physionet2016/training-d/REFERENCE.csv	0
d0042	1	C:/项目/hls_step1_project/data/raw/physionet2016/training-d/REFERENCE.csv	1
d0043	-1	C:/项目/hls_step1_project/data/raw/physionet2016/training-d/REFERENCE.csv	0
d0044	-1	C:/项目/hls_step1_project/data/raw/physionet2016/training-d/REFERENCE.csv	0
d0045	-1	C:/项目/hls_step1_project/data/raw/physionet2016/training-d/REFERENCE.csv	0
d0046	1	C:/项目/hls_step1_project/data/raw/physionet2016/training-d/REFERENCE.csv	1
d0047	-1	C:/项目/hls_step1_project/data/raw/physionet2016/training-d/REFERENCE.csv	0
d0048	-1	C:/项目/hls_step1_project/data/raw/physionet2016/training-d/REFERENCE.csv	0
d0049	-1	C:/项目/hls_step1_project/data/raw/physionet2016/training-d/REFERENCE.csv	0
d0050	-1	C:/项目/hls_step1_project/data/raw/physionet2016/training-d/REFERENCE.csv	0
d0051	1	C:/项目/hls_step1_project/data/raw/physionet2016/training-d/REFERENCE.csv	1
d0052	1	C:/项目/hls_step1_project/data/raw/physionet2016/training-d/REFERENCE.csv	1
d0053	-1	C:/项目/hls_step1_project/data/raw/physionet2016/training-d/REFERENCE.csv	0
d0054	-1	C:/项目/hls_step1_project/data/raw/physionet2016/training-d/REFERENCE.csv	0
d0055	-1	C:/项目/hls_step1_project/data/raw/physionet2016/training-d/REFERENCE.csv	0
e00001	-1	C:/项目/hls_step1_project/data/raw/physionet2016/training-e/REFERENCE.csv	0
e00002	-1	C:/项目/hls_step1_project/data/raw/physionet2016/training-e/REFERENCE.csv	0
e00003	-1	C:/项目/hls_step1_project/data/raw/physionet2016/training-e/REFERENCE.csv	0
e00004	-1	C:/项目/hls_step1_project/data/raw/physionet2016/training-e/REFERENCE.csv	0
e00005	-1	C:/项目/hls_step1_project/data/raw/physionet2016/training-e/REFERENCE.csv	0
e00006	-1	C:/项目/hls_step1_project/data/raw/physionet2016/training-e/REFERENCE.csv	0
e00007	-1	C:/项目/hls_step1_project/data/raw/physionet2016/training-e/REFERENCE.csv	0
e00008	-1	C:/项目/hls_step1_project/data/raw/physionet2016/training-e/REFERENCE.csv	0
e00009	-1	C:/项目/hls_step1_project/data/raw/physionet2016/training-e/REFERENCE.csv	0
e00010	-1	C:/项目/hls_step1_project/data/raw/physionet2016/training-e/REFERENCE.csv	0
e00011	-1	C:/项目/hls_step1_project/data/raw/physionet2016/training-e/REFERENCE.csv	0
e00012	-1	C:/项目/hls_step1_project/data/raw/physionet2016/training-e/REFERENCE.csv	0
e00013	-1	C:/项目/hls_step1_project/data/raw/physionet2016/training-e/REFERENCE.csv	0
e00014	-1	C:/项目/hls_step1_project/data/raw/physionet2016/training-e/REFERENCE.csv	0
e00015	-1	C:/项目/hls_step1_project/data/raw/physionet2016/training-e/REFERENCE.csv	0
e00016	-1	C:/项目/hls_step1_project/data/raw/physionet2016/training-e/REFERENCE.csv	0
e00017	-1	C:/项目/hls_step1_project/data/raw/physionet2016/training-e/REFERENCE.csv	0
e00018	-1	C:/项目/hls_step1_project/data/raw/physionet2016/training-e/REFERENCE.csv	0
e00019	-1	C:/项目/hls_step1_project/data/raw/physionet2016/training-e/REFERENCE.csv	0
e00020	1	C:/项目/hls_step1_project/data/raw/physionet2016/training-e/REFERENCE.csv	1
e00021	-1	C:/项目/hls_step1_project/data/raw/physionet2016/training-e/REFERENCE.csv	0
e00022	-1	C:/项目/hls_step1_project/data/raw/physionet2016/training-e/REFERENCE.csv	0
e00023	-1	C:/项目/hls_step1_project/data/raw/physionet2016/training-e/REFERENCE.csv	0
e00024	-1	C:/项目/hls_step1_project/data/raw/physionet2016/training-e/REFERENCE.csv	0
e00025	-1	C:/项目/hls_step1_project/data/raw/physionet2016/training-e/REFERENCE.csv	0
e00026	-1	C:/项目/hls_step1_project/data/raw/physionet2016/training-e/REFERENCE.csv	0
e00027	-1	C:/项目/hls_step1_project/data/raw/physionet2016/training-e/REFERENCE.csv	0
e00028	-1	C:/项目/hls_step1_project/data/raw/physionet2016/training-e/REFERENCE.csv	0
e00029	-1	C:/项目/hls_step1_project/data/raw/physionet2016/training-e/REFERENCE.csv	0
e00030	-1	C:/项目/hls_step1_project/data/raw/physionet2016/training-e/REFERENCE.csv	0
e00031	-1	C:/项目/hls_step1_project/data/raw/physionet2016/training-e/REFERENCE.csv	0
e00032	-1	C:/项目/hls_step1_project/data/raw/physionet2016/training-e/REFERENCE.csv	0
e00033	-1	C:/项目/hls_step1_project/data/raw/physionet2016/training-e/REFERENCE.csv	0
e00034	-1	C:/项目/hls_step1_project/data/raw/physionet2016/training-e/REFERENCE.csv	0
e00035	-1	C:/项目/hls_step1_project/data/raw/physionet2016/training-e/REFERENCE.csv	0
e00036	-1	C:/项目/hls_step1_project/data/raw/physionet2016/training-e/REFERENCE.csv	0
e00037	-1	C:/项目/hls_step1_project/data/raw/physionet2016/training-e/REFERENCE.csv	0
e00038	-1	C:/项目/hls_step1_project/data/raw/physionet2016/training-e/REFERENCE.csv	0
e00039	-1	C:/项目/hls_step1_project/data/raw/physionet2016/training-e/REFERENCE.csv	0
e00040	-1	C:/项目/hls_step1_project/data/raw/physionet2016/training-e/REFERENCE.csv	0
e00041	-1	C:/项目/hls_step1_project/data/raw/physionet2016/training-e/REFERENCE.csv	0
e00042	-1	C:/项目/hls_step1_project/data/raw/physionet2016/training-e/REFERENCE.csv	0
e00043	-1	C:/项目/hls_step1_project/data/raw/physionet2016/training-e/REFERENCE.csv	0
e00044	-1	C:/项目/hls_step1_project/data/raw/physionet2016/training-e/REFERENCE.csv	0
e00045	-1	C:/项目/hls_step1_project/data/raw/physionet2016/training-e/REFERENCE.csv	0
e00046	-1	C:/项目/hls_step1_project/data/raw/physionet2016/training-e/REFERENCE.csv	0
e00047	-1	C:/项目/hls_step1_project/data/raw/physionet2016/training-e/REFERENCE.csv	0
e00048	1	C:/项目/hls_step1_project/data/raw/physionet2016/training-e/REFERENCE.csv	1
e00049	-1	C:/项目/hls_step1_project/data/raw/physionet2016/training-e/REFERENCE.csv	0
e00050	-1	C:/项目/hls_step1_project/data/raw/physionet2016/training-e/REFERENCE.csv	0
e00051	-1	C:/项目/hls_step1_project/data/raw/physionet2016/training-e/REFERENCE.csv	0
e00052	-1	C:/项目/hls_step1_project/data/raw/physionet2016/training-e/REFERENCE.csv	0
e00053	-1	C:/项目/hls_step1_project/data/raw/physionet2016/training-e/REFERENCE.csv	0
e00054	-1	C:/项目/hls_step1_project/data/raw/physionet2016/training-e/REFERENCE.csv	0
e00055	-1	C:/项目/hls_step1_project/data/raw/physionet2016/training-e/REFERENCE.csv	0
e00056	-1	C:/项目/hls_step1_project/data/raw/physionet2016/training-e/REFERENCE.csv	0
e00057	-1	C:/项目/hls_step1_project/data/raw/physionet2016/training-e/REFERENCE.csv	0
e00058	-1	C:/项目/hls_step1_project/data/raw/physionet2016/training-e/REFERENCE.csv	0
e00059	1	C:/项目/hls_step1_project/data/raw/physionet2016/training-e/REFERENCE.csv	1
e00060	-1	C:/项目/hls_step1_project/data/raw/physionet2016/training-e/REFERENCE.csv	0
e00061	-1	C:/项目/hls_step1_project/data/raw/physionet2016/training-e/REFERENCE.csv	0
e00062	-1	C:/项目/hls_step1_project/data/raw/physionet2016/training-e/REFERENCE.csv	0
e00063	-1	C:/项目/hls_step1_project/data/raw/physionet2016/training-e/REFERENCE.csv	0
e00064	-1	C:/项目/hls_step1_project/data/raw/physionet2016/training-e/REFERENCE.csv	0
e00065	-1	C:/项目/hls_step1_project/data/raw/physionet2016/training-e/REFERENCE.csv	0
e00066	-1	C:/项目/hls_step1_project/data/raw/physionet2016/training-e/REFERENCE.csv	0
e00067	-1	C:/项目/hls_step1_project/data/raw/physionet2016/training-e/REFERENCE.csv	0
e00068	-1	C:/项目/hls_step1_project/data/raw/physionet2016/training-e/REFERENCE.csv	0
e00069	-1	C:/项目/hls_step1_project/data/raw/physionet2016/training-e/REFERENCE.csv	0
e00070	-1	C:/项目/hls_step1_project/data/raw/physionet2016/training-e/REFERENCE.csv	0
e00071	1	C:/项目/hls_step1_project/data/raw/physionet2016/training-e/REFERENCE.csv	1
e00072	-1	C:/项目/hls_step1_project/data/raw/physionet2016/training-e/REFERENCE.csv	0
e00073	-1	C:/项目/hls_step1_project/data/raw/physionet2016/training-e/REFERENCE.csv	0
e00074	-1	C:/项目/hls_step1_project/data/raw/physionet2016/training-e/REFERENCE.csv	0
e00075	-1	C:/项目/hls_step1_project/data/raw/physionet2016/training-e/REFERENCE.csv	0
e00076	-1	C:/项目/hls_step1_project/data/raw/physionet2016/training-e/REFERENCE.csv	0
e00077	-1	C:/项目/hls_step1_project/data/raw/physionet2016/training-e/REFERENCE.csv	0
e00078	-1	C:/项目/hls_step1_project/data/raw/physionet2016/training-e/REFERENCE.csv	0
e00079	-1	C:/项目/hls_step1_project/data/raw/physionet2016/training-e/REFERENCE.csv	0
e00080	-1	C:/项目/hls_step1_project/data/raw/physionet2016/training-e/REFERENCE.csv	0
e00081	-1	C:/项目/hls_step1_project/data/raw/physionet2016/training-e/REFERENCE.csv	0
e00082	-1	C:/项目/hls_step1_project/data/raw/physionet2016/training-e/REFERENCE.csv	0
e00083	-1	C:/项目/hls_step1_project/data/raw/physionet2016/training-e/REFERENCE.csv	0
e00084	-1	C:/项目/hls_step1_project/data/raw/physionet2016/training-e/REFERENCE.csv	0
e00085	-1	C:/项目/hls_step1_project/data/raw/physionet2016/training-e/REFERENCE.csv	0
e00086	-1	C:/项目/hls_step1_project/data/raw/physionet2016/training-e/REFERENCE.csv	0
e00087	1	C:/项目/hls_step1_project/data/raw/physionet2016/training-e/REFERENCE.csv	1
e00088	-1	C:/项目/hls_step1_project/data/raw/physionet2016/training-e/REFERENCE.csv	0
e00089	-1	C:/项目/hls_step1_project/data/raw/physionet2016/training-e/REFERENCE.csv	0
e00090	-1	C:/项目/hls_step1_project/data/raw/physionet2016/training-e/REFERENCE.csv	0
e00091	-1	C:/项目/hls_step1_project/data/raw/physionet2016/training-e/REFERENCE.csv	0
e00092	-1	C:/项目/hls_step1_project/data/raw/physionet2016/training-e/REFERENCE.csv	0
e00093	-1	C:/项目/hls_step1_project/data/raw/physionet2016/training-e/REFERENCE.csv	0
e00094	-1	C:/项目/hls_step1_project/data/raw/physionet2016/training-e/REFERENCE.csv	0
e00095	-1	C:/项目/hls_step1_project/data/raw/physionet2016/training-e/REFERENCE.csv	0
e00096	-1	C:/项目/hls_step1_project/data/raw/physionet2016/training-e/REFERENCE.csv	0
e00097	1	C:/项目/hls_step1_project/data/raw/physionet2016/training-e/REFERENCE.csv	1
e00098	-1	C:/项目/hls_step1_project/data/raw/physionet2016/training-e/REFERENCE.csv	0
e00099	-1	C:/项目/hls_step1_project/data/raw/physionet2016/training-e/REFERENCE.csv	0
e00100	-1	C:/项目/hls_step1_project/data/raw/physionet2016/training-e/REFERENCE.csv	0
e00101	-1	C:/项目/hls_step1_project/data/raw/physionet2016/training-e/REFERENCE.csv	0
e00102	-1	C:/项目/hls_step1_project/data/raw/physionet2016/training-e/REFERENCE.csv	0
e00103	-1	C:/项目/hls_step1_project/data/raw/physionet2016/training-e/REFERENCE.csv	0
e00104	-1	C:/项目/hls_step1_project/data/raw/physionet2016/training-e/REFERENCE.csv	0
e00105	-1	C:/项目/hls_step1_project/data/raw/physionet2016/training-e/REFERENCE.csv	0
e00106	-1	C:/项目/hls_step1_project/data/raw/physionet2016/training-e/REFERENCE.csv	0
e00107	-1	C:/项目/hls_step1_project/data/raw/physionet2016/training-e/REFERENCE.csv	0
e00108	-1	C:/项目/hls_step1_project/data/raw/physionet2016/training-e/REFERENCE.csv	0
e00109	-1	C:/项目/hls_step1_project/data/raw/physionet2016/training-e/REFERENCE.csv	0
e00110	-1	C:/项目/hls_step1_project/data/raw/physionet2016/training-e/REFERENCE.csv	0
e00111	-1	C:/项目/hls_step1_project/data/raw/physionet2016/training-e/REFERENCE.csv	0
e00112	-1	C:/项目/hls_step1_project/data/raw/physionet2016/training-e/REFERENCE.csv	0
e00113	-1	C:/项目/hls_step1_project/data/raw/physionet2016/training-e/REFERENCE.csv	0
e00114	1	C:/项目/hls_step1_project/data/raw/physionet2016/training-e/REFERENCE.csv	1
e00115	-1	C:/项目/hls_step1_project/data/raw/physionet2016/training-e/REFERENCE.csv	0
e00116	-1	C:/项目/hls_step1_project/data/raw/physionet2016/training-e/REFERENCE.csv	0
e00117	-1	C:/项目/hls_step1_project/data/raw/physionet2016/training-e/REFERENCE.csv	0
e00118	-1	C:/项目/hls_step1_project/data/raw/physionet2016/training-e/REFERENCE.csv	0
e00119	-1	C:/项目/hls_step1_project/data/raw/physionet2016/training-e/REFERENCE.csv	0
e00120	1	C:/项目/hls_step1_project/data/raw/physionet2016/training-e/REFERENCE.csv	1
e00121	-1	C:/项目/hls_step1_project/data/raw/physionet2016/training-e/REFERENCE.csv	0
e00122	-1	C:/项目/hls_step1_project/data/raw/physionet2016/training-e/REFERENCE.csv	0
e00123	-1	C:/项目/hls_step1_project/data/raw/physionet2016/training-e/REFERENCE.csv	0
e00124	-1	C:/项目/hls_step1_project/data/raw/physionet2016/training-e/REFERENCE.csv	0
e00125	-1	C:/项目/hls_step1_project/data/raw/physionet2016/training-e/REFERENCE.csv	0
e00126	-1	C:/项目/hls_step1_project/data/raw/physionet2016/training-e/REFERENCE.csv	0
e00127	-1	C:/项目/hls_step1_project/data/raw/physionet2016/training-e/REFERENCE.csv	0
e00128	-1	C:/项目/hls_step1_project/data/raw/physionet2016/training-e/REFERENCE.csv	0
e00129	-1	C:/项目/hls_step1_project/data/raw/physionet2016/training-e/REFERENCE.csv	0
e00130	-1	C:/项目/hls_step1_project/data/raw/physionet2016/training-e/REFERENCE.csv	0
e00131	-1	C:/项目/hls_step1_project/data/raw/physionet2016/training-e/REFERENCE.csv	0
e00132	-1	C:/项目/hls_step1_project/data/raw/physionet2016/training-e/REFERENCE.csv	0
e00133	-1	C:/项目/hls_step1_project/data/raw/physionet2016/training-e/REFERENCE.csv	0
e00134	-1	C:/项目/hls_step1_project/data/raw/physionet2016/training-e/REFERENCE.csv	0
e00135	1	C:/项目/hls_step1_project/data/raw/physionet2016/training-e/REFERENCE.csv	1
e00136	-1	C:/项目/hls_step1_project/data/raw/physionet2016/training-e/REFERENCE.csv	0
e00137	-1	C:/项目/hls_step1_project/data/raw/physionet2016/training-e/REFERENCE.csv	0
e00138	-1	C:/项目/hls_step1_project/data/raw/physionet2016/training-e/REFERENCE.csv	0
e00139	-1	C:/项目/hls_step1_project/data/raw/physionet2016/training-e/REFERENCE.csv	0
e00140	1	C:/项目/hls_step1_project/data/raw/physionet2016/training-e/REFERENCE.csv	1
e00141	-1	C:/项目/hls_step1_project/data/raw/physionet2016/training-e/REFERENCE.csv	0
e00142	1	C:/项目/hls_step1_project/data/raw/physionet2016/training-e/REFERENCE.csv	1
e00143	-1	C:/项目/hls_step1_project/data/raw/physionet2016/training-e/REFERENCE.csv	0
e00144	-1	C:/项目/hls_step1_project/data/raw/physionet2016/training-e/REFERENCE.csv	0
e00145	-1	C:/项目/hls_step1_project/data/raw/physionet2016/training-e/REFERENCE.csv	0
e00146	-1	C:/项目/hls_step1_project/data/raw/physionet2016/training-e/REFERENCE.csv	0
e00147	-1	C:/项目/hls_step1_project/data/raw/physionet2016/training-e/REFERENCE.csv	0
e00148	-1	C:/项目/hls_step1_project/data/raw/physionet2016/training-e/REFERENCE.csv	0
e00149	-1	C:/项目/hls_step1_project/data/raw/physionet2016/training-e/REFERENCE.csv	0
e00150	-1	C:/项目/hls_step1_project/data/raw/physionet2016/training-e/REFERENCE.csv	0
e00151	-1	C:/项目/hls_step1_project/data/raw/physionet2016/training-e/REFERENCE.csv	0
e00152	1	C:/项目/hls_step1_project/data/raw/physionet2016/training-e/REFERENCE.csv	1
e00153	-1	C:/项目/hls_step1_project/data/raw/physionet2016/training-e/REFERENCE.csv	0
e00154	-1	C:/项目/hls_step1_project/data/raw/physionet2016/training-e/REFERENCE.csv	0
e00155	-1	C:/项目/hls_step1_project/data/raw/physionet2016/training-e/REFERENCE.csv	0
e00156	-1	C:/项目/hls_step1_project/data/raw/physionet2016/training-e/REFERENCE.csv	0
e00157	-1	C:/项目/hls_step1_project/data/raw/physionet2016/training-e/REFERENCE.csv	0
e00158	-1	C:/项目/hls_step1_project/data/raw/physionet2016/training-e/REFERENCE.csv	0
e00159	-1	C:/项目/hls_step1_project/data/raw/physionet2016/training-e/REFERENCE.csv	0
e00160	-1	C:/项目/hls_step1_project/data/raw/physionet2016/training-e/REFERENCE.csv	0
e00161	-1	C:/项目/hls_step1_project/data/raw/physionet2016/training-e/REFERENCE.csv	0
e00162	-1	C:/项目/hls_step1_project/data/raw/physionet2016/training-e/REFERENCE.csv	0
e00163	-1	C:/项目/hls_step1_project/data/raw/physionet2016/training-e/REFERENCE.csv	0
e00164	-1	C:/项目/hls_step1_project/data/raw/physionet2016/training-e/REFERENCE.csv	0
e00165	-1	C:/项目/hls_step1_project/data/raw/physionet2016/training-e/REFERENCE.csv	0
e00166	-1	C:/项目/hls_step1_project/data/raw/physionet2016/training-e/REFERENCE.csv	0
e00167	-1	C:/项目/hls_step1_project/data/raw/physionet2016/training-e/REFERENCE.csv	0
e00168	-1	C:/项目/hls_step1_project/data/raw/physionet2016/training-e/REFERENCE.csv	0
e00169	-1	C:/项目/hls_step1_project/data/raw/physionet2016/training-e/REFERENCE.csv	0
e00170	-1	C:/项目/hls_step1_project/data/raw/physionet2016/training-e/REFERENCE.csv	0
e00171	-1	C:/项目/hls_step1_project/data/raw/physionet2016/training-e/REFERENCE.csv	0
e00172	-1	C:/项目/hls_step1_project/data/raw/physionet2016/training-e/REFERENCE.csv	0
e00173	-1	C:/项目/hls_step1_project/data/raw/physionet2016/training-e/REFERENCE.csv	0
e00174	-1	C:/项目/hls_step1_project/data/raw/physionet2016/training-e/REFERENCE.csv	0
e00175	-1	C:/项目/hls_step1_project/data/raw/physionet2016/training-e/REFERENCE.csv	0
e00176	1	C:/项目/hls_step1_project/data/raw/physionet2016/training-e/REFERENCE.csv	1
e00177	-1	C:/项目/hls_step1_project/data/raw/physionet2016/training-e/REFERENCE.csv	0
e00178	-1	C:/项目/hls_step1_project/data/raw/physionet2016/training-e/REFERENCE.csv	0
e00179	-1	C:/项目/hls_step1_project/data/raw/physionet2016/training-e/REFERENCE.csv	0
e00180	-1	C:/项目/hls_step1_project/data/raw/physionet2016/training-e/REFERENCE.csv	0
e00181	-1	C:/项目/hls_step1_project/data/raw/physionet2016/training-e/REFERENCE.csv	0
e00182	-1	C:/项目/hls_step1_project/data/raw/physionet2016/training-e/REFERENCE.csv	0
e00183	-1	C:/项目/hls_step1_project/data/raw/physionet2016/training-e/REFERENCE.csv	0
e00184	-1	C:/项目/hls_step1_project/data/raw/physionet2016/training-e/REFERENCE.csv	0
e00185	-1	C:/项目/hls_step1_project/data/raw/physionet2016/training-e/REFERENCE.csv	0
e00186	-1	C:/项目/hls_step1_project/data/raw/physionet2016/training-e/REFERENCE.csv	0
e00187	-1	C:/项目/hls_step1_project/data/raw/physionet2016/training-e/REFERENCE.csv	0
e00188	-1	C:/项目/hls_step1_project/data/raw/physionet2016/training-e/REFERENCE.csv	0
e00189	-1	C:/项目/hls_step1_project/data/raw/physionet2016/training-e/REFERENCE.csv	0
e00190	-1	C:/项目/hls_step1_project/data/raw/physionet2016/training-e/REFERENCE.csv	0
e00191	1	C:/项目/hls_step1_project/data/raw/physionet2016/training-e/REFERENCE.csv	1
e00192	-1	C:/项目/hls_step1_project/data/raw/physionet2016/training-e/REFERENCE.csv	0
e00193	-1	C:/项目/hls_step1_project/data/raw/physionet2016/training-e/REFERENCE.csv	0
e00194	-1	C:/项目/hls_step1_project/data/raw/physionet2016/training-e/REFERENCE.csv	0
e00195	1	C:/项目/hls_step1_project/data/raw/physionet2016/training-e/REFERENCE.csv	1
e00196	-1	C:/项目/hls_step1_project/data/raw/physionet2016/training-e/REFERENCE.csv	0
e00197	-1	C:/项目/hls_step1_project/data/raw/physionet2016/training-e/REFERENCE.csv	0
e00198	-1	C:/项目/hls_step1_project/data/raw/physionet2016/training-e/REFERENCE.csv	0
e00199	-1	C:/项目/hls_step1_project/data/raw/physionet2016/training-e/REFERENCE.csv	0
e00200	-1	C:/项目/hls_step1_project/data/raw/physionet2016/training-e/REFERENCE.csv	0
e00201	-1	C:/项目/hls_step1_project/data/raw/physionet2016/training-e/REFERENCE.csv	0
e00202	-1	C:/项目/hls_step1_project/data/raw/physionet2016/training-e/REFERENCE.csv	0
e00203	-1	C:/项目/hls_step1_project/data/raw/physionet2016/training-e/REFERENCE.csv	0
e00204	-1	C:/项目/hls_step1_project/data/raw/physionet2016/training-e/REFERENCE.csv	0
e00205	-1	C:/项目/hls_step1_project/data/raw/physionet2016/training-e/REFERENCE.csv	0
e00206	-1	C:/项目/hls_step1_project/data/raw/physionet2016/training-e/REFERENCE.csv	0
e00207	-1	C:/项目/hls_step1_project/data/raw/physionet2016/training-e/REFERENCE.csv	0
e00208	-1	C:/项目/hls_step1_project/data/raw/physionet2016/training-e/REFERENCE.csv	0
e00209	-1	C:/项目/hls_step1_project/data/raw/physionet2016/training-e/REFERENCE.csv	0
e00210	-1	C:/项目/hls_step1_project/data/raw/physionet2016/training-e/REFERENCE.csv	0
e00211	-1	C:/项目/hls_step1_project/data/raw/physionet2016/training-e/REFERENCE.csv	0
e00212	-1	C:/项目/hls_step1_project/data/raw/physionet2016/training-e/REFERENCE.csv	0
e00213	-1	C:/项目/hls_step1_project/data/raw/physionet2016/training-e/REFERENCE.csv	0
e00214	-1	C:/项目/hls_step1_project/data/raw/physionet2016/training-e/REFERENCE.csv	0
e00215	-1	C:/项目/hls_step1_project/data/raw/physionet2016/training-e/REFERENCE.csv	0
e00216	1	C:/项目/hls_step1_project/data/raw/physionet2016/training-e/REFERENCE.csv	1
e00217	-1	C:/项目/hls_step1_project/data/raw/physionet2016/training-e/REFERENCE.csv	0
e00218	-1	C:/项目/hls_step1_project/data/raw/physionet2016/training-e/REFERENCE.csv	0
e00219	-1	C:/项目/hls_step1_project/data/raw/physionet2016/training-e/REFERENCE.csv	0
e00220	-1	C:/项目/hls_step1_project/data/raw/physionet2016/training-e/REFERENCE.csv	0
e00221	-1	C:/项目/hls_step1_project/data/raw/physionet2016/training-e/REFERENCE.csv	0
e00222	-1	C:/项目/hls_step1_project/data/raw/physionet2016/training-e/REFERENCE.csv	0
e00223	-1	C:/项目/hls_step1_project/data/raw/physionet2016/training-e/REFERENCE.csv	0
e00224	-1	C:/项目/hls_step1_project/data/raw/physionet2016/training-e/REFERENCE.csv	0
e00225	-1	C:/项目/hls_step1_project/data/raw/physionet2016/training-e/REFERENCE.csv	0
e00226	-1	C:/项目/hls_step1_project/data/raw/physionet2016/training-e/REFERENCE.csv	0
e00227	-1	C:/项目/hls_step1_project/data/raw/physionet2016/training-e/REFERENCE.csv	0
e00228	1	C:/项目/hls_step1_project/data/raw/physionet2016/training-e/REFERENCE.csv	1
e00229	-1	C:/项目/hls_step1_project/data/raw/physionet2016/training-e/REFERENCE.csv	0
e00230	-1	C:/项目/hls_step1_project/data/raw/physionet2016/training-e/REFERENCE.csv	0
e00231	-1	C:/项目/hls_step1_project/data/raw/physionet2016/training-e/REFERENCE.csv	0
e00232	-1	C:/项目/hls_step1_project/data/raw/physionet2016/training-e/REFERENCE.csv	0
e00233	-1	C:/项目/hls_step1_project/data/raw/physionet2016/training-e/REFERENCE.csv	0
e00234	-1	C:/项目/hls_step1_project/data/raw/physionet2016/training-e/REFERENCE.csv	0
e00235	-1	C:/项目/hls_step1_project/data/raw/physionet2016/training-e/REFERENCE.csv	0
e00236	-1	C:/项目/hls_step1_project/data/raw/physionet2016/training-e/REFERENCE.csv	0
e00237	-1	C:/项目/hls_step1_project/data/raw/physionet2016/training-e/REFERENCE.csv	0
e00238	-1	C:/项目/hls_step1_project/data/raw/physionet2016/training-e/REFERENCE.csv	0
e00239	-1	C:/项目/hls_step1_project/data/raw/physionet2016/training-e/REFERENCE.csv	0
e00240	-1	C:/项目/hls_step1_project/data/raw/physionet2016/training-e/REFERENCE.csv	0
e00241	-1	C:/项目/hls_step1_project/data/raw/physionet2016/training-e/REFERENCE.csv	0
e00242	-1	C:/项目/hls_step1_project/data/raw/physionet2016/training-e/REFERENCE.csv	0
e00243	-1	C:/项目/hls_step1_project/data/raw/physionet2016/training-e/REFERENCE.csv	0
e00244	-1	C:/项目/hls_step1_project/data/raw/physionet2016/training-e/REFERENCE.csv	0
e00245	-1	C:/项目/hls_step1_project/data/raw/physionet2016/training-e/REFERENCE.csv	0
e00246	-1	C:/项目/hls_step1_project/data/raw/physionet2016/training-e/REFERENCE.csv	0
e00247	-1	C:/项目/hls_step1_project/data/raw/physionet2016/training-e/REFERENCE.csv	0
e00248	-1	C:/项目/hls_step1_project/data/raw/physionet2016/training-e/REFERENCE.csv	0
e00249	-1	C:/项目/hls_step1_project/data/raw/physionet2016/training-e/REFERENCE.csv	0
e00250	-1	C:/项目/hls_step1_project/data/raw/physionet2016/training-e/REFERENCE.csv	0
e00251	-1	C:/项目/hls_step1_project/data/raw/physionet2016/training-e/REFERENCE.csv	0
e00252	-1	C:/项目/hls_step1_project/data/raw/physionet2016/training-e/REFERENCE.csv	0
e00253	-1	C:/项目/hls_step1_project/data/raw/physionet2016/training-e/REFERENCE.csv	0
e00254	-1	C:/项目/hls_step1_project/data/raw/physionet2016/training-e/REFERENCE.csv	0
e00255	-1	C:/项目/hls_step1_project/data/raw/physionet2016/training-e/REFERENCE.csv	0
e00256	-1	C:/项目/hls_step1_project/data/raw/physionet2016/training-e/REFERENCE.csv	0
e00257	-1	C:/项目/hls_step1_project/data/raw/physionet2016/training-e/REFERENCE.csv	0
e00258	-1	C:/项目/hls_step1_project/data/raw/physionet2016/training-e/REFERENCE.csv	0
e00259	-1	C:/项目/hls_step1_project/data/raw/physionet2016/training-e/REFERENCE.csv	0
e00260	-1	C:/项目/hls_step1_project/data/raw/physionet2016/training-e/REFERENCE.csv	0
e00261	-1	C:/项目/hls_step1_project/data/raw/physionet2016/training-e/REFERENCE.csv	0
e00262	-1	C:/项目/hls_step1_project/data/raw/physionet2016/training-e/REFERENCE.csv	0
e00263	-1	C:/项目/hls_step1_project/data/raw/physionet2016/training-e/REFERENCE.csv	0
e00264	-1	C:/项目/hls_step1_project/data/raw/physionet2016/training-e/REFERENCE.csv	0
e00265	-1	C:/项目/hls_step1_project/data/raw/physionet2016/training-e/REFERENCE.csv	0
e00266	1	C:/项目/hls_step1_project/data/raw/physionet2016/training-e/REFERENCE.csv	1
e00267	-1	C:/项目/hls_step1_project/data/raw/physionet2016/training-e/REFERENCE.csv	0
e00268	-1	C:/项目/hls_step1_project/data/raw/physionet2016/training-e/REFERENCE.csv	0
e00269	-1	C:/项目/hls_step1_project/data/raw/physionet2016/training-e/REFERENCE.csv	0
e00270	-1	C:/项目/hls_step1_project/data/raw/physionet2016/training-e/REFERENCE.csv	0
e00271	-1	C:/项目/hls_step1_project/data/raw/physionet2016/training-e/REFERENCE.csv	0
e00272	-1	C:/项目/hls_step1_project/data/raw/physionet2016/training-e/REFERENCE.csv	0
e00273	-1	C:/项目/hls_step1_project/data/raw/physionet2016/training-e/REFERENCE.csv	0
e00274	-1	C:/项目/hls_step1_project/data/raw/physionet2016/training-e/REFERENCE.csv	0
e00275	1	C:/项目/hls_step1_project/data/raw/physionet2016/training-e/REFERENCE.csv	1
e00276	-1	C:/项目/hls_step1_project/data/raw/physionet2016/training-e/REFERENCE.csv	0
e00277	-1	C:/项目/hls_step1_project/data/raw/physionet2016/training-e/REFERENCE.csv	0
e00278	-1	C:/项目/hls_step1_project/data/raw/physionet2016/training-e/REFERENCE.csv	0
e00279	-1	C:/项目/hls_step1_project/data/raw/physionet2016/training-e/REFERENCE.csv	0
e00280	-1	C:/项目/hls_step1_project/data/raw/physionet2016/training-e/REFERENCE.csv	0
e00281	-1	C:/项目/hls_step1_project/data/raw/physionet2016/training-e/REFERENCE.csv	0
e00282	-1	C:/项目/hls_step1_project/data/raw/physionet2016/training-e/REFERENCE.csv	0
e00283	-1	C:/项目/hls_step1_project/data/raw/physionet2016/training-e/REFERENCE.csv	0
e00284	-1	C:/项目/hls_step1_project/data/raw/physionet2016/training-e/REFERENCE.csv	0
e00285	-1	C:/项目/hls_step1_project/data/raw/physionet2016/training-e/REFERENCE.csv	0
e00286	-1	C:/项目/hls_step1_project/data/raw/physionet2016/training-e/REFERENCE.csv	0
e00287	-1	C:/项目/hls_step1_project/data/raw/physionet2016/training-e/REFERENCE.csv	0
e00288	-1	C:/项目/hls_step1_project/data/raw/physionet2016/training-e/REFERENCE.csv	0
e00289	-1	C:/项目/hls_step1_project/data/raw/physionet2016/training-e/REFERENCE.csv	0
e00290	-1	C:/项目/hls_step1_project/data/raw/physionet2016/training-e/REFERENCE.csv	0
e00291	-1	C:/项目/hls_step1_project/data/raw/physionet2016/training-e/REFERENCE.csv	0
e00292	-1	C:/项目/hls_step1_project/data/raw/physionet2016/training-e/REFERENCE.csv	0
e00293	-1	C:/项目/hls_step1_project/data/raw/physionet2016/training-e/REFERENCE.csv	0
e00294	-1	C:/项目/hls_step1_project/data/raw/physionet2016/training-e/REFERENCE.csv	0
e00295	1	C:/项目/hls_step1_project/data/raw/physionet2016/training-e/REFERENCE.csv	1
e00296	-1	C:/项目/hls_step1_project/data/raw/physionet2016/training-e/REFERENCE.csv	0
e00297	-1	C:/项目/hls_step1_project/data/raw/physionet2016/training-e/REFERENCE.csv	0
e00298	-1	C:/项目/hls_step1_project/data/raw/physionet2016/training-e/REFERENCE.csv	0
e00299	-1	C:/项目/hls_step1_project/data/raw/physionet2016/training-e/REFERENCE.csv	0
e00300	-1	C:/项目/hls_step1_project/data/raw/physionet2016/training-e/REFERENCE.csv	0
e00301	-1	C:/项目/hls_step1_project/data/raw/physionet2016/training-e/REFERENCE.csv	0
e00302	-1	C:/项目/hls_step1_project/data/raw/physionet2016/training-e/REFERENCE.csv	0
e00303	-1	C:/项目/hls_step1_project/data/raw/physionet2016/training-e/REFERENCE.csv	0
e00304	1	C:/项目/hls_step1_project/data/raw/physionet2016/training-e/REFERENCE.csv	1
e00305	1	C:/项目/hls_step1_project/data/raw/physionet2016/training-e/REFERENCE.csv	1
e00306	-1	C:/项目/hls_step1_project/data/raw/physionet2016/training-e/REFERENCE.csv	0
e00307	-1	C:/项目/hls_step1_project/data/raw/physionet2016/training-e/REFERENCE.csv	0
e00308	-1	C:/项目/hls_step1_project/data/raw/physionet2016/training-e/REFERENCE.csv	0
e00309	-1	C:/项目/hls_step1_project/data/raw/physionet2016/training-e/REFERENCE.csv	0
e00310	-1	C:/项目/hls_step1_project/data/raw/physionet2016/training-e/REFERENCE.csv	0
e00311	-1	C:/项目/hls_step1_project/data/raw/physionet2016/training-e/REFERENCE.csv	0
e00312	-1	C:/项目/hls_step1_project/data/raw/physionet2016/training-e/REFERENCE.csv	0
e00313	-1	C:/项目/hls_step1_project/data/raw/physionet2016/training-e/REFERENCE.csv	0
e00314	-1	C:/项目/hls_step1_project/data/raw/physionet2016/training-e/REFERENCE.csv	0
e00315	-1	C:/项目/hls_step1_project/data/raw/physionet2016/training-e/REFERENCE.csv	0
e00316	-1	C:/项目/hls_step1_project/data/raw/physionet2016/training-e/REFERENCE.csv	0
e00317	-1	C:/项目/hls_step1_project/data/raw/physionet2016/training-e/REFERENCE.csv	0
e00318	-1	C:/项目/hls_step1_project/data/raw/physionet2016/training-e/REFERENCE.csv	0
e00319	-1	C:/项目/hls_step1_project/data/raw/physionet2016/training-e/REFERENCE.csv	0
e00320	-1	C:/项目/hls_step1_project/data/raw/physionet2016/training-e/REFERENCE.csv	0
e00321	1	C:/项目/hls_step1_project/data/raw/physionet2016/training-e/REFERENCE.csv	1
e00322	-1	C:/项目/hls_step1_project/data/raw/physionet2016/training-e/REFERENCE.csv	0
e00323	-1	C:/项目/hls_step1_project/data/raw/physionet2016/training-e/REFERENCE.csv	0
e00324	-1	C:/项目/hls_step1_project/data/raw/physionet2016/training-e/REFERENCE.csv	0
e00325	-1	C:/项目/hls_step1_project/data/raw/physionet2016/training-e/REFERENCE.csv	0
e00326	-1	C:/项目/hls_step1_project/data/raw/physionet2016/training-e/REFERENCE.csv	0
e00327	-1	C:/项目/hls_step1_project/data/raw/physionet2016/training-e/REFERENCE.csv	0
e00328	1	C:/项目/hls_step1_project/data/raw/physionet2016/training-e/REFERENCE.csv	1
e00329	-1	C:/项目/hls_step1_project/data/raw/physionet2016/training-e/REFERENCE.csv	0
e00330	1	C:/项目/hls_step1_project/data/raw/physionet2016/training-e/REFERENCE.csv	1
e00331	-1	C:/项目/hls_step1_project/data/raw/physionet2016/training-e/REFERENCE.csv	0
e00332	-1	C:/项目/hls_step1_project/data/raw/physionet2016/training-e/REFERENCE.csv	0
e00333	-1	C:/项目/hls_step1_project/data/raw/physionet2016/training-e/REFERENCE.csv	0
e00334	-1	C:/项目/hls_step1_project/data/raw/physionet2016/training-e/REFERENCE.csv	0
e00335	-1	C:/项目/hls_step1_project/data/raw/physionet2016/training-e/REFERENCE.csv	0
e00336	1	C:/项目/hls_step1_project/data/raw/physionet2016/training-e/REFERENCE.csv	1
e00337	-1	C:/项目/hls_step1_project/data/raw/physionet2016/training-e/REFERENCE.csv	0
e00338	-1	C:/项目/hls_step1_project/data/raw/physionet2016/training-e/REFERENCE.csv	0
e00339	-1	C:/项目/hls_step1_project/data/raw/physionet2016/training-e/REFERENCE.csv	0
e00340	-1	C:/项目/hls_step1_project/data/raw/physionet2016/training-e/REFERENCE.csv	0
e00341	-1	C:/项目/hls_step1_project/data/raw/physionet2016/training-e/REFERENCE.csv	0
e00342	-1	C:/项目/hls_step1_project/data/raw/physionet2016/training-e/REFERENCE.csv	0
e00343	-1	C:/项目/hls_step1_project/data/raw/physionet2016/training-e/REFERENCE.csv	0
e00344	-1	C:/项目/hls_step1_project/data/raw/physionet2016/training-e/REFERENCE.csv	0
e00345	-1	C:/项目/hls_step1_project/data/raw/physionet2016/training-e/REFERENCE.csv	0
e00346	-1	C:/项目/hls_step1_project/data/raw/physionet2016/training-e/REFERENCE.csv	0
e00347	-1	C:/项目/hls_step1_project/data/raw/physionet2016/training-e/REFERENCE.csv	0
e00348	-1	C:/项目/hls_step1_project/data/raw/physionet2016/training-e/REFERENCE.csv	0
e00349	-1	C:/项目/hls_step1_project/data/raw/physionet2016/training-e/REFERENCE.csv	0
e00350	-1	C:/项目/hls_step1_project/data/raw/physionet2016/training-e/REFERENCE.csv	0
e00351	-1	C:/项目/hls_step1_project/data/raw/physionet2016/training-e/REFERENCE.csv	0
e00352	-1	C:/项目/hls_step1_project/data/raw/physionet2016/training-e/REFERENCE.csv	0
e00353	-1	C:/项目/hls_step1_project/data/raw/physionet2016/training-e/REFERENCE.csv	0
e00354	-1	C:/项目/hls_step1_project/data/raw/physionet2016/training-e/REFERENCE.csv	0
e00355	-1	C:/项目/hls_step1_project/data/raw/physionet2016/training-e/REFERENCE.csv	0
e00356	-1	C:/项目/hls_step1_project/data/raw/physionet2016/training-e/REFERENCE.csv	0
e00357	-1	C:/项目/hls_step1_project/data/raw/physionet2016/training-e/REFERENCE.csv	0
e00358	-1	C:/项目/hls_step1_project/data/raw/physionet2016/training-e/REFERENCE.csv	0
e00359	1	C:/项目/hls_step1_project/data/raw/physionet2016/training-e/REFERENCE.csv	1
e00360	-1	C:/项目/hls_step1_project/data/raw/physionet2016/training-e/REFERENCE.csv	0
e00361	-1	C:/项目/hls_step1_project/data/raw/physionet2016/training-e/REFERENCE.csv	0
e00362	-1	C:/项目/hls_step1_project/data/raw/physionet2016/training-e/REFERENCE.csv	0
e00363	-1	C:/项目/hls_step1_project/data/raw/physionet2016/training-e/REFERENCE.csv	0
e00364	-1	C:/项目/hls_step1_project/data/raw/physionet2016/training-e/REFERENCE.csv	0
e00365	-1	C:/项目/hls_step1_project/data/raw/physionet2016/training-e/REFERENCE.csv	0
e00366	-1	C:/项目/hls_step1_project/data/raw/physionet2016/training-e/REFERENCE.csv	0
e00367	-1	C:/项目/hls_step1_project/data/raw/physionet2016/training-e/REFERENCE.csv	0
e00368	-1	C:/项目/hls_step1_project/data/raw/physionet2016/training-e/REFERENCE.csv	0
e00369	-1	C:/项目/hls_step1_project/data/raw/physionet2016/training-e/REFERENCE.csv	0
e00370	-1	C:/项目/hls_step1_project/data/raw/physionet2016/training-e/REFERENCE.csv	0
e00371	-1	C:/项目/hls_step1_project/data/raw/physionet2016/training-e/REFERENCE.csv	0
e00372	-1	C:/项目/hls_step1_project/data/raw/physionet2016/training-e/REFERENCE.csv	0
e00373	1	C:/项目/hls_step1_project/data/raw/physionet2016/training-e/REFERENCE.csv	1
e00374	-1	C:/项目/hls_step1_project/data/raw/physionet2016/training-e/REFERENCE.csv	0
e00375	-1	C:/项目/hls_step1_project/data/raw/physionet2016/training-e/REFERENCE.csv	0
e00376	-1	C:/项目/hls_step1_project/data/raw/physionet2016/training-e/REFERENCE.csv	0
e00377	-1	C:/项目/hls_step1_project/data/raw/physionet2016/training-e/REFERENCE.csv	0
e00378	-1	C:/项目/hls_step1_project/data/raw/physionet2016/training-e/REFERENCE.csv	0
e00379	-1	C:/项目/hls_step1_project/data/raw/physionet2016/training-e/REFERENCE.csv	0
e00380	-1	C:/项目/hls_step1_project/data/raw/physionet2016/training-e/REFERENCE.csv	0
e00381	-1	C:/项目/hls_step1_project/data/raw/physionet2016/training-e/REFERENCE.csv	0
e00382	-1	C:/项目/hls_step1_project/data/raw/physionet2016/training-e/REFERENCE.csv	0
e00383	-1	C:/项目/hls_step1_project/data/raw/physionet2016/training-e/REFERENCE.csv	0
e00384	-1	C:/项目/hls_step1_project/data/raw/physionet2016/training-e/REFERENCE.csv	0
e00385	-1	C:/项目/hls_step1_project/data/raw/physionet2016/training-e/REFERENCE.csv	0
e00386	-1	C:/项目/hls_step1_project/data/raw/physionet2016/training-e/REFERENCE.csv	0
e00387	-1	C:/项目/hls_step1_project/data/raw/physionet2016/training-e/REFERENCE.csv	0
e00388	1	C:/项目/hls_step1_project/data/raw/physionet2016/training-e/REFERENCE.csv	1
e00389	-1	C:/项目/hls_step1_project/data/raw/physionet2016/training-e/REFERENCE.csv	0
e00390	-1	C:/项目/hls_step1_project/data/raw/physionet2016/training-e/REFERENCE.csv	0
e00391	-1	C:/项目/hls_step1_project/data/raw/physionet2016/training-e/REFERENCE.csv	0
e00392	-1	C:/项目/hls_step1_project/data/raw/physionet2016/training-e/REFERENCE.csv	0
e00393	-1	C:/项目/hls_step1_project/data/raw/physionet2016/training-e/REFERENCE.csv	0
e00394	-1	C:/项目/hls_step1_project/data/raw/physionet2016/training-e/REFERENCE.csv	0
e00395	-1	C:/项目/hls_step1_project/data/raw/physionet2016/training-e/REFERENCE.csv	0
e00396	-1	C:/项目/hls_step1_project/data/raw/physionet2016/training-e/REFERENCE.csv	0
e00397	-1	C:/项目/hls_step1_project/data/raw/physionet2016/training-e/REFERENCE.csv	0
e00398	-1	C:/项目/hls_step1_project/data/raw/physionet2016/training-e/REFERENCE.csv	0
e00399	-1	C:/项目/hls_step1_project/data/raw/physionet2016/training-e/REFERENCE.csv	0
e00400	-1	C:/项目/hls_step1_project/data/raw/physionet2016/training-e/REFERENCE.csv	0
e00401	-1	C:/项目/hls_step1_project/data/raw/physionet2016/training-e/REFERENCE.csv	0
e00402	-1	C:/项目/hls_step1_project/data/raw/physionet2016/training-e/REFERENCE.csv	0
e00403	-1	C:/项目/hls_step1_project/data/raw/physionet2016/training-e/REFERENCE.csv	0
e00404	-1	C:/项目/hls_step1_project/data/raw/physionet2016/training-e/REFERENCE.csv	0
e00405	-1	C:/项目/hls_step1_project/data/raw/physionet2016/training-e/REFERENCE.csv	0
e00406	-1	C:/项目/hls_step1_project/data/raw/physionet2016/training-e/REFERENCE.csv	0
e00407	-1	C:/项目/hls_step1_project/data/raw/physionet2016/training-e/REFERENCE.csv	0
e00408	-1	C:/项目/hls_step1_project/data/raw/physionet2016/training-e/REFERENCE.csv	0
e00409	-1	C:/项目/hls_step1_project/data/raw/physionet2016/training-e/REFERENCE.csv	0
e00410	-1	C:/项目/hls_step1_project/data/raw/physionet2016/training-e/REFERENCE.csv	0
e00411	-1	C:/项目/hls_step1_project/data/raw/physionet2016/training-e/REFERENCE.csv	0
e00412	-1	C:/项目/hls_step1_project/data/raw/physionet2016/training-e/REFERENCE.csv	0
e00413	-1	C:/项目/hls_step1_project/data/raw/physionet2016/training-e/REFERENCE.csv	0
e00414	-1	C:/项目/hls_step1_project/data/raw/physionet2016/training-e/REFERENCE.csv	0
e00415	-1	C:/项目/hls_step1_project/data/raw/physionet2016/training-e/REFERENCE.csv	0
e00416	-1	C:/项目/hls_step1_project/data/raw/physionet2016/training-e/REFERENCE.csv	0
e00417	-1	C:/项目/hls_step1_project/data/raw/physionet2016/training-e/REFERENCE.csv	0
e00418	-1	C:/项目/hls_step1_project/data/raw/physionet2016/training-e/REFERENCE.csv	0
e00419	-1	C:/项目/hls_step1_project/data/raw/physionet2016/training-e/REFERENCE.csv	0
e00420	-1	C:/项目/hls_step1_project/data/raw/physionet2016/training-e/REFERENCE.csv	0
e00421	-1	C:/项目/hls_step1_project/data/raw/physionet2016/training-e/REFERENCE.csv	0
e00422	-1	C:/项目/hls_step1_project/data/raw/physionet2016/training-e/REFERENCE.csv	0
e00423	-1	C:/项目/hls_step1_project/data/raw/physionet2016/training-e/REFERENCE.csv	0
e00424	-1	C:/项目/hls_step1_project/data/raw/physionet2016/training-e/REFERENCE.csv	0
e00425	-1	C:/项目/hls_step1_project/data/raw/physionet2016/training-e/REFERENCE.csv	0
e00426	-1	C:/项目/hls_step1_project/data/raw/physionet2016/training-e/REFERENCE.csv	0
e00427	-1	C:/项目/hls_step1_project/data/raw/physionet2016/training-e/REFERENCE.csv	0
e00428	-1	C:/项目/hls_step1_project/data/raw/physionet2016/training-e/REFERENCE.csv	0
e00429	-1	C:/项目/hls_step1_project/data/raw/physionet2016/training-e/REFERENCE.csv	0
e00430	-1	C:/项目/hls_step1_project/data/raw/physionet2016/training-e/REFERENCE.csv	0
e00431	-1	C:/项目/hls_step1_project/data/raw/physionet2016/training-e/REFERENCE.csv	0
e00432	-1	C:/项目/hls_step1_project/data/raw/physionet2016/training-e/REFERENCE.csv	0
e00433	-1	C:/项目/hls_step1_project/data/raw/physionet2016/training-e/REFERENCE.csv	0
e00434	-1	C:/项目/hls_step1_project/data/raw/physionet2016/training-e/REFERENCE.csv	0
e00435	1	C:/项目/hls_step1_project/data/raw/physionet2016/training-e/REFERENCE.csv	1
e00436	-1	C:/项目/hls_step1_project/data/raw/physionet2016/training-e/REFERENCE.csv	0
e00437	-1	C:/项目/hls_step1_project/data/raw/physionet2016/training-e/REFERENCE.csv	0
e00438	-1	C:/项目/hls_step1_project/data/raw/physionet2016/training-e/REFERENCE.csv	0
e00439	-1	C:/项目/hls_step1_project/data/raw/physionet2016/training-e/REFERENCE.csv	0
e00440	-1	C:/项目/hls_step1_project/data/raw/physionet2016/training-e/REFERENCE.csv	0
e00441	-1	C:/项目/hls_step1_project/data/raw/physionet2016/training-e/REFERENCE.csv	0
e00442	-1	C:/项目/hls_step1_project/data/raw/physionet2016/training-e/REFERENCE.csv	0
e00443	-1	C:/项目/hls_step1_project/data/raw/physionet2016/training-e/REFERENCE.csv	0
e00444	-1	C:/项目/hls_step1_project/data/raw/physionet2016/training-e/REFERENCE.csv	0
e00445	-1	C:/项目/hls_step1_project/data/raw/physionet2016/training-e/REFERENCE.csv	0
e00446	-1	C:/项目/hls_step1_project/data/raw/physionet2016/training-e/REFERENCE.csv	0
e00447	-1	C:/项目/hls_step1_project/data/raw/physionet2016/training-e/REFERENCE.csv	0
e00448	-1	C:/项目/hls_step1_project/data/raw/physionet2016/training-e/REFERENCE.csv	0
e00449	-1	C:/项目/hls_step1_project/data/raw/physionet2016/training-e/REFERENCE.csv	0
e00450	-1	C:/项目/hls_step1_project/data/raw/physionet2016/training-e/REFERENCE.csv	0
e00451	-1	C:/项目/hls_step1_project/data/raw/physionet2016/training-e/REFERENCE.csv	0
e00452	-1	C:/项目/hls_step1_project/data/raw/physionet2016/training-e/REFERENCE.csv	0
e00453	-1	C:/项目/hls_step1_project/data/raw/physionet2016/training-e/REFERENCE.csv	0
e00454	-1	C:/项目/hls_step1_project/data/raw/physionet2016/training-e/REFERENCE.csv	0
e00455	-1	C:/项目/hls_step1_project/data/raw/physionet2016/training-e/REFERENCE.csv	0
e00456	1	C:/项目/hls_step1_project/data/raw/physionet2016/training-e/REFERENCE.csv	1
e00457	1	C:/项目/hls_step1_project/data/raw/physionet2016/training-e/REFERENCE.csv	1
e00458	-1	C:/项目/hls_step1_project/data/raw/physionet2016/training-e/REFERENCE.csv	0
e00459	-1	C:/项目/hls_step1_project/data/raw/physionet2016/training-e/REFERENCE.csv	0
e00460	-1	C:/项目/hls_step1_project/data/raw/physionet2016/training-e/REFERENCE.csv	0
e00461	1	C:/项目/hls_step1_project/data/raw/physionet2016/training-e/REFERENCE.csv	1
e00462	-1	C:/项目/hls_step1_project/data/raw/physionet2016/training-e/REFERENCE.csv	0
e00463	-1	C:/项目/hls_step1_project/data/raw/physionet2016/training-e/REFERENCE.csv	0
e00464	-1	C:/项目/hls_step1_project/data/raw/physionet2016/training-e/REFERENCE.csv	0
e00465	-1	C:/项目/hls_step1_project/data/raw/physionet2016/training-e/REFERENCE.csv	0
e00466	-1	C:/项目/hls_step1_project/data/raw/physionet2016/training-e/REFERENCE.csv	0
e00467	-1	C:/项目/hls_step1_project/data/raw/physionet2016/training-e/REFERENCE.csv	0
e00468	-1	C:/项目/hls_step1_project/data/raw/physionet2016/training-e/REFERENCE.csv	0
e00469	-1	C:/项目/hls_step1_project/data/raw/physionet2016/training-e/REFERENCE.csv	0
e00470	-1	C:/项目/hls_step1_project/data/raw/physionet2016/training-e/REFERENCE.csv	0
e00471	-1	C:/项目/hls_step1_project/data/raw/physionet2016/training-e/REFERENCE.csv	0
e00472	-1	C:/项目/hls_step1_project/data/raw/physionet2016/training-e/REFERENCE.csv	0
e00473	-1	C:/项目/hls_step1_project/data/raw/physionet2016/training-e/REFERENCE.csv	0
e00474	-1	C:/项目/hls_step1_project/data/raw/physionet2016/training-e/REFERENCE.csv	0
e00475	1	C:/项目/hls_step1_project/data/raw/physionet2016/training-e/REFERENCE.csv	1
e00476	-1	C:/项目/hls_step1_project/data/raw/physionet2016/training-e/REFERENCE.csv	0
e00477	1	C:/项目/hls_step1_project/data/raw/physionet2016/training-e/REFERENCE.csv	1
e00478	-1	C:/项目/hls_step1_project/data/raw/physionet2016/training-e/REFERENCE.csv	0
e00479	-1	C:/项目/hls_step1_project/data/raw/physionet2016/training-e/REFERENCE.csv	0
e00480	-1	C:/项目/hls_step1_project/data/raw/physionet2016/training-e/REFERENCE.csv	0
e00481	-1	C:/项目/hls_step1_project/data/raw/physionet2016/training-e/REFERENCE.csv	0
e00482	-1	C:/项目/hls_step1_project/data/raw/physionet2016/training-e/REFERENCE.csv	0
e00483	-1	C:/项目/hls_step1_project/data/raw/physionet2016/training-e/REFERENCE.csv	0
e00484	-1	C:/项目/hls_step1_project/data/raw/physionet2016/training-e/REFERENCE.csv	0
e00485	-1	C:/项目/hls_step1_project/data/raw/physionet2016/training-e/REFERENCE.csv	0
e00486	-1	C:/项目/hls_step1_project/data/raw/physionet2016/training-e/REFERENCE.csv	0
e00487	-1	C:/项目/hls_step1_project/data/raw/physionet2016/training-e/REFERENCE.csv	0
e00488	-1	C:/项目/hls_step1_project/data/raw/physionet2016/training-e/REFERENCE.csv	0
e00489	-1	C:/项目/hls_step1_project/data/raw/physionet2016/training-e/REFERENCE.csv	0
e00490	-1	C:/项目/hls_step1_project/data/raw/physionet2016/training-e/REFERENCE.csv	0
e00491	-1	C:/项目/hls_step1_project/data/raw/physionet2016/training-e/REFERENCE.csv	0
e00492	-1	C:/项目/hls_step1_project/data/raw/physionet2016/training-e/REFERENCE.csv	0
e00493	-1	C:/项目/hls_step1_project/data/raw/physionet2016/training-e/REFERENCE.csv	0
e00494	-1	C:/项目/hls_step1_project/data/raw/physionet2016/training-e/REFERENCE.csv	0
e00495	-1	C:/项目/hls_step1_project/data/raw/physionet2016/training-e/REFERENCE.csv	0
e00496	-1	C:/项目/hls_step1_project/data/raw/physionet2016/training-e/REFERENCE.csv	0
e00497	-1	C:/项目/hls_step1_project/data/raw/physionet2016/training-e/REFERENCE.csv	0
e00498	-1	C:/项目/hls_step1_project/data/raw/physionet2016/training-e/REFERENCE.csv	0
e00499	-1	C:/项目/hls_step1_project/data/raw/physionet2016/training-e/REFERENCE.csv	0
e00500	-1	C:/项目/hls_step1_project/data/raw/physionet2016/training-e/REFERENCE.csv	0
e00501	-1	C:/项目/hls_step1_project/data/raw/physionet2016/training-e/REFERENCE.csv	0
e00502	-1	C:/项目/hls_step1_project/data/raw/physionet2016/training-e/REFERENCE.csv	0
e00503	-1	C:/项目/hls_step1_project/data/raw/physionet2016/training-e/REFERENCE.csv	0
e00504	-1	C:/项目/hls_step1_project/data/raw/physionet2016/training-e/REFERENCE.csv	0
e00505	-1	C:/项目/hls_step1_project/data/raw/physionet2016/training-e/REFERENCE.csv	0
e00506	-1	C:/项目/hls_step1_project/data/raw/physionet2016/training-e/REFERENCE.csv	0
e00507	-1	C:/项目/hls_step1_project/data/raw/physionet2016/training-e/REFERENCE.csv	0
e00508	-1	C:/项目/hls_step1_project/data/raw/physionet2016/training-e/REFERENCE.csv	0
e00509	-1	C:/项目/hls_step1_project/data/raw/physionet2016/training-e/REFERENCE.csv	0
e00510	-1	C:/项目/hls_step1_project/data/raw/physionet2016/training-e/REFERENCE.csv	0
e00511	-1	C:/项目/hls_step1_project/data/raw/physionet2016/training-e/REFERENCE.csv	0
e00512	-1	C:/项目/hls_step1_project/data/raw/physionet2016/training-e/REFERENCE.csv	0
e00513	-1	C:/项目/hls_step1_project/data/raw/physionet2016/training-e/REFERENCE.csv	0
e00514	-1	C:/项目/hls_step1_project/data/raw/physionet2016/training-e/REFERENCE.csv	0
e00515	-1	C:/项目/hls_step1_project/data/raw/physionet2016/training-e/REFERENCE.csv	0
e00516	-1	C:/项目/hls_step1_project/data/raw/physionet2016/training-e/REFERENCE.csv	0
e00517	-1	C:/项目/hls_step1_project/data/raw/physionet2016/training-e/REFERENCE.csv	0
e00518	-1	C:/项目/hls_step1_project/data/raw/physionet2016/training-e/REFERENCE.csv	0
e00519	-1	C:/项目/hls_step1_project/data/raw/physionet2016/training-e/REFERENCE.csv	0
e00520	-1	C:/项目/hls_step1_project/data/raw/physionet2016/training-e/REFERENCE.csv	0
e00521	-1	C:/项目/hls_step1_project/data/raw/physionet2016/training-e/REFERENCE.csv	0
e00522	-1	C:/项目/hls_step1_project/data/raw/physionet2016/training-e/REFERENCE.csv	0
e00523	1	C:/项目/hls_step1_project/data/raw/physionet2016/training-e/REFERENCE.csv	1
e00524	-1	C:/项目/hls_step1_project/data/raw/physionet2016/training-e/REFERENCE.csv	0
e00525	-1	C:/项目/hls_step1_project/data/raw/physionet2016/training-e/REFERENCE.csv	0
e00526	1	C:/项目/hls_step1_project/data/raw/physionet2016/training-e/REFERENCE.csv	1
e00527	-1	C:/项目/hls_step1_project/data/raw/physionet2016/training-e/REFERENCE.csv	0
e00528	1	C:/项目/hls_step1_project/data/raw/physionet2016/training-e/REFERENCE.csv	1
e00529	-1	C:/项目/hls_step1_project/data/raw/physionet2016/training-e/REFERENCE.csv	0
e00530	-1	C:/项目/hls_step1_project/data/raw/physionet2016/training-e/REFERENCE.csv	0
e00531	-1	C:/项目/hls_step1_project/data/raw/physionet2016/training-e/REFERENCE.csv	0
e00532	-1	C:/项目/hls_step1_project/data/raw/physionet2016/training-e/REFERENCE.csv	0
e00533	-1	C:/项目/hls_step1_project/data/raw/physionet2016/training-e/REFERENCE.csv	0
e00534	-1	C:/项目/hls_step1_project/data/raw/physionet2016/training-e/REFERENCE.csv	0
e00535	-1	C:/项目/hls_step1_project/data/raw/physionet2016/training-e/REFERENCE.csv	0
e00536	1	C:/项目/hls_step1_project/data/raw/physionet2016/training-e/REFERENCE.csv	1
e00537	1	C:/项目/hls_step1_project/data/raw/physionet2016/training-e/REFERENCE.csv	1
e00538	-1	C:/项目/hls_step1_project/data/raw/physionet2016/training-e/REFERENCE.csv	0
e00539	1	C:/项目/hls_step1_project/data/raw/physionet2016/training-e/REFERENCE.csv	1
e00540	-1	C:/项目/hls_step1_project/data/raw/physionet2016/training-e/REFERENCE.csv	0
e00541	-1	C:/项目/hls_step1_project/data/raw/physionet2016/training-e/REFERENCE.csv	0
e00542	-1	C:/项目/hls_step1_project/data/raw/physionet2016/training-e/REFERENCE.csv	0
e00543	-1	C:/项目/hls_step1_project/data/raw/physionet2016/training-e/REFERENCE.csv	0
e00544	-1	C:/项目/hls_step1_project/data/raw/physionet2016/training-e/REFERENCE.csv	0
e00545	-1	C:/项目/hls_step1_project/data/raw/physionet2016/training-e/REFERENCE.csv	0
e00546	-1	C:/项目/hls_step1_project/data/raw/physionet2016/training-e/REFERENCE.csv	0
e00547	-1	C:/项目/hls_step1_project/data/raw/physionet2016/training-e/REFERENCE.csv	0
e00548	-1	C:/项目/hls_step1_project/data/raw/physionet2016/training-e/REFERENCE.csv	0
e00549	-1	C:/项目/hls_step1_project/data/raw/physionet2016/training-e/REFERENCE.csv	0
e00550	-1	C:/项目/hls_step1_project/data/raw/physionet2016/training-e/REFERENCE.csv	0
e00551	1	C:/项目/hls_step1_project/data/raw/physionet2016/training-e/REFERENCE.csv	1
e00552	-1	C:/项目/hls_step1_project/data/raw/physionet2016/training-e/REFERENCE.csv	0
e00553	-1	C:/项目/hls_step1_project/data/raw/physionet2016/training-e/REFERENCE.csv	0
e00554	-1	C:/项目/hls_step1_project/data/raw/physionet2016/training-e/REFERENCE.csv	0
e00555	-1	C:/项目/hls_step1_project/data/raw/physionet2016/training-e/REFERENCE.csv	0
e00556	-1	C:/项目/hls_step1_project/data/raw/physionet2016/training-e/REFERENCE.csv	0
e00557	-1	C:/项目/hls_step1_project/data/raw/physionet2016/training-e/REFERENCE.csv	0
e00558	-1	C:/项目/hls_step1_project/data/raw/physionet2016/training-e/REFERENCE.csv	0
e00559	-1	C:/项目/hls_step1_project/data/raw/physionet2016/training-e/REFERENCE.csv	0
e00560	-1	C:/项目/hls_step1_project/data/raw/physionet2016/training-e/REFERENCE.csv	0
e00561	-1	C:/项目/hls_step1_project/data/raw/physionet2016/training-e/REFERENCE.csv	0
e00562	1	C:/项目/hls_step1_project/data/raw/physionet2016/training-e/REFERENCE.csv	1
e00563	-1	C:/项目/hls_step1_project/data/raw/physionet2016/training-e/REFERENCE.csv	0
e00564	-1	C:/项目/hls_step1_project/data/raw/physionet2016/training-e/REFERENCE.csv	0
e00565	-1	C:/项目/hls_step1_project/data/raw/physionet2016/training-e/REFERENCE.csv	0
e00566	-1	C:/项目/hls_step1_project/data/raw/physionet2016/training-e/REFERENCE.csv	0
e00567	-1	C:/项目/hls_step1_project/data/raw/physionet2016/training-e/REFERENCE.csv	0
e00568	-1	C:/项目/hls_step1_project/data/raw/physionet2016/training-e/REFERENCE.csv	0
e00569	-1	C:/项目/hls_step1_project/data/raw/physionet2016/training-e/REFERENCE.csv	0
e00570	-1	C:/项目/hls_step1_project/data/raw/physionet2016/training-e/REFERENCE.csv	0
e00571	-1	C:/项目/hls_step1_project/data/raw/physionet2016/training-e/REFERENCE.csv	0
e00572	-1	C:/项目/hls_step1_project/data/raw/physionet2016/training-e/REFERENCE.csv	0
e00573	-1	C:/项目/hls_step1_project/data/raw/physionet2016/training-e/REFERENCE.csv	0
e00574	-1	C:/项目/hls_step1_project/data/raw/physionet2016/training-e/REFERENCE.csv	0
e00575	-1	C:/项目/hls_step1_project/data/raw/physionet2016/training-e/REFERENCE.csv	0
e00576	-1	C:/项目/hls_step1_project/data/raw/physionet2016/training-e/REFERENCE.csv	0
e00577	-1	C:/项目/hls_step1_project/data/raw/physionet2016/training-e/REFERENCE.csv	0
e00578	-1	C:/项目/hls_step1_project/data/raw/physionet2016/training-e/REFERENCE.csv	0
e00579	-1	C:/项目/hls_step1_project/data/raw/physionet2016/training-e/REFERENCE.csv	0
e00580	-1	C:/项目/hls_step1_project/data/raw/physionet2016/training-e/REFERENCE.csv	0
e00581	-1	C:/项目/hls_step1_project/data/raw/physionet2016/training-e/REFERENCE.csv	0
e00582	-1	C:/项目/hls_step1_project/data/raw/physionet2016/training-e/REFERENCE.csv	0
e00583	-1	C:/项目/hls_step1_project/data/raw/physionet2016/training-e/REFERENCE.csv	0
e00584	-1	C:/项目/hls_step1_project/data/raw/physionet2016/training-e/REFERENCE.csv	0
e00585	-1	C:/项目/hls_step1_project/data/raw/physionet2016/training-e/REFERENCE.csv	0
e00586	-1	C:/项目/hls_step1_project/data/raw/physionet2016/training-e/REFERENCE.csv	0
e00587	-1	C:/项目/hls_step1_project/data/raw/physionet2016/training-e/REFERENCE.csv	0
e00588	-1	C:/项目/hls_step1_project/data/raw/physionet2016/training-e/REFERENCE.csv	0
e00589	-1	C:/项目/hls_step1_project/data/raw/physionet2016/training-e/REFERENCE.csv	0
e00590	-1	C:/项目/hls_step1_project/data/raw/physionet2016/training-e/REFERENCE.csv	0
e00591	1	C:/项目/hls_step1_project/data/raw/physionet2016/training-e/REFERENCE.csv	1
e00592	-1	C:/项目/hls_step1_project/data/raw/physionet2016/training-e/REFERENCE.csv	0
e00593	-1	C:/项目/hls_step1_project/data/raw/physionet2016/training-e/REFERENCE.csv	0
e00594	-1	C:/项目/hls_step1_project/data/raw/physionet2016/training-e/REFERENCE.csv	0
e00595	-1	C:/项目/hls_step1_project/data/raw/physionet2016/training-e/REFERENCE.csv	0
e00596	-1	C:/项目/hls_step1_project/data/raw/physionet2016/training-e/REFERENCE.csv	0
e00597	-1	C:/项目/hls_step1_project/data/raw/physionet2016/training-e/REFERENCE.csv	0
e00598	-1	C:/项目/hls_step1_project/data/raw/physionet2016/training-e/REFERENCE.csv	0
e00599	-1	C:/项目/hls_step1_project/data/raw/physionet2016/training-e/REFERENCE.csv	0
e00600	-1	C:/项目/hls_step1_project/data/raw/physionet2016/training-e/REFERENCE.csv	0
e00601	1	C:/项目/hls_step1_project/data/raw/physionet2016/training-e/REFERENCE.csv	1
e00602	-1	C:/项目/hls_step1_project/data/raw/physionet2016/training-e/REFERENCE.csv	0
e00603	1	C:/项目/hls_step1_project/data/raw/physionet2016/training-e/REFERENCE.csv	1
e00604	-1	C:/项目/hls_step1_project/data/raw/physionet2016/training-e/REFERENCE.csv	0
e00605	1	C:/项目/hls_step1_project/data/raw/physionet2016/training-e/REFERENCE.csv	1
e00606	-1	C:/项目/hls_step1_project/data/raw/physionet2016/training-e/REFERENCE.csv	0
e00607	-1	C:/项目/hls_step1_project/data/raw/physionet2016/training-e/REFERENCE.csv	0
e00608	-1	C:/项目/hls_step1_project/data/raw/physionet2016/training-e/REFERENCE.csv	0
e00609	-1	C:/项目/hls_step1_project/data/raw/physionet2016/training-e/REFERENCE.csv	0
e00610	-1	C:/项目/hls_step1_project/data/raw/physionet2016/training-e/REFERENCE.csv	0
e00611	-1	C:/项目/hls_step1_project/data/raw/physionet2016/training-e/REFERENCE.csv	0
e00612	-1	C:/项目/hls_step1_project/data/raw/physionet2016/training-e/REFERENCE.csv	0
e00613	-1	C:/项目/hls_step1_project/data/raw/physionet2016/training-e/REFERENCE.csv	0
e00614	-1	C:/项目/hls_step1_project/data/raw/physionet2016/training-e/REFERENCE.csv	0
e00615	-1	C:/项目/hls_step1_project/data/raw/physionet2016/training-e/REFERENCE.csv	0
e00616	-1	C:/项目/hls_step1_project/data/raw/physionet2016/training-e/REFERENCE.csv	0
e00617	-1	C:/项目/hls_step1_project/data/raw/physionet2016/training-e/REFERENCE.csv	0
e00618	-1	C:/项目/hls_step1_project/data/raw/physionet2016/training-e/REFERENCE.csv	0
e00619	1	C:/项目/hls_step1_project/data/raw/physionet2016/training-e/REFERENCE.csv	1
e00620	-1	C:/项目/hls_step1_project/data/raw/physionet2016/training-e/REFERENCE.csv	0
e00621	-1	C:/项目/hls_step1_project/data/raw/physionet2016/training-e/REFERENCE.csv	0
e00622	1	C:/项目/hls_step1_project/data/raw/physionet2016/training-e/REFERENCE.csv	1
e00623	-1	C:/项目/hls_step1_project/data/raw/physionet2016/training-e/REFERENCE.csv	0
e00624	-1	C:/项目/hls_step1_project/data/raw/physionet2016/training-e/REFERENCE.csv	0
e00625	-1	C:/项目/hls_step1_project/data/raw/physionet2016/training-e/REFERENCE.csv	0
e00626	-1	C:/项目/hls_step1_project/data/raw/physionet2016/training-e/REFERENCE.csv	0
e00627	1	C:/项目/hls_step1_project/data/raw/physionet2016/training-e/REFERENCE.csv	1
e00628	-1	C:/项目/hls_step1_project/data/raw/physionet2016/training-e/REFERENCE.csv	0
e00629	-1	C:/项目/hls_step1_project/data/raw/physionet2016/training-e/REFERENCE.csv	0
e00630	-1	C:/项目/hls_step1_project/data/raw/physionet2016/training-e/REFERENCE.csv	0
e00631	-1	C:/项目/hls_step1_project/data/raw/physionet2016/training-e/REFERENCE.csv	0
e00632	-1	C:/项目/hls_step1_project/data/raw/physionet2016/training-e/REFERENCE.csv	0
e00633	-1	C:/项目/hls_step1_project/data/raw/physionet2016/training-e/REFERENCE.csv	0
e00634	-1	C:/项目/hls_step1_project/data/raw/physionet2016/training-e/REFERENCE.csv	0
e00635	-1	C:/项目/hls_step1_project/data/raw/physionet2016/training-e/REFERENCE.csv	0
e00636	-1	C:/项目/hls_step1_project/data/raw/physionet2016/training-e/REFERENCE.csv	0
e00637	-1	C:/项目/hls_step1_project/data/raw/physionet2016/training-e/REFERENCE.csv	0
e00638	-1	C:/项目/hls_step1_project/data/raw/physionet2016/training-e/REFERENCE.csv	0
e00639	-1	C:/项目/hls_step1_project/data/raw/physionet2016/training-e/REFERENCE.csv	0
e00640	-1	C:/项目/hls_step1_project/data/raw/physionet2016/training-e/REFERENCE.csv	0
e00641	-1	C:/项目/hls_step1_project/data/raw/physionet2016/training-e/REFERENCE.csv	0
e00642	-1	C:/项目/hls_step1_project/data/raw/physionet2016/training-e/REFERENCE.csv	0
e00643	-1	C:/项目/hls_step1_project/data/raw/physionet2016/training-e/REFERENCE.csv	0
e00644	-1	C:/项目/hls_step1_project/data/raw/physionet2016/training-e/REFERENCE.csv	0
e00645	-1	C:/项目/hls_step1_project/data/raw/physionet2016/training-e/REFERENCE.csv	0
e00646	-1	C:/项目/hls_step1_project/data/raw/physionet2016/training-e/REFERENCE.csv	0
e00647	-1	C:/项目/hls_step1_project/data/raw/physionet2016/training-e/REFERENCE.csv	0
e00648	1	C:/项目/hls_step1_project/data/raw/physionet2016/training-e/REFERENCE.csv	1
e00649	-1	C:/项目/hls_step1_project/data/raw/physionet2016/training-e/REFERENCE.csv	0
e00650	-1	C:/项目/hls_step1_project/data/raw/physionet2016/training-e/REFERENCE.csv	0
e00651	-1	C:/项目/hls_step1_project/data/raw/physionet2016/training-e/REFERENCE.csv	0
e00652	-1	C:/项目/hls_step1_project/data/raw/physionet2016/training-e/REFERENCE.csv	0
e00653	-1	C:/项目/hls_step1_project/data/raw/physionet2016/training-e/REFERENCE.csv	0
e00654	-1	C:/项目/hls_step1_project/data/raw/physionet2016/training-e/REFERENCE.csv	0
e00655	-1	C:/项目/hls_step1_project/data/raw/physionet2016/training-e/REFERENCE.csv	0
e00656	-1	C:/项目/hls_step1_project/data/raw/physionet2016/training-e/REFERENCE.csv	0
e00657	1	C:/项目/hls_step1_project/data/raw/physionet2016/training-e/REFERENCE.csv	1
e00658	-1	C:/项目/hls_step1_project/data/raw/physionet2016/training-e/REFERENCE.csv	0
e00659	-1	C:/项目/hls_step1_project/data/raw/physionet2016/training-e/REFERENCE.csv	0
e00660	-1	C:/项目/hls_step1_project/data/raw/physionet2016/training-e/REFERENCE.csv	0
e00661	-1	C:/项目/hls_step1_project/data/raw/physionet2016/training-e/REFERENCE.csv	0
e00662	-1	C:/项目/hls_step1_project/data/raw/physionet2016/training-e/REFERENCE.csv	0
e00663	-1	C:/项目/hls_step1_project/data/raw/physionet2016/training-e/REFERENCE.csv	0
e00664	-1	C:/项目/hls_step1_project/data/raw/physionet2016/training-e/REFERENCE.csv	0
e00665	-1	C:/项目/hls_step1_project/data/raw/physionet2016/training-e/REFERENCE.csv	0
e00666	-1	C:/项目/hls_step1_project/data/raw/physionet2016/training-e/REFERENCE.csv	0
e00667	-1	C:/项目/hls_step1_project/data/raw/physionet2016/training-e/REFERENCE.csv	0
e00668	-1	C:/项目/hls_step1_project/data/raw/physionet2016/training-e/REFERENCE.csv	0
e00669	-1	C:/项目/hls_step1_project/data/raw/physionet2016/training-e/REFERENCE.csv	0
e00670	1	C:/项目/hls_step1_project/data/raw/physionet2016/training-e/REFERENCE.csv	1
e00671	-1	C:/项目/hls_step1_project/data/raw/physionet2016/training-e/REFERENCE.csv	0
e00672	-1	C:/项目/hls_step1_project/data/raw/physionet2016/training-e/REFERENCE.csv	0
e00673	-1	C:/项目/hls_step1_project/data/raw/physionet2016/training-e/REFERENCE.csv	0
e00674	-1	C:/项目/hls_step1_project/data/raw/physionet2016/training-e/REFERENCE.csv	0
e00675	-1	C:/项目/hls_step1_project/data/raw/physionet2016/training-e/REFERENCE.csv	0
e00676	-1	C:/项目/hls_step1_project/data/raw/physionet2016/training-e/REFERENCE.csv	0
e00677	-1	C:/项目/hls_step1_project/data/raw/physionet2016/training-e/REFERENCE.csv	0
e00678	-1	C:/项目/hls_step1_project/data/raw/physionet2016/training-e/REFERENCE.csv	0
e00679	-1	C:/项目/hls_step1_project/data/raw/physionet2016/training-e/REFERENCE.csv	0
e00680	-1	C:/项目/hls_step1_project/data/raw/physionet2016/training-e/REFERENCE.csv	0
e00681	-1	C:/项目/hls_step1_project/data/raw/physionet2016/training-e/REFERENCE.csv	0
e00682	-1	C:/项目/hls_step1_project/data/raw/physionet2016/training-e/REFERENCE.csv	0
e00683	-1	C:/项目/hls_step1_project/data/raw/physionet2016/training-e/REFERENCE.csv	0
e00684	-1	C:/项目/hls_step1_project/data/raw/physionet2016/training-e/REFERENCE.csv	0
e00685	-1	C:/项目/hls_step1_project/data/raw/physionet2016/training-e/REFERENCE.csv	0
e00686	-1	C:/项目/hls_step1_project/data/raw/physionet2016/training-e/REFERENCE.csv	0
e00687	-1	C:/项目/hls_step1_project/data/raw/physionet2016/training-e/REFERENCE.csv	0
e00688	-1	C:/项目/hls_step1_project/data/raw/physionet2016/training-e/REFERENCE.csv	0
e00689	-1	C:/项目/hls_step1_project/data/raw/physionet2016/training-e/REFERENCE.csv	0
e00690	-1	C:/项目/hls_step1_project/data/raw/physionet2016/training-e/REFERENCE.csv	0
e00691	-1	C:/项目/hls_step1_project/data/raw/physionet2016/training-e/REFERENCE.csv	0
e00692	-1	C:/项目/hls_step1_project/data/raw/physionet2016/training-e/REFERENCE.csv	0
e00693	1	C:/项目/hls_step1_project/data/raw/physionet2016/training-e/REFERENCE.csv	1
e00694	-1	C:/项目/hls_step1_project/data/raw/physionet2016/training-e/REFERENCE.csv	0
e00695	-1	C:/项目/hls_step1_project/data/raw/physionet2016/training-e/REFERENCE.csv	0
e00696	-1	C:/项目/hls_step1_project/data/raw/physionet2016/training-e/REFERENCE.csv	0
e00697	-1	C:/项目/hls_step1_project/data/raw/physionet2016/training-e/REFERENCE.csv	0
e00698	-1	C:/项目/hls_step1_project/data/raw/physionet2016/training-e/REFERENCE.csv	0
e00699	1	C:/项目/hls_step1_project/data/raw/physionet2016/training-e/REFERENCE.csv	1
e00700	-1	C:/项目/hls_step1_project/data/raw/physionet2016/training-e/REFERENCE.csv	0
e00701	-1	C:/项目/hls_step1_project/data/raw/physionet2016/training-e/REFERENCE.csv	0
e00702	-1	C:/项目/hls_step1_project/data/raw/physionet2016/training-e/REFERENCE.csv	0
e00703	1	C:/项目/hls_step1_project/data/raw/physionet2016/training-e/REFERENCE.csv	1
e00704	-1	C:/项目/hls_step1_project/data/raw/physionet2016/training-e/REFERENCE.csv	0
e00705	-1	C:/项目/hls_step1_project/data/raw/physionet2016/training-e/REFERENCE.csv	0
e00706	-1	C:/项目/hls_step1_project/data/raw/physionet2016/training-e/REFERENCE.csv	0
e00707	-1	C:/项目/hls_step1_project/data/raw/physionet2016/training-e/REFERENCE.csv	0
e00708	-1	C:/项目/hls_step1_project/data/raw/physionet2016/training-e/REFERENCE.csv	0
e00709	-1	C:/项目/hls_step1_project/data/raw/physionet2016/training-e/REFERENCE.csv	0
e00710	-1	C:/项目/hls_step1_project/data/raw/physionet2016/training-e/REFERENCE.csv	0
e00711	-1	C:/项目/hls_step1_project/data/raw/physionet2016/training-e/REFERENCE.csv	0
e00712	-1	C:/项目/hls_step1_project/data/raw/physionet2016/training-e/REFERENCE.csv	0
e00713	1	C:/项目/hls_step1_project/data/raw/physionet2016/training-e/REFERENCE.csv	1
e00714	-1	C:/项目/hls_step1_project/data/raw/physionet2016/training-e/REFERENCE.csv	0
e00715	-1	C:/项目/hls_step1_project/data/raw/physionet2016/training-e/REFERENCE.csv	0
e00716	-1	C:/项目/hls_step1_project/data/raw/physionet2016/training-e/REFERENCE.csv	0
e00717	-1	C:/项目/hls_step1_project/data/raw/physionet2016/training-e/REFERENCE.csv	0
e00718	-1	C:/项目/hls_step1_project/data/raw/physionet2016/training-e/REFERENCE.csv	0
e00719	-1	C:/项目/hls_step1_project/data/raw/physionet2016/training-e/REFERENCE.csv	0
e00720	-1	C:/项目/hls_step1_project/data/raw/physionet2016/training-e/REFERENCE.csv	0
e00721	-1	C:/项目/hls_step1_project/data/raw/physionet2016/training-e/REFERENCE.csv	0
e00722	-1	C:/项目/hls_step1_project/data/raw/physionet2016/training-e/REFERENCE.csv	0
e00723	-1	C:/项目/hls_step1_project/data/raw/physionet2016/training-e/REFERENCE.csv	0
e00724	-1	C:/项目/hls_step1_project/data/raw/physionet2016/training-e/REFERENCE.csv	0
e00725	-1	C:/项目/hls_step1_project/data/raw/physionet2016/training-e/REFERENCE.csv	0
e00726	-1	C:/项目/hls_step1_project/data/raw/physionet2016/training-e/REFERENCE.csv	0
e00727	-1	C:/项目/hls_step1_project/data/raw/physionet2016/training-e/REFERENCE.csv	0
e00728	-1	C:/项目/hls_step1_project/data/raw/physionet2016/training-e/REFERENCE.csv	0
e00729	-1	C:/项目/hls_step1_project/data/raw/physionet2016/training-e/REFERENCE.csv	0
e00730	-1	C:/项目/hls_step1_project/data/raw/physionet2016/training-e/REFERENCE.csv	0
e00731	1	C:/项目/hls_step1_project/data/raw/physionet2016/training-e/REFERENCE.csv	1
e00732	-1	C:/项目/hls_step1_project/data/raw/physionet2016/training-e/REFERENCE.csv	0
e00733	-1	C:/项目/hls_step1_project/data/raw/physionet2016/training-e/REFERENCE.csv	0
e00734	-1	C:/项目/hls_step1_project/data/raw/physionet2016/training-e/REFERENCE.csv	0
e00735	-1	C:/项目/hls_step1_project/data/raw/physionet2016/training-e/REFERENCE.csv	0
e00736	-1	C:/项目/hls_step1_project/data/raw/physionet2016/training-e/REFERENCE.csv	0
e00737	1	C:/项目/hls_step1_project/data/raw/physionet2016/training-e/REFERENCE.csv	1
e00738	-1	C:/项目/hls_step1_project/data/raw/physionet2016/training-e/REFERENCE.csv	0
e00739	-1	C:/项目/hls_step1_project/data/raw/physionet2016/training-e/REFERENCE.csv	0
e00740	-1	C:/项目/hls_step1_project/data/raw/physionet2016/training-e/REFERENCE.csv	0
e00741	-1	C:/项目/hls_step1_project/data/raw/physionet2016/training-e/REFERENCE.csv	0
e00742	-1	C:/项目/hls_step1_project/data/raw/physionet2016/training-e/REFERENCE.csv	0
e00743	-1	C:/项目/hls_step1_project/data/raw/physionet2016/training-e/REFERENCE.csv	0
e00744	-1	C:/项目/hls_step1_project/data/raw/physionet2016/training-e/REFERENCE.csv	0
e00745	-1	C:/项目/hls_step1_project/data/raw/physionet2016/training-e/REFERENCE.csv	0
e00746	-1	C:/项目/hls_step1_project/data/raw/physionet2016/training-e/REFERENCE.csv	0
e00747	-1	C:/项目/hls_step1_project/data/raw/physionet2016/training-e/REFERENCE.csv	0
e00748	-1	C:/项目/hls_step1_project/data/raw/physionet2016/training-e/REFERENCE.csv	0
e00749	-1	C:/项目/hls_step1_project/data/raw/physionet2016/training-e/REFERENCE.csv	0
e00750	-1	C:/项目/hls_step1_project/data/raw/physionet2016/training-e/REFERENCE.csv	0
e00751	-1	C:/项目/hls_step1_project/data/raw/physionet2016/training-e/REFERENCE.csv	0
e00752	-1	C:/项目/hls_step1_project/data/raw/physionet2016/training-e/REFERENCE.csv	0
e00753	-1	C:/项目/hls_step1_project/data/raw/physionet2016/training-e/REFERENCE.csv	0
e00754	-1	C:/项目/hls_step1_project/data/raw/physionet2016/training-e/REFERENCE.csv	0
e00755	-1	C:/项目/hls_step1_project/data/raw/physionet2016/training-e/REFERENCE.csv	0
e00756	-1	C:/项目/hls_step1_project/data/raw/physionet2016/training-e/REFERENCE.csv	0
e00757	-1	C:/项目/hls_step1_project/data/raw/physionet2016/training-e/REFERENCE.csv	0
e00758	-1	C:/项目/hls_step1_project/data/raw/physionet2016/training-e/REFERENCE.csv	0
e00759	-1	C:/项目/hls_step1_project/data/raw/physionet2016/training-e/REFERENCE.csv	0
e00760	-1	C:/项目/hls_step1_project/data/raw/physionet2016/training-e/REFERENCE.csv	0
e00761	-1	C:/项目/hls_step1_project/data/raw/physionet2016/training-e/REFERENCE.csv	0
e00762	-1	C:/项目/hls_step1_project/data/raw/physionet2016/training-e/REFERENCE.csv	0
e00763	-1	C:/项目/hls_step1_project/data/raw/physionet2016/training-e/REFERENCE.csv	0
e00764	-1	C:/项目/hls_step1_project/data/raw/physionet2016/training-e/REFERENCE.csv	0
e00765	-1	C:/项目/hls_step1_project/data/raw/physionet2016/training-e/REFERENCE.csv	0
e00766	1	C:/项目/hls_step1_project/data/raw/physionet2016/training-e/REFERENCE.csv	1
e00767	-1	C:/项目/hls_step1_project/data/raw/physionet2016/training-e/REFERENCE.csv	0
e00768	-1	C:/项目/hls_step1_project/data/raw/physionet2016/training-e/REFERENCE.csv	0
e00769	-1	C:/项目/hls_step1_project/data/raw/physionet2016/training-e/REFERENCE.csv	0
e00770	-1	C:/项目/hls_step1_project/data/raw/physionet2016/training-e/REFERENCE.csv	0
e00771	-1	C:/项目/hls_step1_project/data/raw/physionet2016/training-e/REFERENCE.csv	0
e00772	-1	C:/项目/hls_step1_project/data/raw/physionet2016/training-e/REFERENCE.csv	0
e00773	-1	C:/项目/hls_step1_project/data/raw/physionet2016/training-e/REFERENCE.csv	0
e00774	-1	C:/项目/hls_step1_project/data/raw/physionet2016/training-e/REFERENCE.csv	0
e00775	-1	C:/项目/hls_step1_project/data/raw/physionet2016/training-e/REFERENCE.csv	0
e00776	-1	C:/项目/hls_step1_project/data/raw/physionet2016/training-e/REFERENCE.csv	0
e00777	-1	C:/项目/hls_step1_project/data/raw/physionet2016/training-e/REFERENCE.csv	0
e00778	-1	C:/项目/hls_step1_project/data/raw/physionet2016/training-e/REFERENCE.csv	0
e00779	-1	C:/项目/hls_step1_project/data/raw/physionet2016/training-e/REFERENCE.csv	0
e00780	-1	C:/项目/hls_step1_project/data/raw/physionet2016/training-e/REFERENCE.csv	0
e00781	-1	C:/项目/hls_step1_project/data/raw/physionet2016/training-e/REFERENCE.csv	0
e00782	-1	C:/项目/hls_step1_project/data/raw/physionet2016/training-e/REFERENCE.csv	0
e00783	-1	C:/项目/hls_step1_project/data/raw/physionet2016/training-e/REFERENCE.csv	0
e00784	-1	C:/项目/hls_step1_project/data/raw/physionet2016/training-e/REFERENCE.csv	0
e00785	-1	C:/项目/hls_step1_project/data/raw/physionet2016/training-e/REFERENCE.csv	0
e00786	-1	C:/项目/hls_step1_project/data/raw/physionet2016/training-e/REFERENCE.csv	0
e00787	-1	C:/项目/hls_step1_project/data/raw/physionet2016/training-e/REFERENCE.csv	0
e00788	-1	C:/项目/hls_step1_project/data/raw/physionet2016/training-e/REFERENCE.csv	0
e00789	-1	C:/项目/hls_step1_project/data/raw/physionet2016/training-e/REFERENCE.csv	0
e00790	-1	C:/项目/hls_step1_project/data/raw/physionet2016/training-e/REFERENCE.csv	0
e00791	-1	C:/项目/hls_step1_project/data/raw/physionet2016/training-e/REFERENCE.csv	0
e00792	1	C:/项目/hls_step1_project/data/raw/physionet2016/training-e/REFERENCE.csv	1
e00793	-1	C:/项目/hls_step1_project/data/raw/physionet2016/training-e/REFERENCE.csv	0
e00794	-1	C:/项目/hls_step1_project/data/raw/physionet2016/training-e/REFERENCE.csv	0
e00795	-1	C:/项目/hls_step1_project/data/raw/physionet2016/training-e/REFERENCE.csv	0
e00796	-1	C:/项目/hls_step1_project/data/raw/physionet2016/training-e/REFERENCE.csv	0
e00797	-1	C:/项目/hls_step1_project/data/raw/physionet2016/training-e/REFERENCE.csv	0
e00798	-1	C:/项目/hls_step1_project/data/raw/physionet2016/training-e/REFERENCE.csv	0
e00799	-1	C:/项目/hls_step1_project/data/raw/physionet2016/training-e/REFERENCE.csv	0
e00800	-1	C:/项目/hls_step1_project/data/raw/physionet2016/training-e/REFERENCE.csv	0
e00801	-1	C:/项目/hls_step1_project/data/raw/physionet2016/training-e/REFERENCE.csv	0
e00802	-1	C:/项目/hls_step1_project/data/raw/physionet2016/training-e/REFERENCE.csv	0
e00803	-1	C:/项目/hls_step1_project/data/raw/physionet2016/training-e/REFERENCE.csv	0
e00804	-1	C:/项目/hls_step1_project/data/raw/physionet2016/training-e/REFERENCE.csv	0
e00805	-1	C:/项目/hls_step1_project/data/raw/physionet2016/training-e/REFERENCE.csv	0
e00806	-1	C:/项目/hls_step1_project/data/raw/physionet2016/training-e/REFERENCE.csv	0
e00807	-1	C:/项目/hls_step1_project/data/raw/physionet2016/training-e/REFERENCE.csv	0
e00808	-1	C:/项目/hls_step1_project/data/raw/physionet2016/training-e/REFERENCE.csv	0
e00809	-1	C:/项目/hls_step1_project/data/raw/physionet2016/training-e/REFERENCE.csv	0
e00810	-1	C:/项目/hls_step1_project/data/raw/physionet2016/training-e/REFERENCE.csv	0
e00811	1	C:/项目/hls_step1_project/data/raw/physionet2016/training-e/REFERENCE.csv	1
e00812	1	C:/项目/hls_step1_project/data/raw/physionet2016/training-e/REFERENCE.csv	1
e00813	-1	C:/项目/hls_step1_project/data/raw/physionet2016/training-e/REFERENCE.csv	0
e00814	-1	C:/项目/hls_step1_project/data/raw/physionet2016/training-e/REFERENCE.csv	0
e00815	-1	C:/项目/hls_step1_project/data/raw/physionet2016/training-e/REFERENCE.csv	0
e00816	-1	C:/项目/hls_step1_project/data/raw/physionet2016/training-e/REFERENCE.csv	0
e00817	-1	C:/项目/hls_step1_project/data/raw/physionet2016/training-e/REFERENCE.csv	0
e00818	-1	C:/项目/hls_step1_project/data/raw/physionet2016/training-e/REFERENCE.csv	0
e00819	-1	C:/项目/hls_step1_project/data/raw/physionet2016/training-e/REFERENCE.csv	0
e00820	-1	C:/项目/hls_step1_project/data/raw/physionet2016/training-e/REFERENCE.csv	0
e00821	-1	C:/项目/hls_step1_project/data/raw/physionet2016/training-e/REFERENCE.csv	0
e00822	-1	C:/项目/hls_step1_project/data/raw/physionet2016/training-e/REFERENCE.csv	0
e00823	-1	C:/项目/hls_step1_project/data/raw/physionet2016/training-e/REFERENCE.csv	0
e00824	1	C:/项目/hls_step1_project/data/raw/physionet2016/training-e/REFERENCE.csv	1
e00825	-1	C:/项目/hls_step1_project/data/raw/physionet2016/training-e/REFERENCE.csv	0
e00826	-1	C:/项目/hls_step1_project/data/raw/physionet2016/training-e/REFERENCE.csv	0
e00827	-1	C:/项目/hls_step1_project/data/raw/physionet2016/training-e/REFERENCE.csv	0
e00828	-1	C:/项目/hls_step1_project/data/raw/physionet2016/training-e/REFERENCE.csv	0
e00829	-1	C:/项目/hls_step1_project/data/raw/physionet2016/training-e/REFERENCE.csv	0
e00830	-1	C:/项目/hls_step1_project/data/raw/physionet2016/training-e/REFERENCE.csv	0
e00831	-1	C:/项目/hls_step1_project/data/raw/physionet2016/training-e/REFERENCE.csv	0
e00832	-1	C:/项目/hls_step1_project/data/raw/physionet2016/training-e/REFERENCE.csv	0
e00833	-1	C:/项目/hls_step1_project/data/raw/physionet2016/training-e/REFERENCE.csv	0
e00834	-1	C:/项目/hls_step1_project/data/raw/physionet2016/training-e/REFERENCE.csv	0
e00835	-1	C:/项目/hls_step1_project/data/raw/physionet2016/training-e/REFERENCE.csv	0
e00836	-1	C:/项目/hls_step1_project/data/raw/physionet2016/training-e/REFERENCE.csv	0
e00837	-1	C:/项目/hls_step1_project/data/raw/physionet2016/training-e/REFERENCE.csv	0
e00838	-1	C:/项目/hls_step1_project/data/raw/physionet2016/training-e/REFERENCE.csv	0
e00839	-1	C:/项目/hls_step1_project/data/raw/physionet2016/training-e/REFERENCE.csv	0
e00840	-1	C:/项目/hls_step1_project/data/raw/physionet2016/training-e/REFERENCE.csv	0
e00841	1	C:/项目/hls_step1_project/data/raw/physionet2016/training-e/REFERENCE.csv	1
e00842	-1	C:/项目/hls_step1_project/data/raw/physionet2016/training-e/REFERENCE.csv	0
e00843	-1	C:/项目/hls_step1_project/data/raw/physionet2016/training-e/REFERENCE.csv	0
e00844	-1	C:/项目/hls_step1_project/data/raw/physionet2016/training-e/REFERENCE.csv	0
e00845	-1	C:/项目/hls_step1_project/data/raw/physionet2016/training-e/REFERENCE.csv	0
e00846	-1	C:/项目/hls_step1_project/data/raw/physionet2016/training-e/REFERENCE.csv	0
e00847	1	C:/项目/hls_step1_project/data/raw/physionet2016/training-e/REFERENCE.csv	1
e00848	-1	C:/项目/hls_step1_project/data/raw/physionet2016/training-e/REFERENCE.csv	0
e00849	-1	C:/项目/hls_step1_project/data/raw/physionet2016/training-e/REFERENCE.csv	0
e00850	-1	C:/项目/hls_step1_project/data/raw/physionet2016/training-e/REFERENCE.csv	0
e00851	-1	C:/项目/hls_step1_project/data/raw/physionet2016/training-e/REFERENCE.csv	0
e00852	-1	C:/项目/hls_step1_project/data/raw/physionet2016/training-e/REFERENCE.csv	0
e00853	-1	C:/项目/hls_step1_project/data/raw/physionet2016/training-e/REFERENCE.csv	0
e00854	-1	C:/项目/hls_step1_project/data/raw/physionet2016/training-e/REFERENCE.csv	0
e00855	-1	C:/项目/hls_step1_project/data/raw/physionet2016/training-e/REFERENCE.csv	0
e00856	-1	C:/项目/hls_step1_project/data/raw/physionet2016/training-e/REFERENCE.csv	0
e00857	-1	C:/项目/hls_step1_project/data/raw/physionet2016/training-e/REFERENCE.csv	0
e00858	-1	C:/项目/hls_step1_project/data/raw/physionet2016/training-e/REFERENCE.csv	0
e00859	-1	C:/项目/hls_step1_project/data/raw/physionet2016/training-e/REFERENCE.csv	0
e00860	-1	C:/项目/hls_step1_project/data/raw/physionet2016/training-e/REFERENCE.csv	0
e00861	-1	C:/项目/hls_step1_project/data/raw/physionet2016/training-e/REFERENCE.csv	0
e00862	-1	C:/项目/hls_step1_project/data/raw/physionet2016/training-e/REFERENCE.csv	0
e00863	-1	C:/项目/hls_step1_project/data/raw/physionet2016/training-e/REFERENCE.csv	0
e00864	-1	C:/项目/hls_step1_project/data/raw/physionet2016/training-e/REFERENCE.csv	0
e00865	-1	C:/项目/hls_step1_project/data/raw/physionet2016/training-e/REFERENCE.csv	0
e00866	-1	C:/项目/hls_step1_project/data/raw/physionet2016/training-e/REFERENCE.csv	0
e00867	-1	C:/项目/hls_step1_project/data/raw/physionet2016/training-e/REFERENCE.csv	0
e00868	-1	C:/项目/hls_step1_project/data/raw/physionet2016/training-e/REFERENCE.csv	0
e00869	-1	C:/项目/hls_step1_project/data/raw/physionet2016/training-e/REFERENCE.csv	0
e00870	-1	C:/项目/hls_step1_project/data/raw/physionet2016/training-e/REFERENCE.csv	0
e00871	1	C:/项目/hls_step1_project/data/raw/physionet2016/training-e/REFERENCE.csv	1
e00872	-1	C:/项目/hls_step1_project/data/raw/physionet2016/training-e/REFERENCE.csv	0
e00873	-1	C:/项目/hls_step1_project/data/raw/physionet2016/training-e/REFERENCE.csv	0
e00874	-1	C:/项目/hls_step1_project/data/raw/physionet2016/training-e/REFERENCE.csv	0
e00875	-1	C:/项目/hls_step1_project/data/raw/physionet2016/training-e/REFERENCE.csv	0
e00876	-1	C:/项目/hls_step1_project/data/raw/physionet2016/training-e/REFERENCE.csv	0
e00877	-1	C:/项目/hls_step1_project/data/raw/physionet2016/training-e/REFERENCE.csv	0
e00878	-1	C:/项目/hls_step1_project/data/raw/physionet2016/training-e/REFERENCE.csv	0
e00879	-1	C:/项目/hls_step1_project/data/raw/physionet2016/training-e/REFERENCE.csv	0
e00880	1	C:/项目/hls_step1_project/data/raw/physionet2016/training-e/REFERENCE.csv	1
e00881	-1	C:/项目/hls_step1_project/data/raw/physionet2016/training-e/REFERENCE.csv	0
e00882	-1	C:/项目/hls_step1_project/data/raw/physionet2016/training-e/REFERENCE.csv	0
e00883	-1	C:/项目/hls_step1_project/data/raw/physionet2016/training-e/REFERENCE.csv	0
e00884	-1	C:/项目/hls_step1_project/data/raw/physionet2016/training-e/REFERENCE.csv	0
e00885	-1	C:/项目/hls_step1_project/data/raw/physionet2016/training-e/REFERENCE.csv	0
e00886	-1	C:/项目/hls_step1_project/data/raw/physionet2016/training-e/REFERENCE.csv	0
e00887	-1	C:/项目/hls_step1_project/data/raw/physionet2016/training-e/REFERENCE.csv	0
e00888	-1	C:/项目/hls_step1_project/data/raw/physionet2016/training-e/REFERENCE.csv	0
e00889	-1	C:/项目/hls_step1_project/data/raw/physionet2016/training-e/REFERENCE.csv	0
e00890	-1	C:/项目/hls_step1_project/data/raw/physionet2016/training-e/REFERENCE.csv	0
e00891	-1	C:/项目/hls_step1_project/data/raw/physionet2016/training-e/REFERENCE.csv	0
e00892	-1	C:/项目/hls_step1_project/data/raw/physionet2016/training-e/REFERENCE.csv	0
e00893	-1	C:/项目/hls_step1_project/data/raw/physionet2016/training-e/REFERENCE.csv	0
e00894	-1	C:/项目/hls_step1_project/data/raw/physionet2016/training-e/REFERENCE.csv	0
e00895	-1	C:/项目/hls_step1_project/data/raw/physionet2016/training-e/REFERENCE.csv	0
e00896	-1	C:/项目/hls_step1_project/data/raw/physionet2016/training-e/REFERENCE.csv	0
e00897	-1	C:/项目/hls_step1_project/data/raw/physionet2016/training-e/REFERENCE.csv	0
e00898	-1	C:/项目/hls_step1_project/data/raw/physionet2016/training-e/REFERENCE.csv	0
e00899	-1	C:/项目/hls_step1_project/data/raw/physionet2016/training-e/REFERENCE.csv	0
e00900	-1	C:/项目/hls_step1_project/data/raw/physionet2016/training-e/REFERENCE.csv	0
e00901	-1	C:/项目/hls_step1_project/data/raw/physionet2016/training-e/REFERENCE.csv	0
e00902	-1	C:/项目/hls_step1_project/data/raw/physionet2016/training-e/REFERENCE.csv	0
e00903	-1	C:/项目/hls_step1_project/data/raw/physionet2016/training-e/REFERENCE.csv	0
e00904	-1	C:/项目/hls_step1_project/data/raw/physionet2016/training-e/REFERENCE.csv	0
e00905	-1	C:/项目/hls_step1_project/data/raw/physionet2016/training-e/REFERENCE.csv	0
e00906	-1	C:/项目/hls_step1_project/data/raw/physionet2016/training-e/REFERENCE.csv	0
e00907	-1	C:/项目/hls_step1_project/data/raw/physionet2016/training-e/REFERENCE.csv	0
e00908	-1	C:/项目/hls_step1_project/data/raw/physionet2016/training-e/REFERENCE.csv	0
e00909	-1	C:/项目/hls_step1_project/data/raw/physionet2016/training-e/REFERENCE.csv	0
e00910	-1	C:/项目/hls_step1_project/data/raw/physionet2016/training-e/REFERENCE.csv	0
e00911	-1	C:/项目/hls_step1_project/data/raw/physionet2016/training-e/REFERENCE.csv	0
e00912	-1	C:/项目/hls_step1_project/data/raw/physionet2016/training-e/REFERENCE.csv	0
e00913	-1	C:/项目/hls_step1_project/data/raw/physionet2016/training-e/REFERENCE.csv	0
e00914	-1	C:/项目/hls_step1_project/data/raw/physionet2016/training-e/REFERENCE.csv	0
e00915	-1	C:/项目/hls_step1_project/data/raw/physionet2016/training-e/REFERENCE.csv	0
e00916	-1	C:/项目/hls_step1_project/data/raw/physionet2016/training-e/REFERENCE.csv	0
e00917	1	C:/项目/hls_step1_project/data/raw/physionet2016/training-e/REFERENCE.csv	1
e00918	-1	C:/项目/hls_step1_project/data/raw/physionet2016/training-e/REFERENCE.csv	0
e00919	-1	C:/项目/hls_step1_project/data/raw/physionet2016/training-e/REFERENCE.csv	0
e00920	-1	C:/项目/hls_step1_project/data/raw/physionet2016/training-e/REFERENCE.csv	0
e00921	1	C:/项目/hls_step1_project/data/raw/physionet2016/training-e/REFERENCE.csv	1
e00922	-1	C:/项目/hls_step1_project/data/raw/physionet2016/training-e/REFERENCE.csv	0
e00923	-1	C:/项目/hls_step1_project/data/raw/physionet2016/training-e/REFERENCE.csv	0
e00924	1	C:/项目/hls_step1_project/data/raw/physionet2016/training-e/REFERENCE.csv	1
e00925	1	C:/项目/hls_step1_project/data/raw/physionet2016/training-e/REFERENCE.csv	1
e00926	-1	C:/项目/hls_step1_project/data/raw/physionet2016/training-e/REFERENCE.csv	0
e00927	-1	C:/项目/hls_step1_project/data/raw/physionet2016/training-e/REFERENCE.csv	0
e00928	-1	C:/项目/hls_step1_project/data/raw/physionet2016/training-e/REFERENCE.csv	0
e00929	1	C:/项目/hls_step1_project/data/raw/physionet2016/training-e/REFERENCE.csv	1
e00930	-1	C:/项目/hls_step1_project/data/raw/physionet2016/training-e/REFERENCE.csv	0
e00931	-1	C:/项目/hls_step1_project/data/raw/physionet2016/training-e/REFERENCE.csv	0
e00932	-1	C:/项目/hls_step1_project/data/raw/physionet2016/training-e/REFERENCE.csv	0
e00933	-1	C:/项目/hls_step1_project/data/raw/physionet2016/training-e/REFERENCE.csv	0
e00934	-1	C:/项目/hls_step1_project/data/raw/physionet2016/training-e/REFERENCE.csv	0
e00935	1	C:/项目/hls_step1_project/data/raw/physionet2016/training-e/REFERENCE.csv	1
e00936	1	C:/项目/hls_step1_project/data/raw/physionet2016/training-e/REFERENCE.csv	1
e00937	-1	C:/项目/hls_step1_project/data/raw/physionet2016/training-e/REFERENCE.csv	0
e00938	-1	C:/项目/hls_step1_project/data/raw/physionet2016/training-e/REFERENCE.csv	0
e00939	-1	C:/项目/hls_step1_project/data/raw/physionet2016/training-e/REFERENCE.csv	0
e00940	-1	C:/项目/hls_step1_project/data/raw/physionet2016/training-e/REFERENCE.csv	0
e00941	-1	C:/项目/hls_step1_project/data/raw/physionet2016/training-e/REFERENCE.csv	0
e00942	-1	C:/项目/hls_step1_project/data/raw/physionet2016/training-e/REFERENCE.csv	0
e00943	-1	C:/项目/hls_step1_project/data/raw/physionet2016/training-e/REFERENCE.csv	0
e00944	-1	C:/项目/hls_step1_project/data/raw/physionet2016/training-e/REFERENCE.csv	0
e00945	-1	C:/项目/hls_step1_project/data/raw/physionet2016/training-e/REFERENCE.csv	0
e00946	-1	C:/项目/hls_step1_project/data/raw/physionet2016/training-e/REFERENCE.csv	0
e00947	-1	C:/项目/hls_step1_project/data/raw/physionet2016/training-e/REFERENCE.csv	0
e00948	-1	C:/项目/hls_step1_project/data/raw/physionet2016/training-e/REFERENCE.csv	0
e00949	-1	C:/项目/hls_step1_project/data/raw/physionet2016/training-e/REFERENCE.csv	0
e00950	-1	C:/项目/hls_step1_project/data/raw/physionet2016/training-e/REFERENCE.csv	0
e00951	-1	C:/项目/hls_step1_project/data/raw/physionet2016/training-e/REFERENCE.csv	0
e00952	-1	C:/项目/hls_step1_project/data/raw/physionet2016/training-e/REFERENCE.csv	0
e00953	-1	C:/项目/hls_step1_project/data/raw/physionet2016/training-e/REFERENCE.csv	0
e00954	-1	C:/项目/hls_step1_project/data/raw/physionet2016/training-e/REFERENCE.csv	0
e00955	-1	C:/项目/hls_step1_project/data/raw/physionet2016/training-e/REFERENCE.csv	0
e00956	-1	C:/项目/hls_step1_project/data/raw/physionet2016/training-e/REFERENCE.csv	0
e00957	-1	C:/项目/hls_step1_project/data/raw/physionet2016/training-e/REFERENCE.csv	0
e00958	-1	C:/项目/hls_step1_project/data/raw/physionet2016/training-e/REFERENCE.csv	0
e00959	-1	C:/项目/hls_step1_project/data/raw/physionet2016/training-e/REFERENCE.csv	0
e00960	-1	C:/项目/hls_step1_project/data/raw/physionet2016/training-e/REFERENCE.csv	0
e00961	-1	C:/项目/hls_step1_project/data/raw/physionet2016/training-e/REFERENCE.csv	0
e00962	-1	C:/项目/hls_step1_project/data/raw/physionet2016/training-e/REFERENCE.csv	0
e00963	-1	C:/项目/hls_step1_project/data/raw/physionet2016/training-e/REFERENCE.csv	0
e00964	-1	C:/项目/hls_step1_project/data/raw/physionet2016/training-e/REFERENCE.csv	0
e00965	-1	C:/项目/hls_step1_project/data/raw/physionet2016/training-e/REFERENCE.csv	0
e00966	-1	C:/项目/hls_step1_project/data/raw/physionet2016/training-e/REFERENCE.csv	0
e00967	1	C:/项目/hls_step1_project/data/raw/physionet2016/training-e/REFERENCE.csv	1
e00968	-1	C:/项目/hls_step1_project/data/raw/physionet2016/training-e/REFERENCE.csv	0
e00969	-1	C:/项目/hls_step1_project/data/raw/physionet2016/training-e/REFERENCE.csv	0
e00970	-1	C:/项目/hls_step1_project/data/raw/physionet2016/training-e/REFERENCE.csv	0
e00971	-1	C:/项目/hls_step1_project/data/raw/physionet2016/training-e/REFERENCE.csv	0
e00972	-1	C:/项目/hls_step1_project/data/raw/physionet2016/training-e/REFERENCE.csv	0
e00973	-1	C:/项目/hls_step1_project/data/raw/physionet2016/training-e/REFERENCE.csv	0
e00974	-1	C:/项目/hls_step1_project/data/raw/physionet2016/training-e/REFERENCE.csv	0
e00975	-1	C:/项目/hls_step1_project/data/raw/physionet2016/training-e/REFERENCE.csv	0
e00976	-1	C:/项目/hls_step1_project/data/raw/physionet2016/training-e/REFERENCE.csv	0
e00977	-1	C:/项目/hls_step1_project/data/raw/physionet2016/training-e/REFERENCE.csv	0
e00978	-1	C:/项目/hls_step1_project/data/raw/physionet2016/training-e/REFERENCE.csv	0
e00979	-1	C:/项目/hls_step1_project/data/raw/physionet2016/training-e/REFERENCE.csv	0
e00980	1	C:/项目/hls_step1_project/data/raw/physionet2016/training-e/REFERENCE.csv	1
e00981	-1	C:/项目/hls_step1_project/data/raw/physionet2016/training-e/REFERENCE.csv	0
e00982	-1	C:/项目/hls_step1_project/data/raw/physionet2016/training-e/REFERENCE.csv	0
e00983	-1	C:/项目/hls_step1_project/data/raw/physionet2016/training-e/REFERENCE.csv	0
e00984	-1	C:/项目/hls_step1_project/data/raw/physionet2016/training-e/REFERENCE.csv	0
e00985	-1	C:/项目/hls_step1_project/data/raw/physionet2016/training-e/REFERENCE.csv	0
e00986	-1	C:/项目/hls_step1_project/data/raw/physionet2016/training-e/REFERENCE.csv	0
e00987	-1	C:/项目/hls_step1_project/data/raw/physionet2016/training-e/REFERENCE.csv	0
e00988	-1	C:/项目/hls_step1_project/data/raw/physionet2016/training-e/REFERENCE.csv	0
e00989	-1	C:/项目/hls_step1_project/data/raw/physionet2016/training-e/REFERENCE.csv	0
e00990	-1	C:/项目/hls_step1_project/data/raw/physionet2016/training-e/REFERENCE.csv	0
e00991	-1	C:/项目/hls_step1_project/data/raw/physionet2016/training-e/REFERENCE.csv	0
e00992	-1	C:/项目/hls_step1_project/data/raw/physionet2016/training-e/REFERENCE.csv	0
e00993	-1	C:/项目/hls_step1_project/data/raw/physionet2016/training-e/REFERENCE.csv	0
e00994	-1	C:/项目/hls_step1_project/data/raw/physionet2016/training-e/REFERENCE.csv	0
e00995	-1	C:/项目/hls_step1_project/data/raw/physionet2016/training-e/REFERENCE.csv	0
e00996	-1	C:/项目/hls_step1_project/data/raw/physionet2016/training-e/REFERENCE.csv	0
e00997	-1	C:/项目/hls_step1_project/data/raw/physionet2016/training-e/REFERENCE.csv	0
e00998	1	C:/项目/hls_step1_project/data/raw/physionet2016/training-e/REFERENCE.csv	1
e00999	-1	C:/项目/hls_step1_project/data/raw/physionet2016/training-e/REFERENCE.csv	0
e01000	-1	C:/项目/hls_step1_project/data/raw/physionet2016/training-e/REFERENCE.csv	0
e01001	-1	C:/项目/hls_step1_project/data/raw/physionet2016/training-e/REFERENCE.csv	0
e01002	-1	C:/项目/hls_step1_project/data/raw/physionet2016/training-e/REFERENCE.csv	0
e01003	-1	C:/项目/hls_step1_project/data/raw/physionet2016/training-e/REFERENCE.csv	0
e01004	-1	C:/项目/hls_step1_project/data/raw/physionet2016/training-e/REFERENCE.csv	0
e01005	-1	C:/项目/hls_step1_project/data/raw/physionet2016/training-e/REFERENCE.csv	0
e01006	-1	C:/项目/hls_step1_project/data/raw/physionet2016/training-e/REFERENCE.csv	0
e01007	-1	C:/项目/hls_step1_project/data/raw/physionet2016/training-e/REFERENCE.csv	0
e01008	-1	C:/项目/hls_step1_project/data/raw/physionet2016/training-e/REFERENCE.csv	0
e01009	-1	C:/项目/hls_step1_project/data/raw/physionet2016/training-e/REFERENCE.csv	0
e01010	-1	C:/项目/hls_step1_project/data/raw/physionet2016/training-e/REFERENCE.csv	0
e01011	-1	C:/项目/hls_step1_project/data/raw/physionet2016/training-e/REFERENCE.csv	0
e01012	-1	C:/项目/hls_step1_project/data/raw/physionet2016/training-e/REFERENCE.csv	0
e01013	1	C:/项目/hls_step1_project/data/raw/physionet2016/training-e/REFERENCE.csv	1
e01014	-1	C:/项目/hls_step1_project/data/raw/physionet2016/training-e/REFERENCE.csv	0
[truncated: 1,241 more rows]
