# Supplementary material for: Comparative modeling of mixed cardiopulmonary sounds in a low-resource paired dataset: Discrimination, calibration, and operating-point behavior
Source: PLoS One. 2026 Jun 22;21(6):e0352180. doi: 10.1371/journal.pone.0352180 (PMC13286179; doi:10.1371/journal.pone.0352180)
Supplement: S2 Data — (ZIP) [file pone.0352180.s003.zip › S2_Data/metadata_clean.csv]

stem	sound_id	source_domain	gender	location	super_label	is_heart_abnormal	is_lung_abnormal	heart_source_stem	lung_source_stem	mixed_stem	pair_id	heart_source_label	lung_source_label	mixed_heart_abnormal	mixed_lung_abnormal
F_N_RC	F_N_RC	heart	F	RC	heart_normal	0
F_N_LC	F_N_LC	heart	F	LC	heart_normal	0
M_N_RUSB	M_N_RUSB	heart	M	RUSB	heart_normal	0
F_N_LUSB	F_N_LUSB	heart	F	LUSB	heart_normal	0
F_N_LLSB	F_N_LLSB	heart	F	LLSB	heart_normal	0
F_N_A	F_N_A	heart	F	Apex	heart_normal	0
M_LDM_LC	M_LDM_LC	heart	M	LC	heart_abnormal	1
M_MSM_A	M_MSM_A	heart	M	Apex	heart_abnormal	1
F_N_RUSB	F_N_RUSB	heart	F	RUSB	heart_normal	0
F_MSM_A	F_MSM_A	heart	F	Apex	heart_abnormal	1
M_N_LC	M_N_LC	heart	M	LC	heart_normal	0
F_LSM_LUSB	F_LSM_LUSB	heart	F	LUSB	heart_abnormal	1
M_LSM_RUSB	M_LSM_RUSB	heart	M	RUSB	heart_abnormal	1
F_AF_A	F_AF_A	heart	F	Apex	heart_abnormal	1
F_S4_RC	F_S4_RC	heart	F	RC	heart_abnormal	1
F_ESM_RUSB	F_ESM_RUSB	heart	F	RUSB	heart_abnormal	1
F_LSM_A	F_LSM_A	heart	F	Apex	heart_abnormal	1
M_MSM_LUSB	M_MSM_LUSB	heart	M	LUSB	heart_abnormal	1
F_ESM_LUSB	F_ESM_LUSB	heart	F	LUSB	heart_abnormal	1
M_MSM_RC	M_MSM_RC	heart	M	RC	heart_abnormal	1
M_LDM_LUSB	M_LDM_LUSB	heart	M	LUSB	heart_abnormal	1
M_ESM_RUSB	M_ESM_RUSB	heart	M	RUSB	heart_abnormal	1
M_S3_LUSB	M_S3_LUSB	heart	M	LUSB	heart_abnormal	1
F_LDM_A	F_LDM_A	heart	F	Apex	heart_abnormal	1
M_ESM_LUSB	M_ESM_LUSB	heart	M	LUSB	heart_abnormal	1
F_S3_LLSB	F_S3_LLSB	heart	F	LLSB	heart_abnormal	1
M_LDM_LLSB	M_LDM_LLSB	heart	M	LLSB	heart_abnormal	1
F_AF_LUSB	F_AF_LUSB	heart	F	LUSB	heart_abnormal	1
F_T_RC	F_T_RC	heart	F	LC	heart_abnormal	1
F_T_A	F_T_A	heart	F	Apex	heart_abnormal	1
F_LDM_LUSB	F_LDM_LUSB	heart	F	LUSB	heart_abnormal	1
F_S3_A	F_S3_A	heart	F	Apex	heart_abnormal	1
M_S4_LUSB	M_S4_LUSB	heart	M	LUSB	heart_abnormal	1
M_AVB_LLSB	M_AVB_LLSB	heart	M	LLSB	heart_abnormal	1
F_S3_LC	F_S3_LC	heart	F	LC	heart_abnormal	1
M_AVB_A	M_AVB_A	heart	M	Apex	heart_abnormal	1
M_T_LUSB	M_T_LUSB	heart	M	LUSB	heart_abnormal	1
M_AF_LC	M_AF_LC	heart	M	LC	heart_abnormal	1
M_LSM_LUSB	M_LSM_LUSB	heart	M	LUSB	heart_abnormal	1
F_LDM_LLSB	F_LDM_LLSB	heart	F	LLSB	heart_abnormal	1
F_MSM_LUSB	F_MSM_LUSB	heart	F	LUSB	heart_abnormal	1
F_MSM_LLSB	F_MSM_LLSB	heart	F	LLSB	heart_abnormal	1
M_AVB_RC	M_AVB_RC	heart	M	RC	heart_abnormal	1
M_N_LLSB	M_N_LLSB	heart	M	LLSB	heart_normal	0
M_MSM_RUSB	M_MSM_RUSB	heart	M	RUSB	heart_abnormal	1
M_S3_LLSB	M_S3_LLSB	heart	M	LLSB	heart_abnormal	1
F_ESM_LLSB	F_ESM_LLSB	heart	F	LLSB	heart_abnormal	1
F_LSM_LLSB	F_LSM_LLSB	heart	F	LLSB	heart_abnormal	1
M_ESM_A	M_ESM_A	heart	M	Apex	heart_abnormal	1
M_AF_RUSB	M_AF_RUSB	heart	M	RUSB	heart_abnormal	1
M_N_RUA	M_N_RUA	lung	M	RUA	lung_normal		0
F_N_LUA	F_N_LUA	lung	F	LUA	lung_normal		0
F_N_RMA	F_N_RMA	lung	F	RMA	lung_normal		0
F_N_LMA	F_N_LMA	lung	F	LMA	lung_normal		0
M_N_RLA	M_N_RLA	lung	M	RLA	lung_normal		0
M_N_LLA	M_N_LLA	lung	M	LLA	lung_normal		0
M_PR_RMA	M_PR_RMA	lung	M	RMA	lung_abnormal		1
M_PR_LUA	M_PR_LUA	lung	M	LUA	lung_abnormal		1
F_R_LUA	F_R_LUA	lung	F	LUA	lung_abnormal		1
M_W_LUA	M_W_LUA	lung	M	LUA	lung_abnormal		1
M_C_LUA	M_C_LUA	lung	M	LUA	lung_abnormal		1
M_N_LUA	M_N_LUA	lung	M	LUA	lung_normal		0
M_G_LLA	M_G_LLA	lung	M	LLA	lung_abnormal		1
M_G_LUA	M_G_LUA	lung	M	LUA	lung_abnormal		1
F_C_LUA	F_C_LUA	lung	F	LUA	lung_abnormal		1
M_G_RLA	M_G_RLA	lung	M	RLA	lung_abnormal		1
F_R_RLA	F_R_RLA	lung	F	RLA	lung_abnormal		1
F_W_RUA	F_W_RUA	lung	F	RUA	lung_abnormal		1
M_PR_LLA	M_PR_LLA	lung	M	LLA	lung_abnormal		1
M_PR_LMA	M_PR_LMA	lung	M	LMA	lung_abnormal		1
M_R_RUA	M_R_RUA	lung	M	RUA	lung_abnormal		1
M_C_RUA	M_C_RUA	lung	M	RUA	lung_abnormal		1
M_R_LUA	M_R_LUA	lung	M	LUA	lung_abnormal		1
F_PR_LMA	F_PR_LMA	lung	F	LMA	lung_abnormal		1
F_G_LMA	F_G_LMA	lung	F	LMA	lung_abnormal		1
F_G_RLA	F_G_RLA	lung	F	RLA	lung_abnormal		1
M_C_RLA	M_C_RLA	lung	M	RLA	lung_abnormal		1
F_G_RMA	F_G_RMA	lung	F	RMA	lung_abnormal		1
M_W_RLA	M_W_RLA	lung	M	RLA	lung_abnormal		1
M_R_RLA	M_R_RLA	lung	M	RLA	lung_abnormal		1
F_C_RLA	F_C_RLA	lung	F	RLA	lung_abnormal		1
M_N_RMA	M_N_RMA	lung	M	RMA	lung_normal		0
M_R_LMA	M_R_LMA	lung	M	LMA	lung_abnormal		1
F_G_LLA	F_G_LLA	lung	F	LLA	lung_abnormal		1
F_R_LMA	F_R_LMA	lung	F	LMA	lung_abnormal		1
F_N_LLA	F_N_LLA	lung	F	LLA	lung_normal		0
M_W_RUA	M_W_RUA	lung	M	RUA	lung_abnormal		1
M_N_LMA	M_N_LMA	lung	M	LMA	lung_normal		0
F_PR_LLA	F_PR_LLA	lung	F	LLA	lung_abnormal		1
M_W_RMA	M_W_RMA	lung	M	RMA	lung_abnormal		1
M_PR_RUA	M_PR_RUA	lung	M	RUA	lung_abnormal		1
M_W_LLA	M_W_LLA	lung	M	LLA	lung_abnormal		1
M_R_LLA	M_R_LLA	lung	M	LLA	lung_abnormal		1
F_N_RLA	F_N_RLA	lung	F	RLA	lung_normal		0
M_G_LMA	M_G_LMA	lung	M	LMA	lung_abnormal		1
M_W_LMA	M_W_LMA	lung	M	LMA	lung_abnormal		1
F_N_RUA	F_N_RUA	lung	F	RUA	lung_normal		0
M_PR_RLA	M_PR_RLA	lung	M	RLA	lung_abnormal		1
F_G_LUA	F_G_LUA	lung	F	LUA	lung_abnormal		1
F_PR_LUA	F_PR_LUA	lung	F	LUA	lung_abnormal		1
H0001	H0001	mixed_heart_source	F	LUSB	heart_abnormal	1		H0001	L0001	M0001	0001	heart_abnormal	lung_abnormal	1	1
H0002	H0002	mixed_heart_source	F	RLA	heart_abnormal	1		H0002	L0002	M0002	0002	heart_abnormal	lung_normal	1	0
H0003	H0003	mixed_heart_source	M	LMA	heart_abnormal	1		H0003	L0003	M0003	0003	heart_abnormal	lung_normal	1	0
H0004	H0004	mixed_heart_source	F	Apex	heart_abnormal	1		H0004	L0004	M0004	0004	heart_abnormal	lung_abnormal	1	1
H0005	H0005	mixed_heart_source	M	RUSB	heart_abnormal	1		H0005	L0005	M0005	0005	heart_abnormal	lung_abnormal	1	1
H0006	H0006	mixed_heart_source	F	RC	heart_abnormal	1		H0006	L0006	M0006	0006	heart_abnormal	lung_abnormal	1	1
H0007	H0007	mixed_heart_source	M	Apex	heart_abnormal	1		H0007	L0007	M0007	0007	heart_abnormal	lung_abnormal	1	1
H0008	H0008	mixed_heart_source	F	LMA	heart_abnormal	1		H0008	L0008	M0008	0008	heart_abnormal	lung_abnormal	1	1
H0009	H0009	mixed_heart_source	M	LUA	heart_abnormal	1		H0009	L0009	M0009	0009	heart_abnormal	lung_abnormal	1	1
H0010	H0010	mixed_heart_source	F	LUA	heart_abnormal	1		H0010	L0010	M0010	0010	heart_abnormal	lung_abnormal	1	1
H0011	H0011	mixed_heart_source	M	Apex	heart_abnormal	1		H0011	L0011	M0011	0011	heart_abnormal	lung_normal	1	0
H0012	H0012	mixed_heart_source	F	RMA	heart_abnormal	1		H0012	L0012	M0012	0012	heart_abnormal	lung_abnormal	1	1
H0013	H0013	mixed_heart_source	F	RC	heart_abnormal	1		H0013	L0013	M0013	0013	heart_abnormal	lung_abnormal	1	1
H0014	H0014	mixed_heart_source	F	LUA	heart_abnormal	1		H0014	L0014	M0014	0014	heart_abnormal	lung_abnormal	1	1
H0015	H0015	mixed_heart_source	F	LUA	heart_abnormal	1		H0015	L0015	M0015	0015	heart_abnormal	lung_abnormal	1	1
H0016	H0016	mixed_heart_source	F	RLA	heart_abnormal	1		H0016	L0016	M0016	0016	heart_abnormal	lung_abnormal	1	1
H0017	H0017	mixed_heart_source	F	RC	heart_abnormal	1		H0017	L0017	M0017	0017	heart_abnormal	lung_abnormal	1	1
H0018	H0018	mixed_heart_source	F	RMA	heart_abnormal	1		H0018	L0018	M0018	0018	heart_abnormal	lung_abnormal	1	1
H0019	H0019	mixed_heart_source	M	RUA	heart_abnormal	1		H0019	L0019	M0019	0019	heart_abnormal	lung_abnormal	1	1
H0020	H0020	mixed_heart_source	F	RLA	heart_abnormal	1		H0020	L0020	M0020	0020	heart_abnormal	lung_normal	1	0
H0021	H0021	mixed_heart_source	M	LUSB	heart_abnormal	1		H0021	L0021	M0021	0021	heart_abnormal	lung_abnormal	1	1
H0022	H0022	mixed_heart_source	M	LMA	heart_abnormal	1		H0022	L0022	M0022	0022	heart_abnormal	lung_abnormal	1	1
H0023	H0023	mixed_heart_source	M	LC	heart_abnormal	1		H0023	L0023	M0023	0023	heart_abnormal	lung_normal	1	0
H0024	H0024	mixed_heart_source	M	LUSB	heart_abnormal	1		H0024	L0024	M0024	0024	heart_abnormal	lung_abnormal	1	1
H0025	H0025	mixed_heart_source	M	RC	heart_abnormal	1		H0025	L0025	M0025	0025	heart_abnormal	lung_abnormal	1	1
H0026	H0026	mixed_heart_source	F	LUSB	heart_abnormal	1		H0026	L0026	M0026	0026	heart_abnormal	lung_abnormal	1	1
H0027	H0027	mixed_heart_source	M	RMA	heart_abnormal	1		H0027	L0027	M0027	0027	heart_abnormal	lung_abnormal	1	1
H0028	H0028	mixed_heart_source	F	RC	heart_abnormal	1		H0028	L0028	M0028	0028	heart_abnormal	lung_abnormal	1	1
H0029	H0029	mixed_heart_source	M	LC	heart_abnormal	1		H0029	L0029	M0029	0029	heart_abnormal	lung_abnormal	1	1
H0030	H0030	mixed_heart_source	F	RC	heart_abnormal	1		H0030	L0030	M0030	0030	heart_abnormal	lung_abnormal	1	1
H0031	H0031	mixed_heart_source	F	RC	heart_abnormal	1		H0031	L0031	M0031	0031	heart_abnormal	lung_abnormal	1	1
H0032	H0032	mixed_heart_source	F	LUA	heart_abnormal	1		H0032	L0032	M0032	0032	heart_abnormal	lung_abnormal	1	1
H0033	H0033	mixed_heart_source	F	LUSB	heart_abnormal	1		H0033	L0033	M0033	0033	heart_abnormal	lung_abnormal	1	1
H0034	H0034	mixed_heart_source	M	RC	heart_abnormal	1		H0034	L0034	M0034	0034	heart_abnormal	lung_abnormal	1	1
H0035	H0035	mixed_heart_source	M	RLA	heart_abnormal	1		H0035	L0035	M0035	0035	heart_abnormal	lung_abnormal	1	1
H0036	H0036	mixed_heart_source	M	LUA	heart_abnormal	1		H0036	L0036	M0036	0036	heart_abnormal	lung_normal	1	0
H0037	H0037	mixed_heart_source	M	LLSB	heart_abnormal	1		H0037	L0037	M0037	0037	heart_abnormal	lung_normal	1	0
H0038	H0038	mixed_heart_source	F	LLSB	heart_abnormal	1		H0038	L0038	M0038	0038	heart_abnormal	lung_normal	1	0
H0039	H0039	mixed_heart_source	M	LC	heart_normal	0		H0039	L0039	M0039	0039	heart_normal	lung_abnormal	0	1
H0040	H0040	mixed_heart_source	M	LC	heart_abnormal	1		H0040	L0040	M0040	0040	heart_abnormal	lung_abnormal	1	1
H0041	H0041	mixed_heart_source	F	LLA	heart_abnormal	1		H0041	L0041	M0041	0041	heart_abnormal	lung_normal	1	0
H0042	H0042	mixed_heart_source	F	RUA	heart_abnormal	1		H0042	L0042	M0042	0042	heart_abnormal	lung_abnormal	1	1
H0043	H0043	mixed_heart_source	M	LLSB	heart_abnormal	1		H0043	L0043	M0043	0043	heart_abnormal	lung_abnormal	1	1
H0044	H0044	mixed_heart_source	M	RC	heart_normal	0		H0044	L0044	M0044	0044	heart_normal	lung_abnormal	0	1
H0045	H0045	mixed_heart_source	M	LLSB	heart_abnormal	1		H0045	L0045	M0045	0045	heart_abnormal	lung_abnormal	1	1
H0046	H0046	mixed_heart_source	F	LMA	heart_abnormal	1		H0046	L0046	M0046	0046	heart_abnormal	lung_normal	1	0
H0047	H0047	mixed_heart_source	M	RMA	heart_abnormal	1		H0047	L0047	M0047	0047	heart_abnormal	lung_abnormal	1	1
H0048	H0048	mixed_heart_source	F	RLA	heart_abnormal	1		H0048	L0048	M0048	0048	heart_abnormal	lung_abnormal	1	1
H0049	H0049	mixed_heart_source	M	RUA	heart_abnormal	1		H0049	L0049	M0049	0049	heart_abnormal	lung_abnormal	1	1
H0050	H0050	mixed_heart_source	F	LUSB	heart_abnormal	1		H0050	L0050	M0050	0050	heart_abnormal	lung_abnormal	1	1
H0051	H0051	mixed_heart_source	F	RC	heart_abnormal	1		H0051	L0051	M0051	0051	heart_abnormal	lung_normal	1	0
H0052	H0052	mixed_heart_source	F	LC	heart_abnormal	1		H0052	L0052	M0052	0052	heart_abnormal	lung_abnormal	1	1
H0053	H0053	mixed_heart_source	F	LLSB	heart_abnormal	1		H0053	L0053	M0053	0053	heart_abnormal	lung_abnormal	1	1
H0054	H0054	mixed_heart_source	F	RUSB	heart_abnormal	1		H0054	L0054	M0054	0054	heart_abnormal	lung_abnormal	1	1
H0055	H0055	mixed_heart_source	M	RC	heart_abnormal	1		H0055	L0055	M0055	0055	heart_abnormal	lung_abnormal	1	1
H0056	H0056	mixed_heart_source	F	LUSB	heart_abnormal	1		H0056	L0056	M0056	0056	heart_abnormal	lung_abnormal	1	1
H0057	H0057	mixed_heart_source	F	RLA	heart_abnormal	1		H0057	L0057	M0057	0057	heart_abnormal	lung_abnormal	1	1
H0058	H0058	mixed_heart_source	M	RUSB	heart_abnormal	1		H0058	L0058	M0058	0058	heart_abnormal	lung_abnormal	1	1
H0059	H0059	mixed_heart_source	F	RLA	heart_abnormal	1		H0059	L0059	M0059	0059	heart_abnormal	lung_abnormal	1	1
H0060	H0060	mixed_heart_source	M	LMA	heart_abnormal	1		H0060	L0060	M0060	0060	heart_abnormal	lung_abnormal	1	1
H0061	H0061	mixed_heart_source	F	LLSB	heart_abnormal	1		H0061	L0061	M0061	0061	heart_abnormal	lung_abnormal	1	1
H0062	H0062	mixed_heart_source	F	RMA	heart_abnormal	1		H0062	L0062	M0062	0062	heart_abnormal	lung_abnormal	1	1
H0063	H0063	mixed_heart_source	F	RUA	heart_abnormal	1		H0063	L0063	M0063	0063	heart_abnormal	lung_abnormal	1	1
H0064	H0064	mixed_heart_source	M	Apex	heart_abnormal	1		H0064	L0064	M0064	0064	heart_abnormal	lung_abnormal	1	1
H0065	H0065	mixed_heart_source	F	Apex	heart_abnormal	1		H0065	L0065	M0065	0065	heart_abnormal	lung_abnormal	1	1
H0066	H0066	mixed_heart_source	M	LLSB	heart_normal	0		H0066	L0066	M0066	0066	heart_normal	lung_normal	0	0
H0067	H0067	mixed_heart_source	F	RUA	heart_abnormal	1		H0067	L0067	M0067	0067	heart_abnormal	lung_abnormal	1	1
H0068	H0068	mixed_heart_source	M	RUSB	heart_abnormal	1		H0068	L0068	M0068	0068	heart_abnormal	lung_abnormal	1	1
H0069	H0069	mixed_heart_source	M	RLA	heart_abnormal	1		H0069	L0069	M0069	0069	heart_abnormal	lung_abnormal	1	1
H0070	H0070	mixed_heart_source	F	LUA	heart_abnormal	1		H0070	L0070	M0070	0070	heart_abnormal	lung_normal	1	0
H0071	H0071	mixed_heart_source	M	RUSB	heart_abnormal	1		H0071	L0071	M0071	0071	heart_abnormal	lung_abnormal	1	1
H0072	H0072	mixed_heart_source	M	Apex	heart_abnormal	1		H0072	L0072	M0072	0072	heart_abnormal	lung_abnormal	1	1
H0073	H0073	mixed_heart_source	M	LMA	heart_abnormal	1		H0073	L0073	M0073	0073	heart_abnormal	lung_abnormal	1	1
H0074	H0074	mixed_heart_source	F	RUA	heart_normal	0		H0074	L0074	M0074	0074	heart_normal	lung_normal	0	0
H0075	H0075	mixed_heart_source	F	LUSB	heart_abnormal	1		H0075	L0075	M0075	0075	heart_abnormal	lung_abnormal	1	1
H0076	H0076	mixed_heart_source	F	LMA	heart_abnormal	1		H0076	L0076	M0076	0076	heart_abnormal	lung_abnormal	1	1
H0077	H0077	mixed_heart_source	F	RUA	heart_abnormal	1		H0077	L0077	M0077	0077	heart_abnormal	lung_abnormal	1	1
H0078	H0078	mixed_heart_source	M	RMA	heart_abnormal	1		H0078	L0078	M0078	0078	heart_abnormal	lung_normal	1	0
H0079	H0079	mixed_heart_source	F	LC	heart_abnormal	1		H0079	L0079	M0079	0079	heart_abnormal	lung_abnormal	1	1
H0080	H0080	mixed_heart_source	M	LUSB	heart_abnormal	1		H0080	L0080	M0080	0080	heart_abnormal	lung_abnormal	1	1
H0081	H0081	mixed_heart_source	F	LLSB	heart_abnormal	1		H0081	L0081	M0081	0081	heart_abnormal	lung_abnormal	1	1
H0082	H0082	mixed_heart_source	F	LUA	heart_abnormal	1		H0082	L0082	M0082	0082	heart_abnormal	lung_abnormal	1	1
H0083	H0083	mixed_heart_source	M	LLSB	heart_abnormal	1		H0083	L0083	M0083	0083	heart_abnormal	lung_abnormal	1	1
H0084	H0084	mixed_heart_source	M	LMA	heart_abnormal	1		H0084	L0084	M0084	0084	heart_abnormal	lung_normal	1	0
H0085	H0085	mixed_heart_source	F	LC	heart_normal	0		H0085	L0085	M0085	0085	heart_normal	lung_abnormal	0	1
H0086	H0086	mixed_heart_source	M	LMA	heart_abnormal	1		H0086	L0086	M0086	0086	heart_abnormal	lung_abnormal	1	1
H0087	H0087	mixed_heart_source	M	LMA	heart_abnormal	1		H0087	L0087	M0087	0087	heart_abnormal	lung_abnormal	1	1
H0088	H0088	mixed_heart_source	M	LC	heart_abnormal	1		H0088	L0088	M0088	0088	heart_abnormal	lung_abnormal	1	1
H0089	H0089	mixed_heart_source	M	LC	heart_abnormal	1		H0089	L0089	M0089	0089	heart_abnormal	lung_abnormal	1	1
H0090	H0090	mixed_heart_source	M	RUA	heart_abnormal	1		H0090	L0090	M0090	0090	heart_abnormal	lung_abnormal	1	1
H0091	H0091	mixed_heart_source	M	RUSB	heart_abnormal	1		H0091	L0091	M0091	0091	heart_abnormal	lung_abnormal	1	1
H0092	H0092	mixed_heart_source	M	RC	heart_abnormal	1		H0092	L0092	M0092	0092	heart_abnormal	lung_abnormal	1	1
H0093	H0093	mixed_heart_source	M	LMA	heart_abnormal	1		H0093	L0093	M0093	0093	heart_abnormal	lung_abnormal	1	1
H0094	H0094	mixed_heart_source	M	LC	heart_abnormal	1		H0094	L0094	M0094	0094	heart_abnormal	lung_abnormal	1	1
H0095	H0095	mixed_heart_source	F	Apex	heart_abnormal	1		H0095	L0095	M0095	0095	heart_abnormal	lung_normal	1	0
H0096	H0096	mixed_heart_source	M	LUA	heart_normal	0		H0096	L0096	M0096	0096	heart_normal	lung_abnormal	0	1
H0097	H0097	mixed_heart_source	F	RUSB	heart_abnormal	1		H0097	L0097	M0097	0097	heart_abnormal	lung_abnormal	1	1
H0098	H0098	mixed_heart_source	M	LUSB	heart_abnormal	1		H0098	L0098	M0098	0098	heart_abnormal	lung_abnormal	1	1
H0099	H0099	mixed_heart_source	F	RUSB	heart_abnormal	1		H0099	L0099	M0099	0099	heart_abnormal	lung_abnormal	1	1
H0100	H0100	mixed_heart_source	F	LLSB	heart_abnormal	1		H0100	L0100	M0100	0100	heart_abnormal	lung_abnormal	1	1
H0101	H0101	mixed_heart_source	M	RMA	heart_abnormal	1		H0101	L0101	M0101	0101	heart_abnormal	lung_abnormal	1	1
H0102	H0102	mixed_heart_source	M	RLA	heart_abnormal	1		H0102	L0102	M0102	0102	heart_abnormal	lung_abnormal	1	1
H0103	H0103	mixed_heart_source	F	LLA	heart_normal	0		H0103	L0103	M0103	0103	heart_normal	lung_abnormal	0	1
H0104	H0104	mixed_heart_source	M	LUSB	heart_abnormal	1		H0104	L0104	M0104	0104	heart_abnormal	lung_abnormal	1	1
H0105	H0105	mixed_heart_source	F	RUSB	heart_abnormal	1		H0105	L0105	M0105	0105	heart_abnormal	lung_abnormal	1	1
H0106	H0106	mixed_heart_source	M	RC	heart_normal	0		H0106	L0106	M0106	0106	heart_normal	lung_abnormal	0	1
H0107	H0107	mixed_heart_source	M	LLSB	heart_normal	0		H0107	L0107	M0107	0107	heart_normal	lung_abnormal	0	1
H0108	H0108	mixed_heart_source	F	LUA	heart_abnormal	1		H0108	L0108	M0108	0108	heart_abnormal	lung_abnormal	1	1
H0109	H0109	mixed_heart_source	F	LLA	heart_abnormal	1		H0109	L0109	M0109	0109	heart_abnormal	lung_abnormal	1	1
H0110	H0110	mixed_heart_source	F	RLA	heart_abnormal	1		H0110	L0110	M0110	0110	heart_abnormal	lung_normal	1	0
H0111	H0111	mixed_heart_source	F	LLA	heart_normal	0		H0111	L0111	M0111	0111	heart_normal	lung_abnormal	0	1
H0112	H0112	mixed_heart_source	F	LLA	heart_abnormal	1		H0112	L0112	M0112	0112	heart_abnormal	lung_abnormal	1	1
H0113	H0113	mixed_heart_source	F	RUSB	heart_abnormal	1		H0113	L0113	M0113	0113	heart_abnormal	lung_abnormal	1	1
H0114	H0114	mixed_heart_source	M	Apex	heart_abnormal	1		H0114	L0114	M0114	0114	heart_abnormal	lung_abnormal	1	1
H0115	H0115	mixed_heart_source	F	LLA	heart_abnormal	1		H0115	L0115	M0115	0115	heart_abnormal	lung_abnormal	1	1
H0116	H0116	mixed_heart_source	M	RUA	heart_abnormal	1		H0116	L0116	M0116	0116	heart_abnormal	lung_abnormal	1	1
H0117	H0117	mixed_heart_source	M	RMA	heart_abnormal	1		H0117	L0117	M0117	0117	heart_abnormal	lung_abnormal	1	1
H0118	H0118	mixed_heart_source	M	RMA	heart_abnormal	1		H0118	L0118	M0118	0118	heart_abnormal	lung_abnormal	1	1
H0119	H0119	mixed_heart_source	F	LLA	heart_abnormal	1		H0119	L0119	M0119	0119	heart_abnormal	lung_abnormal	1	1
H0120	H0120	mixed_heart_source	F	LLA	heart_abnormal	1		H0120	L0120	M0120	0120	heart_abnormal	lung_abnormal	1	1
H0121	H0121	mixed_heart_source	F	LLA	heart_abnormal	1		H0121	L0121	M0121	0121	heart_abnormal	lung_abnormal	1	1
H0122	H0122	mixed_heart_source	M	RC	heart_normal	0		H0122	L0122	M0122	0122	heart_normal	lung_normal	0	0
H0123	H0123	mixed_heart_source	M	LMA	heart_abnormal	1		H0123	L0123	M0123	0123	heart_abnormal	lung_abnormal	1	1
H0124	H0124	mixed_heart_source	M	RMA	heart_abnormal	1		H0124	L0124	M0124	0124	heart_abnormal	lung_abnormal	1	1
H0125	H0125	mixed_heart_source	F	LUSB	heart_abnormal	1		H0125	L0125	M0125	0125	heart_abnormal	lung_normal	1	0
H0126	H0126	mixed_heart_source	F	LLA	heart_normal	0		H0126	L0126	M0126	0126	heart_normal	lung_abnormal	0	1
H0127	H0127	mixed_heart_source	M	LLA	heart_abnormal	1		H0127	L0127	M0127	0127	heart_abnormal	lung_abnormal	1	1
H0128	H0128	mixed_heart_source	F	RUSB	heart_abnormal	1		H0128	L0128	M0128	0128	heart_abnormal	lung_abnormal	1	1
H0129	H0129	mixed_heart_source	F	Apex	heart_abnormal	1		H0129	L0129	M0129	0129	heart_abnormal	lung_abnormal	1	1
H0130	H0130	mixed_heart_source	F	LLSB	heart_abnormal	1		H0130	L0130	M0130	0130	heart_abnormal	lung_normal	1	0
H0131	H0131	mixed_heart_source	M	LC	heart_abnormal	1		H0131	L0131	M0131	0131	heart_abnormal	lung_abnormal	1	1
H0132	H0132	mixed_heart_source	M	LUA	heart_abnormal	1		H0132	L0132	M0132	0132	heart_abnormal	lung_abnormal	1	1
H0133	H0133	mixed_heart_source	F	Apex	heart_normal	0		H0133	L0133	M0133	0133	heart_normal	lung_abnormal	0	1
H0134	H0134	mixed_heart_source	M	LMA	heart_abnormal	1		H0134	L0134	M0134	0134	heart_abnormal	lung_normal	1	0
H0135	H0135	mixed_heart_source	M	LC	heart_abnormal	1		H0135	L0135	M0135	0135	heart_abnormal	lung_normal	1	0
H0136	H0136	mixed_heart_source	M	RUSB	heart_abnormal	1		H0136	L0136	M0136	0136	heart_abnormal	lung_abnormal	1	1
H0137	H0137	mixed_heart_source	M	Apex	heart_abnormal	1		H0137	L0137	M0137	0137	heart_abnormal	lung_abnormal	1	1
H0138	H0138	mixed_heart_source	M	LLA	heart_abnormal	1		H0138	L0138	M0138	0138	heart_abnormal	lung_normal	1	0
H0139	H0139	mixed_heart_source	M	LC	heart_abnormal	1		H0139	L0139	M0139	0139	heart_abnormal	lung_abnormal	1	1
H0140	H0140	mixed_heart_source	F	RLA	heart_abnormal	1		H0140	L0140	M0140	0140	heart_abnormal	lung_normal	1	0
H0141	H0141	mixed_heart_source	M	Apex	heart_abnormal	1		H0141	L0141	M0141	0141	heart_abnormal	lung_abnormal	1	1
H0142	H0142	mixed_heart_source	F	RMA	heart_abnormal	1		H0142	L0142	M0142	0142	heart_abnormal	lung_normal	1	0
H0143	H0143	mixed_heart_source	F	RLA	heart_abnormal	1		H0143	L0143	M0143	0143	heart_abnormal	lung_abnormal	1	1
H0144	H0144	mixed_heart_source	F	LUA	heart_abnormal	1		H0144	L0144	M0144	0144	heart_abnormal	lung_normal	1	0
H0145	H0145	mixed_heart_source	M	RUSB	heart_abnormal	1		H0145	L0145	M0145	0145	heart_abnormal	lung_normal	1	0
L0001	L0001	mixed_lung_source	F	LUSB	lung_abnormal		1	H0001	L0001	M0001	0001	heart_abnormal	lung_abnormal	1	1
L0002	L0002	mixed_lung_source	F	RLA	lung_normal		0	H0002	L0002	M0002	0002	heart_abnormal	lung_normal	1	0
L0003	L0003	mixed_lung_source	M	LMA	lung_normal		0	H0003	L0003	M0003	0003	heart_abnormal	lung_normal	1	0
L0004	L0004	mixed_lung_source	F	Apex	lung_abnormal		1	H0004	L0004	M0004	0004	heart_abnormal	lung_abnormal	1	1
L0005	L0005	mixed_lung_source	M	RUSB	lung_abnormal		1	H0005	L0005	M0005	0005	heart_abnormal	lung_abnormal	1	1
L0006	L0006	mixed_lung_source	F	RC	lung_abnormal		1	H0006	L0006	M0006	0006	heart_abnormal	lung_abnormal	1	1
L0007	L0007	mixed_lung_source	M	Apex	lung_abnormal		1	H0007	L0007	M0007	0007	heart_abnormal	lung_abnormal	1	1
L0008	L0008	mixed_lung_source	F	LMA	lung_abnormal		1	H0008	L0008	M0008	0008	heart_abnormal	lung_abnormal	1	1
L0009	L0009	mixed_lung_source	M	LUA	lung_abnormal		1	H0009	L0009	M0009	0009	heart_abnormal	lung_abnormal	1	1
L0010	L0010	mixed_lung_source	F	LUA	lung_abnormal		1	H0010	L0010	M0010	0010	heart_abnormal	lung_abnormal	1	1
L0011	L0011	mixed_lung_source	M	Apex	lung_normal		0	H0011	L0011	M0011	0011	heart_abnormal	lung_normal	1	0
L0012	L0012	mixed_lung_source	F	RMA	lung_abnormal		1	H0012	L0012	M0012	0012	heart_abnormal	lung_abnormal	1	1
L0013	L0013	mixed_lung_source	F	RC	lung_abnormal		1	H0013	L0013	M0013	0013	heart_abnormal	lung_abnormal	1	1
L0014	L0014	mixed_lung_source	F	LUA	lung_abnormal		1	H0014	L0014	M0014	0014	heart_abnormal	lung_abnormal	1	1
L0015	L0015	mixed_lung_source	F	LUA	lung_abnormal		1	H0015	L0015	M0015	0015	heart_abnormal	lung_abnormal	1	1
L0016	L0016	mixed_lung_source	F	RLA	lung_abnormal		1	H0016	L0016	M0016	0016	heart_abnormal	lung_abnormal	1	1
L0017	L0017	mixed_lung_source	F	RC	lung_abnormal		1	H0017	L0017	M0017	0017	heart_abnormal	lung_abnormal	1	1
L0018	L0018	mixed_lung_source	F	RMA	lung_abnormal		1	H0018	L0018	M0018	0018	heart_abnormal	lung_abnormal	1	1
L0019	L0019	mixed_lung_source	M	RUA	lung_abnormal		1	H0019	L0019	M0019	0019	heart_abnormal	lung_abnormal	1	1
L0020	L0020	mixed_lung_source	F	RLA	lung_normal		0	H0020	L0020	M0020	0020	heart_abnormal	lung_normal	1	0
L0021	L0021	mixed_lung_source	M	LUSB	lung_abnormal		1	H0021	L0021	M0021	0021	heart_abnormal	lung_abnormal	1	1
L0022	L0022	mixed_lung_source	M	LMA	lung_abnormal		1	H0022	L0022	M0022	0022	heart_abnormal	lung_abnormal	1	1
L0023	L0023	mixed_lung_source	M	LC	lung_normal		0	H0023	L0023	M0023	0023	heart_abnormal	lung_normal	1	0
L0024	L0024	mixed_lung_source	M	LUSB	lung_abnormal		1	H0024	L0024	M0024	0024	heart_abnormal	lung_abnormal	1	1
L0025	L0025	mixed_lung_source	M	RC	lung_abnormal		1	H0025	L0025	M0025	0025	heart_abnormal	lung_abnormal	1	1
L0026	L0026	mixed_lung_source	F	LUSB	lung_abnormal		1	H0026	L0026	M0026	0026	heart_abnormal	lung_abnormal	1	1
L0027	L0027	mixed_lung_source	M	RMA	lung_abnormal		1	H0027	L0027	M0027	0027	heart_abnormal	lung_abnormal	1	1
L0028	L0028	mixed_lung_source	F	RC	lung_abnormal		1	H0028	L0028	M0028	0028	heart_abnormal	lung_abnormal	1	1
L0029	L0029	mixed_lung_source	M	LC	lung_abnormal		1	H0029	L0029	M0029	0029	heart_abnormal	lung_abnormal	1	1
L0030	L0030	mixed_lung_source	F	RC	lung_abnormal		1	H0030	L0030	M0030	0030	heart_abnormal	lung_abnormal	1	1
L0031	L0031	mixed_lung_source	F	RC	lung_abnormal		1	H0031	L0031	M0031	0031	heart_abnormal	lung_abnormal	1	1
L0032	L0032	mixed_lung_source	F	LUA	lung_abnormal		1	H0032	L0032	M0032	0032	heart_abnormal	lung_abnormal	1	1
L0033	L0033	mixed_lung_source	F	LUSB	lung_abnormal		1	H0033	L0033	M0033	0033	heart_abnormal	lung_abnormal	1	1
L0034	L0034	mixed_lung_source	M	RC	lung_abnormal		1	H0034	L0034	M0034	0034	heart_abnormal	lung_abnormal	1	1
L0035	L0035	mixed_lung_source	M	RLA	lung_abnormal		1	H0035	L0035	M0035	0035	heart_abnormal	lung_abnormal	1	1
L0036	L0036	mixed_lung_source	M	LUA	lung_normal		0	H0036	L0036	M0036	0036	heart_abnormal	lung_normal	1	0
L0037	L0037	mixed_lung_source	M	LLSB	lung_normal		0	H0037	L0037	M0037	0037	heart_abnormal	lung_normal	1	0
L0038	L0038	mixed_lung_source	F	LLSB	lung_normal		0	H0038	L0038	M0038	0038	heart_abnormal	lung_normal	1	0
L0039	L0039	mixed_lung_source	M	LC	lung_abnormal		1	H0039	L0039	M0039	0039	heart_normal	lung_abnormal	0	1
L0040	L0040	mixed_lung_source	M	LC	lung_abnormal		1	H0040	L0040	M0040	0040	heart_abnormal	lung_abnormal	1	1
L0041	L0041	mixed_lung_source	F	LLA	lung_normal		0	H0041	L0041	M0041	0041	heart_abnormal	lung_normal	1	0
L0042	L0042	mixed_lung_source	F	RUA	lung_abnormal		1	H0042	L0042	M0042	0042	heart_abnormal	lung_abnormal	1	1
L0043	L0043	mixed_lung_source	M	LLSB	lung_abnormal		1	H0043	L0043	M0043	0043	heart_abnormal	lung_abnormal	1	1
L0044	L0044	mixed_lung_source	M	RC	lung_abnormal		1	H0044	L0044	M0044	0044	heart_normal	lung_abnormal	0	1
L0045	L0045	mixed_lung_source	M	LLSB	lung_abnormal		1	H0045	L0045	M0045	0045	heart_abnormal	lung_abnormal	1	1
L0046	L0046	mixed_lung_source	F	LMA	lung_normal		0	H0046	L0046	M0046	0046	heart_abnormal	lung_normal	1	0
L0047	L0047	mixed_lung_source	M	RMA	lung_abnormal		1	H0047	L0047	M0047	0047	heart_abnormal	lung_abnormal	1	1
L0048	L0048	mixed_lung_source	F	RLA	lung_abnormal		1	H0048	L0048	M0048	0048	heart_abnormal	lung_abnormal	1	1
L0049	L0049	mixed_lung_source	M	RUA	lung_abnormal		1	H0049	L0049	M0049	0049	heart_abnormal	lung_abnormal	1	1
L0050	L0050	mixed_lung_source	F	LUSB	lung_abnormal		1	H0050	L0050	M0050	0050	heart_abnormal	lung_abnormal	1	1
L0051	L0051	mixed_lung_source	F	RC	lung_normal		0	H0051	L0051	M0051	0051	heart_abnormal	lung_normal	1	0
L0052	L0052	mixed_lung_source	F	LC	lung_abnormal		1	H0052	L0052	M0052	0052	heart_abnormal	lung_abnormal	1	1
L0053	L0053	mixed_lung_source	F	LLSB	lung_abnormal		1	H0053	L0053	M0053	0053	heart_abnormal	lung_abnormal	1	1
L0054	L0054	mixed_lung_source	F	RUSB	lung_abnormal		1	H0054	L0054	M0054	0054	heart_abnormal	lung_abnormal	1	1
L0055	L0055	mixed_lung_source	M	RC	lung_abnormal		1	H0055	L0055	M0055	0055	heart_abnormal	lung_abnormal	1	1
L0056	L0056	mixed_lung_source	F	LUSB	lung_abnormal		1	H0056	L0056	M0056	0056	heart_abnormal	lung_abnormal	1	1
L0057	L0057	mixed_lung_source	F	RLA	lung_abnormal		1	H0057	L0057	M0057	0057	heart_abnormal	lung_abnormal	1	1
L0058	L0058	mixed_lung_source	M	RUSB	lung_abnormal		1	H0058	L0058	M0058	0058	heart_abnormal	lung_abnormal	1	1
L0059	L0059	mixed_lung_source	F	RLA	lung_abnormal		1	H0059	L0059	M0059	0059	heart_abnormal	lung_abnormal	1	1
L0060	L0060	mixed_lung_source	M	LMA	lung_abnormal		1	H0060	L0060	M0060	0060	heart_abnormal	lung_abnormal	1	1
L0061	L0061	mixed_lung_source	F	LLSB	lung_abnormal		1	H0061	L0061	M0061	0061	heart_abnormal	lung_abnormal	1	1
L0062	L0062	mixed_lung_source	F	RMA	lung_abnormal		1	H0062	L0062	M0062	0062	heart_abnormal	lung_abnormal	1	1
L0063	L0063	mixed_lung_source	F	RUA	lung_abnormal		1	H0063	L0063	M0063	0063	heart_abnormal	lung_abnormal	1	1
L0064	L0064	mixed_lung_source	M	Apex	lung_abnormal		1	H0064	L0064	M0064	0064	heart_abnormal	lung_abnormal	1	1
L0065	L0065	mixed_lung_source	F	Apex	lung_abnormal		1	H0065	L0065	M0065	0065	heart_abnormal	lung_abnormal	1	1
L0066	L0066	mixed_lung_source	M	LLSB	lung_normal		0	H0066	L0066	M0066	0066	heart_normal	lung_normal	0	0
L0067	L0067	mixed_lung_source	F	RUA	lung_abnormal		1	H0067	L0067	M0067	0067	heart_abnormal	lung_abnormal	1	1
L0068	L0068	mixed_lung_source	M	RUSB	lung_abnormal		1	H0068	L0068	M0068	0068	heart_abnormal	lung_abnormal	1	1
L0069	L0069	mixed_lung_source	M	RLA	lung_abnormal		1	H0069	L0069	M0069	0069	heart_abnormal	lung_abnormal	1	1
L0070	L0070	mixed_lung_source	F	LUA	lung_normal		0	H0070	L0070	M0070	0070	heart_abnormal	lung_normal	1	0
L0071	L0071	mixed_lung_source	M	RUSB	lung_abnormal		1	H0071	L0071	M0071	0071	heart_abnormal	lung_abnormal	1	1
L0072	L0072	mixed_lung_source	M	Apex	lung_abnormal		1	H0072	L0072	M0072	0072	heart_abnormal	lung_abnormal	1	1
L0073	L0073	mixed_lung_source	M	LMA	lung_abnormal		1	H0073	L0073	M0073	0073	heart_abnormal	lung_abnormal	1	1
L0074	L0074	mixed_lung_source	F	RUA	lung_normal		0	H0074	L0074	M0074	0074	heart_normal	lung_normal	0	0
L0075	L0075	mixed_lung_source	F	LUSB	lung_abnormal		1	H0075	L0075	M0075	0075	heart_abnormal	lung_abnormal	1	1
L0076	L0076	mixed_lung_source	F	LMA	lung_abnormal		1	H0076	L0076	M0076	0076	heart_abnormal	lung_abnormal	1	1
L0077	L0077	mixed_lung_source	F	RUA	lung_abnormal		1	H0077	L0077	M0077	0077	heart_abnormal	lung_abnormal	1	1
L0078	L0078	mixed_lung_source	M	RMA	lung_normal		0	H0078	L0078	M0078	0078	heart_abnormal	lung_normal	1	0
L0079	L0079	mixed_lung_source	F	LC	lung_abnormal		1	H0079	L0079	M0079	0079	heart_abnormal	lung_abnormal	1	1
L0080	L0080	mixed_lung_source	M	LUSB	lung_abnormal		1	H0080	L0080	M0080	0080	heart_abnormal	lung_abnormal	1	1
L0081	L0081	mixed_lung_source	F	LLSB	lung_abnormal		1	H0081	L0081	M0081	0081	heart_abnormal	lung_abnormal	1	1
L0082	L0082	mixed_lung_source	F	LUA	lung_abnormal		1	H0082	L0082	M0082	0082	heart_abnormal	lung_abnormal	1	1
L0083	L0083	mixed_lung_source	M	LLSB	lung_abnormal		1	H0083	L0083	M0083	0083	heart_abnormal	lung_abnormal	1	1
L0084	L0084	mixed_lung_source	M	LMA	lung_normal		0	H0084	L0084	M0084	0084	heart_abnormal	lung_normal	1	0
L0085	L0085	mixed_lung_source	F	LC	lung_abnormal		1	H0085	L0085	M0085	0085	heart_normal	lung_abnormal	0	1
L0086	L0086	mixed_lung_source	M	LMA	lung_abnormal		1	H0086	L0086	M0086	0086	heart_abnormal	lung_abnormal	1	1
L0087	L0087	mixed_lung_source	M	LMA	lung_abnormal		1	H0087	L0087	M0087	0087	heart_abnormal	lung_abnormal	1	1
L0088	L0088	mixed_lung_source	M	LC	lung_abnormal		1	H0088	L0088	M0088	0088	heart_abnormal	lung_abnormal	1	1
L0089	L0089	mixed_lung_source	M	LC	lung_abnormal		1	H0089	L0089	M0089	0089	heart_abnormal	lung_abnormal	1	1
L0090	L0090	mixed_lung_source	M	RUA	lung_abnormal		1	H0090	L0090	M0090	0090	heart_abnormal	lung_abnormal	1	1
L0091	L0091	mixed_lung_source	M	RUSB	lung_abnormal		1	H0091	L0091	M0091	0091	heart_abnormal	lung_abnormal	1	1
L0092	L0092	mixed_lung_source	M	RC	lung_abnormal		1	H0092	L0092	M0092	0092	heart_abnormal	lung_abnormal	1	1
L0093	L0093	mixed_lung_source	M	LMA	lung_abnormal		1	H0093	L0093	M0093	0093	heart_abnormal	lung_abnormal	1	1
L0094	L0094	mixed_lung_source	M	LC	lung_abnormal		1	H0094	L0094	M0094	0094	heart_abnormal	lung_abnormal	1	1
L0095	L0095	mixed_lung_source	F	Apex	lung_normal		0	H0095	L0095	M0095	0095	heart_abnormal	lung_normal	1	0
L0096	L0096	mixed_lung_source	M	LUA	lung_abnormal		1	H0096	L0096	M0096	0096	heart_normal	lung_abnormal	0	1
L0097	L0097	mixed_lung_source	F	RUSB	lung_abnormal		1	H0097	L0097	M0097	0097	heart_abnormal	lung_abnormal	1	1
L0098	L0098	mixed_lung_source	M	LUSB	lung_abnormal		1	H0098	L0098	M0098	0098	heart_abnormal	lung_abnormal	1	1
L0099	L0099	mixed_lung_source	F	RUSB	lung_abnormal		1	H0099	L0099	M0099	0099	heart_abnormal	lung_abnormal	1	1
L0100	L0100	mixed_lung_source	F	LLSB	lung_abnormal		1	H0100	L0100	M0100	0100	heart_abnormal	lung_abnormal	1	1
L0101	L0101	mixed_lung_source	M	RMA	lung_abnormal		1	H0101	L0101	M0101	0101	heart_abnormal	lung_abnormal	1	1
L0102	L0102	mixed_lung_source	M	RLA	lung_abnormal		1	H0102	L0102	M0102	0102	heart_abnormal	lung_abnormal	1	1
L0103	L0103	mixed_lung_source	F	LLA	lung_abnormal		1	H0103	L0103	M0103	0103	heart_normal	lung_abnormal	0	1
L0104	L0104	mixed_lung_source	M	LUSB	lung_abnormal		1	H0104	L0104	M0104	0104	heart_abnormal	lung_abnormal	1	1
L0105	L0105	mixed_lung_source	F	RUSB	lung_abnormal		1	H0105	L0105	M0105	0105	heart_abnormal	lung_abnormal	1	1
L0106	L0106	mixed_lung_source	M	RC	lung_abnormal		1	H0106	L0106	M0106	0106	heart_normal	lung_abnormal	0	1
L0107	L0107	mixed_lung_source	M	LLSB	lung_abnormal		1	H0107	L0107	M0107	0107	heart_normal	lung_abnormal	0	1
L0108	L0108	mixed_lung_source	F	LUA	lung_abnormal		1	H0108	L0108	M0108	0108	heart_abnormal	lung_abnormal	1	1
L0109	L0109	mixed_lung_source	F	LLA	lung_abnormal		1	H0109	L0109	M0109	0109	heart_abnormal	lung_abnormal	1	1
L0110	L0110	mixed_lung_source	F	RLA	lung_normal		0	H0110	L0110	M0110	0110	heart_abnormal	lung_normal	1	0
L0111	L0111	mixed_lung_source	F	LLA	lung_abnormal		1	H0111	L0111	M0111	0111	heart_normal	lung_abnormal	0	1
L0112	L0112	mixed_lung_source	F	LLA	lung_abnormal		1	H0112	L0112	M0112	0112	heart_abnormal	lung_abnormal	1	1
L0113	L0113	mixed_lung_source	F	RUSB	lung_abnormal		1	H0113	L0113	M0113	0113	heart_abnormal	lung_abnormal	1	1
L0114	L0114	mixed_lung_source	M	Apex	lung_abnormal		1	H0114	L0114	M0114	0114	heart_abnormal	lung_abnormal	1	1
L0115	L0115	mixed_lung_source	F	LLA	lung_abnormal		1	H0115	L0115	M0115	0115	heart_abnormal	lung_abnormal	1	1
L0116	L0116	mixed_lung_source	M	RUA	lung_abnormal		1	H0116	L0116	M0116	0116	heart_abnormal	lung_abnormal	1	1
L0117	L0117	mixed_lung_source	M	RMA	lung_abnormal		1	H0117	L0117	M0117	0117	heart_abnormal	lung_abnormal	1	1
L0118	L0118	mixed_lung_source	M	RMA	lung_abnormal		1	H0118	L0118	M0118	0118	heart_abnormal	lung_abnormal	1	1
L0119	L0119	mixed_lung_source	F	LLA	lung_abnormal		1	H0119	L0119	M0119	0119	heart_abnormal	lung_abnormal	1	1
L0120	L0120	mixed_lung_source	F	LLA	lung_abnormal		1	H0120	L0120	M0120	0120	heart_abnormal	lung_abnormal	1	1
L0121	L0121	mixed_lung_source	F	LLA	lung_abnormal		1	H0121	L0121	M0121	0121	heart_abnormal	lung_abnormal	1	1
L0122	L0122	mixed_lung_source	M	RC	lung_normal		0	H0122	L0122	M0122	0122	heart_normal	lung_normal	0	0
L0123	L0123	mixed_lung_source	M	LMA	lung_abnormal		1	H0123	L0123	M0123	0123	heart_abnormal	lung_abnormal	1	1
L0124	L0124	mixed_lung_source	M	RMA	lung_abnormal		1	H0124	L0124	M0124	0124	heart_abnormal	lung_abnormal	1	1
L0125	L0125	mixed_lung_source	F	LUSB	lung_normal		0	H0125	L0125	M0125	0125	heart_abnormal	lung_normal	1	0
L0126	L0126	mixed_lung_source	F	LLA	lung_abnormal		1	H0126	L0126	M0126	0126	heart_normal	lung_abnormal	0	1
L0127	L0127	mixed_lung_source	M	LLA	lung_abnormal		1	H0127	L0127	M0127	0127	heart_abnormal	lung_abnormal	1	1
L0128	L0128	mixed_lung_source	F	RUSB	lung_abnormal		1	H0128	L0128	M0128	0128	heart_abnormal	lung_abnormal	1	1
L0129	L0129	mixed_lung_source	F	Apex	lung_abnormal		1	H0129	L0129	M0129	0129	heart_abnormal	lung_abnormal	1	1
L0130	L0130	mixed_lung_source	F	LLSB	lung_normal		0	H0130	L0130	M0130	0130	heart_abnormal	lung_normal	1	0
L0131	L0131	mixed_lung_source	M	LC	lung_abnormal		1	H0131	L0131	M0131	0131	heart_abnormal	lung_abnormal	1	1
L0132	L0132	mixed_lung_source	M	LUA	lung_abnormal		1	H0132	L0132	M0132	0132	heart_abnormal	lung_abnormal	1	1
L0133	L0133	mixed_lung_source	F	Apex	lung_abnormal		1	H0133	L0133	M0133	0133	heart_normal	lung_abnormal	0	1
L0134	L0134	mixed_lung_source	M	LMA	lung_normal		0	H0134	L0134	M0134	0134	heart_abnormal	lung_normal	1	0
L0135	L0135	mixed_lung_source	M	LC	lung_normal		0	H0135	L0135	M0135	0135	heart_abnormal	lung_normal	1	0
L0136	L0136	mixed_lung_source	M	RUSB	lung_abnormal		1	H0136	L0136	M0136	0136	heart_abnormal	lung_abnormal	1	1
L0137	L0137	mixed_lung_source	M	Apex	lung_abnormal		1	H0137	L0137	M0137	0137	heart_abnormal	lung_abnormal	1	1
L0138	L0138	mixed_lung_source	M	LLA	lung_normal		0	H0138	L0138	M0138	0138	heart_abnormal	lung_normal	1	0
L0139	L0139	mixed_lung_source	M	LC	lung_abnormal		1	H0139	L0139	M0139	0139	heart_abnormal	lung_abnormal	1	1
L0140	L0140	mixed_lung_source	F	RLA	lung_normal		0	H0140	L0140	M0140	0140	heart_abnormal	lung_normal	1	0
L0141	L0141	mixed_lung_source	M	Apex	lung_abnormal		1	H0141	L0141	M0141	0141	heart_abnormal	lung_abnormal	1	1
L0142	L0142	mixed_lung_source	F	RMA	lung_normal		0	H0142	L0142	M0142	0142	heart_abnormal	lung_normal	1	0
L0143	L0143	mixed_lung_source	F	RLA	lung_abnormal		1	H0143	L0143	M0143	0143	heart_abnormal	lung_abnormal	1	1
L0144	L0144	mixed_lung_source	F	LUA	lung_normal		0	H0144	L0144	M0144	0144	heart_abnormal	lung_normal	1	0
L0145	L0145	mixed_lung_source	M	RUSB	lung_normal		0	H0145	L0145	M0145	0145	heart_abnormal	lung_normal	1	0
M0001	M0001	mixed_observed	F	LUSB	mixed	1	1	H0001	L0001	M0001	0001	heart_abnormal	lung_abnormal	1	1
M0002	M0002	mixed_observed	F	RLA	mixed	1	0	H0002	L0002	M0002	0002	heart_abnormal	lung_normal	1	0
M0003	M0003	mixed_observed	M	LMA	mixed	1	0	H0003	L0003	M0003	0003	heart_abnormal	lung_normal	1	0
M0004	M0004	mixed_observed	F	Apex	mixed	1	1	H0004	L0004	M0004	0004	heart_abnormal	lung_abnormal	1	1
M0005	M0005	mixed_observed	M	RUSB	mixed	1	1	H0005	L0005	M0005	0005	heart_abnormal	lung_abnormal	1	1
M0006	M0006	mixed_observed	F	RC	mixed	1	1	H0006	L0006	M0006	0006	heart_abnormal	lung_abnormal	1	1
M0007	M0007	mixed_observed	M	Apex	mixed	1	1	H0007	L0007	M0007	0007	heart_abnormal	lung_abnormal	1	1
M0008	M0008	mixed_observed	F	LMA	mixed	1	1	H0008	L0008	M0008	0008	heart_abnormal	lung_abnormal	1	1
M0009	M0009	mixed_observed	M	LUA	mixed	1	1	H0009	L0009	M0009	0009	heart_abnormal	lung_abnormal	1	1
M0010	M0010	mixed_observed	F	LUA	mixed	1	1	H0010	L0010	M0010	0010	heart_abnormal	lung_abnormal	1	1
M0011	M0011	mixed_observed	M	Apex	mixed	1	0	H0011	L0011	M0011	0011	heart_abnormal	lung_normal	1	0
M0012	M0012	mixed_observed	F	RMA	mixed	1	1	H0012	L0012	M0012	0012	heart_abnormal	lung_abnormal	1	1
M0013	M0013	mixed_observed	F	RC	mixed	1	1	H0013	L0013	M0013	0013	heart_abnormal	lung_abnormal	1	1
M0014	M0014	mixed_observed	F	LUA	mixed	1	1	H0014	L0014	M0014	0014	heart_abnormal	lung_abnormal	1	1
M0015	M0015	mixed_observed	F	LUA	mixed	1	1	H0015	L0015	M0015	0015	heart_abnormal	lung_abnormal	1	1
M0016	M0016	mixed_observed	F	RLA	mixed	1	1	H0016	L0016	M0016	0016	heart_abnormal	lung_abnormal	1	1
M0017	M0017	mixed_observed	F	RC	mixed	1	1	H0017	L0017	M0017	0017	heart_abnormal	lung_abnormal	1	1
M0018	M0018	mixed_observed	F	RMA	mixed	1	1	H0018	L0018	M0018	0018	heart_abnormal	lung_abnormal	1	1
M0019	M0019	mixed_observed	M	RUA	mixed	1	1	H0019	L0019	M0019	0019	heart_abnormal	lung_abnormal	1	1
M0020	M0020	mixed_observed	F	RLA	mixed	1	0	H0020	L0020	M0020	0020	heart_abnormal	lung_normal	1	0
M0021	M0021	mixed_observed	M	LUSB	mixed	1	1	H0021	L0021	M0021	0021	heart_abnormal	lung_abnormal	1	1
M0022	M0022	mixed_observed	M	LMA	mixed	1	1	H0022	L0022	M0022	0022	heart_abnormal	lung_abnormal	1	1
M0023	M0023	mixed_observed	M	LC	mixed	1	0	H0023	L0023	M0023	0023	heart_abnormal	lung_normal	1	0
M0024	M0024	mixed_observed	M	LUSB	mixed	1	1	H0024	L0024	M0024	0024	heart_abnormal	lung_abnormal	1	1
M0025	M0025	mixed_observed	M	RC	mixed	1	1	H0025	L0025	M0025	0025	heart_abnormal	lung_abnormal	1	1
M0026	M0026	mixed_observed	F	LUSB	mixed	1	1	H0026	L0026	M0026	0026	heart_abnormal	lung_abnormal	1	1
M0027	M0027	mixed_observed	M	RMA	mixed	1	1	H0027	L0027	M0027	0027	heart_abnormal	lung_abnormal	1	1
M0028	M0028	mixed_observed	F	RC	mixed	1	1	H0028	L0028	M0028	0028	heart_abnormal	lung_abnormal	1	1
M0029	M0029	mixed_observed	M	LC	mixed	1	1	H0029	L0029	M0029	0029	heart_abnormal	lung_abnormal	1	1
M0030	M0030	mixed_observed	F	RC	mixed	1	1	H0030	L0030	M0030	0030	heart_abnormal	lung_abnormal	1	1
M0031	M0031	mixed_observed	F	RC	mixed	1	1	H0031	L0031	M0031	0031	heart_abnormal	lung_abnormal	1	1
M0032	M0032	mixed_observed	F	LUA	mixed	1	1	H0032	L0032	M0032	0032	heart_abnormal	lung_abnormal	1	1
M0033	M0033	mixed_observed	F	LUSB	mixed	1	1	H0033	L0033	M0033	0033	heart_abnormal	lung_abnormal	1	1
M0034	M0034	mixed_observed	M	RC	mixed	1	1	H0034	L0034	M0034	0034	heart_abnormal	lung_abnormal	1	1
M0035	M0035	mixed_observed	M	RLA	mixed	1	1	H0035	L0035	M0035	0035	heart_abnormal	lung_abnormal	1	1
M0036	M0036	mixed_observed	M	LUA	mixed	1	0	H0036	L0036	M0036	0036	heart_abnormal	lung_normal	1	0
M0037	M0037	mixed_observed	M	LLSB	mixed	1	0	H0037	L0037	M0037	0037	heart_abnormal	lung_normal	1	0
M0038	M0038	mixed_observed	F	LLSB	mixed	1	0	H0038	L0038	M0038	0038	heart_abnormal	lung_normal	1	0
M0039	M0039	mixed_observed	M	LC	mixed	0	1	H0039	L0039	M0039	0039	heart_normal	lung_abnormal	0	1
M0040	M0040	mixed_observed	M	LC	mixed	1	1	H0040	L0040	M0040	0040	heart_abnormal	lung_abnormal	1	1
M0041	M0041	mixed_observed	F	LLA	mixed	1	0	H0041	L0041	M0041	0041	heart_abnormal	lung_normal	1	0
M0042	M0042	mixed_observed	F	RUA	mixed	1	1	H0042	L0042	M0042	0042	heart_abnormal	lung_abnormal	1	1
M0043	M0043	mixed_observed	M	LLSB	mixed	1	1	H0043	L0043	M0043	0043	heart_abnormal	lung_abnormal	1	1
M0044	M0044	mixed_observed	M	RC	mixed	0	1	H0044	L0044	M0044	0044	heart_normal	lung_abnormal	0	1
M0045	M0045	mixed_observed	M	LLSB	mixed	1	1	H0045	L0045	M0045	0045	heart_abnormal	lung_abnormal	1	1
M0046	M0046	mixed_observed	F	LMA	mixed	1	0	H0046	L0046	M0046	0046	heart_abnormal	lung_normal	1	0
M0047	M0047	mixed_observed	M	RMA	mixed	1	1	H0047	L0047	M0047	0047	heart_abnormal	lung_abnormal	1	1
M0048	M0048	mixed_observed	F	RLA	mixed	1	1	H0048	L0048	M0048	0048	heart_abnormal	lung_abnormal	1	1
M0049	M0049	mixed_observed	M	RUA	mixed	1	1	H0049	L0049	M0049	0049	heart_abnormal	lung_abnormal	1	1
M0050	M0050	mixed_observed	F	LUSB	mixed	1	1	H0050	L0050	M0050	0050	heart_abnormal	lung_abnormal	1	1
M0051	M0051	mixed_observed	F	RC	mixed	1	0	H0051	L0051	M0051	0051	heart_abnormal	lung_normal	1	0
M0052	M0052	mixed_observed	F	LC	mixed	1	1	H0052	L0052	M0052	0052	heart_abnormal	lung_abnormal	1	1
M0053	M0053	mixed_observed	F	LLSB	mixed	1	1	H0053	L0053	M0053	0053	heart_abnormal	lung_abnormal	1	1
M0054	M0054	mixed_observed	F	RUSB	mixed	1	1	H0054	L0054	M0054	0054	heart_abnormal	lung_abnormal	1	1
M0055	M0055	mixed_observed	M	RC	mixed	1	1	H0055	L0055	M0055	0055	heart_abnormal	lung_abnormal	1	1
M0056	M0056	mixed_observed	F	LUSB	mixed	1	1	H0056	L0056	M0056	0056	heart_abnormal	lung_abnormal	1	1
M0057	M0057	mixed_observed	F	RLA	mixed	1	1	H0057	L0057	M0057	0057	heart_abnormal	lung_abnormal	1	1
M0058	M0058	mixed_observed	M	RUSB	mixed	1	1	H0058	L0058	M0058	0058	heart_abnormal	lung_abnormal	1	1
M0059	M0059	mixed_observed	F	RLA	mixed	1	1	H0059	L0059	M0059	0059	heart_abnormal	lung_abnormal	1	1
M0060	M0060	mixed_observed	M	LMA	mixed	1	1	H0060	L0060	M0060	0060	heart_abnormal	lung_abnormal	1	1
M0061	M0061	mixed_observed	F	LLSB	mixed	1	1	H0061	L0061	M0061	0061	heart_abnormal	lung_abnormal	1	1
M0062	M0062	mixed_observed	F	RMA	mixed	1	1	H0062	L0062	M0062	0062	heart_abnormal	lung_abnormal	1	1
M0063	M0063	mixed_observed	F	RUA	mixed	1	1	H0063	L0063	M0063	0063	heart_abnormal	lung_abnormal	1	1
M0064	M0064	mixed_observed	M	Apex	mixed	1	1	H0064	L0064	M0064	0064	heart_abnormal	lung_abnormal	1	1
M0065	M0065	mixed_observed	F	Apex	mixed	1	1	H0065	L0065	M0065	0065	heart_abnormal	lung_abnormal	1	1
M0066	M0066	mixed_observed	M	LLSB	mixed	0	0	H0066	L0066	M0066	0066	heart_normal	lung_normal	0	0
M0067	M0067	mixed_observed	F	RUA	mixed	1	1	H0067	L0067	M0067	0067	heart_abnormal	lung_abnormal	1	1
M0068	M0068	mixed_observed	M	RUSB	mixed	1	1	H0068	L0068	M0068	0068	heart_abnormal	lung_abnormal	1	1
M0069	M0069	mixed_observed	M	RLA	mixed	1	1	H0069	L0069	M0069	0069	heart_abnormal	lung_abnormal	1	1
M0070	M0070	mixed_observed	F	LUA	mixed	1	0	H0070	L0070	M0070	0070	heart_abnormal	lung_normal	1	0
M0071	M0071	mixed_observed	M	RUSB	mixed	1	1	H0071	L0071	M0071	0071	heart_abnormal	lung_abnormal	1	1
M0072	M0072	mixed_observed	M	Apex	mixed	1	1	H0072	L0072	M0072	0072	heart_abnormal	lung_abnormal	1	1
M0073	M0073	mixed_observed	M	LMA	mixed	1	1	H0073	L0073	M0073	0073	heart_abnormal	lung_abnormal	1	1
M0074	M0074	mixed_observed	F	RUA	mixed	0	0	H0074	L0074	M0074	0074	heart_normal	lung_normal	0	0
M0075	M0075	mixed_observed	F	LUSB	mixed	1	1	H0075	L0075	M0075	0075	heart_abnormal	lung_abnormal	1	1
M0076	M0076	mixed_observed	F	LMA	mixed	1	1	H0076	L0076	M0076	0076	heart_abnormal	lung_abnormal	1	1
M0077	M0077	mixed_observed	F	RUA	mixed	1	1	H0077	L0077	M0077	0077	heart_abnormal	lung_abnormal	1	1
M0078	M0078	mixed_observed	M	RMA	mixed	1	0	H0078	L0078	M0078	0078	heart_abnormal	lung_normal	1	0
M0079	M0079	mixed_observed	F	LC	mixed	1	1	H0079	L0079	M0079	0079	heart_abnormal	lung_abnormal	1	1
M0080	M0080	mixed_observed	M	LUSB	mixed	1	1	H0080	L0080	M0080	0080	heart_abnormal	lung_abnormal	1	1
M0081	M0081	mixed_observed	F	LLSB	mixed	1	1	H0081	L0081	M0081	0081	heart_abnormal	lung_abnormal	1	1
M0082	M0082	mixed_observed	F	LUA	mixed	1	1	H0082	L0082	M0082	0082	heart_abnormal	lung_abnormal	1	1
M0083	M0083	mixed_observed	M	LLSB	mixed	1	1	H0083	L0083	M0083	0083	heart_abnormal	lung_abnormal	1	1
M0084	M0084	mixed_observed	M	LMA	mixed	1	0	H0084	L0084	M0084	0084	heart_abnormal	lung_normal	1	0
M0085	M0085	mixed_observed	F	LC	mixed	0	1	H0085	L0085	M0085	0085	heart_normal	lung_abnormal	0	1
M0086	M0086	mixed_observed	M	LMA	mixed	1	1	H0086	L0086	M0086	0086	heart_abnormal	lung_abnormal	1	1
M0087	M0087	mixed_observed	M	LMA	mixed	1	1	H0087	L0087	M0087	0087	heart_abnormal	lung_abnormal	1	1
M0088	M0088	mixed_observed	M	LC	mixed	1	1	H0088	L0088	M0088	0088	heart_abnormal	lung_abnormal	1	1
M0089	M0089	mixed_observed	M	LC	mixed	1	1	H0089	L0089	M0089	0089	heart_abnormal	lung_abnormal	1	1
M0090	M0090	mixed_observed	M	RUA	mixed	1	1	H0090	L0090	M0090	0090	heart_abnormal	lung_abnormal	1	1
M0091	M0091	mixed_observed	M	RUSB	mixed	1	1	H0091	L0091	M0091	0091	heart_abnormal	lung_abnormal	1	1
M0092	M0092	mixed_observed	M	RC	mixed	1	1	H0092	L0092	M0092	0092	heart_abnormal	lung_abnormal	1	1
M0093	M0093	mixed_observed	M	LMA	mixed	1	1	H0093	L0093	M0093	0093	heart_abnormal	lung_abnormal	1	1
M0094	M0094	mixed_observed	M	LC	mixed	1	1	H0094	L0094	M0094	0094	heart_abnormal	lung_abnormal	1	1
M0095	M0095	mixed_observed	F	Apex	mixed	1	0	H0095	L0095	M0095	0095	heart_abnormal	lung_normal	1	0
M0096	M0096	mixed_observed	M	LUA	mixed	0	1	H0096	L0096	M0096	0096	heart_normal	lung_abnormal	0	1
M0097	M0097	mixed_observed	F	RUSB	mixed	1	1	H0097	L0097	M0097	0097	heart_abnormal	lung_abnormal	1	1
M0098	M0098	mixed_observed	M	LUSB	mixed	1	1	H0098	L0098	M0098	0098	heart_abnormal	lung_abnormal	1	1
M0099	M0099	mixed_observed	F	RUSB	mixed	1	1	H0099	L0099	M0099	0099	heart_abnormal	lung_abnormal	1	1
M0100	M0100	mixed_observed	F	LLSB	mixed	1	1	H0100	L0100	M0100	0100	heart_abnormal	lung_abnormal	1	1
M0101	M0101	mixed_observed	M	RMA	mixed	1	1	H0101	L0101	M0101	0101	heart_abnormal	lung_abnormal	1	1
M0102	M0102	mixed_observed	M	RLA	mixed	1	1	H0102	L0102	M0102	0102	heart_abnormal	lung_abnormal	1	1
M0103	M0103	mixed_observed	F	LLA	mixed	0	1	H0103	L0103	M0103	0103	heart_normal	lung_abnormal	0	1
M0104	M0104	mixed_observed	M	LUSB	mixed	1	1	H0104	L0104	M0104	0104	heart_abnormal	lung_abnormal	1	1
M0105	M0105	mixed_observed	F	RUSB	mixed	1	1	H0105	L0105	M0105	0105	heart_abnormal	lung_abnormal	1	1
M0106	M0106	mixed_observed	M	RC	mixed	0	1	H0106	L0106	M0106	0106	heart_normal	lung_abnormal	0	1
M0107	M0107	mixed_observed	M	LLSB	mixed	0	1	H0107	L0107	M0107	0107	heart_normal	lung_abnormal	0	1
M0108	M0108	mixed_observed	F	LUA	mixed	1	1	H0108	L0108	M0108	0108	heart_abnormal	lung_abnormal	1	1
M0109	M0109	mixed_observed	F	LLA	mixed	1	1	H0109	L0109	M0109	0109	heart_abnormal	lung_abnormal	1	1
M0110	M0110	mixed_observed	F	RLA	mixed	1	0	H0110	L0110	M0110	0110	heart_abnormal	lung_normal	1	0
M0111	M0111	mixed_observed	F	LLA	mixed	0	1	H0111	L0111	M0111	0111	heart_normal	lung_abnormal	0	1
M0112	M0112	mixed_observed	F	LLA	mixed	1	1	H0112	L0112	M0112	0112	heart_abnormal	lung_abnormal	1	1
M0113	M0113	mixed_observed	F	RUSB	mixed	1	1	H0113	L0113	M0113	0113	heart_abnormal	lung_abnormal	1	1
M0114	M0114	mixed_observed	M	Apex	mixed	1	1	H0114	L0114	M0114	0114	heart_abnormal	lung_abnormal	1	1
M0115	M0115	mixed_observed	F	LLA	mixed	1	1	H0115	L0115	M0115	0115	heart_abnormal	lung_abnormal	1	1
M0116	M0116	mixed_observed	M	RUA	mixed	1	1	H0116	L0116	M0116	0116	heart_abnormal	lung_abnormal	1	1
M0117	M0117	mixed_observed	M	RMA	mixed	1	1	H0117	L0117	M0117	0117	heart_abnormal	lung_abnormal	1	1
M0118	M0118	mixed_observed	M	RMA	mixed	1	1	H0118	L0118	M0118	0118	heart_abnormal	lung_abnormal	1	1
M0119	M0119	mixed_observed	F	LLA	mixed	1	1	H0119	L0119	M0119	0119	heart_abnormal	lung_abnormal	1	1
M0120	M0120	mixed_observed	F	LLA	mixed	1	1	H0120	L0120	M0120	0120	heart_abnormal	lung_abnormal	1	1
M0121	M0121	mixed_observed	F	LLA	mixed	1	1	H0121	L0121	M0121	0121	heart_abnormal	lung_abnormal	1	1
M0122	M0122	mixed_observed	M	RC	mixed	0	0	H0122	L0122	M0122	0122	heart_normal	lung_normal	0	0
M0123	M0123	mixed_observed	M	LMA	mixed	1	1	H0123	L0123	M0123	0123	heart_abnormal	lung_abnormal	1	1
M0124	M0124	mixed_observed	M	RMA	mixed	1	1	H0124	L0124	M0124	0124	heart_abnormal	lung_abnormal	1	1
M0125	M0125	mixed_observed	F	LUSB	mixed	1	0	H0125	L0125	M0125	0125	heart_abnormal	lung_normal	1	0
M0126	M0126	mixed_observed	F	LLA	mixed	0	1	H0126	L0126	M0126	0126	heart_normal	lung_abnormal	0	1
M0127	M0127	mixed_observed	M	LLA	mixed	1	1	H0127	L0127	M0127	0127	heart_abnormal	lung_abnormal	1	1
M0128	M0128	mixed_observed	F	RUSB	mixed	1	1	H0128	L0128	M0128	0128	heart_abnormal	lung_abnormal	1	1
M0129	M0129	mixed_observed	F	Apex	mixed	1	1	H0129	L0129	M0129	0129	heart_abnormal	lung_abnormal	1	1
M0130	M0130	mixed_observed	F	LLSB	mixed	1	0	H0130	L0130	M0130	0130	heart_abnormal	lung_normal	1	0
M0131	M0131	mixed_observed	M	LC	mixed	1	1	H0131	L0131	M0131	0131	heart_abnormal	lung_abnormal	1	1
M0132	M0132	mixed_observed	M	LUA	mixed	1	1	H0132	L0132	M0132	0132	heart_abnormal	lung_abnormal	1	1
M0133	M0133	mixed_observed	F	Apex	mixed	0	1	H0133	L0133	M0133	0133	heart_normal	lung_abnormal	0	1
M0134	M0134	mixed_observed	M	LMA	mixed	1	0	H0134	L0134	M0134	0134	heart_abnormal	lung_normal	1	0
M0135	M0135	mixed_observed	M	LC	mixed	1	0	H0135	L0135	M0135	0135	heart_abnormal	lung_normal	1	0
M0136	M0136	mixed_observed	M	RUSB	mixed	1	1	H0136	L0136	M0136	0136	heart_abnormal	lung_abnormal	1	1
M0137	M0137	mixed_observed	M	Apex	mixed	1	1	H0137	L0137	M0137	0137	heart_abnormal	lung_abnormal	1	1
M0138	M0138	mixed_observed	M	LLA	mixed	1	0	H0138	L0138	M0138	0138	heart_abnormal	lung_normal	1	0
M0139	M0139	mixed_observed	M	LC	mixed	1	1	H0139	L0139	M0139	0139	heart_abnormal	lung_abnormal	1	1
M0140	M0140	mixed_observed	F	RLA	mixed	1	0	H0140	L0140	M0140	0140	heart_abnormal	lung_normal	1	0
M0141	M0141	mixed_observed	M	Apex	mixed	1	1	H0141	L0141	M0141	0141	heart_abnormal	lung_abnormal	1	1
M0142	M0142	mixed_observed	F	RMA	mixed	1	0	H0142	L0142	M0142	0142	heart_abnormal	lung_normal	1	0
M0143	M0143	mixed_observed	F	RLA	mixed	1	1	H0143	L0143	M0143	0143	heart_abnormal	lung_abnormal	1	1
M0144	M0144	mixed_observed	F	LUA	mixed	1	0	H0144	L0144	M0144	0144	heart_abnormal	lung_normal	1	0
M0145	M0145	mixed_observed	M	RUSB	mixed	1	0	H0145	L0145	M0145	0145	heart_abnormal	lung_normal	1	0
