# Supplementary material for: Comparative modeling of mixed cardiopulmonary sounds in a low-resource paired dataset: Discrimination, calibration, and operating-point behavior
Source: PLoS One. 2026 Jun 22;21(6):e0352180. doi: 10.1371/journal.pone.0352180 (PMC13286179; doi:10.1371/journal.pone.0352180)
Supplement: S2 Data — (ZIP) [file pone.0352180.s003.zip › S2_Data/paper_table_main_results.csv]

Model	Macro AUROC (mean±std)	Macro Balanced Acc. (mean±std)	Heart ECE (mean±std)	Lung ECE (mean±std)	Comment
student_only	0.7387 ± 0.2235	0.7944 ± 0.1064	0.1711 ± 0.1442	0.2461 ± 0.1929
cnn_shared_dual	0.7483 ± 0.1721	0.6158 ± 0.0919	0.0815 ± 0.0532	0.2132 ± 0.0819
source_aware_light	0.7607 ± 0.1576	0.8277 ± 0.0914	0.1062 ± 0.0773	0.2107 ± 0.0913
