# Supplementary material for: Comparative modeling of mixed cardiopulmonary sounds in a low-resource paired dataset: Discrimination, calibration, and operating-point behavior
Source: PLoS One. 2026 Jun 22;21(6):e0352180. doi: 10.1371/journal.pone.0352180 (PMC13286179; doi:10.1371/journal.pone.0352180)
Supplement: S2 Data — (ZIP) [file pone.0352180.s003.zip › S2_Data/README.txt]

This folder contains processed metadata and split-related tables aligned to the final manuscript.

Included files
- HLS-CMDS processed index and harmonized metadata
- PhysioNet/CinC 2016 processed index and cleaned labels
- ICBHI 2017 processed index and cleaned diagnosis table
- Cross-validation summary tables used to build the manuscript results table
