# Supplementary material for: Comparative modeling of mixed cardiopulmonary sounds in a low-resource paired dataset: Discrimination, calibration, and operating-point behavior
Source: PLoS One. 2026 Jun 22;21(6):e0352180. doi: 10.1371/journal.pone.0352180 (PMC13286179; doi:10.1371/journal.pone.0352180)
Supplement: S2 Data — (ZIP) [file pone.0352180.s003.zip › S2_Data/repair_summary.csv]

table	rows	unique_stems
index	536	536
metadata	535	535
