# Supplementary material for: Comparative modeling of mixed cardiopulmonary sounds in a low-resource paired dataset: Discrimination, calibration, and operating-point behavior
Source: PLoS One. 2026 Jun 22;21(6):e0352180. doi: 10.1371/journal.pone.0352180 (PMC13286179; doi:10.1371/journal.pone.0352180)
Supplement: S3 Data — (ZIP) [file pone.0352180.s004.zip]

Archive with 110 entries (110 files):
- S3_Data_Revised_contents/outputs/
- S3_Data_Revised_contents/file_manifest.csv
- S3_Data_Revised_contents/README_S3_Data_Revised.txt
- S3_Data_Revised_contents/outputs/metrics/revision_nested_cnn_shared_dual_fold0_calibrated_outer_test_metrics.json
- S3_Data_Revised_contents/outputs/metrics/revision_nested_cnn_shared_dual_fold0_calibrated_temperature_threshold.json
- S3_Data_Revised_contents/outputs/metrics/revision_nested_cnn_shared_dual_fold1_calibrated_outer_test_metrics.json
- S3_Data_Revised_contents/outputs/metrics/revision_nested_cnn_shared_dual_fold1_calibrated_temperature_threshold.json
- S3_Data_Revised_contents/outputs/metrics/revision_nested_cnn_shared_dual_fold2_calibrated_outer_test_metrics.json
- S3_Data_Revised_contents/outputs/metrics/revision_nested_cnn_shared_dual_fold2_calibrated_temperature_threshold.json
- S3_Data_Revised_contents/outputs/metrics/revision_nested_cnn_shared_dual_fold3_calibrated_outer_test_metrics.json
- S3_Data_Revised_contents/outputs/metrics/revision_nested_cnn_shared_dual_fold3_calibrated_temperature_threshold.json
- S3_Data_Revised_contents/outputs/metrics/revision_nested_cnn_shared_dual_fold4_calibrated_outer_test_metrics.json
- S3_Data_Revised_contents/outputs/metrics/revision_nested_cnn_shared_dual_fold4_calibrated_temperature_threshold.json
- S3_Data_Revised_contents/outputs/metrics/revision_nested_dual_teacher_light_fold0_calibrated_outer_test_metrics.json
- S3_Data_Revised_contents/outputs/metrics/revision_nested_dual_teacher_light_fold0_calibrated_temperature_threshold.json
- S3_Data_Revised_contents/outputs/metrics/revision_nested_dual_teacher_light_fold1_calibrated_outer_test_metrics.json
- S3_Data_Revised_contents/outputs/metrics/revision_nested_dual_teacher_light_fold1_calibrated_temperature_threshold.json
- S3_Data_Revised_contents/outputs/metrics/revision_nested_dual_teacher_light_fold2_calibrated_outer_test_metrics.json
- S3_Data_Revised_contents/outputs/metrics/revision_nested_dual_teacher_light_fold2_calibrated_temperature_threshold.json
- S3_Data_Revised_contents/outputs/metrics/revision_nested_dual_teacher_light_fold3_calibrated_outer_test_metrics.json
- S3_Data_Revised_contents/outputs/metrics/revision_nested_dual_teacher_light_fold3_calibrated_temperature_threshold.json
- S3_Data_Revised_contents/outputs/metrics/revision_nested_dual_teacher_light_fold4_calibrated_outer_test_metrics.json
- S3_Data_Revised_contents/outputs/metrics/revision_nested_dual_teacher_light_fold4_calibrated_temperature_threshold.json
- S3_Data_Revised_contents/outputs/metrics/revision_nested_source_aware_light_fold0_calibrated_outer_test_metrics.json
- S3_Data_Revised_contents/outputs/metrics/revision_nested_source_aware_light_fold0_calibrated_temperature_threshold.json
- S3_Data_Revised_contents/outputs/metrics/revision_nested_source_aware_light_fold1_calibrated_outer_test_metrics.json
- S3_Data_Revised_contents/outputs/metrics/revision_nested_source_aware_light_fold1_calibrated_temperature_threshold.json
- S3_Data_Revised_contents/outputs/metrics/revision_nested_source_aware_light_fold2_calibrated_outer_test_metrics.json
- S3_Data_Revised_contents/outputs/metrics/revision_nested_source_aware_light_fold2_calibrated_temperature_threshold.json
- S3_Data_Revised_contents/outputs/metrics/revision_nested_source_aware_light_fold3_calibrated_outer_test_metrics.json
- S3_Data_Revised_contents/outputs/metrics/revision_nested_source_aware_light_fold3_calibrated_temperature_threshold.json
- S3_Data_Revised_contents/outputs/metrics/revision_nested_source_aware_light_fold4_calibrated_outer_test_metrics.json
- S3_Data_Revised_contents/outputs/metrics/revision_nested_source_aware_light_fold4_calibrated_temperature_threshold.json
- S3_Data_Revised_contents/outputs/metrics/revision_nested_student_only_fold0_calibrated_outer_test_metrics.json
- S3_Data_Revised_contents/outputs/metrics/revision_nested_student_only_fold0_calibrated_temperature_threshold.json
- S3_Data_Revised_contents/outputs/metrics/revision_nested_student_only_fold1_calibrated_outer_test_metrics.json
- S3_Data_Revised_contents/outputs/metrics/revision_nested_student_only_fold1_calibrated_temperature_threshold.json
- S3_Data_Revised_contents/outputs/metrics/revision_nested_student_only_fold2_calibrated_outer_test_metrics.json
- S3_Data_Revised_contents/outputs/metrics/revision_nested_student_only_fold2_calibrated_temperature_threshold.json
- S3_Data_Revised_contents/outputs/metrics/revision_nested_student_only_fold3_calibrated_outer_test_metrics.json
- S3_Data_Revised_contents/outputs/metrics/revision_nested_student_only_fold3_calibrated_temperature_threshold.json
- S3_Data_Revised_contents/outputs/metrics/revision_nested_student_only_fold4_calibrated_outer_test_metrics.json
- S3_Data_Revised_contents/outputs/metrics/revision_nested_student_only_fold4_calibrated_temperature_threshold.json
- S3_Data_Revised_contents/outputs/predictions/revision_nested_cnn_shared_dual_fold0_calibrated_outer_test_calibrated.csv
- S3_Data_Revised_contents/outputs/predictions/revision_nested_cnn_shared_dual_fold0_inner_val.csv
- S3_Data_Revised_contents/outputs/predictions/revision_nested_cnn_shared_dual_fold0_outer_test.csv
- S3_Data_Revised_contents/outputs/predictions/revision_nested_cnn_shared_dual_fold1_calibrated_outer_test_calibrated.csv
- S3_Data_Revised_contents/outputs/predictions/revision_nested_cnn_shared_dual_fold1_inner_val.csv
- S3_Data_Revised_contents/outputs/predictions/revision_nested_cnn_shared_dual_fold1_outer_test.csv
- S3_Data_Revised_contents/outputs/predictions/revision_nested_cnn_shared_dual_fold2_calibrated_outer_test_calibrated.csv
- S3_Data_Revised_contents/outputs/predictions/revision_nested_cnn_shared_dual_fold2_inner_val.csv
- S3_Data_Revised_contents/outputs/predictions/revision_nested_cnn_shared_dual_fold2_outer_test.csv
- S3_Data_Revised_contents/outputs/predictions/revision_nested_cnn_shared_dual_fold3_calibrated_outer_test_calibrated.csv
- S3_Data_Revised_contents/outputs/predictions/revision_nested_cnn_shared_dual_fold3_inner_val.csv
- S3_Data_Revised_contents/outputs/predictions/revision_nested_cnn_shared_dual_fold3_outer_test.csv
- S3_Data_Revised_contents/outputs/predictions/revision_nested_cnn_shared_dual_fold4_calibrated_outer_test_calibrated.csv
- S3_Data_Revised_contents/outputs/predictions/revision_nested_cnn_shared_dual_fold4_inner_val.csv
- S3_Data_Revised_contents/outputs/predictions/revision_nested_cnn_shared_dual_fold4_outer_test.csv
- S3_Data_Revised_contents/outputs/predictions/revision_nested_dual_teacher_light_fold0_calibrated_outer_test_calibrated.csv
- S3_Data_Revised_contents/outputs/predictions/revision_nested_dual_teacher_light_fold0_inner_val.csv
- S3_Data_Revised_contents/outputs/predictions/revision_nested_dual_teacher_light_fold0_outer_test.csv
- S3_Data_Revised_contents/outputs/predictions/revision_nested_dual_teacher_light_fold1_calibrated_outer_test_calibrated.csv
- S3_Data_Revised_contents/outputs/predictions/revision_nested_dual_teacher_light_fold1_inner_val.csv
- S3_Data_Revised_contents/outputs/predictions/revision_nested_dual_teacher_light_fold1_outer_test.csv
- S3_Data_Revised_contents/outputs/predictions/revision_nested_dual_teacher_light_fold2_calibrated_outer_test_calibrated.csv
- S3_Data_Revised_contents/outputs/predictions/revision_nested_dual_teacher_light_fold2_inner_val.csv
- S3_Data_Revised_contents/outputs/predictions/revision_nested_dual_teacher_light_fold2_outer_test.csv
- S3_Data_Revised_contents/outputs/predictions/revision_nested_dual_teacher_light_fold3_calibrated_outer_test_calibrated.csv
- S3_Data_Revised_contents/outputs/predictions/revision_nested_dual_teacher_light_fold3_inner_val.csv
- S3_Data_Revised_contents/outputs/predictions/revision_nested_dual_teacher_light_fold3_outer_test.csv
- S3_Data_Revised_contents/outputs/predictions/revision_nested_dual_teacher_light_fold4_calibrated_outer_test_calibrated.csv
- S3_Data_Revised_contents/outputs/predictions/revision_nested_dual_teacher_light_fold4_inner_val.csv
- S3_Data_Revised_contents/outputs/predictions/revision_nested_dual_teacher_light_fold4_outer_test.csv
- S3_Data_Revised_contents/outputs/predictions/revision_nested_source_aware_light_fold0_calibrated_outer_test_calibrated.csv
- S3_Data_Revised_contents/outputs/predictions/revision_nested_source_aware_light_fold0_inner_val.csv
- S3_Data_Revised_contents/outputs/predictions/revision_nested_source_aware_light_fold0_outer_test.csv
- S3_Data_Revised_contents/outputs/predictions/revision_nested_source_aware_light_fold1_calibrated_outer_test_calibrated.csv
- S3_Data_Revised_contents/outputs/predictions/revision_nested_source_aware_light_fold1_inner_val.csv
- S3_Data_Revised_contents/outputs/predictions/revision_nested_source_aware_light_fold1_outer_test.csv
- S3_Data_Revised_contents/outputs/predictions/revision_nested_source_aware_light_fold2_calibrated_outer_test_calibrated.csv
- S3_Data_Revised_contents/outputs/predictions/revision_nested_source_aware_light_fold2_inner_val.csv
- S3_Data_Revised_contents/outputs/predictions/revision_nested_source_aware_light_fold2_outer_test.csv
- S3_Data_Revised_contents/outputs/predictions/revision_nested_source_aware_light_fold3_calibrated_outer_test_calibrated.csv
- S3_Data_Revised_contents/outputs/predictions/revision_nested_source_aware_light_fold3_inner_val.csv
- S3_Data_Revised_contents/outputs/predictions/revision_nested_source_aware_light_fold3_outer_test.csv
- S3_Data_Revised_contents/outputs/predictions/revision_nested_source_aware_light_fold4_calibrated_outer_test_calibrated.csv
- S3_Data_Revised_contents/outputs/predictions/revision_nested_source_aware_light_fold4_inner_val.csv
- S3_Data_Revised_contents/outputs/predictions/revision_nested_source_aware_light_fold4_outer_test.csv
- S3_Data_Revised_contents/outputs/predictions/revision_nested_student_only_fold0_calibrated_outer_test_calibrated.csv
- S3_Data_Revised_contents/outputs/predictions/revision_nested_student_only_fold0_inner_val.csv
- S3_Data_Revised_contents/outputs/predictions/revision_nested_student_only_fold0_outer_test.csv
- S3_Data_Revised_contents/outputs/predictions/revision_nested_student_only_fold1_calibrated_outer_test_calibrated.csv
- S3_Data_Revised_contents/outputs/predictions/revision_nested_student_only_fold1_inner_val.csv
- S3_Data_Revised_contents/outputs/predictions/revision_nested_student_only_fold1_outer_test.csv
- S3_Data_Revised_contents/outputs/predictions/revision_nested_student_only_fold2_calibrated_outer_test_calibrated.csv
- S3_Data_Revised_contents/outputs/predictions/revision_nested_student_only_fold2_inner_val.csv
- S3_Data_Revised_contents/outputs/predictions/revision_nested_student_only_fold2_outer_test.csv
- S3_Data_Revised_contents/outputs/predictions/revision_nested_student_only_fold3_calibrated_outer_test_calibrated.csv
- S3_Data_Revised_contents/outputs/predictions/revision_nested_student_only_fold3_inner_val.csv
- S3_Data_Revised_contents/outputs/predictions/revision_nested_student_only_fold3_outer_test.csv
- S3_Data_Revised_contents/outputs/predictions/revision_nested_student_only_fold4_calibrated_outer_test_calibrated.csv
- S3_Data_Revised_contents/outputs/predictions/revision_nested_student_only_fold4_inner_val.csv
- S3_Data_Revised_contents/outputs/predictions/revision_nested_student_only_fold4_outer_test.csv
- S3_Data_Revised_contents/outputs/reports/revision_fold_by_fold_supplement.csv
- S3_Data_Revised_contents/outputs/reports/revision_nested_long.csv
- S3_Data_Revised_contents/outputs/reports/revision_nested_split_audit.csv
- S3_Data_Revised_contents/outputs/reports/revision_nested_summary.csv
- S3_Data_Revised_contents/outputs/reports/revision_nested_summary.md
- S3_Data_Revised_contents/outputs/reports/revision_nested_verification_report.json
- S3_Data_Revised_contents/outputs/reports/revision_nested_verification_report.md
