# Supplementary material for: Comparative modeling of mixed cardiopulmonary sounds in a low-resource paired dataset: Discrimination, calibration, and operating-point behavior
Source: PLoS One. 2026 Jun 22;21(6):e0352180. doi: 10.1371/journal.pone.0352180 (PMC13286179; doi:10.1371/journal.pone.0352180)
Supplement: S3 Data — (ZIP) [file pone.0352180.s004.zip › S3_Data_Revised_contents/file_manifest.csv]

file_path	file_size_bytes	file_type	model	fold	split	purpose
S3_Data_Revised_contents\outputs\metrics\revision_nested_cnn_shared_dual_fold0_calibrated_outer_test_metrics.json	1536	metric_json	cnn_shared_dual	0	outer_test	Final calibrated outer-test metrics for the revised nested grouped five-fold analysis
S3_Data_Revised_contents\outputs\metrics\revision_nested_cnn_shared_dual_fold0_calibrated_temperature_threshold.json	370	temperature_threshold_json	cnn_shared_dual	0	inner_val_to_outer_test	Audit of temperatures fit on inner validation and thresholds applied to the corresponding outer test fold
S3_Data_Revised_contents\outputs\metrics\revision_nested_cnn_shared_dual_fold1_calibrated_outer_test_metrics.json	1638	metric_json	cnn_shared_dual	1	outer_test	Final calibrated outer-test metrics for the revised nested grouped five-fold analysis
S3_Data_Revised_contents\outputs\metrics\revision_nested_cnn_shared_dual_fold1_calibrated_temperature_threshold.json	367	temperature_threshold_json	cnn_shared_dual	1	inner_val_to_outer_test	Audit of temperatures fit on inner validation and thresholds applied to the corresponding outer test fold
S3_Data_Revised_contents\outputs\metrics\revision_nested_cnn_shared_dual_fold2_calibrated_outer_test_metrics.json	1596	metric_json	cnn_shared_dual	2	outer_test	Final calibrated outer-test metrics for the revised nested grouped five-fold analysis
S3_Data_Revised_contents\outputs\metrics\revision_nested_cnn_shared_dual_fold2_calibrated_temperature_threshold.json	369	temperature_threshold_json	cnn_shared_dual	2	inner_val_to_outer_test	Audit of temperatures fit on inner validation and thresholds applied to the corresponding outer test fold
S3_Data_Revised_contents\outputs\metrics\revision_nested_cnn_shared_dual_fold3_calibrated_outer_test_metrics.json	1616	metric_json	cnn_shared_dual	3	outer_test	Final calibrated outer-test metrics for the revised nested grouped five-fold analysis
S3_Data_Revised_contents\outputs\metrics\revision_nested_cnn_shared_dual_fold3_calibrated_temperature_threshold.json	370	temperature_threshold_json	cnn_shared_dual	3	inner_val_to_outer_test	Audit of temperatures fit on inner validation and thresholds applied to the corresponding outer test fold
S3_Data_Revised_contents\outputs\metrics\revision_nested_cnn_shared_dual_fold4_calibrated_outer_test_metrics.json	1630	metric_json	cnn_shared_dual	4	outer_test	Final calibrated outer-test metrics for the revised nested grouped five-fold analysis
S3_Data_Revised_contents\outputs\metrics\revision_nested_cnn_shared_dual_fold4_calibrated_temperature_threshold.json	369	temperature_threshold_json	cnn_shared_dual	4	inner_val_to_outer_test	Audit of temperatures fit on inner validation and thresholds applied to the corresponding outer test fold
S3_Data_Revised_contents\outputs\metrics\revision_nested_dual_teacher_light_fold0_calibrated_outer_test_metrics.json	1488	metric_json	dual_teacher_light	0	outer_test	Final calibrated outer-test metrics for the revised nested grouped five-fold analysis
S3_Data_Revised_contents\outputs\metrics\revision_nested_dual_teacher_light_fold0_calibrated_temperature_threshold.json	371	temperature_threshold_json	dual_teacher_light	0	inner_val_to_outer_test	Audit of temperatures fit on inner validation and thresholds applied to the corresponding outer test fold
S3_Data_Revised_contents\outputs\metrics\revision_nested_dual_teacher_light_fold1_calibrated_outer_test_metrics.json	1624	metric_json	dual_teacher_light	1	outer_test	Final calibrated outer-test metrics for the revised nested grouped five-fold analysis
S3_Data_Revised_contents\outputs\metrics\revision_nested_dual_teacher_light_fold1_calibrated_temperature_threshold.json	370	temperature_threshold_json	dual_teacher_light	1	inner_val_to_outer_test	Audit of temperatures fit on inner validation and thresholds applied to the corresponding outer test fold
S3_Data_Revised_contents\outputs\metrics\revision_nested_dual_teacher_light_fold2_calibrated_outer_test_metrics.json	1544	metric_json	dual_teacher_light	2	outer_test	Final calibrated outer-test metrics for the revised nested grouped five-fold analysis
S3_Data_Revised_contents\outputs\metrics\revision_nested_dual_teacher_light_fold2_calibrated_temperature_threshold.json	359	temperature_threshold_json	dual_teacher_light	2	inner_val_to_outer_test	Audit of temperatures fit on inner validation and thresholds applied to the corresponding outer test fold
S3_Data_Revised_contents\outputs\metrics\revision_nested_dual_teacher_light_fold3_calibrated_outer_test_metrics.json	1572	metric_json	dual_teacher_light	3	outer_test	Final calibrated outer-test metrics for the revised nested grouped five-fold analysis
S3_Data_Revised_contents\outputs\metrics\revision_nested_dual_teacher_light_fold3_calibrated_temperature_threshold.json	372	temperature_threshold_json	dual_teacher_light	3	inner_val_to_outer_test	Audit of temperatures fit on inner validation and thresholds applied to the corresponding outer test fold
S3_Data_Revised_contents\outputs\metrics\revision_nested_dual_teacher_light_fold4_calibrated_outer_test_metrics.json	1614	metric_json	dual_teacher_light	4	outer_test	Final calibrated outer-test metrics for the revised nested grouped five-fold analysis
S3_Data_Revised_contents\outputs\metrics\revision_nested_dual_teacher_light_fold4_calibrated_temperature_threshold.json	373	temperature_threshold_json	dual_teacher_light	4	inner_val_to_outer_test	Audit of temperatures fit on inner validation and thresholds applied to the corresponding outer test fold
S3_Data_Revised_contents\outputs\metrics\revision_nested_source_aware_light_fold0_calibrated_outer_test_metrics.json	1584	metric_json	source_aware_light	0	outer_test	Final calibrated outer-test metrics for the revised nested grouped five-fold analysis
S3_Data_Revised_contents\outputs\metrics\revision_nested_source_aware_light_fold0_calibrated_temperature_threshold.json	373	temperature_threshold_json	source_aware_light	0	inner_val_to_outer_test	Audit of temperatures fit on inner validation and thresholds applied to the corresponding outer test fold
S3_Data_Revised_contents\outputs\metrics\revision_nested_source_aware_light_fold1_calibrated_outer_test_metrics.json	1644	metric_json	source_aware_light	1	outer_test	Final calibrated outer-test metrics for the revised nested grouped five-fold analysis
S3_Data_Revised_contents\outputs\metrics\revision_nested_source_aware_light_fold1_calibrated_temperature_threshold.json	372	temperature_threshold_json	source_aware_light	1	inner_val_to_outer_test	Audit of temperatures fit on inner validation and thresholds applied to the corresponding outer test fold
S3_Data_Revised_contents\outputs\metrics\revision_nested_source_aware_light_fold2_calibrated_outer_test_metrics.json	1544	metric_json	source_aware_light	2	outer_test	Final calibrated outer-test metrics for the revised nested grouped five-fold analysis
S3_Data_Revised_contents\outputs\metrics\revision_nested_source_aware_light_fold2_calibrated_temperature_threshold.json	359	temperature_threshold_json	source_aware_light	2	inner_val_to_outer_test	Audit of temperatures fit on inner validation and thresholds applied to the corresponding outer test fold
S3_Data_Revised_contents\outputs\metrics\revision_nested_source_aware_light_fold3_calibrated_outer_test_metrics.json	1558	metric_json	source_aware_light	3	outer_test	Final calibrated outer-test metrics for the revised nested grouped five-fold analysis
S3_Data_Revised_contents\outputs\metrics\revision_nested_source_aware_light_fold3_calibrated_temperature_threshold.json	370	temperature_threshold_json	source_aware_light	3	inner_val_to_outer_test	Audit of temperatures fit on inner validation and thresholds applied to the corresponding outer test fold
S3_Data_Revised_contents\outputs\metrics\revision_nested_source_aware_light_fold4_calibrated_outer_test_metrics.json	1615	metric_json	source_aware_light	4	outer_test	Final calibrated outer-test metrics for the revised nested grouped five-fold analysis
S3_Data_Revised_contents\outputs\metrics\revision_nested_source_aware_light_fold4_calibrated_temperature_threshold.json	373	temperature_threshold_json	source_aware_light	4	inner_val_to_outer_test	Audit of temperatures fit on inner validation and thresholds applied to the corresponding outer test fold
S3_Data_Revised_contents\outputs\metrics\revision_nested_student_only_fold0_calibrated_outer_test_metrics.json	1580	metric_json	student_only	0	outer_test	Final calibrated outer-test metrics for the revised nested grouped five-fold analysis
S3_Data_Revised_contents\outputs\metrics\revision_nested_student_only_fold0_calibrated_temperature_threshold.json	366	temperature_threshold_json	student_only	0	inner_val_to_outer_test	Audit of temperatures fit on inner validation and thresholds applied to the corresponding outer test fold
S3_Data_Revised_contents\outputs\metrics\revision_nested_student_only_fold1_calibrated_outer_test_metrics.json	1612	metric_json	student_only	1	outer_test	Final calibrated outer-test metrics for the revised nested grouped five-fold analysis
S3_Data_Revised_contents\outputs\metrics\revision_nested_student_only_fold1_calibrated_temperature_threshold.json	366	temperature_threshold_json	student_only	1	inner_val_to_outer_test	Audit of temperatures fit on inner validation and thresholds applied to the corresponding outer test fold
S3_Data_Revised_contents\outputs\metrics\revision_nested_student_only_fold2_calibrated_outer_test_metrics.json	1595	metric_json	student_only	2	outer_test	Final calibrated outer-test metrics for the revised nested grouped five-fold analysis
S3_Data_Revised_contents\outputs\metrics\revision_nested_student_only_fold2_calibrated_temperature_threshold.json	363	temperature_threshold_json	student_only	2	inner_val_to_outer_test	Audit of temperatures fit on inner validation and thresholds applied to the corresponding outer test fold
S3_Data_Revised_contents\outputs\metrics\revision_nested_student_only_fold3_calibrated_outer_test_metrics.json	1597	metric_json	student_only	3	outer_test	Final calibrated outer-test metrics for the revised nested grouped five-fold analysis
S3_Data_Revised_contents\outputs\metrics\revision_nested_student_only_fold3_calibrated_temperature_threshold.json	367	temperature_threshold_json	student_only	3	inner_val_to_outer_test	Audit of temperatures fit on inner validation and thresholds applied to the corresponding outer test fold
S3_Data_Revised_contents\outputs\metrics\revision_nested_student_only_fold4_calibrated_outer_test_metrics.json	1607	metric_json	student_only	4	outer_test	Final calibrated outer-test metrics for the revised nested grouped five-fold analysis
S3_Data_Revised_contents\outputs\metrics\revision_nested_student_only_fold4_calibrated_temperature_threshold.json	364	temperature_threshold_json	student_only	4	inner_val_to_outer_test	Audit of temperatures fit on inner validation and thresholds applied to the corresponding outer test fold
S3_Data_Revised_contents\outputs\predictions\revision_nested_cnn_shared_dual_fold0_calibrated_outer_test_calibrated.csv	8003	prediction_csv	cnn_shared_dual	0	calibrated_outer_test	Calibrated outer-test predictions after applying inner-val temperatures and thresholds
S3_Data_Revised_contents\outputs\predictions\revision_nested_cnn_shared_dual_fold0_inner_val.csv	3824	prediction_csv	cnn_shared_dual	0	inner_val	Inner-validation predictions used for temperature scaling and threshold selection
S3_Data_Revised_contents\outputs\predictions\revision_nested_cnn_shared_dual_fold0_outer_test.csv	4813	prediction_csv	cnn_shared_dual	0	outer_test	Raw outer-test predictions reserved for final held-out evaluation
S3_Data_Revised_contents\outputs\predictions\revision_nested_cnn_shared_dual_fold1_calibrated_outer_test_calibrated.csv	7866	prediction_csv	cnn_shared_dual	1	calibrated_outer_test	Calibrated outer-test predictions after applying inner-val temperatures and thresholds
S3_Data_Revised_contents\outputs\predictions\revision_nested_cnn_shared_dual_fold1_inner_val.csv	3804	prediction_csv	cnn_shared_dual	1	inner_val	Inner-validation predictions used for temperature scaling and threshold selection
S3_Data_Revised_contents\outputs\predictions\revision_nested_cnn_shared_dual_fold1_outer_test.csv	4779	prediction_csv	cnn_shared_dual	1	outer_test	Raw outer-test predictions reserved for final held-out evaluation
S3_Data_Revised_contents\outputs\predictions\revision_nested_cnn_shared_dual_fold2_calibrated_outer_test_calibrated.csv	7968	prediction_csv	cnn_shared_dual	2	calibrated_outer_test	Calibrated outer-test predictions after applying inner-val temperatures and thresholds
S3_Data_Revised_contents\outputs\predictions\revision_nested_cnn_shared_dual_fold2_inner_val.csv	4014	prediction_csv	cnn_shared_dual	2	inner_val	Inner-validation predictions used for temperature scaling and threshold selection
S3_Data_Revised_contents\outputs\predictions\revision_nested_cnn_shared_dual_fold2_outer_test.csv	4842	prediction_csv	cnn_shared_dual	2	outer_test	Raw outer-test predictions reserved for final held-out evaluation
S3_Data_Revised_contents\outputs\predictions\revision_nested_cnn_shared_dual_fold3_calibrated_outer_test_calibrated.csv	7992	prediction_csv	cnn_shared_dual	3	calibrated_outer_test	Calibrated outer-test predictions after applying inner-val temperatures and thresholds
S3_Data_Revised_contents\outputs\predictions\revision_nested_cnn_shared_dual_fold3_inner_val.csv	3824	prediction_csv	cnn_shared_dual	3	inner_val	Inner-validation predictions used for temperature scaling and threshold selection
S3_Data_Revised_contents\outputs\predictions\revision_nested_cnn_shared_dual_fold3_outer_test.csv	4809	prediction_csv	cnn_shared_dual	3	outer_test	Raw outer-test predictions reserved for final held-out evaluation
S3_Data_Revised_contents\outputs\predictions\revision_nested_cnn_shared_dual_fold4_calibrated_outer_test_calibrated.csv	7997	prediction_csv	cnn_shared_dual	4	calibrated_outer_test	Calibrated outer-test predictions after applying inner-val temperatures and thresholds
S3_Data_Revised_contents\outputs\predictions\revision_nested_cnn_shared_dual_fold4_inner_val.csv	3826	prediction_csv	cnn_shared_dual	4	inner_val	Inner-validation predictions used for temperature scaling and threshold selection
S3_Data_Revised_contents\outputs\predictions\revision_nested_cnn_shared_dual_fold4_outer_test.csv	4842	prediction_csv	cnn_shared_dual	4	outer_test	Raw outer-test predictions reserved for final held-out evaluation
S3_Data_Revised_contents\outputs\predictions\revision_nested_dual_teacher_light_fold0_calibrated_outer_test_calibrated.csv	8084	prediction_csv	dual_teacher_light	0	calibrated_outer_test	Calibrated outer-test predictions after applying inner-val temperatures and thresholds
S3_Data_Revised_contents\outputs\predictions\revision_nested_dual_teacher_light_fold0_inner_val.csv	3919	prediction_csv	dual_teacher_light	0	inner_val	Inner-validation predictions used for temperature scaling and threshold selection
S3_Data_Revised_contents\outputs\predictions\revision_nested_dual_teacher_light_fold0_outer_test.csv	4957	prediction_csv	dual_teacher_light	0	outer_test	Raw outer-test predictions reserved for final held-out evaluation
S3_Data_Revised_contents\outputs\predictions\revision_nested_dual_teacher_light_fold1_calibrated_outer_test_calibrated.csv	8081	prediction_csv	dual_teacher_light	1	calibrated_outer_test	Calibrated outer-test predictions after applying inner-val temperatures and thresholds
S3_Data_Revised_contents\outputs\predictions\revision_nested_dual_teacher_light_fold1_inner_val.csv	3967	prediction_csv	dual_teacher_light	1	inner_val	Inner-validation predictions used for temperature scaling and threshold selection
S3_Data_Revised_contents\outputs\predictions\revision_nested_dual_teacher_light_fold1_outer_test.csv	4997	prediction_csv	dual_teacher_light	1	outer_test	Raw outer-test predictions reserved for final held-out evaluation
S3_Data_Revised_contents\outputs\predictions\revision_nested_dual_teacher_light_fold2_calibrated_outer_test_calibrated.csv	7598	prediction_csv	dual_teacher_light	2	calibrated_outer_test	Calibrated outer-test predictions after applying inner-val temperatures and thresholds
S3_Data_Revised_contents\outputs\predictions\revision_nested_dual_teacher_light_fold2_inner_val.csv	4170	prediction_csv	dual_teacher_light	2	inner_val	Inner-validation predictions used for temperature scaling and threshold selection
S3_Data_Revised_contents\outputs\predictions\revision_nested_dual_teacher_light_fold2_outer_test.csv	5016	prediction_csv	dual_teacher_light	2	outer_test	Raw outer-test predictions reserved for final held-out evaluation
S3_Data_Revised_contents\outputs\predictions\revision_nested_dual_teacher_light_fold3_calibrated_outer_test_calibrated.csv	8133	prediction_csv	dual_teacher_light	3	calibrated_outer_test	Calibrated outer-test predictions after applying inner-val temperatures and thresholds
S3_Data_Revised_contents\outputs\predictions\revision_nested_dual_teacher_light_fold3_inner_val.csv	3969	prediction_csv	dual_teacher_light	3	inner_val	Inner-validation predictions used for temperature scaling and threshold selection
S3_Data_Revised_contents\outputs\predictions\revision_nested_dual_teacher_light_fold3_outer_test.csv	4990	prediction_csv	dual_teacher_light	3	outer_test	Raw outer-test predictions reserved for final held-out evaluation
S3_Data_Revised_contents\outputs\predictions\revision_nested_dual_teacher_light_fold4_calibrated_outer_test_calibrated.csv	8192	prediction_csv	dual_teacher_light	4	calibrated_outer_test	Calibrated outer-test predictions after applying inner-val temperatures and thresholds
S3_Data_Revised_contents\outputs\predictions\revision_nested_dual_teacher_light_fold4_inner_val.csv	3967	prediction_csv	dual_teacher_light	4	inner_val	Inner-validation predictions used for temperature scaling and threshold selection
S3_Data_Revised_contents\outputs\predictions\revision_nested_dual_teacher_light_fold4_outer_test.csv	5018	prediction_csv	dual_teacher_light	4	outer_test	Raw outer-test predictions reserved for final held-out evaluation
S3_Data_Revised_contents\outputs\predictions\revision_nested_source_aware_light_fold0_calibrated_outer_test_calibrated.csv	8129	prediction_csv	source_aware_light	0	calibrated_outer_test	Calibrated outer-test predictions after applying inner-val temperatures and thresholds
S3_Data_Revised_contents\outputs\predictions\revision_nested_source_aware_light_fold0_inner_val.csv	3920	prediction_csv	source_aware_light	0	inner_val	Inner-validation predictions used for temperature scaling and threshold selection
S3_Data_Revised_contents\outputs\predictions\revision_nested_source_aware_light_fold0_outer_test.csv	4938	prediction_csv	source_aware_light	0	outer_test	Raw outer-test predictions reserved for final held-out evaluation
S3_Data_Revised_contents\outputs\predictions\revision_nested_source_aware_light_fold1_calibrated_outer_test_calibrated.csv	8133	prediction_csv	source_aware_light	1	calibrated_outer_test	Calibrated outer-test predictions after applying inner-val temperatures and thresholds
S3_Data_Revised_contents\outputs\predictions\revision_nested_source_aware_light_fold1_inner_val.csv	3960	prediction_csv	source_aware_light	1	inner_val	Inner-validation predictions used for temperature scaling and threshold selection
S3_Data_Revised_contents\outputs\predictions\revision_nested_source_aware_light_fold1_outer_test.csv	4996	prediction_csv	source_aware_light	1	outer_test	Raw outer-test predictions reserved for final held-out evaluation
S3_Data_Revised_contents\outputs\predictions\revision_nested_source_aware_light_fold2_calibrated_outer_test_calibrated.csv	7598	prediction_csv	source_aware_light	2	calibrated_outer_test	Calibrated outer-test predictions after applying inner-val temperatures and thresholds
S3_Data_Revised_contents\outputs\predictions\revision_nested_source_aware_light_fold2_inner_val.csv	4162	prediction_csv	source_aware_light	2	inner_val	Inner-validation predictions used for temperature scaling and threshold selection
S3_Data_Revised_contents\outputs\predictions\revision_nested_source_aware_light_fold2_outer_test.csv	5009	prediction_csv	source_aware_light	2	outer_test	Raw outer-test predictions reserved for final held-out evaluation
S3_Data_Revised_contents\outputs\predictions\revision_nested_source_aware_light_fold3_calibrated_outer_test_calibrated.csv	8099	prediction_csv	source_aware_light	3	calibrated_outer_test	Calibrated outer-test predictions after applying inner-val temperatures and thresholds
S3_Data_Revised_contents\outputs\predictions\revision_nested_source_aware_light_fold3_inner_val.csv	3985	prediction_csv	source_aware_light	3	inner_val	Inner-validation predictions used for temperature scaling and threshold selection
S3_Data_Revised_contents\outputs\predictions\revision_nested_source_aware_light_fold3_outer_test.csv	5006	prediction_csv	source_aware_light	3	outer_test	Raw outer-test predictions reserved for final held-out evaluation
S3_Data_Revised_contents\outputs\predictions\revision_nested_source_aware_light_fold4_calibrated_outer_test_calibrated.csv	8190	prediction_csv	source_aware_light	4	calibrated_outer_test	Calibrated outer-test predictions after applying inner-val temperatures and thresholds
S3_Data_Revised_contents\outputs\predictions\revision_nested_source_aware_light_fold4_inner_val.csv	3966	prediction_csv	source_aware_light	4	inner_val	Inner-validation predictions used for temperature scaling and threshold selection
S3_Data_Revised_contents\outputs\predictions\revision_nested_source_aware_light_fold4_outer_test.csv	5025	prediction_csv	source_aware_light	4	outer_test	Raw outer-test predictions reserved for final held-out evaluation
S3_Data_Revised_contents\outputs\predictions\revision_nested_student_only_fold0_calibrated_outer_test_calibrated.csv	7789	prediction_csv	student_only	0	calibrated_outer_test	Calibrated outer-test predictions after applying inner-val temperatures and thresholds
S3_Data_Revised_contents\outputs\predictions\revision_nested_student_only_fold0_inner_val.csv	3692	prediction_csv	student_only	0	inner_val	Inner-validation predictions used for temperature scaling and threshold selection
S3_Data_Revised_contents\outputs\predictions\revision_nested_student_only_fold0_outer_test.csv	4642	prediction_csv	student_only	0	outer_test	Raw outer-test predictions reserved for final held-out evaluation
S3_Data_Revised_contents\outputs\predictions\revision_nested_student_only_fold1_calibrated_outer_test_calibrated.csv	7779	prediction_csv	student_only	1	calibrated_outer_test	Calibrated outer-test predictions after applying inner-val temperatures and thresholds
S3_Data_Revised_contents\outputs\predictions\revision_nested_student_only_fold1_inner_val.csv	3668	prediction_csv	student_only	1	inner_val	Inner-validation predictions used for temperature scaling and threshold selection
S3_Data_Revised_contents\outputs\predictions\revision_nested_student_only_fold1_outer_test.csv	4617	prediction_csv	student_only	1	outer_test	Raw outer-test predictions reserved for final held-out evaluation
S3_Data_Revised_contents\outputs\predictions\revision_nested_student_only_fold2_calibrated_outer_test_calibrated.csv	7678	prediction_csv	student_only	2	calibrated_outer_test	Calibrated outer-test predictions after applying inner-val temperatures and thresholds
S3_Data_Revised_contents\outputs\predictions\revision_nested_student_only_fold2_inner_val.csv	3826	prediction_csv	student_only	2	inner_val	Inner-validation predictions used for temperature scaling and threshold selection
S3_Data_Revised_contents\outputs\predictions\revision_nested_student_only_fold2_outer_test.csv	4618	prediction_csv	student_only	2	outer_test	Raw outer-test predictions reserved for final held-out evaluation
S3_Data_Revised_contents\outputs\predictions\revision_nested_student_only_fold3_calibrated_outer_test_calibrated.csv	7803	prediction_csv	student_only	3	calibrated_outer_test	Calibrated outer-test predictions after applying inner-val temperatures and thresholds
S3_Data_Revised_contents\outputs\predictions\revision_nested_student_only_fold3_inner_val.csv	3658	prediction_csv	student_only	3	inner_val	Inner-validation predictions used for temperature scaling and threshold selection
S3_Data_Revised_contents\outputs\predictions\revision_nested_student_only_fold3_outer_test.csv	4611	prediction_csv	student_only	3	outer_test	Raw outer-test predictions reserved for final held-out evaluation
S3_Data_Revised_contents\outputs\predictions\revision_nested_student_only_fold4_calibrated_outer_test_calibrated.csv	7700	prediction_csv	student_only	4	calibrated_outer_test	Calibrated outer-test predictions after applying inner-val temperatures and thresholds
S3_Data_Revised_contents\outputs\predictions\revision_nested_student_only_fold4_inner_val.csv	3631	prediction_csv	student_only	4	inner_val	Inner-validation predictions used for temperature scaling and threshold selection
S3_Data_Revised_contents\outputs\predictions\revision_nested_student_only_fold4_outer_test.csv	4604	prediction_csv	student_only	4	outer_test	Raw outer-test predictions reserved for final held-out evaluation
S3_Data_Revised_contents\outputs\reports\revision_fold_by_fold_supplement.csv	9386	report_csv			aggregated	Fold-level supplementary table for the revised manuscript supporting information
S3_Data_Revised_contents\outputs\reports\revision_nested_long.csv	16283	report_csv			aggregated	Long-format model-fold metrics table for the revised nested analysis
S3_Data_Revised_contents\outputs\reports\revision_nested_split_audit.csv	1409	report_csv			audit	Nested split audit including sample counts, group counts, and group-overlap checks
S3_Data_Revised_contents\outputs\reports\revision_nested_summary.csv	4135	report_csv			aggregated	Cross-fold summary table used as the source for revised manuscript Table 1
S3_Data_Revised_contents\outputs\reports\revision_nested_summary.md	981	report_md			aggregated	Markdown rendering of the cross-fold revised summary table
S3_Data_Revised_contents\outputs\reports\revision_nested_verification_report.json	7150	report_json			audit	Machine-readable verification report confirming complete revised nested outputs
S3_Data_Revised_contents\outputs\reports\revision_nested_verification_report.md	1679	report_md			audit	Human-readable verification report confirming complete revised nested outputs
S3_Data_Revised_contents\README_S3_Data_Revised.txt	1927	readme_txt				Archive-level description of revised nested grouped five-fold supporting data
