# Supplementary material for: Comparative modeling of mixed cardiopulmonary sounds in a low-resource paired dataset: Discrimination, calibration, and operating-point behavior
Source: PLoS One. 2026 Jun 22;21(6):e0352180. doi: 10.1371/journal.pone.0352180 (PMC13286179; doi:10.1371/journal.pone.0352180)
Supplement: S3 Data — (ZIP) [file pone.0352180.s004.zip › S3_Data_Revised_contents/README_S3_Data_Revised.txt]

S3_Data_Revised

This archive contains supporting data tables for the revised nested grouped five-fold analysis used in the PLOS ONE revision package.

Contents
- outputs/predictions/: fold-level prediction tables for the four principal models
- outputs/metrics/: calibrated outer-test metrics JSON files and temperature-threshold audit JSON files
- outputs/reports/: aggregated summary tables, fold-by-fold supplement, split audit, and verification reports
- file_manifest.csv: machine-readable manifest for every exported file

Prediction table meanings
- revision_nested_*_fold{K}_inner_val.csv:
  Inner-validation prediction tables from the nested grouped five-fold pipeline. These tables are used for temperature scaling and threshold selection only.
- revision_nested_*_fold{K}_outer_test.csv:
  Raw outer-test prediction tables. These tables are used only for final held-out evaluation after model training is complete.
- revision_nested_*_fold{K}_calibrated_outer_test_calibrated.csv:
  Calibrated outer-test prediction tables after applying the temperature parameters and decision thresholds learned on the corresponding inner-validation split.

Summary tables
- outputs/reports/revision_nested_summary.csv:
  Cross-fold mean and standard deviation summary used as the source table for the revised manuscript Table 1.
- outputs/reports/revision_fold_by_fold_supplement.csv:
  Fold-level supplementary table used for the revised supporting information.

Interpretation notes
- inner_val predictions are used for temperature scaling and threshold selection.
- outer_test predictions are reserved for final evaluation only.
- calibrated outer-test tables apply the inner-val temperatures and thresholds without re-fitting on the outer-test fold.

Scope
- These files correspond to the revised nested grouped five-fold analysis only.
- Local data paths and raw source audio are intentionally not included in this archive.
