# Supplementary material for: Comparative modeling of mixed cardiopulmonary sounds in a low-resource paired dataset: Discrimination, calibration, and operating-point behavior
Source: PLoS One. 2026 Jun 22;21(6):e0352180. doi: 10.1371/journal.pone.0352180 (PMC13286179; doi:10.1371/journal.pone.0352180)
Supplement: S3 Data — (ZIP) [file pone.0352180.s004.zip › S3_Data_Revised_contents/outputs/predictions/revision_nested_cnn_shared_dual_fold0_calibrated_outer_test_calibrated.csv]

sample_id	pair_id	group_id	y_heart	y_lung	heart_prob	lung_prob	heart_logit	lung_logit	split_name	fold	variant	experiment	heart_prob_calibrated	lung_prob_calibrated	heart_temperature	lung_temperature	heart_threshold_calibrated	lung_threshold_calibrated	calibration_split	evaluation_split
9.0	9.0	9.0	1.0	1.0	0.9402456283569336	0.5154061913490295	2.755898794182596	0.0616442787571753	outer_test	0	cnn_shared_dual	revision_nested_cnn_shared_dual_calibrated	0.98586583	0.52070373	0.6492221355438232	0.7439373135566711	0.9062	0.5276	inner_val	outer_test
11.0	11.0	11.0	1.0	0.0	0.956391990184784	0.1711067855358123	3.087927015745179	-1.577803495954683	outer_test	0	cnn_shared_dual	revision_nested_cnn_shared_dual_calibrated	0.99147636	0.10708368	0.6492221355438232	0.7439373135566711	0.9062	0.5276	inner_val	outer_test
14.0	14.0	14.0	1.0	1.0	0.9119895696640016	0.7492295503616333	2.3381732192370746	1.0945074349378334	outer_test	0	cnn_shared_dual	revision_nested_cnn_shared_dual_calibrated	0.9734418	0.8132452	0.6492221355438232	0.7439373135566711	0.9062	0.5276	inner_val	outer_test
15.0	15.0	15.0	1.0	1.0	0.9405755996704102	0.4901767373085022	2.761787105954235	-0.0392981074590992	outer_test	0	cnn_shared_dual	revision_nested_cnn_shared_dual_calibrated	0.98599166	0.48679698	0.6492221355438232	0.7439373135566711	0.9062	0.5276	inner_val	outer_test
16.0	16.0	16.0	1.0	1.0	0.9812255501747132	0.4459994733333587	3.9563054581258714	-0.2168478662561809	outer_test	0	cnn_shared_dual	revision_nested_cnn_shared_dual_calibrated	0.99774855	0.42763993	0.6492221355438232	0.7439373135566711	0.9062	0.5276	inner_val	outer_test
17.0	17.0	17.0	1.0	1.0	0.9435613751411438	0.6687207818031311	2.8165076511544576	0.7024050272062118	outer_test	0	cnn_shared_dual	revision_nested_cnn_shared_dual_calibrated	0.9871093	0.7199417	0.6492221355438232	0.7439373135566711	0.9062	0.5276	inner_val	outer_test
30.0	30.0	30.0	1.0	1.0	0.9224222898483276	0.6191756129264832	2.4757229881053364	0.4860505941399795	outer_test	0	cnn_shared_dual	revision_nested_cnn_shared_dual_calibrated	0.978403	0.65776473	0.6492221355438232	0.7439373135566711	0.9062	0.5276	inner_val	outer_test
31.0	31.0	31.0	1.0	1.0	0.939168393611908	0.577419638633728	2.7368853002395337	0.3121896457042851	outer_test	0	cnn_shared_dual	revision_nested_cnn_shared_dual_calibrated	0.9854519	0.6033983	0.6492221355438232	0.7439373135566711	0.9062	0.5276	inner_val	outer_test
32.0	32.0	32.0	1.0	1.0	0.9186916947364808	0.9211445450782776	2.424702419902901	2.458000475551033	outer_test	0	cnn_shared_dual	revision_nested_cnn_shared_dual_calibrated	0.97667843	0.96456724	0.6492221355438232	0.7439373135566711	0.9062	0.5276	inner_val	outer_test
33.0	33.0	33.0	1.0	1.0	0.9486181139945984	0.5076719522476196	2.9157206107616185	0.0306902176629875	outer_test	0	cnn_shared_dual	revision_nested_cnn_shared_dual_calibrated	0.9889159	0.51031196	0.6492221355438232	0.7439373135566711	0.9062	0.5276	inner_val	outer_test
38.0	38.0	38.0	1.0	0.0	0.9685556292533876	0.1506420224905014	3.42758594320884	-1.7295744332644216	outer_test	0	cnn_shared_dual	revision_nested_cnn_shared_dual_calibrated	0.9949309	0.08908223	0.6492221355438232	0.7439373135566711	0.9062	0.5276	inner_val	outer_test
40.0	40.0	40.0	1.0	1.0	0.9504441022872924	0.6538112759590149	2.9538280722770383	0.6358346693814655	outer_test	0	cnn_shared_dual	revision_nested_cnn_shared_dual_calibrated	0.98954123	0.70154977	0.6492221355438232	0.7439373135566711	0.9062	0.5276	inner_val	outer_test
42.0	42.0	42.0	1.0	1.0	0.9397170543670654	0.4669090807437897	2.7465295855541223	-0.1325574390367762	outer_test	0	cnn_shared_dual	revision_nested_cnn_shared_dual_calibrated	0.98566335	0.45557156	0.6492221355438232	0.7439373135566711	0.9062	0.5276	inner_val	outer_test
47.0	47.0	47.0	1.0	1.0	0.9368971586227416	0.6692845821380615	2.697807721925293	0.7049511132399804	outer_test	0	cnn_shared_dual	revision_nested_cnn_shared_dual_calibrated	0.9845633	0.72063124	0.6492221355438232	0.7439373135566711	0.9062	0.5276	inner_val	outer_test
48.0	48.0	48.0	1.0	1.0	0.8746188282966614	0.877658486366272	1.942429695622344	1.970441124184	outer_test	0	cnn_shared_dual	revision_nested_cnn_shared_dual_calibrated	0.95220834	0.93392867	0.6492221355438232	0.7439373135566711	0.9062	0.5276	inner_val	outer_test
50.0	50.0	50.0	1.0	1.0	0.9499318599700928	0.4317567944526672	2.9430053774184883	-0.274687051949572	outer_test	0	cnn_shared_dual	revision_nested_cnn_shared_dual_calibrated	0.9893672	0.4087261	0.6492221355438232	0.7439373135566711	0.9062	0.5276	inner_val	outer_test
53.0	53.0	53.0	1.0	1.0	0.9199191927909852	0.473788857460022	2.441249617273804	-0.1049407698096708	outer_test	0	cnn_shared_dual	revision_nested_cnn_shared_dual_calibrated	0.977252	0.46479303	0.6492221355438232	0.7439373135566711	0.9062	0.5276	inner_val	outer_test
56.0	56.0	56.0	1.0	1.0	0.8994695544242859	0.7223724126815796	2.1913445829226488	0.9562602113051132	outer_test	0	cnn_shared_dual	revision_nested_cnn_shared_dual_calibrated	0.96692485	0.78336835	0.6492221355438232	0.7439373135566711	0.9062	0.5276	inner_val	outer_test
67.0	67.0	67.0	1.0	1.0	0.9067961573600768	0.7006722092628479	2.275128730158068	0.850500910203925	outer_test	0	cnn_shared_dual	revision_nested_cnn_shared_dual_calibrated	0.97081244	0.7582745	0.6492221355438232	0.7439373135566711	0.9062	0.5276	inner_val	outer_test
74.0	74.0	74.0	0.0	0.0	0.9680714011192322	0.0581991076469421	3.4118037212448677	-2.783923863213332	outer_test	0	cnn_shared_dual	revision_nested_cnn_shared_dual_calibrated	0.99480695	0.023154296	0.6492221355438232	0.7439373135566711	0.9062	0.5276	inner_val	outer_test
75.0	75.0	75.0	1.0	1.0	0.9104803800582886	0.5557504892349243	2.3195145319177866	0.2239330673848988	outer_test	0	cnn_shared_dual	revision_nested_cnn_shared_dual_calibrated	0.97268856	0.57468957	0.6492221355438232	0.7439373135566711	0.9062	0.5276	inner_val	outer_test
96.0	96.0	96.0	0.0	1.0	0.8968952894210815	0.6779571771621704	2.163194041646702	0.7443995985363199	outer_test	0	cnn_shared_dual	revision_nested_cnn_shared_dual_calibrated	0.9655097	0.7311808	0.6492221355438232	0.7439373135566711	0.9062	0.5276	inner_val	outer_test
102.0	102.0	102.0	1.0	1.0	0.9214227795600892	0.5272239446640015	2.461837133821825	0.109003580288318	outer_test	0	cnn_shared_dual	revision_nested_cnn_shared_dual_calibrated	0.9779464	0.53656524	0.6492221355438232	0.7439373135566711	0.9062	0.5276	inner_val	outer_test
106.0	106.0	106.0	0.0	1.0	0.8828394412994385	0.5619540810585022	2.019598060241992	0.2490963976066236	outer_test	0	cnn_shared_dual	revision_nested_cnn_shared_dual_calibrated	0.9573359	0.5829354	0.6492221355438232	0.7439373135566711	0.9062	0.5276	inner_val	outer_test
128.0	128.0	128.0	1.0	1.0	0.9615333080291748	0.1729181557893753	3.2187364829387493	-1.5650852606814452	outer_test	0	cnn_shared_dual	revision_nested_cnn_shared_dual_calibrated	0.99302095	0.10872934	0.6492221355438232	0.7439373135566711	0.9062	0.5276	inner_val	outer_test
131.0	131.0	131.0	1.0	1.0	0.8543074727058411	0.6737728118896484	1.7687927437053483	0.7252989450508344	outer_test	0	cnn_shared_dual	revision_nested_cnn_shared_dual_calibrated	0.9384558	0.72610426	0.6492221355438232	0.7439373135566711	0.9062	0.5276	inner_val	outer_test
132.0	132.0	132.0	1.0	1.0	0.9515913724899292	0.6672236323356628	2.978457659890272	0.6956545747829253	outer_test	0	cnn_shared_dual	revision_nested_cnn_shared_dual_calibrated	0.9899266	0.7181085	0.6492221355438232	0.7439373135566711	0.9062	0.5276	inner_val	outer_test
134.0	134.0	134.0	1.0	0.0	0.9227965474128724	0.1310785561800003	2.4809646062055597	-1.8914559138434448	outer_test	0	cnn_shared_dual	revision_nested_cnn_shared_dual_calibrated	0.9785729	0.07293239	0.6492221355438232	0.7439373135566711	0.9062	0.5276	inner_val	outer_test
135.0	135.0	135.0	1.0	0.0	0.955808699131012	0.1792849153280258	3.0740298307215026	-1.521199768554788	outer_test	0	cnn_shared_dual	revision_nested_cnn_shared_dual_calibrated	0.9912935	0.1145793	0.6492221355438232	0.7439373135566711	0.9062	0.5276	inner_val	outer_test
