# Supplementary material for: Comparative modeling of mixed cardiopulmonary sounds in a low-resource paired dataset: Discrimination, calibration, and operating-point behavior
Source: PLoS One. 2026 Jun 22;21(6):e0352180. doi: 10.1371/journal.pone.0352180 (PMC13286179; doi:10.1371/journal.pone.0352180)
Supplement: S3 Data — (ZIP) [file pone.0352180.s004.zip › S3_Data_Revised_contents/outputs/predictions/revision_nested_cnn_shared_dual_fold0_inner_val.csv]

sample_id	pair_id	group_id	y_heart	y_lung	heart_prob	lung_prob	heart_logit	lung_logit	split_name	fold	variant	experiment
6.0	6.0	6.0	1.0	1.0	0.9561800956726074	0.4458599388599396	3.082858129048253	-0.21741260846751922	inner_val	0	cnn_shared_dual	revision_nested_cnn_shared_dual
36.0	36.0	36.0	1.0	0.0	0.9809547662734985	0.06894595175981522	3.9417094765052907	-2.6029944397330618	inner_val	0	cnn_shared_dual	revision_nested_cnn_shared_dual
45.0	45.0	45.0	1.0	1.0	0.9531545042991638	0.42365923523902893	3.0129221535762998	-0.3077696496285145	inner_val	0	cnn_shared_dual	revision_nested_cnn_shared_dual
46.0	46.0	46.0	1.0	0.0	0.9358943104743958	0.5205408334732056	2.680969433804741	0.08220960320005477	inner_val	0	cnn_shared_dual	revision_nested_cnn_shared_dual
52.0	52.0	52.0	1.0	1.0	0.9605101943016052	0.33184814453125	3.1914220406757425	-0.6998380079586367	inner_val	0	cnn_shared_dual	revision_nested_cnn_shared_dual
61.0	61.0	61.0	1.0	1.0	0.7597525119781494	0.7900720834732056	1.1513231460019935	1.3253599690434963	inner_val	0	cnn_shared_dual	revision_nested_cnn_shared_dual
62.0	62.0	62.0	1.0	1.0	0.9885319471359253	0.5900561809539795	4.4566558031770205	0.364197630730028	inner_val	0	cnn_shared_dual	revision_nested_cnn_shared_dual
65.0	65.0	65.0	1.0	1.0	0.815656304359436	0.6878882646560669	1.487191144275877	0.790265168920913	inner_val	0	cnn_shared_dual	revision_nested_cnn_shared_dual
68.0	68.0	68.0	1.0	1.0	0.9430766105651855	0.4919309914112091	2.8074412018613386	-0.03227883673585442	inner_val	0	cnn_shared_dual	revision_nested_cnn_shared_dual
69.0	69.0	69.0	1.0	1.0	0.9194799661636353	0.8001782894134521	2.435302235062147	1.3874090426992045	inner_val	0	cnn_shared_dual	revision_nested_cnn_shared_dual
78.0	78.0	78.0	1.0	0.0	0.9566716551780701	0.28630438446998596	3.0946531988770216	-0.9134010364251246	inner_val	0	cnn_shared_dual	revision_nested_cnn_shared_dual
79.0	79.0	79.0	1.0	1.0	0.9702869653701782	0.37262752652168274	3.4860060423775034	-0.5209610885268826	inner_val	0	cnn_shared_dual	revision_nested_cnn_shared_dual
81.0	81.0	81.0	1.0	1.0	0.8134446144104004	0.852642297744751	1.4725496725896994	1.7554771337490103	inner_val	0	cnn_shared_dual	revision_nested_cnn_shared_dual
82.0	82.0	82.0	1.0	1.0	0.8939451575279236	0.5540087223052979	2.1316880861164784	0.21688103576624168	inner_val	0	cnn_shared_dual	revision_nested_cnn_shared_dual
86.0	86.0	86.0	1.0	1.0	0.9361512660980225	0.7022992968559265	2.68526031947381	0.8582710320220177	inner_val	0	cnn_shared_dual	revision_nested_cnn_shared_dual
90.0	90.0	90.0	1.0	1.0	0.9525827765464783	0.2738187611103058	3.0001914810369463	-0.9753331922858995	inner_val	0	cnn_shared_dual	revision_nested_cnn_shared_dual
93.0	93.0	93.0	1.0	1.0	0.8594900369644165	0.4873848557472229	1.8110608355462774	-0.05047128828955725	inner_val	0	cnn_shared_dual	revision_nested_cnn_shared_dual
101.0	101.0	101.0	1.0	1.0	0.8860201239585876	0.8765736222267151	2.0507177567592496	1.9603758496082415	inner_val	0	cnn_shared_dual	revision_nested_cnn_shared_dual
107.0	107.0	107.0	0.0	1.0	0.8072685599327087	0.622006893157959	1.432358683304426	0.49807521533959837	inner_val	0	cnn_shared_dual	revision_nested_cnn_shared_dual
108.0	108.0	108.0	1.0	1.0	0.8616104125976562	0.8876504302024841	1.8287304061357406	2.0669628363095467	inner_val	0	cnn_shared_dual	revision_nested_cnn_shared_dual
123.0	123.0	123.0	1.0	1.0	0.8771225810050964	0.8741790056228638	1.9654594907952017	1.9384249493269765	inner_val	0	cnn_shared_dual	revision_nested_cnn_shared_dual
126.0	126.0	126.0	0.0	1.0	0.2635267376899719	0.9762265086174011	-1.0277180973806852	3.7151234855093698	inner_val	0	cnn_shared_dual	revision_nested_cnn_shared_dual
137.0	137.0	137.0	1.0	1.0	0.9439249038696289	0.5403233170509338	2.8233548172729797	0.16164431646254634	inner_val	0	cnn_shared_dual	revision_nested_cnn_shared_dual
