# Supplementary material for: Comparative modeling of mixed cardiopulmonary sounds in a low-resource paired dataset: Discrimination, calibration, and operating-point behavior
Source: PLoS One. 2026 Jun 22;21(6):e0352180. doi: 10.1371/journal.pone.0352180 (PMC13286179; doi:10.1371/journal.pone.0352180)
Supplement: S3 Data — (ZIP) [file pone.0352180.s004.zip › S3_Data_Revised_contents/outputs/predictions/revision_nested_cnn_shared_dual_fold0_outer_test.csv]

sample_id	pair_id	group_id	y_heart	y_lung	heart_prob	lung_prob	heart_logit	lung_logit	split_name	fold	variant	experiment
9.0	9.0	9.0	1.0	1.0	0.9402456283569336	0.5154061913490295	2.755898794182596	0.06164427875717532	outer_test	0	cnn_shared_dual	revision_nested_cnn_shared_dual
11.0	11.0	11.0	1.0	0.0	0.9563919901847839	0.17110678553581238	3.087927015745179	-1.577803495954683	outer_test	0	cnn_shared_dual	revision_nested_cnn_shared_dual
14.0	14.0	14.0	1.0	1.0	0.9119895696640015	0.7492295503616333	2.3381732192370746	1.0945074349378334	outer_test	0	cnn_shared_dual	revision_nested_cnn_shared_dual
15.0	15.0	15.0	1.0	1.0	0.9405755996704102	0.4901767373085022	2.761787105954235	-0.03929810745909925	outer_test	0	cnn_shared_dual	revision_nested_cnn_shared_dual
16.0	16.0	16.0	1.0	1.0	0.9812255501747131	0.44599947333335876	3.9563054581258705	-0.21684786625618094	outer_test	0	cnn_shared_dual	revision_nested_cnn_shared_dual
17.0	17.0	17.0	1.0	1.0	0.9435613751411438	0.6687207818031311	2.8165076511544576	0.7024050272062118	outer_test	0	cnn_shared_dual	revision_nested_cnn_shared_dual
30.0	30.0	30.0	1.0	1.0	0.9224222898483276	0.6191756129264832	2.4757229881053364	0.4860505941399795	outer_test	0	cnn_shared_dual	revision_nested_cnn_shared_dual
31.0	31.0	31.0	1.0	1.0	0.939168393611908	0.577419638633728	2.7368853002395337	0.31218964570428515	outer_test	0	cnn_shared_dual	revision_nested_cnn_shared_dual
32.0	32.0	32.0	1.0	1.0	0.9186916947364807	0.9211445450782776	2.424702419902901	2.458000475551033	outer_test	0	cnn_shared_dual	revision_nested_cnn_shared_dual
33.0	33.0	33.0	1.0	1.0	0.9486181139945984	0.5076719522476196	2.9157206107616185	0.030690217662987514	outer_test	0	cnn_shared_dual	revision_nested_cnn_shared_dual
38.0	38.0	38.0	1.0	0.0	0.9685556292533875	0.1506420224905014	3.42758594320884	-1.7295744332644216	outer_test	0	cnn_shared_dual	revision_nested_cnn_shared_dual
40.0	40.0	40.0	1.0	1.0	0.9504441022872925	0.6538112759590149	2.9538280722770383	0.6358346693814655	outer_test	0	cnn_shared_dual	revision_nested_cnn_shared_dual
42.0	42.0	42.0	1.0	1.0	0.9397170543670654	0.4669090807437897	2.7465295855541223	-0.13255743903677622	outer_test	0	cnn_shared_dual	revision_nested_cnn_shared_dual
47.0	47.0	47.0	1.0	1.0	0.9368971586227417	0.6692845821380615	2.697807721925293	0.7049511132399804	outer_test	0	cnn_shared_dual	revision_nested_cnn_shared_dual
48.0	48.0	48.0	1.0	1.0	0.8746188282966614	0.877658486366272	1.9424296956223441	1.9704411241839999	outer_test	0	cnn_shared_dual	revision_nested_cnn_shared_dual
50.0	50.0	50.0	1.0	1.0	0.9499318599700928	0.43175679445266724	2.9430053774184883	-0.274687051949572	outer_test	0	cnn_shared_dual	revision_nested_cnn_shared_dual
53.0	53.0	53.0	1.0	1.0	0.9199191927909851	0.473788857460022	2.4412496172738036	-0.10494076980967082	outer_test	0	cnn_shared_dual	revision_nested_cnn_shared_dual
56.0	56.0	56.0	1.0	1.0	0.8994695544242859	0.7223724126815796	2.1913445829226488	0.9562602113051132	outer_test	0	cnn_shared_dual	revision_nested_cnn_shared_dual
67.0	67.0	67.0	1.0	1.0	0.9067961573600769	0.7006722092628479	2.275128730158068	0.850500910203925	outer_test	0	cnn_shared_dual	revision_nested_cnn_shared_dual
74.0	74.0	74.0	0.0	0.0	0.9680714011192322	0.05819910764694214	3.4118037212448673	-2.783923863213332	outer_test	0	cnn_shared_dual	revision_nested_cnn_shared_dual
75.0	75.0	75.0	1.0	1.0	0.9104803800582886	0.5557504892349243	2.3195145319177866	0.22393306738489882	outer_test	0	cnn_shared_dual	revision_nested_cnn_shared_dual
96.0	96.0	96.0	0.0	1.0	0.8968952894210815	0.6779571771621704	2.163194041646702	0.7443995985363199	outer_test	0	cnn_shared_dual	revision_nested_cnn_shared_dual
102.0	102.0	102.0	1.0	1.0	0.9214227795600891	0.5272239446640015	2.461837133821825	0.10900358028831801	outer_test	0	cnn_shared_dual	revision_nested_cnn_shared_dual
106.0	106.0	106.0	0.0	1.0	0.8828394412994385	0.5619540810585022	2.0195980602419916	0.2490963976066236	outer_test	0	cnn_shared_dual	revision_nested_cnn_shared_dual
128.0	128.0	128.0	1.0	1.0	0.9615333080291748	0.1729181557893753	3.2187364829387493	-1.5650852606814452	outer_test	0	cnn_shared_dual	revision_nested_cnn_shared_dual
131.0	131.0	131.0	1.0	1.0	0.8543074727058411	0.6737728118896484	1.7687927437053483	0.7252989450508344	outer_test	0	cnn_shared_dual	revision_nested_cnn_shared_dual
132.0	132.0	132.0	1.0	1.0	0.9515913724899292	0.6672236323356628	2.978457659890272	0.6956545747829253	outer_test	0	cnn_shared_dual	revision_nested_cnn_shared_dual
134.0	134.0	134.0	1.0	0.0	0.9227965474128723	0.1310785561800003	2.4809646062055593	-1.8914559138434446	outer_test	0	cnn_shared_dual	revision_nested_cnn_shared_dual
135.0	135.0	135.0	1.0	0.0	0.955808699131012	0.17928491532802582	3.0740298307215026	-1.521199768554788	outer_test	0	cnn_shared_dual	revision_nested_cnn_shared_dual
