# Supplementary material for: Comparative modeling of mixed cardiopulmonary sounds in a low-resource paired dataset: Discrimination, calibration, and operating-point behavior
Source: PLoS One. 2026 Jun 22;21(6):e0352180. doi: 10.1371/journal.pone.0352180 (PMC13286179; doi:10.1371/journal.pone.0352180)
Supplement: S3 Data — (ZIP) [file pone.0352180.s004.zip › S3_Data_Revised_contents/outputs/predictions/revision_nested_cnn_shared_dual_fold1_inner_val.csv]

sample_id	pair_id	group_id	y_heart	y_lung	heart_prob	lung_prob	heart_logit	lung_logit	split_name	fold	variant	experiment
3.0	3.0	3.0	1.0	0.0	0.9792601466178894	0.5273492336273193	3.854740200666689	0.10950623316101525	inner_val	1	cnn_shared_dual	revision_nested_cnn_shared_dual
5.0	5.0	5.0	1.0	1.0	0.9082712531089783	0.3787848949432373	2.2927072523055796	-0.4947089224675572	inner_val	1	cnn_shared_dual	revision_nested_cnn_shared_dual
11.0	11.0	11.0	1.0	0.0	0.9693577885627747	0.11495938152074814	3.4542552614711806	-2.0410546787368795	inner_val	1	cnn_shared_dual	revision_nested_cnn_shared_dual
18.0	18.0	18.0	1.0	1.0	0.9476191401481628	0.9959304928779602	2.895411416036394	5.50015557699696	inner_val	1	cnn_shared_dual	revision_nested_cnn_shared_dual
21.0	21.0	21.0	1.0	1.0	0.9287337064743042	0.9992249011993408	2.567398578310375	7.161744652669846	inner_val	1	cnn_shared_dual	revision_nested_cnn_shared_dual
24.0	24.0	24.0	1.0	1.0	0.9813317060470581	0.9978304505348206	3.962083958621305	6.1310638463715526	inner_val	1	cnn_shared_dual	revision_nested_cnn_shared_dual
32.0	32.0	32.0	1.0	1.0	0.9631676077842712	0.9941551089286804	3.263849762937909	5.136325281147934	inner_val	1	cnn_shared_dual	revision_nested_cnn_shared_dual
37.0	37.0	37.0	1.0	0.0	0.8727449774742126	0.6215733289718628	1.9254502667384803	0.4962315726900357	inner_val	1	cnn_shared_dual	revision_nested_cnn_shared_dual
38.0	38.0	38.0	1.0	0.0	0.9338057637214661	0.719224214553833	2.646675060973862	0.9406167170578997	inner_val	1	cnn_shared_dual	revision_nested_cnn_shared_dual
42.0	42.0	42.0	1.0	1.0	0.8367615342140198	0.9750256538391113	1.6343270125608418	3.664614637833836	inner_val	1	cnn_shared_dual	revision_nested_cnn_shared_dual
51.0	51.0	51.0	1.0	0.0	0.9883578419685364	0.7597777843475342	4.441411997389518	1.1514616079957003	inner_val	1	cnn_shared_dual	revision_nested_cnn_shared_dual
63.0	63.0	63.0	1.0	1.0	0.7750911116600037	0.3063076138496399	1.2372852063929085	-0.8174387436003143	inner_val	1	cnn_shared_dual	revision_nested_cnn_shared_dual
69.0	69.0	69.0	1.0	1.0	0.8381811380386353	0.9663352966308594	1.6447566586903313	3.357060961244889	inner_val	1	cnn_shared_dual	revision_nested_cnn_shared_dual
77.0	77.0	77.0	1.0	1.0	0.9040693044662476	0.9996763467788696	2.2432800124526007	8.035514214902568	inner_val	1	cnn_shared_dual	revision_nested_cnn_shared_dual
89.0	89.0	89.0	1.0	1.0	0.9667206406593323	0.9920274615287781	3.368972195725742	4.823747844513629	inner_val	1	cnn_shared_dual	revision_nested_cnn_shared_dual
90.0	90.0	90.0	1.0	1.0	0.7369912266731262	0.8868964314460754	1.0303885977327705	2.0594242779230445	inner_val	1	cnn_shared_dual	revision_nested_cnn_shared_dual
95.0	95.0	95.0	1.0	0.0	0.7705075144767761	0.6691297292709351	1.2111791212940755	0.704251589312523	inner_val	1	cnn_shared_dual	revision_nested_cnn_shared_dual
100.0	100.0	100.0	1.0	1.0	0.5148904919624329	0.9875005483627319	0.05957958586815183	4.3694922777517275	inner_val	1	cnn_shared_dual	revision_nested_cnn_shared_dual
107.0	107.0	107.0	0.0	1.0	0.43503308296203613	0.9025843143463135	-0.2613450945338778	2.226274867587083	inner_val	1	cnn_shared_dual	revision_nested_cnn_shared_dual
112.0	112.0	112.0	1.0	1.0	0.9572323560714722	0.9095696806907654	3.108264324585429	2.3083920075507085	inner_val	1	cnn_shared_dual	revision_nested_cnn_shared_dual
133.0	133.0	133.0	0.0	1.0	0.5803762078285217	0.7241880297660828	0.32431795051143397	0.9653317020079347	inner_val	1	cnn_shared_dual	revision_nested_cnn_shared_dual
141.0	141.0	141.0	1.0	1.0	0.9431977272033691	0.9901490211486816	2.8096996006028614	4.610284632198567	inner_val	1	cnn_shared_dual	revision_nested_cnn_shared_dual
142.0	142.0	142.0	1.0	0.0	0.8976423740386963	0.15805800259113312	2.1712989238165856	-1.6727490545141415	inner_val	1	cnn_shared_dual	revision_nested_cnn_shared_dual
