# Supplementary material for: Comparative modeling of mixed cardiopulmonary sounds in a low-resource paired dataset: Discrimination, calibration, and operating-point behavior
Source: PLoS One. 2026 Jun 22;21(6):e0352180. doi: 10.1371/journal.pone.0352180 (PMC13286179; doi:10.1371/journal.pone.0352180)
Supplement: S3 Data — (ZIP) [file pone.0352180.s004.zip › S3_Data_Revised_contents/outputs/predictions/revision_nested_cnn_shared_dual_fold1_outer_test.csv]

sample_id	pair_id	group_id	y_heart	y_lung	heart_prob	lung_prob	heart_logit	lung_logit	split_name	fold	variant	experiment
7.0	7.0	7.0	1.0	1.0	0.9594200849533081	0.5963311195373535	3.163055782841318	0.3902011433992943	outer_test	1	cnn_shared_dual	revision_nested_cnn_shared_dual
12.0	12.0	12.0	1.0	1.0	0.6062235236167908	0.9965897798538208	0.43146533942597387	5.677562382573082	outer_test	1	cnn_shared_dual	revision_nested_cnn_shared_dual
23.0	23.0	23.0	1.0	0.0	0.9945511221885681	0.6588700413703918	5.206881820574162	0.6582627942134726	outer_test	1	cnn_shared_dual	revision_nested_cnn_shared_dual
39.0	39.0	39.0	0.0	1.0	0.9860877394676208	0.9965118765830994	4.260974831859041	5.654897169172474	outer_test	1	cnn_shared_dual	revision_nested_cnn_shared_dual
41.0	41.0	41.0	1.0	0.0	0.6599016189575195	0.9993374943733215	0.662855829961896	7.318818781859884	outer_test	1	cnn_shared_dual	revision_nested_cnn_shared_dual
43.0	43.0	43.0	1.0	1.0	0.6730436682701111	0.9926067590713501	0.7219835936587207	4.899768377794698	outer_test	1	cnn_shared_dual	revision_nested_cnn_shared_dual
54.0	54.0	54.0	1.0	1.0	0.9818181395530701	0.986925482749939	3.98898167893803	4.323929450181794	outer_test	1	cnn_shared_dual	revision_nested_cnn_shared_dual
55.0	55.0	55.0	1.0	1.0	0.8000814318656921	0.9960903525352478	1.386803388012099	5.540390761402114	outer_test	1	cnn_shared_dual	revision_nested_cnn_shared_dual
61.0	61.0	61.0	1.0	1.0	0.3817365765571594	0.9307487607002258	-0.4821838375985393	2.5982483403123973	outer_test	1	cnn_shared_dual	revision_nested_cnn_shared_dual
62.0	62.0	62.0	1.0	1.0	0.9990329742431641	0.36996713280677795	6.940317933419881	-0.532357816732057	outer_test	1	cnn_shared_dual	revision_nested_cnn_shared_dual
65.0	65.0	65.0	1.0	1.0	0.5784553289413452	0.892464816570282	0.3164355718962187	2.116169009927907	outer_test	1	cnn_shared_dual	revision_nested_cnn_shared_dual
68.0	68.0	68.0	1.0	1.0	0.8024793267250061	0.9624266624450684	1.4018628399087667	3.2431631771181517	outer_test	1	cnn_shared_dual	revision_nested_cnn_shared_dual
72.0	72.0	72.0	1.0	1.0	0.373089075088501	0.9994188547134399	-0.5189872666670672	7.449928455229861	outer_test	1	cnn_shared_dual	revision_nested_cnn_shared_dual
78.0	78.0	78.0	1.0	0.0	0.9175127744674683	0.690789520740509	2.409023063635653	0.8038129687491398	outer_test	1	cnn_shared_dual	revision_nested_cnn_shared_dual
82.0	82.0	82.0	1.0	1.0	0.7061922550201416	0.9347754120826721	0.8769618915203974	2.6624697863157656	outer_test	1	cnn_shared_dual	revision_nested_cnn_shared_dual
83.0	83.0	83.0	1.0	1.0	0.6618994474411011	0.9619141221046448	0.6717703082986844	3.229081622012297	outer_test	1	cnn_shared_dual	revision_nested_cnn_shared_dual
88.0	88.0	88.0	1.0	1.0	0.7351129651069641	0.8629500269889832	1.0207207297470922	1.840011157431899	outer_test	1	cnn_shared_dual	revision_nested_cnn_shared_dual
91.0	91.0	91.0	1.0	1.0	0.7302225828170776	0.9703589081764221	0.9957521574303863	3.48850437558794	outer_test	1	cnn_shared_dual	revision_nested_cnn_shared_dual
92.0	92.0	92.0	1.0	1.0	0.97672438621521	0.995649516582489	3.7367983163052947	5.433108335286645	outer_test	1	cnn_shared_dual	revision_nested_cnn_shared_dual
94.0	94.0	94.0	1.0	1.0	0.2628033459186554	0.9990524649620056	-1.0314486687647153	6.9606986580447225	outer_test	1	cnn_shared_dual	revision_nested_cnn_shared_dual
98.0	98.0	98.0	1.0	1.0	0.9980092644691467	0.6879716515541077	6.217258375363327	0.7906535888625315	outer_test	1	cnn_shared_dual	revision_nested_cnn_shared_dual
108.0	108.0	108.0	1.0	1.0	0.600114643573761	0.9996203184127808	0.4059428124936433	7.875797831187955	outer_test	1	cnn_shared_dual	revision_nested_cnn_shared_dual
111.0	111.0	111.0	0.0	1.0	0.013081085868179798	0.9994365572929382	-4.323420522161964	7.480881301512749	outer_test	1	cnn_shared_dual	revision_nested_cnn_shared_dual
122.0	122.0	122.0	0.0	0.0	0.8076678514480591	0.8473263382911682	1.434927081286994	1.7137831942367752	outer_test	1	cnn_shared_dual	revision_nested_cnn_shared_dual
123.0	123.0	123.0	1.0	1.0	0.9894751310348511	0.9867132902145386	4.543433702242744	4.307615239750079	outer_test	1	cnn_shared_dual	revision_nested_cnn_shared_dual
124.0	124.0	124.0	1.0	1.0	0.9902898669242859	0.9816350936889648	4.624827707919376	3.978778066511388	outer_test	1	cnn_shared_dual	revision_nested_cnn_shared_dual
136.0	136.0	136.0	1.0	1.0	0.9788815975189209	0.9800339937210083	3.8362658770708995	3.893556117135046	outer_test	1	cnn_shared_dual	revision_nested_cnn_shared_dual
144.0	144.0	144.0	1.0	0.0	0.8928523063659668	0.02378263510763645	2.120212979749798	-3.714729574496649	outer_test	1	cnn_shared_dual	revision_nested_cnn_shared_dual
145.0	145.0	145.0	1.0	0.0	0.9682941436767578	0.1406281739473343	3.41903450267425	-1.8100823445314471	outer_test	1	cnn_shared_dual	revision_nested_cnn_shared_dual
