# Supplementary material for: Comparative modeling of mixed cardiopulmonary sounds in a low-resource paired dataset: Discrimination, calibration, and operating-point behavior
Source: PLoS One. 2026 Jun 22;21(6):e0352180. doi: 10.1371/journal.pone.0352180 (PMC13286179; doi:10.1371/journal.pone.0352180)
Supplement: S3 Data — (ZIP) [file pone.0352180.s004.zip › S3_Data_Revised_contents/outputs/predictions/revision_nested_cnn_shared_dual_fold2_calibrated_outer_test_calibrated.csv]

sample_id	pair_id	group_id	y_heart	y_lung	heart_prob	lung_prob	heart_logit	lung_logit	split_name	fold	variant	experiment	heart_prob_calibrated	lung_prob_calibrated	heart_temperature	lung_temperature	heart_threshold_calibrated	lung_threshold_calibrated	calibration_split	evaluation_split
3.0	3.0	3.0	1.0	0.0	0.9391850233078004	0.0108801983296871	2.7371764169112587	-4.509870988339292	outer_test	2	cnn_shared_dual	revision_nested_cnn_shared_dual_calibrated	0.932863	0.1348326	1.040149211883545	2.4261109828948975	0.9003	0.1658	inner_val	outer_test
18.0	18.0	18.0	1.0	1.0	0.912769854068756	0.0405606925487518	2.347933790831702	-3.1635496252866644	outer_test	2	cnn_shared_dual	revision_nested_cnn_shared_dual_calibrated	0.90527874	0.21349946	1.040149211883545	2.4261109828948975	0.9003	0.1658	inner_val	outer_test
19.0	19.0	19.0	1.0	1.0	0.8924886584281921	0.0388663820922374	2.11641746093334	-3.2079837763824	outer_test	2	cnn_shared_dual	revision_nested_cnn_shared_dual_calibrated	0.884395	0.2104402	1.040149211883545	2.4261109828948975	0.9003	0.1658	inner_val	outer_test
20.0	20.0	20.0	1.0	0.0	0.936090052127838	0.0089214127510786	2.684236653370653	-4.7103395179265055	outer_test	2	cnn_shared_dual	revision_nested_cnn_shared_dual_calibrated	0.9296043	0.12548113	1.040149211883545	2.4261109828948975	0.9003	0.1658	inner_val	outer_test
21.0	21.0	21.0	1.0	1.0	0.9749097228050232	0.0296510215848684	3.659864466372616	-3.488159198705335	outer_test	2	cnn_shared_dual	revision_nested_cnn_shared_dual_calibrated	0.97121227	0.19189286	1.040149211883545	2.4261109828948975	0.9003	0.1658	inner_val	outer_test
22.0	22.0	22.0	1.0	1.0	0.9870920181274414	0.0154702775180339	4.33691739537518	-4.153243484522928	outer_test	2	cnn_shared_dual	revision_nested_cnn_shared_dual_calibrated	0.9847756	0.1529183	1.040149211883545	2.4261109828948975	0.9003	0.1658	inner_val	outer_test
37.0	37.0	37.0	1.0	0.0	0.9431958198547364	0.0086465030908584	2.809664000211584	-4.741916205746592	outer_test	2	cnn_shared_dual	revision_nested_cnn_shared_dual_calibrated	0.9370981	0.124059826	1.040149211883545	2.4261109828948975	0.9003	0.1658	inner_val	outer_test
45.0	45.0	45.0	1.0	1.0	0.9664649963378906	0.0154012301936745	3.3610553023089977	-4.157786828953076	outer_test	2	cnn_shared_dual	revision_nested_cnn_shared_dual_calibrated	0.96199614	0.15267588	1.040149211883545	2.4261109828948975	0.9003	0.1658	inner_val	outer_test
51.0	51.0	51.0	1.0	0.0	0.9076265096664428	0.0187095422297716	2.28499292468256	-3.959834825716215	outer_test	2	cnn_shared_dual	revision_nested_cnn_shared_dual_calibrated	0.8999611	0.1635328	1.040149211883545	2.4261109828948975	0.9003	0.1658	inner_val	outer_test
52.0	52.0	52.0	1.0	1.0	0.9507601261138916	0.0199530869722366	2.960558057305714	-3.894216574139323	outer_test	2	cnn_shared_dual	revision_nested_cnn_shared_dual_calibrated	0.9451262	0.16726625	1.040149211883545	2.4261109828948975	0.9003	0.1658	inner_val	outer_test
58.0	58.0	58.0	1.0	1.0	0.9741171598434448	0.3992544710636139	3.627951376812737	-0.4085724464303472	outer_test	2	cnn_shared_dual	revision_nested_cnn_shared_dual_calibrated	0.9703419	0.45799765	1.040149211883545	2.4261109828948975	0.9003	0.1658	inner_val	outer_test
63.0	63.0	63.0	1.0	1.0	0.9526045322418212	0.0290046669542789	3.000673238901689	-3.5108649154450786	outer_test	2	cnn_shared_dual	revision_nested_cnn_shared_dual_calibrated	0.94709235	0.19044575	1.040149211883545	2.4261109828948975	0.9003	0.1658	inner_val	outer_test
66.0	66.0	66.0	0.0	0.0	0.965039312839508	0.1721784323453903	3.317944632988334	-1.570266296714957	outer_test	2	cnn_shared_dual	revision_nested_cnn_shared_dual_calibrated	0.9604515	0.34361267	1.040149211883545	2.4261109828948975	0.9003	0.1658	inner_val	outer_test
71.0	71.0	71.0	1.0	1.0	0.9236500263214112	0.101406805217266	2.493005553583941	-2.181690221972991	outer_test	2	cnn_shared_dual	revision_nested_cnn_shared_dual_calibrated	0.9165812	0.2892038	1.040149211883545	2.4261109828948975	0.9003	0.1658	inner_val	outer_test
77.0	77.0	77.0	1.0	1.0	0.9550729393959044	0.1690652221441269	3.056747414629061	-1.5922667351223356	outer_test	2	cnn_shared_dual	revision_nested_cnn_shared_dual_calibrated	0.94972944	0.34157032	1.040149211883545	2.4261109828948975	0.9003	0.1658	inner_val	outer_test
80.0	80.0	80.0	1.0	1.0	0.9637379050254822	0.0045143268071115	3.280046394770213	-5.395974657494241	outer_test	2	cnn_shared_dual	revision_nested_cnn_shared_dual_calibrated	0.959044	0.09760486	1.040149211883545	2.4261109828948975	0.9003	0.1658	inner_val	outer_test
89.0	89.0	89.0	1.0	1.0	0.9069609642028807	0.1016160547733306	2.277080265982752	-2.179395990774736	outer_test	2	cnn_shared_dual	revision_nested_cnn_shared_dual_calibrated	0.89927423	0.28939825	1.040149211883545	2.4261109828948975	0.9003	0.1658	inner_val	outer_test
90.0	90.0	90.0	1.0	1.0	0.92544823884964	0.0103890001773834	2.5187845380013774	-4.556564365276966	outer_test	2	cnn_shared_dual	revision_nested_cnn_shared_dual_calibrated	0.91845673	0.13260321	1.040149211883545	2.4261109828948975	0.9003	0.1658	inner_val	outer_test
97.0	97.0	97.0	1.0	1.0	0.9821140170097352	0.0536598302423954	4.005690075633934	-2.869937410483102	outer_test	2	cnn_shared_dual	revision_nested_cnn_shared_dual_calibrated	0.9791855	0.23452446	1.040149211883545	2.4261109828948975	0.9003	0.1658	inner_val	outer_test
99.0	99.0	99.0	1.0	1.0	0.9752639532089232	0.052640151232481	3.674446591577605	-2.890199849177348	outer_test	2	cnn_shared_dual	revision_nested_cnn_shared_dual_calibrated	0.9716017	0.23302844	1.040149211883545	2.4261109828948975	0.9003	0.1658	inner_val	outer_test
101.0	101.0	101.0	1.0	1.0	0.9357283115386964	0.1068022325634956	2.6782059384786985	-2.123829189991389	outer_test	2	cnn_shared_dual	revision_nested_cnn_shared_dual_calibrated	0.9292239	0.29413092	1.040149211883545	2.4261109828948975	0.9003	0.1658	inner_val	outer_test
103.0	103.0	103.0	0.0	1.0	0.982379138469696	0.3434861004352569	4.020893807560695	-0.6477972194247335	outer_test	2	cnn_shared_dual	revision_nested_cnn_shared_dual_calibrated	0.9794813	0.43364117	1.040149211883545	2.4261109828948975	0.9003	0.1658	inner_val	outer_test
104.0	104.0	104.0	1.0	1.0	0.9465938806533812	0.0092252818867564	2.8749448189907936	-4.676539434360102	outer_test	2	cnn_shared_dual	revision_nested_cnn_shared_dual_calibrated	0.9406977	0.12701793	1.040149211883545	2.4261109828948975	0.9003	0.1658	inner_val	outer_test
105.0	105.0	105.0	1.0	1.0	0.9661344289779664	0.0302175693213939	3.35090409072194	-3.468648227239443	outer_test	2	cnn_shared_dual	revision_nested_cnn_shared_dual_calibrated	0.9616376	0.19314303	1.040149211883545	2.4261109828948975	0.9003	0.1658	inner_val	outer_test
109.0	109.0	109.0	1.0	1.0	0.9301847815513612	0.0188870467245578	2.589531240897753	-3.950211265279609	outer_test	2	cnn_shared_dual	revision_nested_cnn_shared_dual_calibrated	0.92340785	0.1640761	1.040149211883545	2.4261109828948975	0.9003	0.1658	inner_val	outer_test
116.0	116.0	116.0	1.0	1.0	0.9646989107131958	0.0365777015686035	3.3079022215839498	-3.2710530315054847	outer_test	2	cnn_shared_dual	revision_nested_cnn_shared_dual_calibrated	0.9600831	0.20615332	1.040149211883545	2.4261109828948975	0.9003	0.1658	inner_val	outer_test
118.0	118.0	118.0	1.0	1.0	0.9368869066238404	0.006268423050642	2.697634327626483	-5.065942310940827	outer_test	2	cnn_shared_dual	revision_nested_cnn_shared_dual_calibrated	0.9304425	0.11025963	1.040149211883545	2.4261109828948975	0.9003	0.1658	inner_val	outer_test
141.0	141.0	141.0	1.0	1.0	0.8867295384407043	0.1525847464799881	2.057761594546145	-1.7144706820899445	outer_test	2	cnn_shared_dual	revision_nested_cnn_shared_dual_calibrated	0.8785033	0.33033407	1.040149211883545	2.4261109828948975	0.9003	0.1658	inner_val	outer_test
143.0	143.0	143.0	1.0	1.0	0.8660560846328735	0.1625689268112182	1.866528499019548	-1.6392368828128598	outer_test	2	cnn_shared_dual	revision_nested_cnn_shared_dual_calibrated	0.8574758	0.33722967	1.040149211883545	2.4261109828948975	0.9003	0.1658	inner_val	outer_test
