# Supplementary material for: Comparative modeling of mixed cardiopulmonary sounds in a low-resource paired dataset: Discrimination, calibration, and operating-point behavior
Source: PLoS One. 2026 Jun 22;21(6):e0352180. doi: 10.1371/journal.pone.0352180 (PMC13286179; doi:10.1371/journal.pone.0352180)
Supplement: S3 Data — (ZIP) [file pone.0352180.s004.zip › S3_Data_Revised_contents/outputs/predictions/revision_nested_cnn_shared_dual_fold2_inner_val.csv]

sample_id	pair_id	group_id	y_heart	y_lung	heart_prob	lung_prob	heart_logit	lung_logit	split_name	fold	variant	experiment
2.0	2.0	2.0	1.0	0.0	0.9071592092514038	0.012786244973540306	2.2794318699188816	-4.346516604753149	inner_val	2	cnn_shared_dual	revision_nested_cnn_shared_dual
9.0	9.0	9.0	1.0	1.0	0.9029072523117065	0.05268377810716629	2.2299531541167084	-2.8893253647217176	inner_val	2	cnn_shared_dual	revision_nested_cnn_shared_dual
24.0	24.0	24.0	1.0	1.0	0.9453951120376587	0.0884784534573555	2.851479546223609	-2.3323561737809935	inner_val	2	cnn_shared_dual	revision_nested_cnn_shared_dual
25.0	25.0	25.0	1.0	1.0	0.930351972579956	0.02341037057340145	2.592108601182674	-3.730887421428939	inner_val	2	cnn_shared_dual	revision_nested_cnn_shared_dual
26.0	26.0	26.0	1.0	1.0	0.9263675212860107	0.037044115364551544	2.5321848318720117	-3.2578980908408095	inner_val	2	cnn_shared_dual	revision_nested_cnn_shared_dual
28.0	28.0	28.0	1.0	1.0	0.9361702799797058	0.028532326221466064	2.685578470062598	-3.5277702958378443	inner_val	2	cnn_shared_dual	revision_nested_cnn_shared_dual
29.0	29.0	29.0	1.0	1.0	0.9912300109863281	0.09253789484500885	4.727611053617969	-2.2830335732371787	inner_val	2	cnn_shared_dual	revision_nested_cnn_shared_dual
30.0	30.0	30.0	1.0	1.0	0.9454658627510071	0.09600266069173813	2.8528509053552846	-2.2424505105220653	inner_val	2	cnn_shared_dual	revision_nested_cnn_shared_dual
43.0	43.0	43.0	1.0	1.0	0.9477908611297607	0.02885178104043007	2.8988763135868854	-3.5163073767743214	inner_val	2	cnn_shared_dual	revision_nested_cnn_shared_dual
47.0	47.0	47.0	1.0	1.0	0.9386746883392334	0.026933571323752403	2.728276302141566	-3.58707883877855	inner_val	2	cnn_shared_dual	revision_nested_cnn_shared_dual
50.0	50.0	50.0	1.0	1.0	0.9354547262191772	0.03717173635959625	2.6736658526126553	-3.254326363925513	inner_val	2	cnn_shared_dual	revision_nested_cnn_shared_dual
65.0	65.0	65.0	1.0	1.0	0.922205924987793	0.03336844593286514	2.472703272963496	-3.366206682375271	inner_val	2	cnn_shared_dual	revision_nested_cnn_shared_dual
67.0	67.0	67.0	1.0	1.0	0.9353598952293396	0.050349630415439606	2.672096334867057	-2.9371026060093444	inner_val	2	cnn_shared_dual	revision_nested_cnn_shared_dual
84.0	84.0	84.0	1.0	0.0	0.9588325023651123	0.03559943661093712	3.148067348330694	-3.2991769182956476	inner_val	2	cnn_shared_dual	revision_nested_cnn_shared_dual
102.0	102.0	102.0	1.0	1.0	0.9254580140113831	0.03264664113521576	2.5189262282921425	-3.388821870799746	inner_val	2	cnn_shared_dual	revision_nested_cnn_shared_dual
106.0	106.0	106.0	0.0	1.0	0.8630481362342834	0.031017543748021126	1.840840962607033	-3.4416935349595787	inner_val	2	cnn_shared_dual	revision_nested_cnn_shared_dual
108.0	108.0	108.0	1.0	1.0	0.9705581665039062	0.039310142397880554	3.495454764386209	-3.1961690661989945	inner_val	2	cnn_shared_dual	revision_nested_cnn_shared_dual
114.0	114.0	114.0	1.0	1.0	0.941757082939148	0.030135110020637512	2.783124878052957	-3.4714658352610277	inner_val	2	cnn_shared_dual	revision_nested_cnn_shared_dual
117.0	117.0	117.0	1.0	1.0	0.9571142792701721	0.01602436602115631	3.1053838779925633	-4.117490694367221	inner_val	2	cnn_shared_dual	revision_nested_cnn_shared_dual
122.0	122.0	122.0	0.0	0.0	0.9079182147979736	0.01944785751402378	2.288477150999347	-3.9203789132318922	inner_val	2	cnn_shared_dual	revision_nested_cnn_shared_dual
123.0	123.0	123.0	1.0	1.0	0.8948066830635071	0.144502192735672	2.1408079273011267	-1.778388848146048	inner_val	2	cnn_shared_dual	revision_nested_cnn_shared_dual
126.0	126.0	126.0	0.0	1.0	0.6260256767272949	0.4135744273662567	0.5152042466885145	-0.3492082672632543	inner_val	2	cnn_shared_dual	revision_nested_cnn_shared_dual
128.0	128.0	128.0	1.0	1.0	0.930657684803009	0.007051581051200628	2.5968361954146677	-4.947426863769421	inner_val	2	cnn_shared_dual	revision_nested_cnn_shared_dual
129.0	129.0	129.0	1.0	1.0	0.8783450722694397	0.050678253173828125	1.9768509613775784	-2.9302508918040795	inner_val	2	cnn_shared_dual	revision_nested_cnn_shared_dual
