# Supplementary material for: Comparative modeling of mixed cardiopulmonary sounds in a low-resource paired dataset: Discrimination, calibration, and operating-point behavior
Source: PLoS One. 2026 Jun 22;21(6):e0352180. doi: 10.1371/journal.pone.0352180 (PMC13286179; doi:10.1371/journal.pone.0352180)
Supplement: S3 Data — (ZIP) [file pone.0352180.s004.zip › S3_Data_Revised_contents/outputs/predictions/revision_nested_cnn_shared_dual_fold2_outer_test.csv]

sample_id	pair_id	group_id	y_heart	y_lung	heart_prob	lung_prob	heart_logit	lung_logit	split_name	fold	variant	experiment
3.0	3.0	3.0	1.0	0.0	0.9391850233078003	0.010880198329687119	2.7371764169112587	-4.509870988339292	outer_test	2	cnn_shared_dual	revision_nested_cnn_shared_dual
18.0	18.0	18.0	1.0	1.0	0.9127698540687561	0.04056069254875183	2.347933790831702	-3.1635496252866644	outer_test	2	cnn_shared_dual	revision_nested_cnn_shared_dual
19.0	19.0	19.0	1.0	1.0	0.8924886584281921	0.03886638209223747	2.1164174609333397	-3.2079837763823997	outer_test	2	cnn_shared_dual	revision_nested_cnn_shared_dual
20.0	20.0	20.0	1.0	0.0	0.9360900521278381	0.008921412751078606	2.684236653370653	-4.7103395179265055	outer_test	2	cnn_shared_dual	revision_nested_cnn_shared_dual
21.0	21.0	21.0	1.0	1.0	0.9749097228050232	0.02965102158486843	3.659864466372616	-3.488159198705335	outer_test	2	cnn_shared_dual	revision_nested_cnn_shared_dual
22.0	22.0	22.0	1.0	1.0	0.9870920181274414	0.015470277518033981	4.33691739537518	-4.153243484522928	outer_test	2	cnn_shared_dual	revision_nested_cnn_shared_dual
37.0	37.0	37.0	1.0	0.0	0.9431958198547363	0.00864650309085846	2.809664000211584	-4.741916205746592	outer_test	2	cnn_shared_dual	revision_nested_cnn_shared_dual
45.0	45.0	45.0	1.0	1.0	0.9664649963378906	0.015401230193674564	3.3610553023089977	-4.157786828953076	outer_test	2	cnn_shared_dual	revision_nested_cnn_shared_dual
51.0	51.0	51.0	1.0	0.0	0.9076265096664429	0.018709542229771614	2.28499292468256	-3.959834825716215	outer_test	2	cnn_shared_dual	revision_nested_cnn_shared_dual
52.0	52.0	52.0	1.0	1.0	0.9507601261138916	0.019953086972236633	2.960558057305714	-3.894216574139323	outer_test	2	cnn_shared_dual	revision_nested_cnn_shared_dual
58.0	58.0	58.0	1.0	1.0	0.9741171598434448	0.3992544710636139	3.6279513768127365	-0.4085724464303472	outer_test	2	cnn_shared_dual	revision_nested_cnn_shared_dual
63.0	63.0	63.0	1.0	1.0	0.9526045322418213	0.029004666954278946	3.0006732389016886	-3.5108649154450786	outer_test	2	cnn_shared_dual	revision_nested_cnn_shared_dual
66.0	66.0	66.0	0.0	0.0	0.9650393128395081	0.17217843234539032	3.317944632988334	-1.570266296714957	outer_test	2	cnn_shared_dual	revision_nested_cnn_shared_dual
71.0	71.0	71.0	1.0	1.0	0.9236500263214111	0.10140680521726608	2.4930055535839415	-2.181690221972991	outer_test	2	cnn_shared_dual	revision_nested_cnn_shared_dual
77.0	77.0	77.0	1.0	1.0	0.9550729393959045	0.1690652221441269	3.056747414629061	-1.5922667351223356	outer_test	2	cnn_shared_dual	revision_nested_cnn_shared_dual
80.0	80.0	80.0	1.0	1.0	0.9637379050254822	0.004514326807111502	3.280046394770213	-5.395974657494241	outer_test	2	cnn_shared_dual	revision_nested_cnn_shared_dual
89.0	89.0	89.0	1.0	1.0	0.9069609642028809	0.10161605477333069	2.277080265982752	-2.179395990774736	outer_test	2	cnn_shared_dual	revision_nested_cnn_shared_dual
90.0	90.0	90.0	1.0	1.0	0.9254482388496399	0.010389000177383423	2.5187845380013774	-4.556564365276966	outer_test	2	cnn_shared_dual	revision_nested_cnn_shared_dual
97.0	97.0	97.0	1.0	1.0	0.9821140170097351	0.0536598302423954	4.005690075633934	-2.869937410483102	outer_test	2	cnn_shared_dual	revision_nested_cnn_shared_dual
99.0	99.0	99.0	1.0	1.0	0.9752639532089233	0.052640151232481	3.6744465915776052	-2.890199849177348	outer_test	2	cnn_shared_dual	revision_nested_cnn_shared_dual
101.0	101.0	101.0	1.0	1.0	0.9357283115386963	0.10680223256349564	2.6782059384786985	-2.1238291899913895	outer_test	2	cnn_shared_dual	revision_nested_cnn_shared_dual
103.0	103.0	103.0	0.0	1.0	0.982379138469696	0.34348610043525696	4.020893807560695	-0.6477972194247335	outer_test	2	cnn_shared_dual	revision_nested_cnn_shared_dual
104.0	104.0	104.0	1.0	1.0	0.9465938806533813	0.00922528188675642	2.8749448189907936	-4.676539434360102	outer_test	2	cnn_shared_dual	revision_nested_cnn_shared_dual
105.0	105.0	105.0	1.0	1.0	0.9661344289779663	0.030217569321393967	3.35090409072194	-3.468648227239443	outer_test	2	cnn_shared_dual	revision_nested_cnn_shared_dual
109.0	109.0	109.0	1.0	1.0	0.9301847815513611	0.018887046724557877	2.589531240897753	-3.950211265279609	outer_test	2	cnn_shared_dual	revision_nested_cnn_shared_dual
116.0	116.0	116.0	1.0	1.0	0.9646989107131958	0.036577701568603516	3.3079022215839498	-3.2710530315054847	outer_test	2	cnn_shared_dual	revision_nested_cnn_shared_dual
118.0	118.0	118.0	1.0	1.0	0.9368869066238403	0.0062684230506420135	2.697634327626483	-5.065942310940827	outer_test	2	cnn_shared_dual	revision_nested_cnn_shared_dual
141.0	141.0	141.0	1.0	1.0	0.8867295384407043	0.1525847464799881	2.057761594546145	-1.7144706820899445	outer_test	2	cnn_shared_dual	revision_nested_cnn_shared_dual
143.0	143.0	143.0	1.0	1.0	0.8660560846328735	0.16256892681121826	1.8665284990195479	-1.6392368828128598	outer_test	2	cnn_shared_dual	revision_nested_cnn_shared_dual
