# Supplementary material for: Comparative modeling of mixed cardiopulmonary sounds in a low-resource paired dataset: Discrimination, calibration, and operating-point behavior
Source: PLoS One. 2026 Jun 22;21(6):e0352180. doi: 10.1371/journal.pone.0352180 (PMC13286179; doi:10.1371/journal.pone.0352180)
Supplement: S3 Data — (ZIP) [file pone.0352180.s004.zip › S3_Data_Revised_contents/outputs/predictions/revision_nested_cnn_shared_dual_fold3_calibrated_outer_test_calibrated.csv]

sample_id	pair_id	group_id	y_heart	y_lung	heart_prob	lung_prob	heart_logit	lung_logit	split_name	fold	variant	experiment	heart_prob_calibrated	lung_prob_calibrated	heart_temperature	lung_temperature	heart_threshold_calibrated	lung_threshold_calibrated	calibration_split	evaluation_split
1.0	1.0	1.0	1.0	1.0	0.9650595188140868	0.7035393714904785	3.318543700575769	0.8642094180172729	outer_test	3	cnn_shared_dual	revision_nested_cnn_shared_dual_calibrated	0.95131356	0.6117246	1.1164363622665405	1.9011688232421875	0.9073	0.3232	inner_val	outer_test
2.0	2.0	2.0	1.0	0.0	0.9321094751358032	0.0978478193283081	2.6195537909984776	-2.221369812814745	outer_test	3	cnn_shared_dual	revision_nested_cnn_shared_dual_calibrated	0.91264397	0.23714012	1.1164363622665405	1.9011688232421875	0.9073	0.3232	inner_val	outer_test
4.0	4.0	4.0	1.0	1.0	0.905256688594818	0.3081510961055755	2.257047287848833	-0.808777350349192	outer_test	3	cnn_shared_dual	revision_nested_cnn_shared_dual_calibrated	0.8830518	0.39522278	1.1164363622665405	1.9011688232421875	0.9073	0.3232	inner_val	outer_test
5.0	5.0	5.0	1.0	1.0	0.9396119117736816	0.0763189122080802	2.744675059503418	-2.4934460949840886	outer_test	3	cnn_shared_dual	revision_nested_cnn_shared_dual_calibrated	0.92117536	0.21223038	1.1164363622665405	1.9011688232421875	0.9073	0.3232	inner_val	outer_test
8.0	8.0	8.0	1.0	1.0	0.9587008953094482	0.4250113070011139	3.144738312424012	-0.3022346029752201	outer_test	3	cnn_shared_dual	revision_nested_cnn_shared_dual_calibrated	0.9435751	0.46034023	1.1164363622665405	1.9011688232421875	0.9073	0.3232	inner_val	outer_test
10.0	10.0	10.0	1.0	1.0	0.9368069767951964	0.225491002202034	2.6962833570013625	-1.233949020742971	outer_test	3	cnn_shared_dual	revision_nested_cnn_shared_dual_calibrated	0.91797	0.3432042	1.1164363622665405	1.9011688232421875	0.9073	0.3232	inner_val	outer_test
25.0	25.0	25.0	1.0	1.0	0.9481009840965272	0.1551436483860016	2.905161191295756	-1.6948151632964232	outer_test	3	cnn_shared_dual	revision_nested_cnn_shared_dual_calibrated	0.93100137	0.2908087	1.1164363622665405	1.9011688232421875	0.9073	0.3232	inner_val	outer_test
28.0	28.0	28.0	1.0	1.0	0.9579672813415528	0.220946803689003	3.126365293614016	-1.2601573662330727	outer_test	3	cnn_shared_dual	revision_nested_cnn_shared_dual_calibrated	0.94269246	0.3401035	1.1164363622665405	1.9011688232421875	0.9073	0.3232	inner_val	outer_test
29.0	29.0	29.0	1.0	1.0	0.9616694450378418	0.8098480105400085	3.222423421570377	1.4490228918493568	outer_test	3	cnn_shared_dual	revision_nested_cnn_shared_dual_calibrated	0.9471674	0.6818257	1.1164363622665405	1.9011688232421875	0.9073	0.3232	inner_val	outer_test
44.0	44.0	44.0	0.0	1.0	0.9363142848014832	0.6880649328231812	2.687990908249176	0.7910881644564723	outer_test	3	cnn_shared_dual	revision_nested_cnn_shared_dual_calibrated	0.917409	0.6025511	1.1164363622665405	1.9011688232421875	0.9073	0.3232	inner_val	outer_test
59.0	59.0	59.0	1.0	1.0	0.9342649579048156	0.0908624976873397	2.6541279303139182	-2.303149001049925	outer_test	3	cnn_shared_dual	revision_nested_cnn_shared_dual_calibrated	0.9150815	0.22944665	1.1164363622665405	1.9011688232421875	0.9073	0.3232	inner_val	outer_test
60.0	60.0	60.0	1.0	1.0	0.9512696862220764	0.7867211103439331	2.971496308123778	1.3052731646429492	outer_test	3	cnn_shared_dual	revision_nested_cnn_shared_dual_calibrated	0.93472177	0.665202	1.1164363622665405	1.9011688232421875	0.9073	0.3232	inner_val	outer_test
69.0	69.0	69.0	1.0	1.0	0.9593095779418944	0.2536942958831787	3.160221101590729	-1.079005324659586	outer_test	3	cnn_shared_dual	revision_nested_cnn_shared_dual_calibrated	0.9443088	0.36180273	1.1164363622665405	1.9011688232421875	0.9073	0.3232	inner_val	outer_test
73.0	73.0	73.0	1.0	1.0	0.9596863985061646	0.5184460282325745	3.1699176448106603	0.0738176142708934	outer_test	3	cnn_shared_dual	revision_nested_cnn_shared_dual_calibrated	0.9447639	0.50970566	1.1164363622665405	1.9011688232421875	0.9073	0.3232	inner_val	outer_test
76.0	76.0	76.0	1.0	1.0	0.9469024538993835	0.2378856092691421	2.8810653681089486	-1.16430673868195	outer_test	3	cnn_shared_dual	revision_nested_cnn_shared_dual_calibrated	0.92960197	0.3515082	1.1164363622665405	1.9011688232421875	0.9073	0.3232	inner_val	outer_test
81.0	81.0	81.0	1.0	1.0	0.943953812122345	0.913320541381836	2.823901102794319	2.354869973933566	outer_test	3	cnn_shared_dual	revision_nested_cnn_shared_dual_calibrated	0.92617655	0.7753278	1.1164363622665405	1.9011688232421875	0.9073	0.3232	inner_val	outer_test
84.0	84.0	84.0	1.0	0.0	0.9550474882125854	0.3934522569179535	3.0561544261785385	-0.4328237131098995	outer_test	3	cnn_shared_dual	revision_nested_cnn_shared_dual_calibrated	0.9391989	0.44332907	1.1164363622665405	1.9011688232421875	0.9073	0.3232	inner_val	outer_test
87.0	87.0	87.0	1.0	1.0	0.9394758343696594	0.1132521703839302	2.7422793795319533	-2.0579437173618245	outer_test	3	cnn_shared_dual	revision_nested_cnn_shared_dual_calibrated	0.92101943	0.2530403	1.1164363622665405	1.9011688232421875	0.9073	0.3232	inner_val	outer_test
93.0	93.0	93.0	1.0	1.0	0.9378086924552916	0.5991225242614746	2.7133307357046603	0.4018102913832543	outer_test	3	cnn_shared_dual	revision_nested_cnn_shared_dual_calibrated	0.91911256	0.55264145	1.1164363622665405	1.9011688232421875	0.9073	0.3232	inner_val	outer_test
95.0	95.0	95.0	1.0	0.0	0.9476971626281738	0.1722324788570404	2.896984381065298	-1.569887157937522	outer_test	3	cnn_shared_dual	revision_nested_cnn_shared_dual_calibrated	0.9305294	0.30454478	1.1164363622665405	1.9011688232421875	0.9073	0.3232	inner_val	outer_test
114.0	114.0	114.0	1.0	1.0	0.9594646692276	0.5061455368995667	3.1642015341295995	0.0245833855895527	outer_test	3	cnn_shared_dual	revision_nested_cnn_shared_dual_calibrated	0.9444961	0.5032326	1.1164363622665405	1.9011688232421875	0.9073	0.3232	inner_val	outer_test
117.0	117.0	117.0	1.0	1.0	0.9572455883026124	0.24993397295475	3.1085875939686334	-1.0989644639172038	outer_test	3	cnn_shared_dual	revision_nested_cnn_shared_dual_calibrated	0.9418261	0.35938218	1.1164363622665405	1.9011688232421875	0.9073	0.3232	inner_val	outer_test
119.0	119.0	119.0	1.0	1.0	0.9204043745994568	0.4676905572414398	2.44785397702231	-0.1294181048127027	outer_test	3	cnn_shared_dual	revision_nested_cnn_shared_dual_calibrated	0.89957947	0.48298833	1.1164363622665405	1.9011688232421875	0.9073	0.3232	inner_val	outer_test
120.0	120.0	120.0	1.0	1.0	0.9157602190971376	0.386256605386734	2.3860872939077584	-0.4630749873192982	outer_test	3	cnn_shared_dual	revision_nested_cnn_shared_dual_calibrated	0.8944699	0.43940583	1.1164363622665405	1.9011688232421875	0.9073	0.3232	inner_val	outer_test
126.0	126.0	126.0	0.0	1.0	0.852523684501648	0.2204919606447219	1.7545334011842342	-1.2628017673604854	outer_test	3	cnn_shared_dual	revision_nested_cnn_shared_dual_calibrated	0.8280042	0.33979142	1.1164363622665405	1.9011688232421875	0.9073	0.3232	inner_val	outer_test
129.0	129.0	129.0	1.0	1.0	0.9121884107589722	0.4435473084449768	2.3406530716400336	-0.2267776896820819	outer_test	3	cnn_shared_dual	revision_nested_cnn_shared_dual_calibrated	0.89056635	0.47021452	1.1164363622665405	1.9011688232421875	0.9073	0.3232	inner_val	outer_test
130.0	130.0	130.0	1.0	0.0	0.96236914396286	0.1522210240364074	3.2415737494538392	-1.717286390105324	outer_test	3	cnn_shared_dual	revision_nested_cnn_shared_dual_calibrated	0.94801927	0.28837708	1.1164363622665405	1.9011688232421875	0.9073	0.3232	inner_val	outer_test
138.0	138.0	138.0	1.0	0.0	0.9481724500656128	0.0847201496362686	2.906614535165955	-2.379876398369299	outer_test	3	cnn_shared_dual	revision_nested_cnn_shared_dual_calibrated	0.93108493	0.2223893	1.1164363622665405	1.9011688232421875	0.9073	0.3232	inner_val	outer_test
139.0	139.0	139.0	1.0	1.0	0.9295566082000732	0.310531884431839	2.5798982729961755	-0.7976338698506512	outer_test	3	cnn_shared_dual	revision_nested_cnn_shared_dual_calibrated	0.9097703	0.39662465	1.1164363622665405	1.9011688232421875	0.9073	0.3232	inner_val	outer_test
