# Supplementary material for: Comparative modeling of mixed cardiopulmonary sounds in a low-resource paired dataset: Discrimination, calibration, and operating-point behavior
Source: PLoS One. 2026 Jun 22;21(6):e0352180. doi: 10.1371/journal.pone.0352180 (PMC13286179; doi:10.1371/journal.pone.0352180)
Supplement: S3 Data — (ZIP) [file pone.0352180.s004.zip › S3_Data_Revised_contents/outputs/predictions/revision_nested_cnn_shared_dual_fold3_inner_val.csv]

sample_id	pair_id	group_id	y_heart	y_lung	heart_prob	lung_prob	heart_logit	lung_logit	split_name	fold	variant	experiment
14.0	14.0	14.0	1.0	1.0	0.9416282176971436	0.5915477275848389	2.780777929995114	0.3703672979519599	inner_val	3	cnn_shared_dual	revision_nested_cnn_shared_dual
19.0	19.0	19.0	1.0	1.0	0.929395854473114	0.2082073837518692	2.5774458949209746	-1.3357648890962606	inner_val	3	cnn_shared_dual	revision_nested_cnn_shared_dual
23.0	23.0	23.0	1.0	0.0	0.9653754830360413	0.19695505499839783	3.3279551133395384	-1.40543512824763	inner_val	3	cnn_shared_dual	revision_nested_cnn_shared_dual
37.0	37.0	37.0	1.0	0.0	0.9374595880508423	0.09859443455934525	2.707360711857507	-2.2129404690719525	inner_val	3	cnn_shared_dual	revision_nested_cnn_shared_dual
40.0	40.0	40.0	1.0	1.0	0.9161079525947571	0.36314406991004944	2.390603387515447	-0.5617438182578156	inner_val	3	cnn_shared_dual	revision_nested_cnn_shared_dual
41.0	41.0	41.0	1.0	0.0	0.8936696648597717	0.8724983930587769	2.1287855869508787	1.9232318443288097	inner_val	3	cnn_shared_dual	revision_nested_cnn_shared_dual
46.0	46.0	46.0	1.0	0.0	0.9517622590065002	0.30269956588745117	2.9821735528403193	-0.8344755748968395	inner_val	3	cnn_shared_dual	revision_nested_cnn_shared_dual
47.0	47.0	47.0	1.0	1.0	0.9503551125526428	0.45677241683006287	2.951940304101391	-0.17334308094001963	inner_val	3	cnn_shared_dual	revision_nested_cnn_shared_dual
48.0	48.0	48.0	1.0	1.0	0.927116334438324	0.8045984506607056	2.5432145057717457	1.415286665269713	inner_val	3	cnn_shared_dual	revision_nested_cnn_shared_dual
53.0	53.0	53.0	1.0	1.0	0.9374935626983643	0.5499910712242126	2.707940343101195	0.2006346196654534	inner_val	3	cnn_shared_dual	revision_nested_cnn_shared_dual
54.0	54.0	54.0	1.0	1.0	0.9473049640655518	0.7854422926902771	2.8890998167747357	1.2976682553614376	inner_val	3	cnn_shared_dual	revision_nested_cnn_shared_dual
65.0	65.0	65.0	1.0	1.0	0.9453697204589844	0.2302861511707306	2.850987790178997	-1.2066961497282005	inner_val	3	cnn_shared_dual	revision_nested_cnn_shared_dual
66.0	66.0	66.0	0.0	0.0	0.9264851808547974	0.8286856412887573	2.53391104391826	1.5763406570818075	inner_val	3	cnn_shared_dual	revision_nested_cnn_shared_dual
67.0	67.0	67.0	1.0	1.0	0.9332239031791687	0.4748319983482361	2.6372999695455577	-0.10075716076327955	inner_val	3	cnn_shared_dual	revision_nested_cnn_shared_dual
80.0	80.0	80.0	1.0	1.0	0.9606781601905823	0.37948381900787354	3.195859367070855	-0.49173972338267363	inner_val	3	cnn_shared_dual	revision_nested_cnn_shared_dual
97.0	97.0	97.0	1.0	1.0	0.9388627409934998	0.939280092716217	2.7315478087679144	2.738842116892545	inner_val	3	cnn_shared_dual	revision_nested_cnn_shared_dual
98.0	98.0	98.0	1.0	1.0	0.9562332630157471	0.838399350643158	3.0841277829725318	1.6463663746711321	inner_val	3	cnn_shared_dual	revision_nested_cnn_shared_dual
101.0	101.0	101.0	1.0	1.0	0.9484636187553406	0.8486712574958801	2.91255544183012	1.724217326858349	inner_val	3	cnn_shared_dual	revision_nested_cnn_shared_dual
106.0	106.0	106.0	0.0	1.0	0.927315890789032	0.29618844389915466	2.5461714939502524	-0.8655147577807719	inner_val	3	cnn_shared_dual	revision_nested_cnn_shared_dual
116.0	116.0	116.0	1.0	1.0	0.9542326927185059	0.24723058938980103	3.0373375329907515	-1.1134374918791552	inner_val	3	cnn_shared_dual	revision_nested_cnn_shared_dual
128.0	128.0	128.0	1.0	1.0	0.9450576901435852	0.1521904021501541	2.8449622503633294	-1.7175236970787466	inner_val	3	cnn_shared_dual	revision_nested_cnn_shared_dual
137.0	137.0	137.0	1.0	1.0	0.9537955522537231	0.3624192476272583	3.0273732776494895	-0.5648792550864791	inner_val	3	cnn_shared_dual	revision_nested_cnn_shared_dual
142.0	142.0	142.0	1.0	0.0	0.9531330466270447	0.1379213035106659	3.0124416939448198	-1.8326633036486382	inner_val	3	cnn_shared_dual	revision_nested_cnn_shared_dual
