# Supplementary material for: Comparative modeling of mixed cardiopulmonary sounds in a low-resource paired dataset: Discrimination, calibration, and operating-point behavior
Source: PLoS One. 2026 Jun 22;21(6):e0352180. doi: 10.1371/journal.pone.0352180 (PMC13286179; doi:10.1371/journal.pone.0352180)
Supplement: S3 Data — (ZIP) [file pone.0352180.s004.zip › S3_Data_Revised_contents/outputs/predictions/revision_nested_cnn_shared_dual_fold3_outer_test.csv]

sample_id	pair_id	group_id	y_heart	y_lung	heart_prob	lung_prob	heart_logit	lung_logit	split_name	fold	variant	experiment
1.0	1.0	1.0	1.0	1.0	0.9650595188140869	0.7035393714904785	3.318543700575769	0.8642094180172729	outer_test	3	cnn_shared_dual	revision_nested_cnn_shared_dual
2.0	2.0	2.0	1.0	0.0	0.9321094751358032	0.0978478193283081	2.6195537909984776	-2.2213698128147454	outer_test	3	cnn_shared_dual	revision_nested_cnn_shared_dual
4.0	4.0	4.0	1.0	1.0	0.9052566885948181	0.30815109610557556	2.257047287848833	-0.808777350349192	outer_test	3	cnn_shared_dual	revision_nested_cnn_shared_dual
5.0	5.0	5.0	1.0	1.0	0.9396119117736816	0.07631891220808029	2.744675059503418	-2.4934460949840886	outer_test	3	cnn_shared_dual	revision_nested_cnn_shared_dual
8.0	8.0	8.0	1.0	1.0	0.9587008953094482	0.4250113070011139	3.144738312424012	-0.3022346029752201	outer_test	3	cnn_shared_dual	revision_nested_cnn_shared_dual
10.0	10.0	10.0	1.0	1.0	0.9368069767951965	0.225491002202034	2.6962833570013625	-1.233949020742971	outer_test	3	cnn_shared_dual	revision_nested_cnn_shared_dual
25.0	25.0	25.0	1.0	1.0	0.9481009840965271	0.1551436483860016	2.905161191295756	-1.6948151632964232	outer_test	3	cnn_shared_dual	revision_nested_cnn_shared_dual
28.0	28.0	28.0	1.0	1.0	0.9579672813415527	0.220946803689003	3.1263652936140156	-1.2601573662330727	outer_test	3	cnn_shared_dual	revision_nested_cnn_shared_dual
29.0	29.0	29.0	1.0	1.0	0.9616694450378418	0.8098480105400085	3.222423421570377	1.4490228918493568	outer_test	3	cnn_shared_dual	revision_nested_cnn_shared_dual
44.0	44.0	44.0	0.0	1.0	0.9363142848014832	0.6880649328231812	2.687990908249176	0.7910881644564723	outer_test	3	cnn_shared_dual	revision_nested_cnn_shared_dual
59.0	59.0	59.0	1.0	1.0	0.9342649579048157	0.09086249768733978	2.6541279303139182	-2.303149001049925	outer_test	3	cnn_shared_dual	revision_nested_cnn_shared_dual
60.0	60.0	60.0	1.0	1.0	0.9512696862220764	0.7867211103439331	2.9714963081237786	1.3052731646429492	outer_test	3	cnn_shared_dual	revision_nested_cnn_shared_dual
69.0	69.0	69.0	1.0	1.0	0.9593095779418945	0.2536942958831787	3.160221101590729	-1.079005324659586	outer_test	3	cnn_shared_dual	revision_nested_cnn_shared_dual
73.0	73.0	73.0	1.0	1.0	0.9596863985061646	0.5184460282325745	3.1699176448106603	0.07381761427089344	outer_test	3	cnn_shared_dual	revision_nested_cnn_shared_dual
76.0	76.0	76.0	1.0	1.0	0.9469024538993835	0.23788560926914215	2.8810653681089486	-1.16430673868195	outer_test	3	cnn_shared_dual	revision_nested_cnn_shared_dual
81.0	81.0	81.0	1.0	1.0	0.943953812122345	0.9133205413818359	2.823901102794319	2.354869973933566	outer_test	3	cnn_shared_dual	revision_nested_cnn_shared_dual
84.0	84.0	84.0	1.0	0.0	0.9550474882125854	0.3934522569179535	3.0561544261785385	-0.4328237131098995	outer_test	3	cnn_shared_dual	revision_nested_cnn_shared_dual
87.0	87.0	87.0	1.0	1.0	0.9394758343696594	0.1132521703839302	2.7422793795319533	-2.0579437173618245	outer_test	3	cnn_shared_dual	revision_nested_cnn_shared_dual
93.0	93.0	93.0	1.0	1.0	0.9378086924552917	0.5991225242614746	2.7133307357046603	0.4018102913832543	outer_test	3	cnn_shared_dual	revision_nested_cnn_shared_dual
95.0	95.0	95.0	1.0	0.0	0.9476971626281738	0.1722324788570404	2.896984381065298	-1.569887157937522	outer_test	3	cnn_shared_dual	revision_nested_cnn_shared_dual
114.0	114.0	114.0	1.0	1.0	0.9594646692276001	0.5061455368995667	3.1642015341295995	0.024583385589552705	outer_test	3	cnn_shared_dual	revision_nested_cnn_shared_dual
117.0	117.0	117.0	1.0	1.0	0.9572455883026123	0.24993397295475006	3.1085875939686334	-1.0989644639172038	outer_test	3	cnn_shared_dual	revision_nested_cnn_shared_dual
119.0	119.0	119.0	1.0	1.0	0.9204043745994568	0.4676905572414398	2.44785397702231	-0.12941810481270272	outer_test	3	cnn_shared_dual	revision_nested_cnn_shared_dual
120.0	120.0	120.0	1.0	1.0	0.9157602190971375	0.386256605386734	2.3860872939077584	-0.4630749873192982	outer_test	3	cnn_shared_dual	revision_nested_cnn_shared_dual
126.0	126.0	126.0	0.0	1.0	0.852523684501648	0.22049196064472198	1.7545334011842342	-1.2628017673604854	outer_test	3	cnn_shared_dual	revision_nested_cnn_shared_dual
129.0	129.0	129.0	1.0	1.0	0.9121884107589722	0.4435473084449768	2.3406530716400336	-0.22677768968208192	outer_test	3	cnn_shared_dual	revision_nested_cnn_shared_dual
130.0	130.0	130.0	1.0	0.0	0.9623691439628601	0.15222102403640747	3.2415737494538392	-1.7172863901053241	outer_test	3	cnn_shared_dual	revision_nested_cnn_shared_dual
138.0	138.0	138.0	1.0	0.0	0.9481724500656128	0.08472014963626862	2.906614535165955	-2.379876398369299	outer_test	3	cnn_shared_dual	revision_nested_cnn_shared_dual
139.0	139.0	139.0	1.0	1.0	0.9295566082000732	0.310531884431839	2.5798982729961755	-0.7976338698506512	outer_test	3	cnn_shared_dual	revision_nested_cnn_shared_dual
