# Supplementary material for: Comparative modeling of mixed cardiopulmonary sounds in a low-resource paired dataset: Discrimination, calibration, and operating-point behavior
Source: PLoS One. 2026 Jun 22;21(6):e0352180. doi: 10.1371/journal.pone.0352180 (PMC13286179; doi:10.1371/journal.pone.0352180)
Supplement: S3 Data — (ZIP) [file pone.0352180.s004.zip › S3_Data_Revised_contents/outputs/predictions/revision_nested_cnn_shared_dual_fold4_calibrated_outer_test_calibrated.csv]

sample_id	pair_id	group_id	y_heart	y_lung	heart_prob	lung_prob	heart_logit	lung_logit	split_name	fold	variant	experiment	heart_prob_calibrated	lung_prob_calibrated	heart_temperature	lung_temperature	heart_threshold_calibrated	lung_threshold_calibrated	calibration_split	evaluation_split
6.0	6.0	6.0	1.0	1.0	0.6051808595657349	0.5881331562995911	0.4270995670604541	0.3562532763442146	outer_test	4	cnn_shared_dual	revision_nested_cnn_shared_dual_calibrated	0.658706	0.6037454	0.6495482921600342	0.8460147976875305	0.645	0.5992	inner_val	outer_test
13.0	13.0	13.0	1.0	1.0	0.5916360020637512	0.5609615445137024	0.3707326559226181	0.2450653479118792	outer_test	4	cnn_shared_dual	revision_nested_cnn_shared_dual_calibrated	0.6389373	0.5719154	0.6495482921600342	0.8460147976875305	0.645	0.5992	inner_val	outer_test
24.0	24.0	24.0	1.0	1.0	0.6023354530334473	0.5873790979385376	0.4152057179942323	0.3531411753604819	outer_test	4	cnn_shared_dual	revision_nested_cnn_shared_dual_calibrated	0.6545776	0.60286504	0.6495482921600342	0.8460147976875305	0.645	0.5992	inner_val	outer_test
26.0	26.0	26.0	1.0	1.0	0.605562686920166	0.5921616554260254	0.4286978613632471	0.3729087825950531	outer_test	4	cnn_shared_dual	revision_nested_cnn_shared_dual_calibrated	0.659259	0.6084455	0.6495482921600342	0.8460147976875305	0.645	0.5992	inner_val	outer_test
27.0	27.0	27.0	1.0	1.0	0.6001788377761841	0.5811746120452881	0.4062103210735118	0.3275971509105232	outer_test	4	cnn_shared_dual	revision_nested_cnn_shared_dual_calibrated	0.65143967	0.5956142	0.6495482921600342	0.8460147976875305	0.645	0.5992	inner_val	outer_test
34.0	34.0	34.0	1.0	1.0	0.6025404334068298	0.5784366130828857	0.4160615628438383	0.3163588191882101	outer_test	4	cnn_shared_dual	revision_nested_cnn_shared_dual_calibrated	0.6548755	0.59241074	0.6495482921600342	0.8460147976875305	0.645	0.5992	inner_val	outer_test
35.0	35.0	35.0	1.0	1.0	0.5939747095108032	0.5672852993011475	0.3804212923681087	0.270783729550916	outer_test	4	cnn_shared_dual	revision_nested_cnn_shared_dual_calibrated	0.6423712	0.57934123	0.6495482921600342	0.8460147976875305	0.645	0.5992	inner_val	outer_test
36.0	36.0	36.0	1.0	0.0	0.6068710684776306	0.5863539576530457	0.4341787326203902	0.3489129925736571	outer_test	4	cnn_shared_dual	revision_nested_cnn_shared_dual_calibrated	0.6611519	0.6016679	0.6495482921600342	0.8460147976875305	0.645	0.5992	inner_val	outer_test
46.0	46.0	46.0	1.0	0.0	0.6058220863342285	0.5917880535125732	0.4297839911531743	0.371362036857387	outer_test	4	cnn_shared_dual	revision_nested_cnn_shared_dual_calibrated	0.65963453	0.6080099	0.6495482921600342	0.8460147976875305	0.645	0.5992	inner_val	outer_test
49.0	49.0	49.0	1.0	1.0	0.592004656791687	0.571416974067688	0.3722587404213316	0.2876347167216818	outer_test	4	cnn_shared_dual	revision_nested_cnn_shared_dual_calibrated	0.63947916	0.58418757	0.6495482921600342	0.8460147976875305	0.645	0.5992	inner_val	outer_test
57.0	57.0	57.0	1.0	1.0	0.6015682220458984	0.5827034115791321	0.4120036623728806	0.333881116709151	outer_test	4	cnn_shared_dual	revision_nested_cnn_shared_dual_calibrated	0.6534622	0.597402	0.6495482921600342	0.8460147976875305	0.645	0.5992	inner_val	outer_test
64.0	64.0	64.0	1.0	1.0	0.6018689274787903	0.5897793769836426	0.4132584141513635	0.3630534097621495	outer_test	4	cnn_shared_dual	revision_nested_cnn_shared_dual_calibrated	0.65389943	0.60566676	0.6495482921600342	0.8460147976875305	0.645	0.5992	inner_val	outer_test
70.0	70.0	70.0	1.0	0.0	0.6043195724487305	0.5842740535736084	0.4234962671517706	0.3403438820336322	outer_test	4	cnn_shared_dual	revision_nested_cnn_shared_dual_calibrated	0.6574578	0.5992379	0.6495482921600342	0.8460147976875305	0.645	0.5992	inner_val	outer_test
79.0	79.0	79.0	1.0	1.0	0.6008106470108032	0.5788772702217102	0.4088439484694997	0.3181661757133167	outer_test	4	cnn_shared_dual	revision_nested_cnn_shared_dual_calibrated	0.6523598	0.59292644	0.6495482921600342	0.8460147976875305	0.645	0.5992	inner_val	outer_test
85.0	85.0	85.0	0.0	1.0	0.5987800359725952	0.5749215483665466	0.4003844962946477	0.3019598498973848	outer_test	4	cnn_shared_dual	revision_nested_cnn_shared_dual_calibrated	0.64940035	0.58829474	0.6495482921600342	0.8460147976875305	0.645	0.5992	inner_val	outer_test
86.0	86.0	86.0	1.0	1.0	0.6019224524497986	0.5791960954666138	0.4134817910867393	0.3194741595818461	outer_test	4	cnn_shared_dual	revision_nested_cnn_shared_dual_calibrated	0.6539773	0.5932995	0.6495482921600342	0.8460147976875305	0.645	0.5992	inner_val	outer_test
100.0	100.0	100.0	1.0	1.0	0.6053637862205505	0.5976768136024475	0.4278652140938351	0.3957944504865832	outer_test	4	cnn_shared_dual	revision_nested_cnn_shared_dual_calibrated	0.65897095	0.61487097	0.6495482921600342	0.8460147976875305	0.645	0.5992	inner_val	outer_test
107.0	107.0	107.0	0.0	1.0	0.6031811833381653	0.5899623036384583	0.4187378261668767	0.3638095449032302	outer_test	4	cnn_shared_dual	revision_nested_cnn_shared_dual_calibrated	0.6558061	0.6058802	0.6495482921600342	0.8460147976875305	0.645	0.5992	inner_val	outer_test
110.0	110.0	110.0	1.0	0.0	0.6010302305221558	0.5745024681091309	0.4097595853400222	0.3002452458739151	outer_test	4	cnn_shared_dual	revision_nested_cnn_shared_dual_calibrated	0.65267944	0.5878038	0.6495482921600342	0.8460147976875305	0.645	0.5992	inner_val	outer_test
112.0	112.0	112.0	1.0	1.0	0.6046879887580872	0.5845187306404114	0.4250372489689012	0.3413512924577312	outer_test	4	cnn_shared_dual	revision_nested_cnn_shared_dual_calibrated	0.6579919	0.59952384	0.6495482921600342	0.8460147976875305	0.645	0.5992	inner_val	outer_test
113.0	113.0	113.0	1.0	1.0	0.6024373769760132	0.5807106494903564	0.4156312574491661	0.3256913556724484	outer_test	4	cnn_shared_dual	revision_nested_cnn_shared_dual_calibrated	0.65472573	0.59507155	0.6495482921600342	0.8460147976875305	0.645	0.5992	inner_val	outer_test
115.0	115.0	115.0	1.0	1.0	0.5969556570053101	0.5791748762130737	0.3927962461224929	0.3193870989686844	outer_test	4	cnn_shared_dual	revision_nested_cnn_shared_dual_calibrated	0.6467359	0.5932747	0.6495482921600342	0.8460147976875305	0.645	0.5992	inner_val	outer_test
121.0	121.0	121.0	1.0	1.0	0.6002258062362671	0.5829493999481201	0.4064060560253238	0.3348928325545831	outer_test	4	cnn_shared_dual	revision_nested_cnn_shared_dual_calibrated	0.6515081	0.59768957	0.6495482921600342	0.8460147976875305	0.645	0.5992	inner_val	outer_test
125.0	125.0	125.0	1.0	0.0	0.5997782945632935	0.5733821988105774	0.4045414207172555	0.2956639747666656	outer_test	4	cnn_shared_dual	revision_nested_cnn_shared_dual_calibrated	0.6508561	0.5864911	0.6495482921600342	0.8460147976875305	0.645	0.5992	inner_val	outer_test
127.0	127.0	127.0	1.0	1.0	0.5994163751602173	0.5825626254081726	0.4030339279517644	0.3333021590292757	outer_test	4	cnn_shared_dual	revision_nested_cnn_shared_dual_calibrated	0.6503285	0.59723735	0.6495482921600342	0.8460147976875305	0.645	0.5992	inner_val	outer_test
133.0	133.0	133.0	0.0	1.0	0.6001578569412231	0.5769654512405396	0.4061228886516533	0.3103285369172764	outer_test	4	cnn_shared_dual	revision_nested_cnn_shared_dual_calibrated	0.6514091	0.59068847	0.6495482921600342	0.8460147976875305	0.645	0.5992	inner_val	outer_test
137.0	137.0	137.0	1.0	1.0	0.6035844683647156	0.5880242586135864	0.4204230114818603	0.3558037357072113	outer_test	4	cnn_shared_dual	revision_nested_cnn_shared_dual_calibrated	0.65639144	0.6036183	0.6495482921600342	0.8460147976875305	0.645	0.5992	inner_val	outer_test
140.0	140.0	140.0	1.0	0.0	0.6014010906219482	0.5755982398986816	0.4113064123809763	0.3047293631525076	outer_test	4	cnn_shared_dual	revision_nested_cnn_shared_dual_calibrated	0.65321904	0.58908737	0.6495482921600342	0.8460147976875305	0.645	0.5992	inner_val	outer_test
142.0	142.0	142.0	1.0	0.0	0.6002551913261414	0.5727623105049133	0.4065285184727473	0.2931303065541311	outer_test	4	cnn_shared_dual	revision_nested_cnn_shared_dual_calibrated	0.65155095	0.58576465	0.6495482921600342	0.8460147976875305	0.645	0.5992	inner_val	outer_test
