# Supplementary material for: Comparative modeling of mixed cardiopulmonary sounds in a low-resource paired dataset: Discrimination, calibration, and operating-point behavior
Source: PLoS One. 2026 Jun 22;21(6):e0352180. doi: 10.1371/journal.pone.0352180 (PMC13286179; doi:10.1371/journal.pone.0352180)
Supplement: S3 Data — (ZIP) [file pone.0352180.s004.zip › S3_Data_Revised_contents/outputs/predictions/revision_nested_cnn_shared_dual_fold4_inner_val.csv]

sample_id	pair_id	group_id	y_heart	y_lung	heart_prob	lung_prob	heart_logit	lung_logit	split_name	fold	variant	experiment
1.0	1.0	1.0	1.0	1.0	0.6042423248291016	0.5876659154891968	0.42317322496234333	0.3543247099965363	inner_val	4	cnn_shared_dual	revision_nested_cnn_shared_dual
2.0	2.0	2.0	1.0	0.0	0.5991461277008057	0.5737419724464417	0.40190856845743106	0.2971349085075104	inner_val	4	cnn_shared_dual	revision_nested_cnn_shared_dual
3.0	3.0	3.0	1.0	0.0	0.6022146344184875	0.5829905867576599	0.4147013399831567	0.33506224474020774	inner_val	4	cnn_shared_dual	revision_nested_cnn_shared_dual
4.0	4.0	4.0	1.0	1.0	0.5933235287666321	0.5699074268341064	0.3777218715720591	0.28147346662672446	inner_val	4	cnn_shared_dual	revision_nested_cnn_shared_dual
7.0	7.0	7.0	1.0	1.0	0.5921919941902161	0.5657097101211548	0.3730344071620781	0.26436788579614007	inner_val	4	cnn_shared_dual	revision_nested_cnn_shared_dual
44.0	44.0	44.0	0.0	1.0	0.5934944152832031	0.5648589730262756	0.3784301367704149	0.260905916239798	inner_val	4	cnn_shared_dual	revision_nested_cnn_shared_dual
48.0	48.0	48.0	1.0	1.0	0.5985513925552368	0.5779635310173035	0.39943286643152387	0.3144190418636762	inner_val	4	cnn_shared_dual	revision_nested_cnn_shared_dual
53.0	53.0	53.0	1.0	1.0	0.6084646582603455	0.5938409566879272	0.4408630466435085	0.37986671863726024	inner_val	4	cnn_shared_dual	revision_nested_cnn_shared_dual
58.0	58.0	58.0	1.0	1.0	0.5983008146286011	0.5961107611656189	0.39839014855670546	0.38928581160994996	inner_val	4	cnn_shared_dual	revision_nested_cnn_shared_dual
65.0	65.0	65.0	1.0	1.0	0.601007878780365	0.5842607021331787	0.40966637352260377	0.3402889149899874	inner_val	4	cnn_shared_dual	revision_nested_cnn_shared_dual
76.0	76.0	76.0	1.0	1.0	0.6036394238471985	0.5813090801239014	0.4206526964861459	0.3281496086376195	inner_val	4	cnn_shared_dual	revision_nested_cnn_shared_dual
78.0	78.0	78.0	1.0	0.0	0.603291928768158	0.5826263427734375	0.41920053363888093	0.33356417831451846	inner_val	4	cnn_shared_dual	revision_nested_cnn_shared_dual
80.0	80.0	80.0	1.0	1.0	0.5980250239372253	0.5737873315811157	0.39724276104254863	0.2973203818543663	inner_val	4	cnn_shared_dual	revision_nested_cnn_shared_dual
93.0	93.0	93.0	1.0	1.0	0.6065170168876648	0.6001810431480408	0.43269496354066744	0.40621951150226293	inner_val	4	cnn_shared_dual	revision_nested_cnn_shared_dual
98.0	98.0	98.0	1.0	1.0	0.6048786044120789	0.5961905717849731	0.42583473574575104	0.3896173129420185	inner_val	4	cnn_shared_dual	revision_nested_cnn_shared_dual
102.0	102.0	102.0	1.0	1.0	0.5942051410675049	0.5659441947937012	0.3813768567309721	0.2653223683125378	inner_val	4	cnn_shared_dual	revision_nested_cnn_shared_dual
104.0	104.0	104.0	1.0	1.0	0.6011549234390259	0.5770900845527649	0.410279615227389	0.3108391895430525	inner_val	4	cnn_shared_dual	revision_nested_cnn_shared_dual
108.0	108.0	108.0	1.0	1.0	0.6026676297187805	0.5850562453269958	0.41659271510206675	0.34356500833112114	inner_val	4	cnn_shared_dual	revision_nested_cnn_shared_dual
109.0	109.0	109.0	1.0	1.0	0.6021530032157898	0.5823833346366882	0.4144440700000876	0.3325649382435045	inner_val	4	cnn_shared_dual	revision_nested_cnn_shared_dual
118.0	118.0	118.0	1.0	1.0	0.6012017130851746	0.5753790736198425	0.4104747648391098	0.30383224906918477	inner_val	4	cnn_shared_dual	revision_nested_cnn_shared_dual
122.0	122.0	122.0	0.0	0.0	0.5957661867141724	0.570743203163147	0.38785482961367357	0.2848840428656597	inner_val	4	cnn_shared_dual	revision_nested_cnn_shared_dual
130.0	130.0	130.0	1.0	0.0	0.6000988483428955	0.5736007690429688	0.4058769931736169	0.29655756073661343	inner_val	4	cnn_shared_dual	revision_nested_cnn_shared_dual
141.0	141.0	141.0	1.0	1.0	0.6005430221557617	0.5776084661483765	0.4077282134379941	0.312963555704015	inner_val	4	cnn_shared_dual	revision_nested_cnn_shared_dual
