# Supplementary material for: Comparative modeling of mixed cardiopulmonary sounds in a low-resource paired dataset: Discrimination, calibration, and operating-point behavior
Source: PLoS One. 2026 Jun 22;21(6):e0352180. doi: 10.1371/journal.pone.0352180 (PMC13286179; doi:10.1371/journal.pone.0352180)
Supplement: S3 Data — (ZIP) [file pone.0352180.s004.zip › S3_Data_Revised_contents/outputs/predictions/revision_nested_cnn_shared_dual_fold4_outer_test.csv]

sample_id	pair_id	group_id	y_heart	y_lung	heart_prob	lung_prob	heart_logit	lung_logit	split_name	fold	variant	experiment
6.0	6.0	6.0	1.0	1.0	0.6051808595657349	0.5881331562995911	0.4270995670604541	0.3562532763442146	outer_test	4	cnn_shared_dual	revision_nested_cnn_shared_dual
13.0	13.0	13.0	1.0	1.0	0.5916360020637512	0.5609615445137024	0.37073265592261817	0.24506534791187928	outer_test	4	cnn_shared_dual	revision_nested_cnn_shared_dual
24.0	24.0	24.0	1.0	1.0	0.6023354530334473	0.5873790979385376	0.4152057179942323	0.3531411753604819	outer_test	4	cnn_shared_dual	revision_nested_cnn_shared_dual
26.0	26.0	26.0	1.0	1.0	0.605562686920166	0.5921616554260254	0.4286978613632471	0.37290878259505317	outer_test	4	cnn_shared_dual	revision_nested_cnn_shared_dual
27.0	27.0	27.0	1.0	1.0	0.6001788377761841	0.5811746120452881	0.40621032107351185	0.3275971509105232	outer_test	4	cnn_shared_dual	revision_nested_cnn_shared_dual
34.0	34.0	34.0	1.0	1.0	0.6025404334068298	0.5784366130828857	0.41606156284383833	0.3163588191882101	outer_test	4	cnn_shared_dual	revision_nested_cnn_shared_dual
35.0	35.0	35.0	1.0	1.0	0.5939747095108032	0.5672852993011475	0.3804212923681087	0.270783729550916	outer_test	4	cnn_shared_dual	revision_nested_cnn_shared_dual
36.0	36.0	36.0	1.0	0.0	0.6068710684776306	0.5863539576530457	0.43417873262039025	0.3489129925736571	outer_test	4	cnn_shared_dual	revision_nested_cnn_shared_dual
46.0	46.0	46.0	1.0	0.0	0.6058220863342285	0.5917880535125732	0.42978399115317434	0.371362036857387	outer_test	4	cnn_shared_dual	revision_nested_cnn_shared_dual
49.0	49.0	49.0	1.0	1.0	0.592004656791687	0.571416974067688	0.3722587404213316	0.2876347167216818	outer_test	4	cnn_shared_dual	revision_nested_cnn_shared_dual
57.0	57.0	57.0	1.0	1.0	0.6015682220458984	0.5827034115791321	0.4120036623728806	0.33388111670915105	outer_test	4	cnn_shared_dual	revision_nested_cnn_shared_dual
64.0	64.0	64.0	1.0	1.0	0.6018689274787903	0.5897793769836426	0.41325841415136355	0.36305340976214956	outer_test	4	cnn_shared_dual	revision_nested_cnn_shared_dual
70.0	70.0	70.0	1.0	0.0	0.6043195724487305	0.5842740535736084	0.42349626715177063	0.3403438820336322	outer_test	4	cnn_shared_dual	revision_nested_cnn_shared_dual
79.0	79.0	79.0	1.0	1.0	0.6008106470108032	0.5788772702217102	0.4088439484694997	0.3181661757133167	outer_test	4	cnn_shared_dual	revision_nested_cnn_shared_dual
85.0	85.0	85.0	0.0	1.0	0.5987800359725952	0.5749215483665466	0.40038449629464773	0.30195984989738484	outer_test	4	cnn_shared_dual	revision_nested_cnn_shared_dual
86.0	86.0	86.0	1.0	1.0	0.6019224524497986	0.5791960954666138	0.4134817910867393	0.31947415958184616	outer_test	4	cnn_shared_dual	revision_nested_cnn_shared_dual
100.0	100.0	100.0	1.0	1.0	0.6053637862205505	0.5976768136024475	0.4278652140938351	0.3957944504865832	outer_test	4	cnn_shared_dual	revision_nested_cnn_shared_dual
107.0	107.0	107.0	0.0	1.0	0.6031811833381653	0.5899623036384583	0.4187378261668767	0.3638095449032302	outer_test	4	cnn_shared_dual	revision_nested_cnn_shared_dual
110.0	110.0	110.0	1.0	0.0	0.6010302305221558	0.5745024681091309	0.4097595853400222	0.3002452458739151	outer_test	4	cnn_shared_dual	revision_nested_cnn_shared_dual
112.0	112.0	112.0	1.0	1.0	0.6046879887580872	0.5845187306404114	0.42503724896890127	0.3413512924577312	outer_test	4	cnn_shared_dual	revision_nested_cnn_shared_dual
113.0	113.0	113.0	1.0	1.0	0.6024373769760132	0.5807106494903564	0.4156312574491661	0.3256913556724484	outer_test	4	cnn_shared_dual	revision_nested_cnn_shared_dual
115.0	115.0	115.0	1.0	1.0	0.5969556570053101	0.5791748762130737	0.3927962461224929	0.3193870989686844	outer_test	4	cnn_shared_dual	revision_nested_cnn_shared_dual
121.0	121.0	121.0	1.0	1.0	0.6002258062362671	0.5829493999481201	0.4064060560253238	0.33489283255458313	outer_test	4	cnn_shared_dual	revision_nested_cnn_shared_dual
125.0	125.0	125.0	1.0	0.0	0.5997782945632935	0.5733821988105774	0.4045414207172555	0.2956639747666656	outer_test	4	cnn_shared_dual	revision_nested_cnn_shared_dual
127.0	127.0	127.0	1.0	1.0	0.5994163751602173	0.5825626254081726	0.40303392795176446	0.33330215902927574	outer_test	4	cnn_shared_dual	revision_nested_cnn_shared_dual
133.0	133.0	133.0	0.0	1.0	0.6001578569412231	0.5769654512405396	0.4061228886516533	0.3103285369172764	outer_test	4	cnn_shared_dual	revision_nested_cnn_shared_dual
137.0	137.0	137.0	1.0	1.0	0.6035844683647156	0.5880242586135864	0.4204230114818603	0.3558037357072113	outer_test	4	cnn_shared_dual	revision_nested_cnn_shared_dual
140.0	140.0	140.0	1.0	0.0	0.6014010906219482	0.5755982398986816	0.41130641238097637	0.3047293631525076	outer_test	4	cnn_shared_dual	revision_nested_cnn_shared_dual
142.0	142.0	142.0	1.0	0.0	0.6002551913261414	0.5727623105049133	0.4065285184727473	0.29313030655413114	outer_test	4	cnn_shared_dual	revision_nested_cnn_shared_dual
