# Supplementary material for: Comparative modeling of mixed cardiopulmonary sounds in a low-resource paired dataset: Discrimination, calibration, and operating-point behavior
Source: PLoS One. 2026 Jun 22;21(6):e0352180. doi: 10.1371/journal.pone.0352180 (PMC13286179; doi:10.1371/journal.pone.0352180)
Supplement: S3 Data — (ZIP) [file pone.0352180.s004.zip › S3_Data_Revised_contents/outputs/predictions/revision_nested_dual_teacher_light_fold0_calibrated_outer_test_calibrated.csv]

sample_id	pair_id	group_id	y_heart	y_lung	heart_prob	lung_prob	heart_logit	lung_logit	split_name	fold	variant	experiment	heart_prob_calibrated	lung_prob_calibrated	heart_temperature	lung_temperature	heart_threshold_calibrated	lung_threshold_calibrated	calibration_split	evaluation_split
9.0	9.0	9.0	1.0	1.0	0.9993532299995422	0.866296112537384	7.342872833572078	1.86859922175792	outer_test	0	dual_teacher_light	revision_nested_dual_teacher_light_calibrated	0.9843024	0.8760416	1.7743152379989624	0.9555765986442566	0.95	0.6036	inner_val	outer_test
11.0	11.0	11.0	1.0	0.0	0.9994625449180604	0.2056410759687423	7.528127770376088	-1.351403105018158	outer_test	0	dual_teacher_light	revision_nested_dual_teacher_light_calibrated	0.98583674	0.19556805	1.7743152379989624	0.9555765986442566	0.95	0.6036	inner_val	outer_test
14.0	14.0	14.0	1.0	1.0	0.9994633793830872	0.9466761350631714	7.529682434680925	2.876573065893912	outer_test	0	dual_teacher_light	revision_nested_dual_teacher_light_calibrated	0.9858489	0.9530373	1.7743152379989624	0.9555765986442566	0.95	0.6036	inner_val	outer_test
15.0	15.0	15.0	1.0	1.0	0.9998586177825928	0.9443177580833436	8.863902181108257	2.83080143812148	outer_test	0	dual_teacher_light	revision_nested_dual_teacher_light_calibrated	0.9932783	0.9508464	1.7743152379989624	0.9555765986442566	0.95	0.6036	inner_val	outer_test
16.0	16.0	16.0	1.0	1.0	0.9999794960021972	0.2091424912214279	10.794870171857276	-1.3301020150916607	outer_test	0	dual_teacher_light	revision_nested_dual_teacher_light_calibrated	0.997726	0.19909878	1.7743152379989624	0.9555765986442566	0.95	0.6036	inner_val	outer_test
17.0	17.0	17.0	1.0	1.0	0.9998308420181274	0.719664990901947	8.684508303428002	0.942800464270372	outer_test	0	dual_teacher_light	revision_nested_dual_teacher_light_calibrated	0.9925685	0.72842175	1.7743152379989624	0.9555765986442566	0.95	0.6036	inner_val	outer_test
30.0	30.0	30.0	1.0	1.0	0.9995742440223694	0.8894253373146057	7.761218351646274	2.084884592569712	outer_test	0	dual_teacher_light	revision_nested_dual_teacher_light_calibrated	0.9875586	0.8986039	1.7743152379989624	0.9555765986442566	0.95	0.6036	inner_val	outer_test
31.0	31.0	31.0	1.0	1.0	0.9998334646224976	0.97205251455307	8.700136244375722	3.5490826008856504	outer_test	0	dual_teacher_light	revision_nested_dual_teacher_light_calibrated	0.99263316	0.9762022	1.7743152379989624	0.9555765986442566	0.95	0.6036	inner_val	outer_test
32.0	32.0	32.0	1.0	1.0	0.9999790191650392	0.9742196798324584	10.771880176785528	3.6320254055312873	outer_test	0	dual_teacher_light	revision_nested_dual_teacher_light_calibrated	0.99769646	0.9781374	1.7743152379989624	0.9555765986442566	0.95	0.6036	inner_val	outer_test
33.0	33.0	33.0	1.0	1.0	0.9998923540115356	0.9472284913063048	9.136554947679048	2.887568906184057	outer_test	0	dual_teacher_light	revision_nested_dual_teacher_light_calibrated	0.9942303	0.9535496	1.7743152379989624	0.9555765986442566	0.95	0.6036	inner_val	outer_test
38.0	38.0	38.0	1.0	0.0	0.999609649181366	0.4389534592628479	7.848074261195286	-0.2454104702888994	outer_test	0	dual_teacher_light	revision_nested_dual_teacher_light_calibrated	0.98814595	0.43614578	1.7743152379989624	0.9555765986442566	0.95	0.6036	inner_val	outer_test
40.0	40.0	40.0	1.0	1.0	0.9988389611244202	0.9710992574691772	6.757278378858723	3.514561397075049	outer_test	0	dual_teacher_light	revision_nested_dual_teacher_light_calibrated	0.97829753	0.9753483	1.7743152379989624	0.9555765986442566	0.95	0.6036	inner_val	outer_test
42.0	42.0	42.0	1.0	1.0	0.9997476935386658	0.7224264740943909	8.2846137546218	0.9565297925390892	outer_test	0	dual_teacher_light	revision_nested_dual_teacher_light_calibrated	0.9907073	0.73125464	1.7743152379989624	0.9555765986442566	0.95	0.6036	inner_val	outer_test
47.0	47.0	47.0	1.0	1.0	0.999561846256256	0.8933511972427368	7.732502446303457	2.125438562600725	outer_test	0	dual_teacher_light	revision_nested_dual_teacher_light_calibrated	0.9873582	0.90240586	1.7743152379989624	0.9555765986442566	0.95	0.6036	inner_val	outer_test
48.0	48.0	48.0	1.0	1.0	0.9997373223304749	0.9751474857330322	8.244320156421354	3.6696298018068823	outer_test	0	dual_teacher_light	revision_nested_dual_teacher_light_calibrated	0.9904959	0.97896326	1.7743152379989624	0.9555765986442566	0.95	0.6036	inner_val	outer_test
50.0	50.0	50.0	1.0	1.0	0.9994426369667052	0.7035033702850342	7.491736246585431	0.8640368158062502	outer_test	0	dual_teacher_light	revision_nested_dual_teacher_light_calibrated	0.9855474	0.7118128	1.7743152379989624	0.9555765986442566	0.95	0.6036	inner_val	outer_test
53.0	53.0	53.0	1.0	1.0	0.9995036125183104	0.7593450546264648	7.607657212421142	1.149092145910008	outer_test	0	dual_teacher_light	revision_nested_dual_teacher_light_calibrated	0.98644906	0.7689713	1.7743152379989624	0.9555765986442566	0.95	0.6036	inner_val	outer_test
56.0	56.0	56.0	1.0	1.0	0.9994416832923888	0.991051197052002	7.490025707605136	4.707246420491087	outer_test	0	dual_teacher_light	revision_nested_dual_teacher_light_calibrated	0.9855338	0.99279743	1.7743152379989624	0.9555765986442566	0.95	0.6036	inner_val	outer_test
67.0	67.0	67.0	1.0	1.0	0.9986781477928162	0.9133116602897644	6.627398612046194	2.3547577961588337	outer_test	0	dual_teacher_light	revision_nested_dual_teacher_light_calibrated	0.9766877	0.9215957	1.7743152379989624	0.9555765986442566	0.95	0.6036	inner_val	outer_test
74.0	74.0	74.0	0.0	0.0	0.9993250370025636	0.0887092724442482	7.300177496319386	-2.329497555495683	outer_test	0	dual_teacher_light	revision_nested_dual_teacher_light_calibrated	0.98392624	0.080335855	1.7743152379989624	0.9555765986442566	0.95	0.6036	inner_val	outer_test
75.0	75.0	75.0	1.0	1.0	0.9987336993217468	0.6986873149871826	6.67038837777533	0.8410547640412906	outer_test	0	dual_teacher_light	revision_nested_dual_teacher_light_calibrated	0.9772331	0.70685416	1.7743152379989624	0.9555765986442566	0.95	0.6036	inner_val	outer_test
96.0	96.0	96.0	0.0	1.0	0.9979185461997986	0.6202937960624695	6.172605063975075	0.4907954242627193	outer_test	0	dual_teacher_light	revision_nested_dual_teacher_light_calibrated	0.9700805	0.6256528	1.7743152379989624	0.9555765986442566	0.95	0.6036	inner_val	outer_test
102.0	102.0	102.0	1.0	1.0	0.9993733763694764	0.4213784635066986	7.374537647821691	-0.31711722052411	outer_test	0	dual_teacher_light	revision_nested_dual_teacher_light_calibrated	0.98457575	0.41778824	1.7743152379989624	0.9555765986442566	0.95	0.6036	inner_val	outer_test
106.0	106.0	106.0	0.0	1.0	0.9973305463790894	0.8616100549697876	5.923208440908134	1.828727406859065	outer_test	0	dual_teacher_light	revision_nested_dual_teacher_light_calibrated	0.96571976	0.87143904	1.7743152379989624	0.9555765986442566	0.95	0.6036	inner_val	outer_test
128.0	128.0	128.0	1.0	1.0	0.9998393058776855	0.4495036900043487	8.735847154371491	-0.2026761901261938	outer_test	0	dual_teacher_light	revision_nested_dual_teacher_light_calibrated	0.99277896	0.4471733	1.7743152379989624	0.9555765986442566	0.95	0.6036	inner_val	outer_test
131.0	131.0	131.0	1.0	1.0	0.9990925788879396	0.9519810676574708	7.003996091394874	2.9869497907332323	outer_test	0	dual_teacher_light	revision_nested_dual_teacher_light_calibrated	0.98106146	0.9579448	1.7743152379989624	0.9555765986442566	0.95	0.6036	inner_val	outer_test
132.0	132.0	132.0	1.0	1.0	0.9997979998588562	0.9699525237083436	8.507040141285716	3.474468451853353	outer_test	0	dual_teacher_light	revision_nested_dual_teacher_light_calibrated	0.9917931	0.9743191	1.7743152379989624	0.9555765986442566	0.95	0.6036	inner_val	outer_test
134.0	134.0	134.0	1.0	0.0	0.9988961219787598	0.1606597304344177	6.807821337495187	-1.6533275369995355	outer_test	0	dual_teacher_light	revision_nested_dual_teacher_light_calibrated	0.9788942	0.15056346	1.7743152379989624	0.9555765986442566	0.95	0.6036	inner_val	outer_test
135.0	135.0	135.0	1.0	0.0	0.9994727969169616	0.3973080217838287	7.547397384741354	-0.416694397290727	outer_test	0	dual_teacher_light	revision_nested_dual_teacher_light_calibrated	0.9859875	0.39267877	1.7743152379989624	0.9555765986442566	0.95	0.6036	inner_val	outer_test
