# Supplementary material for: Comparative modeling of mixed cardiopulmonary sounds in a low-resource paired dataset: Discrimination, calibration, and operating-point behavior
Source: PLoS One. 2026 Jun 22;21(6):e0352180. doi: 10.1371/journal.pone.0352180 (PMC13286179; doi:10.1371/journal.pone.0352180)
Supplement: S3 Data — (ZIP) [file pone.0352180.s004.zip › S3_Data_Revised_contents/outputs/predictions/revision_nested_dual_teacher_light_fold0_inner_val.csv]

sample_id	pair_id	group_id	y_heart	y_lung	heart_prob	lung_prob	heart_logit	lung_logit	split_name	fold	variant	experiment
6.0	6.0	6.0	1.0	1.0	0.99983811378479	0.8888453841209412	8.728454945439903	2.079001131339547	inner_val	0	dual_teacher_light	revision_nested_dual_teacher_light
36.0	36.0	36.0	1.0	0.0	0.9997788071632385	0.14598067104816437	8.416254455074585	-1.7664796041025703	inner_val	0	dual_teacher_light	revision_nested_dual_teacher_light
45.0	45.0	45.0	1.0	1.0	0.9999217987060547	0.8970169425010681	9.456146159582827	2.1645102654434876	inner_val	0	dual_teacher_light	revision_nested_dual_teacher_light
46.0	46.0	46.0	1.0	0.0	0.9999556541442871	0.9604063630104065	10.023446951766577	3.188688066431703	inner_val	0	dual_teacher_light	revision_nested_dual_teacher_light
52.0	52.0	52.0	1.0	1.0	0.9998455047607422	0.6144033074378967	8.775192768791646	0.4658595796995077	inner_val	0	dual_teacher_light	revision_nested_dual_teacher_light
61.0	61.0	61.0	1.0	1.0	0.9839248657226562	0.9697192907333374	4.1142759148968215	3.4664957867224917	inner_val	0	dual_teacher_light	revision_nested_dual_teacher_light
62.0	62.0	62.0	1.0	1.0	0.999997615814209	0.9912080764770508	12.946650495136119	4.725090959880955	inner_val	0	dual_teacher_light	revision_nested_dual_teacher_light
65.0	65.0	65.0	1.0	1.0	0.9988357424736023	0.9302387237548828	6.754506775733016	2.5903621711855433	inner_val	0	dual_teacher_light	revision_nested_dual_teacher_light
68.0	68.0	68.0	1.0	1.0	0.9995860457420349	0.7766750454902649	7.789341038289562	1.2463941401258067	inner_val	0	dual_teacher_light	revision_nested_dual_teacher_light
69.0	69.0	69.0	1.0	1.0	0.9998319149017334	0.9917294383049011	8.690872070280378	4.786747900109308	inner_val	0	dual_teacher_light	revision_nested_dual_teacher_light
78.0	78.0	78.0	1.0	0.0	0.999767005443573	0.5990883111953735	8.364262445941858	0.4016678426595244	inner_val	0	dual_teacher_light	revision_nested_dual_teacher_light
79.0	79.0	79.0	1.0	1.0	0.9999839067459106	0.7500122785568237	11.037094281056726	1.098677775376636	inner_val	0	dual_teacher_light	revision_nested_dual_teacher_light
81.0	81.0	81.0	1.0	1.0	0.9987086057662964	0.9588663578033447	6.650740614131356	3.148925377780955	inner_val	0	dual_teacher_light	revision_nested_dual_teacher_light
82.0	82.0	82.0	1.0	1.0	0.9989618062973022	0.8728778958320618	6.869234167186928	1.9266476040373437	inner_val	0	dual_teacher_light	revision_nested_dual_teacher_light
86.0	86.0	86.0	1.0	1.0	0.9993382096290588	0.9119048118591309	7.319899702933571	2.337117698366422	inner_val	0	dual_teacher_light	revision_nested_dual_teacher_light
90.0	90.0	90.0	1.0	1.0	0.9997174143791199	0.6745947003364563	8.17124634498085	0.7290405853235719	inner_val	0	dual_teacher_light	revision_nested_dual_teacher_light
93.0	93.0	93.0	1.0	1.0	0.994690477848053	0.884463369846344	5.232929770236941	2.0353934754709897	inner_val	0	dual_teacher_light	revision_nested_dual_teacher_light
101.0	101.0	101.0	1.0	1.0	0.9997794032096863	0.9704926013946533	8.418953379927167	3.4931627469995425	inner_val	0	dual_teacher_light	revision_nested_dual_teacher_light
107.0	107.0	107.0	0.0	1.0	0.9913895726203918	0.8138625025749207	4.746133612905302	1.4753058018961513	inner_val	0	dual_teacher_light	revision_nested_dual_teacher_light
108.0	108.0	108.0	1.0	1.0	0.998747706413269	0.971924364566803	6.681525461238049	3.54437585341517	inner_val	0	dual_teacher_light	revision_nested_dual_teacher_light
123.0	123.0	123.0	1.0	1.0	0.9992207288742065	0.9943872690200806	7.156371954350642	5.177089330666753	inner_val	0	dual_teacher_light	revision_nested_dual_teacher_light
126.0	126.0	126.0	0.0	1.0	0.2541237771511078	0.9999825954437256	-1.0767382053839198	10.95876112646267	inner_val	0	dual_teacher_light	revision_nested_dual_teacher_light
137.0	137.0	137.0	1.0	1.0	0.9998325109481812	0.827087938785553	8.694425068031219	1.5651278754752773	inner_val	0	dual_teacher_light	revision_nested_dual_teacher_light
