# Supplementary material for: Comparative modeling of mixed cardiopulmonary sounds in a low-resource paired dataset: Discrimination, calibration, and operating-point behavior
Source: PLoS One. 2026 Jun 22;21(6):e0352180. doi: 10.1371/journal.pone.0352180 (PMC13286179; doi:10.1371/journal.pone.0352180)
Supplement: S3 Data — (ZIP) [file pone.0352180.s004.zip › S3_Data_Revised_contents/outputs/predictions/revision_nested_dual_teacher_light_fold0_outer_test.csv]

sample_id	pair_id	group_id	y_heart	y_lung	heart_prob	lung_prob	heart_logit	lung_logit	split_name	fold	variant	experiment
9.0	9.0	9.0	1.0	1.0	0.9993532299995422	0.866296112537384	7.342872833572078	1.8685992217579201	outer_test	0	dual_teacher_light	revision_nested_dual_teacher_light
11.0	11.0	11.0	1.0	0.0	0.9994625449180603	0.20564107596874237	7.528127770376088	-1.351403105018158	outer_test	0	dual_teacher_light	revision_nested_dual_teacher_light
14.0	14.0	14.0	1.0	1.0	0.9994633793830872	0.9466761350631714	7.529682434680925	2.876573065893912	outer_test	0	dual_teacher_light	revision_nested_dual_teacher_light
15.0	15.0	15.0	1.0	1.0	0.9998586177825928	0.9443177580833435	8.863902181108257	2.8308014381214797	outer_test	0	dual_teacher_light	revision_nested_dual_teacher_light
16.0	16.0	16.0	1.0	1.0	0.9999794960021973	0.20914249122142792	10.794870171857276	-1.3301020150916607	outer_test	0	dual_teacher_light	revision_nested_dual_teacher_light
17.0	17.0	17.0	1.0	1.0	0.9998308420181274	0.719664990901947	8.684508303428002	0.9428004642703721	outer_test	0	dual_teacher_light	revision_nested_dual_teacher_light
30.0	30.0	30.0	1.0	1.0	0.9995742440223694	0.8894253373146057	7.761218351646274	2.084884592569712	outer_test	0	dual_teacher_light	revision_nested_dual_teacher_light
31.0	31.0	31.0	1.0	1.0	0.9998334646224976	0.9720525145530701	8.700136244375722	3.5490826008856504	outer_test	0	dual_teacher_light	revision_nested_dual_teacher_light
32.0	32.0	32.0	1.0	1.0	0.9999790191650391	0.9742196798324585	10.771880176785528	3.6320254055312873	outer_test	0	dual_teacher_light	revision_nested_dual_teacher_light
33.0	33.0	33.0	1.0	1.0	0.9998923540115356	0.9472284913063049	9.136554947679047	2.8875689061840575	outer_test	0	dual_teacher_light	revision_nested_dual_teacher_light
38.0	38.0	38.0	1.0	0.0	0.999609649181366	0.4389534592628479	7.848074261195286	-0.24541047028889945	outer_test	0	dual_teacher_light	revision_nested_dual_teacher_light
40.0	40.0	40.0	1.0	1.0	0.9988389611244202	0.9710992574691772	6.757278378858723	3.514561397075049	outer_test	0	dual_teacher_light	revision_nested_dual_teacher_light
42.0	42.0	42.0	1.0	1.0	0.9997476935386658	0.7224264740943909	8.2846137546218	0.9565297925390892	outer_test	0	dual_teacher_light	revision_nested_dual_teacher_light
47.0	47.0	47.0	1.0	1.0	0.9995618462562561	0.8933511972427368	7.732502446303457	2.125438562600725	outer_test	0	dual_teacher_light	revision_nested_dual_teacher_light
48.0	48.0	48.0	1.0	1.0	0.9997373223304749	0.9751474857330322	8.244320156421354	3.6696298018068827	outer_test	0	dual_teacher_light	revision_nested_dual_teacher_light
50.0	50.0	50.0	1.0	1.0	0.9994426369667053	0.7035033702850342	7.491736246585431	0.8640368158062502	outer_test	0	dual_teacher_light	revision_nested_dual_teacher_light
53.0	53.0	53.0	1.0	1.0	0.9995036125183105	0.7593450546264648	7.607657212421142	1.1490921459100079	outer_test	0	dual_teacher_light	revision_nested_dual_teacher_light
56.0	56.0	56.0	1.0	1.0	0.9994416832923889	0.991051197052002	7.490025707605136	4.707246420491087	outer_test	0	dual_teacher_light	revision_nested_dual_teacher_light
67.0	67.0	67.0	1.0	1.0	0.9986781477928162	0.9133116602897644	6.627398612046194	2.3547577961588337	outer_test	0	dual_teacher_light	revision_nested_dual_teacher_light
74.0	74.0	74.0	0.0	0.0	0.9993250370025635	0.0887092724442482	7.300177496319386	-2.329497555495683	outer_test	0	dual_teacher_light	revision_nested_dual_teacher_light
75.0	75.0	75.0	1.0	1.0	0.9987336993217468	0.6986873149871826	6.67038837777533	0.8410547640412906	outer_test	0	dual_teacher_light	revision_nested_dual_teacher_light
96.0	96.0	96.0	0.0	1.0	0.9979185461997986	0.6202937960624695	6.172605063975075	0.4907954242627193	outer_test	0	dual_teacher_light	revision_nested_dual_teacher_light
102.0	102.0	102.0	1.0	1.0	0.9993733763694763	0.4213784635066986	7.374537647821691	-0.31711722052411007	outer_test	0	dual_teacher_light	revision_nested_dual_teacher_light
106.0	106.0	106.0	0.0	1.0	0.9973305463790894	0.8616100549697876	5.923208440908134	1.8287274068590653	outer_test	0	dual_teacher_light	revision_nested_dual_teacher_light
128.0	128.0	128.0	1.0	1.0	0.9998393058776855	0.44950369000434875	8.735847154371491	-0.20267619012619387	outer_test	0	dual_teacher_light	revision_nested_dual_teacher_light
131.0	131.0	131.0	1.0	1.0	0.9990925788879395	0.9519810676574707	7.003996091394874	2.9869497907332323	outer_test	0	dual_teacher_light	revision_nested_dual_teacher_light
132.0	132.0	132.0	1.0	1.0	0.9997979998588562	0.9699525237083435	8.507040141285716	3.474468451853353	outer_test	0	dual_teacher_light	revision_nested_dual_teacher_light
134.0	134.0	134.0	1.0	0.0	0.9988961219787598	0.16065973043441772	6.807821337495187	-1.6533275369995357	outer_test	0	dual_teacher_light	revision_nested_dual_teacher_light
135.0	135.0	135.0	1.0	0.0	0.9994727969169617	0.39730802178382874	7.5473973847413545	-0.416694397290727	outer_test	0	dual_teacher_light	revision_nested_dual_teacher_light
