# Supplementary material for: Comparative modeling of mixed cardiopulmonary sounds in a low-resource paired dataset: Discrimination, calibration, and operating-point behavior
Source: PLoS One. 2026 Jun 22;21(6):e0352180. doi: 10.1371/journal.pone.0352180 (PMC13286179; doi:10.1371/journal.pone.0352180)
Supplement: S3 Data — (ZIP) [file pone.0352180.s004.zip › S3_Data_Revised_contents/outputs/predictions/revision_nested_dual_teacher_light_fold1_calibrated_outer_test_calibrated.csv]

sample_id	pair_id	group_id	y_heart	y_lung	heart_prob	lung_prob	heart_logit	lung_logit	split_name	fold	variant	experiment	heart_prob_calibrated	lung_prob_calibrated	heart_temperature	lung_temperature	heart_threshold_calibrated	lung_threshold_calibrated	calibration_split	evaluation_split
7.0	7.0	7.0	1.0	1.0	0.9902825355529784	0.2213757634162902	4.62406556677757	-1.2576670184887642	outer_test	1	dual_teacher_light	revision_nested_dual_teacher_light_calibrated	0.95205665	0.36728355	1.5472332239151	2.3123629093170166	0.9303	0.1703	inner_val	outer_test
12.0	12.0	12.0	1.0	1.0	0.9704411625862122	0.3009079396724701	3.491368009296988	-0.8429780667588221	outer_test	1	dual_teacher_light	revision_nested_dual_teacher_light_calibrated	0.90521175	0.40985793	1.5472332239151	2.3123629093170166	0.9303	0.1703	inner_val	outer_test
23.0	23.0	23.0	1.0	0.0	0.9949774146080016	0.0386072173714637	5.288775218560969	-3.2149438107565214	outer_test	1	dual_teacher_light	revision_nested_dual_teacher_light_calibrated	0.968269	0.19935533	1.5472332239151	2.3123629093170166	0.9303	0.1703	inner_val	outer_test
39.0	39.0	39.0	0.0	1.0	0.9886806011199952	0.2134205400943756	4.469853359225914	-1.3044291613048673	outer_test	1	dual_teacher_light	revision_nested_dual_teacher_light_calibrated	0.9472966	0.3625968	1.5472332239151	2.3123629093170166	0.9303	0.1703	inner_val	outer_test
41.0	41.0	41.0	1.0	0.0	0.9813273549079896	0.5843130350112915	3.961846475439773	0.3405043690842462	outer_test	1	dual_teacher_light	revision_nested_dual_teacher_light_calibrated	0.92828244	0.5367471	1.5472332239151	2.3123629093170166	0.9303	0.1703	inner_val	outer_test
43.0	43.0	43.0	1.0	1.0	0.990744650363922	0.0337595902383327	4.673255109087541	-3.354148142474108	outer_test	1	dual_teacher_light	revision_nested_dual_teacher_light_calibrated	0.953487	0.18992026	1.5472332239151	2.3123629093170166	0.9303	0.1703	inner_val	outer_test
54.0	54.0	54.0	1.0	1.0	0.9893792271614076	0.0753659233450889	4.534265918021909	-2.507042838608817	outer_test	1	dual_teacher_light	revision_nested_dual_teacher_light_calibrated	0.9493368	0.25271374	1.5472332239151	2.3123629093170166	0.9303	0.1703	inner_val	outer_test
55.0	55.0	55.0	1.0	1.0	0.9851851463317872	0.2333274781703949	4.197199285623217	-1.1896167978840224	outer_test	1	dual_teacher_light	revision_nested_dual_teacher_light_calibrated	0.93777263	0.37414876	1.5472332239151	2.3123629093170166	0.9303	0.1703	inner_val	outer_test
61.0	61.0	61.0	1.0	1.0	0.9806585311889648	0.0621288679540157	3.925972882657085	-2.714401810381544	outer_test	1	dual_teacher_light	revision_nested_dual_teacher_light_calibrated	0.9267234	0.23615709	1.5472332239151	2.3123629093170166	0.9303	0.1703	inner_val	outer_test
62.0	62.0	62.0	1.0	1.0	0.9977148771286012	0.1891340017318725	6.079047745291611	-1.4556470425069958	outer_test	1	dual_teacher_light	revision_nested_dual_teacher_light_calibrated	0.9807155	0.3476225	1.5472332239151	2.3123629093170166	0.9303	0.1703	inner_val	outer_test
65.0	65.0	65.0	1.0	1.0	0.9834693670272828	0.0374137721955776	4.085871286987338	-3.247584772318453	outer_test	1	dual_teacher_light	revision_nested_dual_teacher_light_calibrated	0.9334392	0.19711183	1.5472332239151	2.3123629093170166	0.9303	0.1703	inner_val	outer_test
68.0	68.0	68.0	1.0	1.0	0.9852924942970276	0.0964814722537994	4.204580590100633	-2.236945623917529	outer_test	1	dual_teacher_light	revision_nested_dual_teacher_light_calibrated	0.93805045	0.275402	1.5472332239151	2.3123629093170166	0.9303	0.1703	inner_val	outer_test
72.0	72.0	72.0	1.0	1.0	0.9835053086280824	0.1729136854410171	4.088084441401088	-1.565116518360318	outer_test	1	dual_teacher_light	revision_nested_dual_teacher_light_calibrated	0.933528	0.33696532	1.5472332239151	2.3123629093170166	0.9303	0.1703	inner_val	outer_test
78.0	78.0	78.0	1.0	0.0	0.9919235110282898	0.0151555826887488	4.8106887536019	-4.174114718343211	outer_test	1	dual_teacher_light	revision_nested_dual_teacher_light_calibrated	0.95727146	0.1412278	1.5472332239151	2.3123629093170166	0.9303	0.1703	inner_val	outer_test
82.0	82.0	82.0	1.0	1.0	0.9881030917167664	0.0220307949930429	4.419508477917431	-3.793036934814901	outer_test	1	dual_teacher_light	revision_nested_dual_teacher_light_calibrated	0.9456483	0.16242023	1.5472332239151	2.3123629093170166	0.9303	0.1703	inner_val	outer_test
83.0	83.0	83.0	1.0	1.0	0.9877021908760072	0.0302673913538455	4.385960099558444	-3.466949432244873	outer_test	1	dual_teacher_light	revision_nested_dual_teacher_light_calibrated	0.944523	0.18252842	1.5472332239151	2.3123629093170166	0.9303	0.1703	inner_val	outer_test
88.0	88.0	88.0	1.0	1.0	0.9828414916992188	0.0355504639446735	4.0479536961796665	-3.300604302977105	outer_test	1	dual_teacher_light	revision_nested_dual_teacher_light_calibrated	0.9319003	0.19350834	1.5472332239151	2.3123629093170166	0.9303	0.1703	inner_val	outer_test
91.0	91.0	91.0	1.0	1.0	0.9823639392852784	0.2195126712322235	4.020016139817525	-1.268508546502591	outer_test	1	dual_teacher_light	revision_nested_dual_teacher_light_calibrated	0.9307455	0.36619467	1.5472332239151	2.3123629093170166	0.9303	0.1703	inner_val	outer_test
92.0	92.0	92.0	1.0	1.0	0.9851810932159424	0.3114037215709686	4.196921624365064	-0.7935649359195195	outer_test	1	dual_teacher_light	revision_nested_dual_teacher_light_calibrated	0.93776214	0.41503638	1.5472332239151	2.3123629093170166	0.9303	0.1703	inner_val	outer_test
94.0	94.0	94.0	1.0	1.0	0.9634734988212584	0.0889170840382576	3.272506925534524	-2.326929614075372	outer_test	1	dual_teacher_light	revision_nested_dual_teacher_light_calibrated	0.8923594	0.26770467	1.5472332239151	2.3123629093170166	0.9303	0.1703	inner_val	outer_test
98.0	98.0	98.0	1.0	1.0	0.9907637238502502	0.0266909804195165	4.6753372936304425	-3.5963759300674	outer_test	1	dual_teacher_light	revision_nested_dual_teacher_light_calibrated	0.9535467	0.17432474	1.5472332239151	2.3123629093170166	0.9303	0.1703	inner_val	outer_test
108.0	108.0	108.0	1.0	1.0	0.9901521801948548	0.0926298350095748	4.610608557578255	-2.2819392049352487	outer_test	1	dual_teacher_light	revision_nested_dual_teacher_light_calibrated	0.95165795	0.27153608	1.5472332239151	2.3123629093170166	0.9303	0.1703	inner_val	outer_test
111.0	111.0	111.0	0.0	1.0	0.90756756067276	0.1650230437517166	2.284290018384918	-1.6213190039121288	outer_test	1	dual_teacher_light	revision_nested_dual_teacher_light_calibrated	0.8140238	0.33155677	1.5472332239151	2.3123629093170166	0.9303	0.1703	inner_val	outer_test
122.0	122.0	122.0	0.0	0.0	0.9830420017242432	0.0574956573545932	4.059912250131789	-2.796831106209624	outer_test	1	dual_teacher_light	revision_nested_dual_teacher_light_calibrated	0.93238914	0.22978735	1.5472332239151	2.3123629093170166	0.9303	0.1703	inner_val	outer_test
123.0	123.0	123.0	1.0	1.0	0.9898983836174012	0.1800999790430069	4.5849068461262	-1.515670271343747	outer_test	1	dual_teacher_light	revision_nested_dual_teacher_light_calibrated	0.95088804	0.3417593	1.5472332239151	2.3123629093170166	0.9303	0.1703	inner_val	outer_test
124.0	124.0	124.0	1.0	1.0	0.9907564520835876	0.1506639420986175	4.67454295877963	-1.7294031283246074	outer_test	1	dual_teacher_light	revision_nested_dual_teacher_light_calibrated	0.95352393	0.3212803	1.5472332239151	2.3123629093170166	0.9303	0.1703	inner_val	outer_test
136.0	136.0	136.0	1.0	1.0	0.9913179874420166	0.1486178785562515	4.737781994865053	-1.745482615818853	outer_test	1	dual_teacher_light	revision_nested_dual_teacher_light_calibrated	0.955302	0.31976587	1.5472332239151	2.3123629093170166	0.9303	0.1703	inner_val	outer_test
144.0	144.0	144.0	1.0	0.0	0.9879215955734252	0.0048746382817626	4.404184238001897	-5.318822817814771	outer_test	1	dual_teacher_light	revision_nested_dual_teacher_light_calibrated	0.945137	0.09110907	1.5472332239151	2.3123629093170166	0.9303	0.1703	inner_val	outer_test
145.0	145.0	145.0	1.0	0.0	0.9909722805023192	0.0275127477943897	4.698386774488692	-3.5652075137116337	outer_test	1	dual_teacher_light	revision_nested_dual_teacher_light_calibrated	0.95420206	0.17627336	1.5472332239151	2.3123629093170166	0.9303	0.1703	inner_val	outer_test
