# Supplementary material for: Comparative modeling of mixed cardiopulmonary sounds in a low-resource paired dataset: Discrimination, calibration, and operating-point behavior
Source: PLoS One. 2026 Jun 22;21(6):e0352180. doi: 10.1371/journal.pone.0352180 (PMC13286179; doi:10.1371/journal.pone.0352180)
Supplement: S3 Data — (ZIP) [file pone.0352180.s004.zip › S3_Data_Revised_contents/outputs/predictions/revision_nested_dual_teacher_light_fold1_inner_val.csv]

sample_id	pair_id	group_id	y_heart	y_lung	heart_prob	lung_prob	heart_logit	lung_logit	split_name	fold	variant	experiment
3.0	3.0	3.0	1.0	0.0	0.9915992021560669	0.022404318675398827	4.770992312798691	-3.7758424324905326	inner_val	1	dual_teacher_light	revision_nested_dual_teacher_light
5.0	5.0	5.0	1.0	1.0	0.9825530052185059	0.025034580379724503	4.0309868766284955	-3.66214391901645	inner_val	1	dual_teacher_light	revision_nested_dual_teacher_light
11.0	11.0	11.0	1.0	0.0	0.9878897070884705	0.02454265207052231	4.401515314167768	-3.6824939310392124	inner_val	1	dual_teacher_light	revision_nested_dual_teacher_light
18.0	18.0	18.0	1.0	1.0	0.9892565011978149	0.19431643187999725	4.52265284304551	-1.422203147594116	inner_val	1	dual_teacher_light	revision_nested_dual_teacher_light
21.0	21.0	21.0	1.0	1.0	0.9960343241691589	0.33677390217781067	5.526105429305774	-0.6777041626369198	inner_val	1	dual_teacher_light	revision_nested_dual_teacher_light
24.0	24.0	24.0	1.0	1.0	0.9925750494003296	0.22150057554244995	4.895456594803234	-1.2569430641095265	inner_val	1	dual_teacher_light	revision_nested_dual_teacher_light
32.0	32.0	32.0	1.0	1.0	0.9866213798522949	0.14461956918239594	4.300628437390447	-1.7774396845217497	inner_val	1	dual_teacher_light	revision_nested_dual_teacher_light
37.0	37.0	37.0	1.0	0.0	0.9890850186347961	0.02146921493113041	4.506644009433878	-3.819432202463275	inner_val	1	dual_teacher_light	revision_nested_dual_teacher_light
38.0	38.0	38.0	1.0	0.0	0.9910655617713928	0.02157122828066349	4.7088674158203165	-3.814587588134999	inner_val	1	dual_teacher_light	revision_nested_dual_teacher_light
42.0	42.0	42.0	1.0	1.0	0.990275502204895	0.029178643599152565	4.623334941905065	-3.5047054142831464	inner_val	1	dual_teacher_light	revision_nested_dual_teacher_light
51.0	51.0	51.0	1.0	0.0	0.9877325296401978	0.04746323823928833	4.388460869286539	-2.9991732216841465	inner_val	1	dual_teacher_light	revision_nested_dual_teacher_light
63.0	63.0	63.0	1.0	1.0	0.9864570498466492	0.0136009706184268	4.288253658554124	-4.283919808651482	inner_val	1	dual_teacher_light	revision_nested_dual_teacher_light
69.0	69.0	69.0	1.0	1.0	0.9944493770599365	0.10854475945234299	5.188279031179762	-2.1056926117133825	inner_val	1	dual_teacher_light	revision_nested_dual_teacher_light
77.0	77.0	77.0	1.0	1.0	0.9821754097938538	0.3129188120365143	4.009190941248999	-0.7865086923416268	inner_val	1	dual_teacher_light	revision_nested_dual_teacher_light
89.0	89.0	89.0	1.0	1.0	0.989787220954895	0.06388063728809357	4.573850208008924	-2.6847266929827884	inner_val	1	dual_teacher_light	revision_nested_dual_teacher_light
90.0	90.0	90.0	1.0	1.0	0.9859429597854614	0.06122362241148949	4.250475149648132	-2.730044199152899	inner_val	1	dual_teacher_light	revision_nested_dual_teacher_light
95.0	95.0	95.0	1.0	0.0	0.9870433211326599	0.015507432632148266	4.333102532347595	-4.1508069147542095	inner_val	1	dual_teacher_light	revision_nested_dual_teacher_light
100.0	100.0	100.0	1.0	1.0	0.9845457077026367	0.0604248084127903	4.154293540968779	-2.7440280933490895	inner_val	1	dual_teacher_light	revision_nested_dual_teacher_light
107.0	107.0	107.0	0.0	1.0	0.9766291975975037	0.03213359788060188	3.7326195656872474	-3.4051919176989425	inner_val	1	dual_teacher_light	revision_nested_dual_teacher_light
112.0	112.0	112.0	1.0	1.0	0.9934486746788025	0.03963654115796089	5.0215150312454355	-3.187560366473795	inner_val	1	dual_teacher_light	revision_nested_dual_teacher_light
133.0	133.0	133.0	0.0	1.0	0.977850079536438	0.023882977664470673	3.787522459701875	-3.710416505591686	inner_val	1	dual_teacher_light	revision_nested_dual_teacher_light
141.0	141.0	141.0	1.0	1.0	0.9897831082344055	0.25236523151397705	4.573443430542148	-1.0860372116540986	inner_val	1	dual_teacher_light	revision_nested_dual_teacher_light
142.0	142.0	142.0	1.0	0.0	0.987863302230835	0.012250243686139584	4.399310593904914	-4.389883553044187	inner_val	1	dual_teacher_light	revision_nested_dual_teacher_light
