# Supplementary material for: Comparative modeling of mixed cardiopulmonary sounds in a low-resource paired dataset: Discrimination, calibration, and operating-point behavior
Source: PLoS One. 2026 Jun 22;21(6):e0352180. doi: 10.1371/journal.pone.0352180 (PMC13286179; doi:10.1371/journal.pone.0352180)
Supplement: S3 Data — (ZIP) [file pone.0352180.s004.zip › S3_Data_Revised_contents/outputs/predictions/revision_nested_dual_teacher_light_fold1_outer_test.csv]

sample_id	pair_id	group_id	y_heart	y_lung	heart_prob	lung_prob	heart_logit	lung_logit	split_name	fold	variant	experiment
7.0	7.0	7.0	1.0	1.0	0.9902825355529785	0.22137576341629028	4.62406556677757	-1.2576670184887642	outer_test	1	dual_teacher_light	revision_nested_dual_teacher_light
12.0	12.0	12.0	1.0	1.0	0.9704411625862122	0.3009079396724701	3.4913680092969877	-0.8429780667588221	outer_test	1	dual_teacher_light	revision_nested_dual_teacher_light
23.0	23.0	23.0	1.0	0.0	0.9949774146080017	0.038607217371463776	5.288775218560969	-3.2149438107565214	outer_test	1	dual_teacher_light	revision_nested_dual_teacher_light
39.0	39.0	39.0	0.0	1.0	0.9886806011199951	0.2134205400943756	4.469853359225914	-1.3044291613048673	outer_test	1	dual_teacher_light	revision_nested_dual_teacher_light
41.0	41.0	41.0	1.0	0.0	0.9813273549079895	0.5843130350112915	3.9618464754397733	0.3405043690842462	outer_test	1	dual_teacher_light	revision_nested_dual_teacher_light
43.0	43.0	43.0	1.0	1.0	0.9907446503639221	0.03375959023833275	4.673255109087541	-3.354148142474108	outer_test	1	dual_teacher_light	revision_nested_dual_teacher_light
54.0	54.0	54.0	1.0	1.0	0.9893792271614075	0.07536592334508896	4.534265918021909	-2.507042838608817	outer_test	1	dual_teacher_light	revision_nested_dual_teacher_light
55.0	55.0	55.0	1.0	1.0	0.9851851463317871	0.2333274781703949	4.197199285623217	-1.1896167978840224	outer_test	1	dual_teacher_light	revision_nested_dual_teacher_light
61.0	61.0	61.0	1.0	1.0	0.9806585311889648	0.06212886795401573	3.9259728826570854	-2.714401810381544	outer_test	1	dual_teacher_light	revision_nested_dual_teacher_light
62.0	62.0	62.0	1.0	1.0	0.9977148771286011	0.18913400173187256	6.079047745291611	-1.4556470425069958	outer_test	1	dual_teacher_light	revision_nested_dual_teacher_light
65.0	65.0	65.0	1.0	1.0	0.9834693670272827	0.03741377219557762	4.085871286987338	-3.2475847723184534	outer_test	1	dual_teacher_light	revision_nested_dual_teacher_light
68.0	68.0	68.0	1.0	1.0	0.9852924942970276	0.09648147225379944	4.204580590100633	-2.236945623917529	outer_test	1	dual_teacher_light	revision_nested_dual_teacher_light
72.0	72.0	72.0	1.0	1.0	0.9835053086280823	0.17291368544101715	4.088084441401088	-1.565116518360318	outer_test	1	dual_teacher_light	revision_nested_dual_teacher_light
78.0	78.0	78.0	1.0	0.0	0.9919235110282898	0.015155582688748837	4.8106887536019	-4.174114718343211	outer_test	1	dual_teacher_light	revision_nested_dual_teacher_light
82.0	82.0	82.0	1.0	1.0	0.9881030917167664	0.022030794993042946	4.419508477917431	-3.7930369348149013	outer_test	1	dual_teacher_light	revision_nested_dual_teacher_light
83.0	83.0	83.0	1.0	1.0	0.9877021908760071	0.030267391353845596	4.385960099558444	-3.466949432244873	outer_test	1	dual_teacher_light	revision_nested_dual_teacher_light
88.0	88.0	88.0	1.0	1.0	0.9828414916992188	0.03555046394467354	4.0479536961796665	-3.3006043029771055	outer_test	1	dual_teacher_light	revision_nested_dual_teacher_light
91.0	91.0	91.0	1.0	1.0	0.9823639392852783	0.2195126712322235	4.020016139817525	-1.268508546502591	outer_test	1	dual_teacher_light	revision_nested_dual_teacher_light
92.0	92.0	92.0	1.0	1.0	0.9851810932159424	0.31140372157096863	4.196921624365064	-0.7935649359195195	outer_test	1	dual_teacher_light	revision_nested_dual_teacher_light
94.0	94.0	94.0	1.0	1.0	0.9634734988212585	0.0889170840382576	3.2725069255345236	-2.3269296140753717	outer_test	1	dual_teacher_light	revision_nested_dual_teacher_light
98.0	98.0	98.0	1.0	1.0	0.9907637238502502	0.026690980419516563	4.6753372936304425	-3.5963759300673996	outer_test	1	dual_teacher_light	revision_nested_dual_teacher_light
108.0	108.0	108.0	1.0	1.0	0.9901521801948547	0.09262983500957489	4.610608557578255	-2.2819392049352487	outer_test	1	dual_teacher_light	revision_nested_dual_teacher_light
111.0	111.0	111.0	0.0	1.0	0.90756756067276	0.1650230437517166	2.284290018384918	-1.6213190039121288	outer_test	1	dual_teacher_light	revision_nested_dual_teacher_light
122.0	122.0	122.0	0.0	0.0	0.9830420017242432	0.05749565735459328	4.059912250131789	-2.796831106209624	outer_test	1	dual_teacher_light	revision_nested_dual_teacher_light
123.0	123.0	123.0	1.0	1.0	0.9898983836174011	0.1800999790430069	4.5849068461262	-1.515670271343747	outer_test	1	dual_teacher_light	revision_nested_dual_teacher_light
124.0	124.0	124.0	1.0	1.0	0.9907564520835876	0.15066394209861755	4.67454295877963	-1.7294031283246074	outer_test	1	dual_teacher_light	revision_nested_dual_teacher_light
136.0	136.0	136.0	1.0	1.0	0.9913179874420166	0.14861787855625153	4.737781994865053	-1.745482615818853	outer_test	1	dual_teacher_light	revision_nested_dual_teacher_light
144.0	144.0	144.0	1.0	0.0	0.9879215955734253	0.0048746382817626	4.404184238001897	-5.318822817814771	outer_test	1	dual_teacher_light	revision_nested_dual_teacher_light
145.0	145.0	145.0	1.0	0.0	0.9909722805023193	0.027512747794389725	4.698386774488692	-3.5652075137116337	outer_test	1	dual_teacher_light	revision_nested_dual_teacher_light
