# Supplementary material for: Comparative modeling of mixed cardiopulmonary sounds in a low-resource paired dataset: Discrimination, calibration, and operating-point behavior
Source: PLoS One. 2026 Jun 22;21(6):e0352180. doi: 10.1371/journal.pone.0352180 (PMC13286179; doi:10.1371/journal.pone.0352180)
Supplement: S3 Data — (ZIP) [file pone.0352180.s004.zip › S3_Data_Revised_contents/outputs/predictions/revision_nested_dual_teacher_light_fold2_calibrated_outer_test_calibrated.csv]

sample_id	pair_id	group_id	y_heart	y_lung	heart_prob	lung_prob	heart_logit	lung_logit	split_name	fold	variant	experiment	heart_prob_calibrated	lung_prob_calibrated	heart_temperature	lung_temperature	heart_threshold_calibrated	lung_threshold_calibrated	calibration_split	evaluation_split
3.0	3.0	3.0	1.0	0.0	0.6885392069816589	0.5011624097824097	0.7932987968583349	0.004649647506434	outer_test	2	dual_teacher_light	revision_nested_dual_teacher_light_calibrated	1.0	0.52354866	0.001	0.04932556301355362	0.05	0.3531	inner_val	outer_test
18.0	18.0	18.0	1.0	1.0	0.7169473171234131	0.5335161089897156	0.9293693221923512	0.1342657771109749	outer_test	2	dual_teacher_light	revision_nested_dual_teacher_light_calibrated	1.0	0.9383142	0.001	0.04932556301355362	0.05	0.3531	inner_val	outer_test
19.0	19.0	19.0	1.0	1.0	0.6798973679542542	0.4960549771785736	0.7533001877847005	-0.0157804187496657	outer_test	2	dual_teacher_light	revision_nested_dual_teacher_light_calibrated	1.0	0.42069432	0.001	0.04932556301355362	0.05	0.3531	inner_val	outer_test
20.0	20.0	20.0	1.0	0.0	0.6736717224121094	0.4807747602462768	0.7248390723630593	-0.0769388904701073	outer_test	2	dual_teacher_light	revision_nested_dual_teacher_light_calibrated	1.0	0.1736728	0.001	0.04932556301355362	0.05	0.3531	inner_val	outer_test
21.0	21.0	21.0	1.0	1.0	0.6965084671974182	0.5058193802833557	0.8307262383245894	0.0232785722823289	outer_test	2	dual_teacher_light	revision_nested_dual_teacher_light_calibrated	1.0	0.61584216	0.001	0.04932556301355362	0.05	0.3531	inner_val	outer_test
22.0	22.0	22.0	1.0	1.0	0.7367339134216309	0.5438606142997742	1.0290615301079538	0.1758945571094475	outer_test	2	dual_teacher_light	revision_nested_dual_teacher_light_calibrated	1.0	0.97250825	0.001	0.04932556301355362	0.05	0.3531	inner_val	outer_test
37.0	37.0	37.0	1.0	0.0	0.7039589881896973	0.5171194672584534	0.8662221009091604	0.0685046468458537	outer_test	2	dual_teacher_light	revision_nested_dual_teacher_light_calibrated	1.0	0.80040485	0.001	0.04932556301355362	0.05	0.3531	inner_val	outer_test
45.0	45.0	45.0	1.0	1.0	0.6936238408088684	0.5042173266410828	0.8171161720267108	0.0168697066278815	outer_test	2	dual_teacher_light	revision_nested_dual_teacher_light_calibrated	1.0	0.5846781	0.001	0.04932556301355362	0.05	0.3531	inner_val	outer_test
51.0	51.0	51.0	1.0	0.0	0.7071813344955444	0.5203759670257568	0.8817335890821761	0.081549031485267	outer_test	2	dual_teacher_light	revision_nested_dual_teacher_light_calibrated	1.0	0.839334	0.001	0.04932556301355362	0.05	0.3531	inner_val	outer_test
52.0	52.0	52.0	1.0	1.0	0.6998125314712524	0.5086201429367065	0.8464053124050056	0.0344839885470722	outer_test	2	dual_teacher_light	revision_nested_dual_teacher_light_calibrated	1.0	0.6679904	0.001	0.04932556301355362	0.05	0.3531	inner_val	outer_test
58.0	58.0	58.0	1.0	1.0	0.8309462070465088	0.6914056539535522	1.592348094188326	0.8066990865375369	outer_test	2	dual_teacher_light	revision_nested_dual_teacher_light_calibrated	1.0	0.9999999	0.001	0.04932556301355362	0.05	0.3531	inner_val	outer_test
63.0	63.0	63.0	1.0	1.0	0.7268103957176208	0.5408765077590942	0.978499564531056	0.1638717660200727	outer_test	2	dual_teacher_light	revision_nested_dual_teacher_light_calibrated	1.0	0.9651842	0.001	0.04932556301355362	0.05	0.3531	inner_val	outer_test
66.0	66.0	66.0	0.0	0.0	0.8156960010528564	0.6602320075035095	1.4874551753500758	0.664328290093878	outer_test	2	dual_teacher_light	revision_nested_dual_teacher_light_calibrated	1.0	0.99999857	0.001	0.04932556301355362	0.05	0.3531	inner_val	outer_test
71.0	71.0	71.0	1.0	1.0	0.7601764798164368	0.5925644040107727	1.1536472963246232	0.3745766923163378	outer_test	2	dual_teacher_light	revision_nested_dual_teacher_light_calibrated	1.0	0.9994968	0.001	0.04932556301355362	0.05	0.3531	inner_val	outer_test
77.0	77.0	77.0	1.0	1.0	0.7444350719451904	0.5761741995811462	1.069149139133622	0.3070875220595627	outer_test	2	dual_teacher_light	revision_nested_dual_teacher_light_calibrated	1.0	0.998026	0.001	0.04932556301355362	0.05	0.3531	inner_val	outer_test
80.0	80.0	80.0	1.0	1.0	0.6727803945541382	0.4771633446216583	0.720787446376251	-0.0914102190463186	outer_test	2	dual_teacher_light	revision_nested_dual_teacher_light_calibrated	1.0	0.1354974	0.001	0.04932556301355362	0.05	0.3531	inner_val	outer_test
89.0	89.0	89.0	1.0	1.0	0.7362642288208008	0.5549325346946716	1.0266413256521596	0.2206206691461276	outer_test	2	dual_teacher_light	revision_nested_dual_teacher_light_calibrated	1.0	0.9887129	0.001	0.04932556301355362	0.05	0.3531	inner_val	outer_test
90.0	90.0	90.0	1.0	1.0	0.6785892248153687	0.4863468706607818	0.7472959951550423	-0.0546260970418569	outer_test	2	dual_teacher_light	revision_nested_dual_teacher_light_calibrated	1.0	0.24834469	0.001	0.04932556301355362	0.05	0.3531	inner_val	outer_test
97.0	97.0	97.0	1.0	1.0	0.7576231956481934	0.5950495600700378	1.1396926006805663	0.3848800072368653	outer_test	2	dual_teacher_light	revision_nested_dual_teacher_light_calibrated	1.0	0.99959165	0.001	0.04932556301355362	0.05	0.3531	inner_val	outer_test
99.0	99.0	99.0	1.0	1.0	0.7417243123054504	0.56634521484375	1.0549500559920046	0.2669550208219783	outer_test	2	dual_teacher_light	revision_nested_dual_teacher_light_calibrated	1.0	0.9955576	0.001	0.04932556301355362	0.05	0.3531	inner_val	outer_test
101.0	101.0	101.0	1.0	1.0	0.7561726570129395	0.5791321992874146	1.1318093682867052	0.3192120031672617	outer_test	2	dual_teacher_light	revision_nested_dual_teacher_light_calibrated	1.0	0.9984555	0.001	0.04932556301355362	0.05	0.3531	inner_val	outer_test
103.0	103.0	103.0	0.0	1.0	0.8229806423187256	0.6697390079498291	1.5366735874992576	0.7070048692447588	outer_test	2	dual_teacher_light	revision_nested_dual_teacher_light_calibrated	1.0	0.9999994	0.001	0.04932556301355362	0.05	0.3531	inner_val	outer_test
104.0	104.0	104.0	1.0	1.0	0.6797778606414795	0.4843932390213012	0.7527511288189953	-0.0624473296636032	outer_test	2	dual_teacher_light	revision_nested_dual_teacher_light_calibrated	1.0	0.2199387	0.001	0.04932556301355362	0.05	0.3531	inner_val	outer_test
105.0	105.0	105.0	1.0	1.0	0.7197484970092773	0.5301278233528137	0.9432144163044432	0.1206574604706861	outer_test	2	dual_teacher_light	revision_nested_dual_teacher_light_calibrated	1.0	0.9202791	0.001	0.04932556301355362	0.05	0.3531	inner_val	outer_test
109.0	109.0	109.0	1.0	1.0	0.7364984750747681	0.5521453619003296	1.0278480102406482	0.2093426371498502	outer_test	2	dual_teacher_light	revision_nested_dual_teacher_light_calibrated	1.0	0.9858543	0.001	0.04932556301355362	0.05	0.3531	inner_val	outer_test
116.0	116.0	116.0	1.0	1.0	0.7009366154670715	0.5131276249885559	0.851761923456582	0.0525225707774664	outer_test	2	dual_teacher_light	revision_nested_dual_teacher_light_calibrated	1.0	0.7436095	0.001	0.04932556301355362	0.05	0.3531	inner_val	outer_test
118.0	118.0	118.0	1.0	1.0	0.6635281443595886	0.4678014516830444	0.6790567638236512	-0.1289726734795231	outer_test	2	dual_teacher_light	revision_nested_dual_teacher_light_calibrated	1.0	0.06819687	0.001	0.04932556301355362	0.05	0.3531	inner_val	outer_test
141.0	141.0	141.0	1.0	1.0	0.6786953210830688	0.4950459599494934	0.7477824812749497	-0.0198168086913785	outer_test	2	dual_teacher_light	revision_nested_dual_teacher_light_calibrated	1.0	0.40089065	0.001	0.04932556301355362	0.05	0.3531	inner_val	outer_test
143.0	143.0	143.0	1.0	1.0	0.6854496002197266	0.4968823790550232	0.7789306566694384	-0.0124706453938368	outer_test	2	dual_teacher_light	revision_nested_dual_teacher_light_calibrated	1.0	0.43712872	0.001	0.04932556301355362	0.05	0.3531	inner_val	outer_test
