# Supplementary material for: Comparative modeling of mixed cardiopulmonary sounds in a low-resource paired dataset: Discrimination, calibration, and operating-point behavior
Source: PLoS One. 2026 Jun 22;21(6):e0352180. doi: 10.1371/journal.pone.0352180 (PMC13286179; doi:10.1371/journal.pone.0352180)
Supplement: S3 Data — (ZIP) [file pone.0352180.s004.zip › S3_Data_Revised_contents/outputs/predictions/revision_nested_dual_teacher_light_fold2_inner_val.csv]

sample_id	pair_id	group_id	y_heart	y_lung	heart_prob	lung_prob	heart_logit	lung_logit	split_name	fold	variant	experiment
2.0	2.0	2.0	1.0	0.0	0.679858922958374	0.4925328195095062	0.7531235460122707	-0.02987094285069176	inner_val	2	dual_teacher_light	revision_nested_dual_teacher_light
9.0	9.0	9.0	1.0	1.0	0.724084198474884	0.53960782289505	0.9648119296230808	0.15876393662513016	inner_val	2	dual_teacher_light	revision_nested_dual_teacher_light
24.0	24.0	24.0	1.0	1.0	0.7288437485694885	0.5477983951568604	0.9887641440985421	0.1917792184044568	inner_val	2	dual_teacher_light	revision_nested_dual_teacher_light
25.0	25.0	25.0	1.0	1.0	0.6861529350280762	0.49486956000328064	0.782194727208484	-0.020522480248047394	inner_val	2	dual_teacher_light	revision_nested_dual_teacher_light
26.0	26.0	26.0	1.0	1.0	0.6951671242713928	0.5067330598831177	0.824388605236871	0.026933867641236932	inner_val	2	dual_teacher_light	revision_nested_dual_teacher_light
28.0	28.0	28.0	1.0	1.0	0.6696717143058777	0.47891488671302795	0.706700648554781	-0.08439050155696046	inner_val	2	dual_teacher_light	revision_nested_dual_teacher_light
29.0	29.0	29.0	1.0	1.0	0.7426743507385254	0.5640901327133179	1.0599152583934337	0.2577785529337304	inner_val	2	dual_teacher_light	revision_nested_dual_teacher_light
30.0	30.0	30.0	1.0	1.0	0.7177847027778625	0.5370844602584839	0.9334994222533828	0.1486107459335519	inner_val	2	dual_teacher_light	revision_nested_dual_teacher_light
43.0	43.0	43.0	1.0	1.0	0.7647298574447632	0.5824286341667175	1.178788247225137	0.3327511956714974	inner_val	2	dual_teacher_light	revision_nested_dual_teacher_light
47.0	47.0	47.0	1.0	1.0	0.6873456239700317	0.49991121888160706	0.7877389068807067	-0.0003551244773039296	inner_val	2	dual_teacher_light	revision_nested_dual_teacher_light
50.0	50.0	50.0	1.0	1.0	0.7490522861480713	0.5649996399879456	1.0935641829370446	0.2614782352545012	inner_val	2	dual_teacher_light	revision_nested_dual_teacher_light
65.0	65.0	65.0	1.0	1.0	0.6829254627227783	0.49554362893104553	0.7672488418335635	-0.017825956299149986	inner_val	2	dual_teacher_light	revision_nested_dual_teacher_light
67.0	67.0	67.0	1.0	1.0	0.7159171104431152	0.5362780690193176	0.9242983325075916	0.14536772612928447	inner_val	2	dual_teacher_light	revision_nested_dual_teacher_light
84.0	84.0	84.0	1.0	0.0	0.7390281558036804	0.5547456741333008	1.0409234952309463	0.21986412620219373	inner_val	2	dual_teacher_light	revision_nested_dual_teacher_light
102.0	102.0	102.0	1.0	1.0	0.6827509999275208	0.49310925602912903	0.7664432701818095	-0.027564721088949154	inner_val	2	dual_teacher_light	revision_nested_dual_teacher_light
106.0	106.0	106.0	0.0	1.0	0.6775636672973633	0.4923851490020752	0.7425978234392222	-0.030461759276352317	inner_val	2	dual_teacher_light	revision_nested_dual_teacher_light
108.0	108.0	108.0	1.0	1.0	0.7319192290306091	0.5460075736045837	1.0043818457008291	0.18455233076558844	inner_val	2	dual_teacher_light	revision_nested_dual_teacher_light
114.0	114.0	114.0	1.0	1.0	0.6935194730758667	0.5013667941093445	0.8166250991096207	0.005467190055272694	inner_val	2	dual_teacher_light	revision_nested_dual_teacher_light
117.0	117.0	117.0	1.0	1.0	0.6906219720840454	0.49810221791267395	0.8030286799056661	-0.007591164802995534	inner_val	2	dual_teacher_light	revision_nested_dual_teacher_light
122.0	122.0	122.0	0.0	0.0	0.671999990940094	0.48847803473472595	0.7172446910353385	-0.04609602156196712	inner_val	2	dual_teacher_light	revision_nested_dual_teacher_light
123.0	123.0	123.0	1.0	1.0	0.6916807889938354	0.5025290846824646	0.8079889159574645	0.010116425006952399	inner_val	2	dual_teacher_light	revision_nested_dual_teacher_light
126.0	126.0	126.0	0.0	1.0	0.6745143532752991	0.48940402269363403	0.7286745907033264	-0.04239025579193322	inner_val	2	dual_teacher_light	revision_nested_dual_teacher_light
128.0	128.0	128.0	1.0	1.0	0.6793084144592285	0.4849681258201599	0.7505953745115957	-0.060145621540470456	inner_val	2	dual_teacher_light	revision_nested_dual_teacher_light
129.0	129.0	129.0	1.0	1.0	0.7179087996482849	0.5434446930885315	0.9341121168356789	0.17421809379819128	inner_val	2	dual_teacher_light	revision_nested_dual_teacher_light
