# Supplementary material for: Comparative modeling of mixed cardiopulmonary sounds in a low-resource paired dataset: Discrimination, calibration, and operating-point behavior
Source: PLoS One. 2026 Jun 22;21(6):e0352180. doi: 10.1371/journal.pone.0352180 (PMC13286179; doi:10.1371/journal.pone.0352180)
Supplement: S3 Data — (ZIP) [file pone.0352180.s004.zip › S3_Data_Revised_contents/outputs/predictions/revision_nested_dual_teacher_light_fold2_outer_test.csv]

sample_id	pair_id	group_id	y_heart	y_lung	heart_prob	lung_prob	heart_logit	lung_logit	split_name	fold	variant	experiment
3.0	3.0	3.0	1.0	0.0	0.6885392069816589	0.5011624097824097	0.7932987968583349	0.004649647506434035	outer_test	2	dual_teacher_light	revision_nested_dual_teacher_light
18.0	18.0	18.0	1.0	1.0	0.7169473171234131	0.5335161089897156	0.9293693221923511	0.13426577711097498	outer_test	2	dual_teacher_light	revision_nested_dual_teacher_light
19.0	19.0	19.0	1.0	1.0	0.6798973679542542	0.4960549771785736	0.7533001877847005	-0.015780418749665757	outer_test	2	dual_teacher_light	revision_nested_dual_teacher_light
20.0	20.0	20.0	1.0	0.0	0.6736717224121094	0.48077476024627686	0.7248390723630593	-0.0769388904701073	outer_test	2	dual_teacher_light	revision_nested_dual_teacher_light
21.0	21.0	21.0	1.0	1.0	0.6965084671974182	0.5058193802833557	0.8307262383245894	0.02327857228232892	outer_test	2	dual_teacher_light	revision_nested_dual_teacher_light
22.0	22.0	22.0	1.0	1.0	0.7367339134216309	0.5438606142997742	1.0290615301079538	0.17589455710944754	outer_test	2	dual_teacher_light	revision_nested_dual_teacher_light
37.0	37.0	37.0	1.0	0.0	0.7039589881896973	0.5171194672584534	0.8662221009091604	0.06850464684585376	outer_test	2	dual_teacher_light	revision_nested_dual_teacher_light
45.0	45.0	45.0	1.0	1.0	0.6936238408088684	0.5042173266410828	0.8171161720267108	0.01686970662788157	outer_test	2	dual_teacher_light	revision_nested_dual_teacher_light
51.0	51.0	51.0	1.0	0.0	0.7071813344955444	0.5203759670257568	0.8817335890821761	0.08154903148526702	outer_test	2	dual_teacher_light	revision_nested_dual_teacher_light
52.0	52.0	52.0	1.0	1.0	0.6998125314712524	0.5086201429367065	0.8464053124050056	0.03448398854707228	outer_test	2	dual_teacher_light	revision_nested_dual_teacher_light
58.0	58.0	58.0	1.0	1.0	0.8309462070465088	0.6914056539535522	1.592348094188326	0.8066990865375369	outer_test	2	dual_teacher_light	revision_nested_dual_teacher_light
63.0	63.0	63.0	1.0	1.0	0.7268103957176208	0.5408765077590942	0.9784995645310559	0.1638717660200727	outer_test	2	dual_teacher_light	revision_nested_dual_teacher_light
66.0	66.0	66.0	0.0	0.0	0.8156960010528564	0.6602320075035095	1.4874551753500758	0.664328290093878	outer_test	2	dual_teacher_light	revision_nested_dual_teacher_light
71.0	71.0	71.0	1.0	1.0	0.7601764798164368	0.5925644040107727	1.1536472963246232	0.3745766923163378	outer_test	2	dual_teacher_light	revision_nested_dual_teacher_light
77.0	77.0	77.0	1.0	1.0	0.7444350719451904	0.5761741995811462	1.0691491391336219	0.3070875220595627	outer_test	2	dual_teacher_light	revision_nested_dual_teacher_light
80.0	80.0	80.0	1.0	1.0	0.6727803945541382	0.4771633446216583	0.720787446376251	-0.09141021904631866	outer_test	2	dual_teacher_light	revision_nested_dual_teacher_light
89.0	89.0	89.0	1.0	1.0	0.7362642288208008	0.5549325346946716	1.0266413256521596	0.22062066914612768	outer_test	2	dual_teacher_light	revision_nested_dual_teacher_light
90.0	90.0	90.0	1.0	1.0	0.6785892248153687	0.48634687066078186	0.7472959951550423	-0.054626097041856995	outer_test	2	dual_teacher_light	revision_nested_dual_teacher_light
97.0	97.0	97.0	1.0	1.0	0.7576231956481934	0.5950495600700378	1.1396926006805665	0.3848800072368653	outer_test	2	dual_teacher_light	revision_nested_dual_teacher_light
99.0	99.0	99.0	1.0	1.0	0.7417243123054504	0.56634521484375	1.0549500559920046	0.26695502082197836	outer_test	2	dual_teacher_light	revision_nested_dual_teacher_light
101.0	101.0	101.0	1.0	1.0	0.7561726570129395	0.5791321992874146	1.1318093682867052	0.3192120031672617	outer_test	2	dual_teacher_light	revision_nested_dual_teacher_light
103.0	103.0	103.0	0.0	1.0	0.8229806423187256	0.6697390079498291	1.5366735874992576	0.7070048692447588	outer_test	2	dual_teacher_light	revision_nested_dual_teacher_light
104.0	104.0	104.0	1.0	1.0	0.6797778606414795	0.48439323902130127	0.7527511288189953	-0.0624473296636032	outer_test	2	dual_teacher_light	revision_nested_dual_teacher_light
105.0	105.0	105.0	1.0	1.0	0.7197484970092773	0.5301278233528137	0.9432144163044432	0.12065746047068619	outer_test	2	dual_teacher_light	revision_nested_dual_teacher_light
109.0	109.0	109.0	1.0	1.0	0.7364984750747681	0.5521453619003296	1.0278480102406482	0.2093426371498502	outer_test	2	dual_teacher_light	revision_nested_dual_teacher_light
116.0	116.0	116.0	1.0	1.0	0.7009366154670715	0.5131276249885559	0.851761923456582	0.0525225707774664	outer_test	2	dual_teacher_light	revision_nested_dual_teacher_light
118.0	118.0	118.0	1.0	1.0	0.6635281443595886	0.46780145168304443	0.6790567638236512	-0.12897267347952315	outer_test	2	dual_teacher_light	revision_nested_dual_teacher_light
141.0	141.0	141.0	1.0	1.0	0.6786953210830688	0.4950459599494934	0.7477824812749497	-0.01981680869137858	outer_test	2	dual_teacher_light	revision_nested_dual_teacher_light
143.0	143.0	143.0	1.0	1.0	0.6854496002197266	0.4968823790550232	0.7789306566694384	-0.012470645393836853	outer_test	2	dual_teacher_light	revision_nested_dual_teacher_light
