# Supplementary material for: Comparative modeling of mixed cardiopulmonary sounds in a low-resource paired dataset: Discrimination, calibration, and operating-point behavior
Source: PLoS One. 2026 Jun 22;21(6):e0352180. doi: 10.1371/journal.pone.0352180 (PMC13286179; doi:10.1371/journal.pone.0352180)
Supplement: S3 Data — (ZIP) [file pone.0352180.s004.zip › S3_Data_Revised_contents/outputs/predictions/revision_nested_dual_teacher_light_fold3_calibrated_outer_test_calibrated.csv]

sample_id	pair_id	group_id	y_heart	y_lung	heart_prob	lung_prob	heart_logit	lung_logit	split_name	fold	variant	experiment	heart_prob_calibrated	lung_prob_calibrated	heart_temperature	lung_temperature	heart_threshold_calibrated	lung_threshold_calibrated	calibration_split	evaluation_split
1.0	1.0	1.0	1.0	1.0	0.9668774008750916	0.849120020866394	3.3738559020213867	1.7277158630665328	outer_test	3	dual_teacher_light	revision_nested_dual_teacher_light_calibrated	0.9999988	0.6676713	0.2480548769235611	2.476402759552002	0.8679	0.3519	inner_val	outer_test
2.0	2.0	2.0	1.0	0.0	0.5415492057800293	0.0332177430391311	0.1665809648155344	-3.370889134268535	outer_test	3	dual_teacher_light	revision_nested_dual_teacher_light_calibrated	0.66184986	0.20404471	0.2480548769235611	2.476402759552002	0.8679	0.3519	inner_val	outer_test
4.0	4.0	4.0	1.0	1.0	0.819592297077179	0.657892107963562	1.513587712082018	0.6539147871186163	outer_test	3	dual_teacher_light	revision_nested_dual_teacher_light_calibrated	0.99776626	0.56563365	0.2480548769235611	2.476402759552002	0.8679	0.3519	inner_val	outer_test
5.0	5.0	5.0	1.0	1.0	0.7626517415046692	0.0161690060049295	1.167272986249578	-4.108357928087837	outer_test	3	dual_teacher_light	revision_nested_dual_teacher_light_calibrated	0.9910375	0.15989597	0.2480548769235611	2.476402759552002	0.8679	0.3519	inner_val	outer_test
8.0	8.0	8.0	1.0	1.0	0.8744227886199951	0.4112278819084167	1.9406431990160125	-0.3588916944690348	outer_test	3	dual_teacher_light	revision_nested_dual_teacher_light_calibrated	0.9996	0.4638321	0.2480548769235611	2.476402759552002	0.8679	0.3519	inner_val	outer_test
10.0	10.0	10.0	1.0	1.0	0.7215539216995239	0.1825499832630157	0.952182685070064	-1.4991657428787908	outer_test	3	dual_teacher_light	revision_nested_dual_teacher_light_calibrated	0.9789297	0.3531137	0.2480548769235611	2.476402759552002	0.8679	0.3519	inner_val	outer_test
25.0	25.0	25.0	1.0	1.0	0.7736316323280334	0.0770718082785606	1.2289322152716025	-2.4828138703693825	outer_test	3	dual_teacher_light	revision_nested_dual_teacher_light_calibrated	0.9929963	0.26843274	0.2480548769235611	2.476402759552002	0.8679	0.3519	inner_val	outer_test
28.0	28.0	28.0	1.0	1.0	0.9113167524337769	0.4870892465114593	2.32981952908221	-0.051654496211674	outer_test	3	dual_teacher_light	revision_nested_dual_teacher_light_calibrated	0.9999167	0.49478555	0.2480548769235611	2.476402759552002	0.8679	0.3519	inner_val	outer_test
29.0	29.0	29.0	1.0	1.0	0.7406898140907288	0.7761464715003967	1.049556959083487	1.243349306956763	outer_test	3	dual_teacher_light	revision_nested_dual_teacher_light_calibrated	0.9856726	0.62294775	0.2480548769235611	2.476402759552002	0.8679	0.3519	inner_val	outer_test
44.0	44.0	44.0	0.0	1.0	0.9369369149208068	0.8630611896514893	2.6984803774752155	1.840951405726962	outer_test	3	dual_teacher_light	revision_nested_dual_teacher_light_calibrated	0.99998116	0.6777383	0.2480548769235611	2.476402759552002	0.8679	0.3519	inner_val	outer_test
59.0	59.0	59.0	1.0	1.0	0.711144745349884	0.0414239726960659	0.9009502753571365	-3.1415891145086268	outer_test	3	dual_teacher_light	revision_nested_dual_teacher_light_calibrated	0.9742206	0.2194953	0.2480548769235611	2.476402759552002	0.8679	0.3519	inner_val	outer_test
60.0	60.0	60.0	1.0	1.0	0.7499531507492065	0.6877737045288086	1.0983624416027753	0.7897316350923602	outer_test	3	dual_teacher_light	revision_nested_dual_teacher_light_calibrated	0.9882013	0.5790568	0.2480548769235611	2.476402759552002	0.8679	0.3519	inner_val	outer_test
69.0	69.0	69.0	1.0	1.0	0.983034610748291	0.6150662302970886	4.059468986463042	0.4686586608043801	outer_test	3	dual_teacher_light	revision_nested_dual_teacher_light_calibrated	0.9999999	0.5471718	0.2480548769235611	2.476402759552002	0.8679	0.3519	inner_val	outer_test
73.0	73.0	73.0	1.0	1.0	0.9394561648368835	0.568130612373352	2.741933508965493	0.2742281445756454	outer_test	3	dual_teacher_light	revision_nested_dual_teacher_light_calibrated	0.99998415	0.52765584	0.2480548769235611	2.476402759552002	0.8679	0.3519	inner_val	outer_test
76.0	76.0	76.0	1.0	1.0	0.8169553875923157	0.092611014842987	1.495854581439359	-2.282163142884289	outer_test	3	dual_teacher_light	revision_nested_dual_teacher_light_calibrated	0.9976011	0.28463936	0.2480548769235611	2.476402759552002	0.8679	0.3519	inner_val	outer_test
81.0	81.0	81.0	1.0	1.0	0.5171501636505127	0.7887165546417236	0.0686275767839838	1.3172064350380888	outer_test	3	dual_teacher_light	revision_nested_dual_teacher_light_calibrated	0.5687279	0.6299269	0.2480548769235611	2.476402759552002	0.8679	0.3519	inner_val	outer_test
84.0	84.0	84.0	1.0	0.0	0.8738473057746887	0.616915762424469	1.9354126208666205	0.4764775804620019	outer_test	3	dual_teacher_light	revision_nested_dual_teacher_light_calibrated	0.9995914	0.5479539	0.2480548769235611	2.476402759552002	0.8679	0.3519	inner_val	outer_test
87.0	87.0	87.0	1.0	1.0	0.7307311296463013	0.0473500676453113	0.998335181929326	-3.001679255655247	outer_test	3	dual_teacher_light	revision_nested_dual_teacher_light_calibrated	0.9824441	0.22932747	0.2480548769235611	2.476402759552002	0.8679	0.3519	inner_val	outer_test
93.0	93.0	93.0	1.0	1.0	0.5658709406852722	0.6977160573005676	0.2650241706248595	0.8364454420300811	outer_test	3	dual_teacher_light	revision_nested_dual_teacher_light_calibrated	0.74429435	0.58364785	0.2480548769235611	2.476402759552002	0.8679	0.3519	inner_val	outer_test
95.0	95.0	95.0	1.0	0.0	0.7060643434524536	0.0326999686658382	0.8763454832691452	-3.3871345979104253	outer_test	3	dual_teacher_light	revision_nested_dual_teacher_light_calibrated	0.9716087	0.20298134	0.2480548769235611	2.476402759552002	0.8679	0.3519	inner_val	outer_test
114.0	114.0	114.0	1.0	1.0	0.8844042420387268	0.6649907231330872	2.03481498575953	0.6856148668010562	outer_test	3	dual_teacher_light	revision_nested_dual_teacher_light_calibrated	0.99972624	0.568776	0.2480548769235611	2.476402759552002	0.8679	0.3519	inner_val	outer_test
117.0	117.0	117.0	1.0	1.0	0.8544179797172546	0.1394975930452346	1.7696808705927043	-1.819469065849496	outer_test	3	dual_teacher_light	revision_nested_dual_teacher_light_calibrated	0.99920326	0.32415926	0.2480548769235611	2.476402759552002	0.8679	0.3519	inner_val	outer_test
119.0	119.0	119.0	1.0	1.0	0.6229599714279175	0.5488735437393188	0.5021309070082446	0.196120384682295	outer_test	3	dual_teacher_light	revision_nested_dual_teacher_light_calibrated	0.8833222	0.51978856	0.2480548769235611	2.476402759552002	0.8679	0.3519	inner_val	outer_test
120.0	120.0	120.0	1.0	1.0	0.931825876235962	0.7642492651939392	2.615080893255045	1.1761189609015628	outer_test	3	dual_teacher_light	revision_nested_dual_teacher_light_calibrated	0.99997365	0.61655	0.2480548769235611	2.476402759552002	0.8679	0.3519	inner_val	outer_test
126.0	126.0	126.0	0.0	1.0	0.2286950051784515	0.5010370016098022	-1.2156946180359705	0.0041480123867596	outer_test	3	dual_teacher_light	revision_nested_dual_teacher_light_calibrated	0.0073848646	0.5004188	0.2480548769235611	2.476402759552002	0.8679	0.3519	inner_val	outer_test
129.0	129.0	129.0	1.0	1.0	0.4474363327026367	0.3004501163959503	-0.2110344073773198	-0.8451553666071342	outer_test	3	dual_teacher_light	revision_nested_dual_teacher_light_calibrated	0.2992741	0.41549772	0.2480548769235611	2.476402759552002	0.8679	0.3519	inner_val	outer_test
130.0	130.0	130.0	1.0	0.0	0.9716861248016356	0.0987705960869789	3.535680861249493	-2.2109598855335806	outer_test	3	dual_teacher_light	revision_nested_dual_teacher_light_calibrated	0.9999994	0.29053006	0.2480548769235611	2.476402759552002	0.8679	0.3519	inner_val	outer_test
138.0	138.0	138.0	1.0	0.0	0.8026830554008484	0.011327059008181	1.4031486436612035	-4.46916911453852	outer_test	3	dual_teacher_light	revision_nested_dual_teacher_light_calibrated	0.9965178	0.14127965	0.2480548769235611	2.476402759552002	0.8679	0.3519	inner_val	outer_test
139.0	139.0	139.0	1.0	1.0	0.7170768976211548	0.5497652292251587	0.9300079462949008	0.1997221715908017	outer_test	3	dual_teacher_light	revision_nested_dual_teacher_light_calibrated	0.97700465	0.5201516	0.2480548769235611	2.476402759552002	0.8679	0.3519	inner_val	outer_test
