# Supplementary material for: Comparative modeling of mixed cardiopulmonary sounds in a low-resource paired dataset: Discrimination, calibration, and operating-point behavior
Source: PLoS One. 2026 Jun 22;21(6):e0352180. doi: 10.1371/journal.pone.0352180 (PMC13286179; doi:10.1371/journal.pone.0352180)
Supplement: S3 Data — (ZIP) [file pone.0352180.s004.zip › S3_Data_Revised_contents/outputs/predictions/revision_nested_dual_teacher_light_fold3_inner_val.csv]

sample_id	pair_id	group_id	y_heart	y_lung	heart_prob	lung_prob	heart_logit	lung_logit	split_name	fold	variant	experiment
14.0	14.0	14.0	1.0	1.0	0.6325434446334839	0.5513648986816406	0.5431438104353876	0.2061869726366504	inner_val	3	dual_teacher_light	revision_nested_dual_teacher_light
19.0	19.0	19.0	1.0	1.0	0.6607868075370789	0.3537158668041229	0.6668024615909258	-0.6027452870498538	inner_val	3	dual_teacher_light	revision_nested_dual_teacher_light
23.0	23.0	23.0	1.0	0.0	0.9116382598876953	0.1069626659154892	2.333804194732573	-2.122148530589397	inner_val	3	dual_teacher_light	revision_nested_dual_teacher_light
37.0	37.0	37.0	1.0	0.0	0.6125246286392212	0.031277600675821304	0.45793686263881384	-3.4330758812434965	inner_val	3	dual_teacher_light	revision_nested_dual_teacher_light
40.0	40.0	40.0	1.0	1.0	0.5714197158813477	0.2702762186527252	0.28764591239400983	-0.9932216127171035	inner_val	3	dual_teacher_light	revision_nested_dual_teacher_light
41.0	41.0	41.0	1.0	0.0	0.8849270939826965	0.9817465543746948	2.0399393690740135	3.9849793201807047	inner_val	3	dual_teacher_light	revision_nested_dual_teacher_light
46.0	46.0	46.0	1.0	0.0	0.7742964029312134	0.18057940900325775	1.2327321287209174	-1.5124268740516724	inner_val	3	dual_teacher_light	revision_nested_dual_teacher_light
47.0	47.0	47.0	1.0	1.0	0.7839304804801941	0.4384966790676117	1.2887201380314275	-0.2472654501637202	inner_val	3	dual_teacher_light	revision_nested_dual_teacher_light
48.0	48.0	48.0	1.0	1.0	0.5662472248077393	0.8257380127906799	0.266556046405071	1.5557177069705663	inner_val	3	dual_teacher_light	revision_nested_dual_teacher_light
53.0	53.0	53.0	1.0	1.0	0.6769407391548157	0.5700820684432983	0.7397479580946187	0.28218599656235194	inner_val	3	dual_teacher_light	revision_nested_dual_teacher_light
54.0	54.0	54.0	1.0	1.0	0.6921088099479675	0.6887683868408203	0.8099967415620015	0.794367684221833	inner_val	3	dual_teacher_light	revision_nested_dual_teacher_light
65.0	65.0	65.0	1.0	1.0	0.7416936159133911	0.07485172897577286	1.0547898257562687	-2.5144448078584625	inner_val	3	dual_teacher_light	revision_nested_dual_teacher_light
66.0	66.0	66.0	0.0	0.0	0.614663302898407	0.9167921543121338	0.4669571528969253	2.399539145722108	inner_val	3	dual_teacher_light	revision_nested_dual_teacher_light
67.0	67.0	67.0	1.0	1.0	0.590423583984375	0.6147342324256897	0.36571672428068114	0.46725663048439975	inner_val	3	dual_teacher_light	revision_nested_dual_teacher_light
80.0	80.0	80.0	1.0	1.0	0.9553558230400085	0.2776199281215668	3.063359977069214	-0.9562984024914561	inner_val	3	dual_teacher_light	revision_nested_dual_teacher_light
97.0	97.0	97.0	1.0	1.0	0.9208822250366211	0.9902618527412415	2.45439458619488	4.621918526153336	inner_val	3	dual_teacher_light	revision_nested_dual_teacher_light
98.0	98.0	98.0	1.0	1.0	0.5886618494987488	0.6807882189750671	0.35843628244405684	0.7573964995637972	inner_val	3	dual_teacher_light	revision_nested_dual_teacher_light
101.0	101.0	101.0	1.0	1.0	0.6791922450065613	0.7790436744689941	0.7500621674772193	1.2601020491297772	inner_val	3	dual_teacher_light	revision_nested_dual_teacher_light
106.0	106.0	106.0	0.0	1.0	0.5740926861763	0.3328053653240204	0.2985691080456652	-0.6955239788754277	inner_val	3	dual_teacher_light	revision_nested_dual_teacher_light
116.0	116.0	116.0	1.0	1.0	0.7700712084770203	0.303632915019989	1.20871333020086	-0.8300574868558913	inner_val	3	dual_teacher_light	revision_nested_dual_teacher_light
128.0	128.0	128.0	1.0	1.0	0.8407793641090393	0.07828420400619507	1.6640383886584564	-2.4658910829284664	inner_val	3	dual_teacher_light	revision_nested_dual_teacher_light
137.0	137.0	137.0	1.0	1.0	0.6033638715744019	0.24981577694416046	0.41950114286855217	-1.0995950531088239	inner_val	3	dual_teacher_light	revision_nested_dual_teacher_light
142.0	142.0	142.0	1.0	0.0	0.7594192028045654	0.020293334499001503	1.1494979460892625	-3.8769607236155617	inner_val	3	dual_teacher_light	revision_nested_dual_teacher_light
