# Supplementary material for: Comparative modeling of mixed cardiopulmonary sounds in a low-resource paired dataset: Discrimination, calibration, and operating-point behavior
Source: PLoS One. 2026 Jun 22;21(6):e0352180. doi: 10.1371/journal.pone.0352180 (PMC13286179; doi:10.1371/journal.pone.0352180)
Supplement: S3 Data — (ZIP) [file pone.0352180.s004.zip › S3_Data_Revised_contents/outputs/predictions/revision_nested_dual_teacher_light_fold3_outer_test.csv]

sample_id	pair_id	group_id	y_heart	y_lung	heart_prob	lung_prob	heart_logit	lung_logit	split_name	fold	variant	experiment
1.0	1.0	1.0	1.0	1.0	0.9668774008750916	0.849120020866394	3.3738559020213867	1.7277158630665328	outer_test	3	dual_teacher_light	revision_nested_dual_teacher_light
2.0	2.0	2.0	1.0	0.0	0.5415492057800293	0.033217743039131165	0.16658096481553447	-3.370889134268535	outer_test	3	dual_teacher_light	revision_nested_dual_teacher_light
4.0	4.0	4.0	1.0	1.0	0.819592297077179	0.657892107963562	1.513587712082018	0.6539147871186163	outer_test	3	dual_teacher_light	revision_nested_dual_teacher_light
5.0	5.0	5.0	1.0	1.0	0.7626517415046692	0.016169006004929543	1.167272986249578	-4.108357928087837	outer_test	3	dual_teacher_light	revision_nested_dual_teacher_light
8.0	8.0	8.0	1.0	1.0	0.8744227886199951	0.41122788190841675	1.9406431990160125	-0.35889169446903485	outer_test	3	dual_teacher_light	revision_nested_dual_teacher_light
10.0	10.0	10.0	1.0	1.0	0.7215539216995239	0.18254998326301575	0.9521826850700641	-1.4991657428787908	outer_test	3	dual_teacher_light	revision_nested_dual_teacher_light
25.0	25.0	25.0	1.0	1.0	0.7736316323280334	0.07707180827856064	1.2289322152716025	-2.4828138703693825	outer_test	3	dual_teacher_light	revision_nested_dual_teacher_light
28.0	28.0	28.0	1.0	1.0	0.9113167524337769	0.48708924651145935	2.32981952908221	-0.05165449621167402	outer_test	3	dual_teacher_light	revision_nested_dual_teacher_light
29.0	29.0	29.0	1.0	1.0	0.7406898140907288	0.7761464715003967	1.049556959083487	1.243349306956763	outer_test	3	dual_teacher_light	revision_nested_dual_teacher_light
44.0	44.0	44.0	0.0	1.0	0.9369369149208069	0.8630611896514893	2.6984803774752155	1.840951405726962	outer_test	3	dual_teacher_light	revision_nested_dual_teacher_light
59.0	59.0	59.0	1.0	1.0	0.711144745349884	0.0414239726960659	0.9009502753571365	-3.1415891145086268	outer_test	3	dual_teacher_light	revision_nested_dual_teacher_light
60.0	60.0	60.0	1.0	1.0	0.7499531507492065	0.6877737045288086	1.0983624416027753	0.7897316350923602	outer_test	3	dual_teacher_light	revision_nested_dual_teacher_light
69.0	69.0	69.0	1.0	1.0	0.983034610748291	0.6150662302970886	4.059468986463042	0.4686586608043801	outer_test	3	dual_teacher_light	revision_nested_dual_teacher_light
73.0	73.0	73.0	1.0	1.0	0.9394561648368835	0.568130612373352	2.741933508965493	0.2742281445756454	outer_test	3	dual_teacher_light	revision_nested_dual_teacher_light
76.0	76.0	76.0	1.0	1.0	0.8169553875923157	0.09261101484298706	1.495854581439359	-2.282163142884289	outer_test	3	dual_teacher_light	revision_nested_dual_teacher_light
81.0	81.0	81.0	1.0	1.0	0.5171501636505127	0.7887165546417236	0.06862757678398386	1.3172064350380888	outer_test	3	dual_teacher_light	revision_nested_dual_teacher_light
84.0	84.0	84.0	1.0	0.0	0.8738473057746887	0.616915762424469	1.9354126208666205	0.4764775804620019	outer_test	3	dual_teacher_light	revision_nested_dual_teacher_light
87.0	87.0	87.0	1.0	1.0	0.7307311296463013	0.047350067645311356	0.9983351819293259	-3.001679255655247	outer_test	3	dual_teacher_light	revision_nested_dual_teacher_light
93.0	93.0	93.0	1.0	1.0	0.5658709406852722	0.6977160573005676	0.26502417062485956	0.8364454420300811	outer_test	3	dual_teacher_light	revision_nested_dual_teacher_light
95.0	95.0	95.0	1.0	0.0	0.7060643434524536	0.03269996866583824	0.8763454832691452	-3.3871345979104253	outer_test	3	dual_teacher_light	revision_nested_dual_teacher_light
114.0	114.0	114.0	1.0	1.0	0.8844042420387268	0.6649907231330872	2.03481498575953	0.6856148668010562	outer_test	3	dual_teacher_light	revision_nested_dual_teacher_light
117.0	117.0	117.0	1.0	1.0	0.8544179797172546	0.13949759304523468	1.7696808705927043	-1.819469065849496	outer_test	3	dual_teacher_light	revision_nested_dual_teacher_light
119.0	119.0	119.0	1.0	1.0	0.6229599714279175	0.5488735437393188	0.5021309070082446	0.196120384682295	outer_test	3	dual_teacher_light	revision_nested_dual_teacher_light
120.0	120.0	120.0	1.0	1.0	0.9318258762359619	0.7642492651939392	2.615080893255045	1.1761189609015628	outer_test	3	dual_teacher_light	revision_nested_dual_teacher_light
126.0	126.0	126.0	0.0	1.0	0.22869500517845154	0.5010370016098022	-1.2156946180359705	0.004148012386759616	outer_test	3	dual_teacher_light	revision_nested_dual_teacher_light
129.0	129.0	129.0	1.0	1.0	0.4474363327026367	0.3004501163959503	-0.21103440737731988	-0.8451553666071342	outer_test	3	dual_teacher_light	revision_nested_dual_teacher_light
130.0	130.0	130.0	1.0	0.0	0.9716861248016357	0.09877059608697891	3.535680861249493	-2.2109598855335806	outer_test	3	dual_teacher_light	revision_nested_dual_teacher_light
138.0	138.0	138.0	1.0	0.0	0.8026830554008484	0.011327059008181095	1.4031486436612037	-4.46916911453852	outer_test	3	dual_teacher_light	revision_nested_dual_teacher_light
139.0	139.0	139.0	1.0	1.0	0.7170768976211548	0.5497652292251587	0.9300079462949008	0.19972217159080172	outer_test	3	dual_teacher_light	revision_nested_dual_teacher_light
