# Supplementary material for: Comparative modeling of mixed cardiopulmonary sounds in a low-resource paired dataset: Discrimination, calibration, and operating-point behavior
Source: PLoS One. 2026 Jun 22;21(6):e0352180. doi: 10.1371/journal.pone.0352180 (PMC13286179; doi:10.1371/journal.pone.0352180)
Supplement: S3 Data — (ZIP) [file pone.0352180.s004.zip › S3_Data_Revised_contents/outputs/predictions/revision_nested_dual_teacher_light_fold4_calibrated_outer_test_calibrated.csv]

sample_id	pair_id	group_id	y_heart	y_lung	heart_prob	lung_prob	heart_logit	lung_logit	split_name	fold	variant	experiment	heart_prob_calibrated	lung_prob_calibrated	heart_temperature	lung_temperature	heart_threshold_calibrated	lung_threshold_calibrated	calibration_split	evaluation_split
6.0	6.0	6.0	1.0	1.0	0.6019802689552307	0.569839596748352	0.4137230894048223	0.2811967420654794	outer_test	4	dual_teacher_light	revision_nested_dual_teacher_light_calibrated	0.6529	0.58008695	0.6548209190368652	0.8702275156974792	0.6404	0.5776	inner_val	outer_test
13.0	13.0	13.0	1.0	1.0	0.5912373065948486	0.5526243448257446	0.3690826948828336	0.2112798330074361	outer_test	4	dual_teacher_light	revision_nested_dual_teacher_light_calibrated	0.6372941	0.56040037	0.6548209190368652	0.8702275156974792	0.6404	0.5776	inner_val	outer_test
24.0	24.0	24.0	1.0	1.0	0.5987669825553894	0.571215033531189	0.4003301622492327	0.2868101802853208	outer_test	4	dual_teacher_light	revision_nested_dual_teacher_light_calibrated	0.6482506	0.58165735	0.6548209190368652	0.8702275156974792	0.6404	0.5776	inner_val	outer_test
26.0	26.0	26.0	1.0	1.0	0.5994004607200623	0.5699282884597778	0.4029676503616599	0.2815585773875618	outer_test	4	dual_teacher_light	revision_nested_dual_teacher_light_calibrated	0.64916843	0.5801882	0.6548209190368652	0.8702275156974792	0.6404	0.5776	inner_val	outer_test
27.0	27.0	27.0	1.0	1.0	0.597609281539917	0.5622887015342712	0.3955136119941592	0.2504558646628342	outer_test	4	dual_teacher_light	revision_nested_dual_teacher_light_calibrated	0.6465715	0.5714587	0.6548209190368652	0.8702275156974792	0.6404	0.5776	inner_val	outer_test
34.0	34.0	34.0	1.0	1.0	0.5989079475402832	0.5626260638237	0.4009169511931081	0.2518267040403348	outer_test	4	dual_teacher_light	revision_nested_dual_teacher_light_calibrated	0.64845484	0.57184446	0.6548209190368652	0.8702275156974792	0.6404	0.5776	inner_val	outer_test
35.0	35.0	35.0	1.0	1.0	0.5929526686668396	0.5560969710350037	0.3761851071785739	0.2253365520327787	outer_test	4	dual_teacher_light	revision_nested_dual_teacher_light_calibrated	0.6397975	0.5643757	0.6548209190368652	0.8702275156974792	0.6404	0.5776	inner_val	outer_test
36.0	36.0	36.0	1.0	0.0	0.6037790775299072	0.5693871974945068	0.4212364246273014	0.2793513741169653	outer_test	4	dual_teacher_light	revision_nested_dual_teacher_light_calibrated	0.6554956	0.5795703	0.6548209190368652	0.8702275156974792	0.6404	0.5776	inner_val	outer_test
46.0	46.0	46.0	1.0	0.0	0.6005480885505676	0.5691261887550354	0.4077493330441383	0.2782869164935797	outer_test	4	dual_teacher_light	revision_nested_dual_teacher_light_calibrated	0.65082973	0.5792722	0.6548209190368652	0.8702275156974792	0.6404	0.5776	inner_val	outer_test
49.0	49.0	49.0	1.0	1.0	0.5983293652534485	0.5626915097236633	0.3985089440989854	0.2520926644137444	outer_test	4	dual_teacher_light	revision_nested_dual_teacher_light_calibrated	0.64761615	0.5719192	0.6548209190368652	0.8702275156974792	0.6404	0.5776	inner_val	outer_test
57.0	57.0	57.0	1.0	1.0	0.5955315828323364	0.563665509223938	0.3868807684568388	0.2560518769159351	outer_test	4	dual_teacher_light	revision_nested_dual_teacher_light_calibrated	0.64355314	0.57303274	0.6548209190368652	0.8702275156974792	0.6404	0.5776	inner_val	outer_test
64.0	64.0	64.0	1.0	1.0	0.5979805588722229	0.5689622163772583	0.3970577947110074	0.277618277087254	outer_test	4	dual_teacher_light	revision_nested_dual_teacher_light_calibrated	0.6471103	0.57908493	0.6548209190368652	0.8702275156974792	0.6404	0.5776	inner_val	outer_test
70.0	70.0	70.0	1.0	0.0	0.6047926545143127	0.5684840679168701	0.4254751270216692	0.2756688556270913	outer_test	4	dual_teacher_light	revision_nested_dual_teacher_light_calibrated	0.6569559	0.57853884	0.6548209190368652	0.8702275156974792	0.6404	0.5776	inner_val	outer_test
79.0	79.0	79.0	1.0	1.0	0.597524881362915	0.5614914894104004	0.3951626474898915	0.2472173971429609	outer_test	4	dual_teacher_light	revision_nested_dual_teacher_light_calibrated	0.646449	0.5705471	0.6548209190368652	0.8702275156974792	0.6404	0.5776	inner_val	outer_test
85.0	85.0	85.0	0.0	1.0	0.5968155860900879	0.5624950528144836	0.392214104618629	0.2512943254570808	outer_test	4	dual_teacher_light	revision_nested_dual_teacher_light_calibrated	0.64541924	0.5716946	0.6548209190368652	0.8702275156974792	0.6404	0.5776	inner_val	outer_test
86.0	86.0	86.0	1.0	1.0	0.6016429662704468	0.5691943168640137	0.4123155172526058	0.2785647444914266	outer_test	4	dual_teacher_light	revision_nested_dual_teacher_light_calibrated	0.6524127	0.57935	0.6548209190368652	0.8702275156974792	0.6404	0.5776	inner_val	outer_test
100.0	100.0	100.0	1.0	1.0	0.6058395504951477	0.5759748220443726	0.4298571242050092	0.3062711125722481	outer_test	4	dual_teacher_light	revision_nested_dual_teacher_light_calibrated	0.65846246	0.5870889	0.6548209190368652	0.8702275156974792	0.6404	0.5776	inner_val	outer_test
107.0	107.0	107.0	0.0	1.0	0.6000732183456421	0.5735342502593994	0.4057701938581535	0.2962855979575017	outer_test	4	dual_teacher_light	revision_nested_dual_teacher_light_calibrated	0.65014255	0.58430445	0.6548209190368652	0.8702275156974792	0.6404	0.5776	inner_val	outer_test
110.0	110.0	110.0	1.0	0.0	0.6004419922828674	0.5626577138900757	0.4073070823651503	0.2519553231140748	outer_test	4	dual_teacher_light	revision_nested_dual_teacher_light_calibrated	0.65067625	0.57188064	0.6548209190368652	0.8702275156974792	0.6404	0.5776	inner_val	outer_test
112.0	112.0	112.0	1.0	1.0	0.6007489562034607	0.5662280321121216	0.4085867356409912	0.2664779042517342	outer_test	4	dual_teacher_light	revision_nested_dual_teacher_light_calibrated	0.6511203	0.5759615	0.6548209190368652	0.8702275156974792	0.6404	0.5776	inner_val	outer_test
113.0	113.0	113.0	1.0	1.0	0.5954928398132324	0.5633773803710938	0.3867199272309107	0.2548804548397713	outer_test	4	dual_teacher_light	revision_nested_dual_teacher_light_calibrated	0.64349675	0.57270336	0.6548209190368652	0.8702275156974792	0.6404	0.5776	inner_val	outer_test
115.0	115.0	115.0	1.0	1.0	0.5944808125495911	0.5633783340454102	0.3825202502328991	0.2548843318286606	outer_test	4	dual_teacher_light	revision_nested_dual_teacher_light_calibrated	0.64202404	0.5727045	0.6548209190368652	0.8702275156974792	0.6404	0.5776	inner_val	outer_test
121.0	121.0	121.0	1.0	1.0	0.5987069010734558	0.5728844404220581	0.4000800842976759	0.2936294137749308	outer_test	4	dual_teacher_light	revision_nested_dual_teacher_light_calibrated	0.64816344	0.5835629	0.6548209190368652	0.8702275156974792	0.6404	0.5776	inner_val	outer_test
125.0	125.0	125.0	1.0	0.0	0.5945132970809937	0.5595934987068176	0.3826550015088656	0.2395124579876711	outer_test	4	dual_teacher_light	revision_nested_dual_teacher_light_calibrated	0.6420713	0.5683763	0.6548209190368652	0.8702275156974792	0.6404	0.5776	inner_val	outer_test
127.0	127.0	127.0	1.0	1.0	0.5991612672805786	0.5711309313774109	0.4019716057707483	0.2864668142585733	outer_test	4	dual_teacher_light	revision_nested_dual_teacher_light_calibrated	0.64882195	0.5815613	0.6548209190368652	0.8702275156974792	0.6404	0.5776	inner_val	outer_test
133.0	133.0	133.0	0.0	1.0	0.5970081090927124	0.5626918077468872	0.3930142564441314	0.2520938755468345	outer_test	4	dual_teacher_light	revision_nested_dual_teacher_light_calibrated	0.64569885	0.5719196	0.6548209190368652	0.8702275156974792	0.6404	0.5776	inner_val	outer_test
137.0	137.0	137.0	1.0	1.0	0.5994985699653625	0.5664284825325012	0.403376251960492	0.2672940686018762	outer_test	4	dual_teacher_light	revision_nested_dual_teacher_light_calibrated	0.6493105	0.5761905	0.6548209190368652	0.8702275156974792	0.6404	0.5776	inner_val	outer_test
140.0	140.0	140.0	1.0	0.0	0.5947160720825195	0.5606086850166321	0.3834962238095431	0.2436327368421224	outer_test	4	dual_teacher_light	revision_nested_dual_teacher_light_calibrated	0.6423665	0.5695375	0.6548209190368652	0.8702275156974792	0.6404	0.5776	inner_val	outer_test
142.0	142.0	142.0	1.0	0.0	0.5968731641769409	0.5605602860450745	0.3924533939864187	0.2434362562433859	outer_test	4	dual_teacher_light	revision_nested_dual_teacher_light_calibrated	0.64550287	0.56948215	0.6548209190368652	0.8702275156974792	0.6404	0.5776	inner_val	outer_test
