# Supplementary material for: Comparative modeling of mixed cardiopulmonary sounds in a low-resource paired dataset: Discrimination, calibration, and operating-point behavior
Source: PLoS One. 2026 Jun 22;21(6):e0352180. doi: 10.1371/journal.pone.0352180 (PMC13286179; doi:10.1371/journal.pone.0352180)
Supplement: S3 Data — (ZIP) [file pone.0352180.s004.zip › S3_Data_Revised_contents/outputs/predictions/revision_nested_dual_teacher_light_fold4_inner_val.csv]

sample_id	pair_id	group_id	y_heart	y_lung	heart_prob	lung_prob	heart_logit	lung_logit	split_name	fold	variant	experiment
1.0	1.0	1.0	1.0	1.0	0.6000516414642334	0.5676809549331665	0.4056802855066654	0.272395715935665	inner_val	4	dual_teacher_light	revision_nested_dual_teacher_light
2.0	2.0	2.0	1.0	0.0	0.5981981754302979	0.5625166893005371	0.3979631027310681	0.25138224540865634	inner_val	4	dual_teacher_light	revision_nested_dual_teacher_light
3.0	3.0	3.0	1.0	0.0	0.5973121523857117	0.5655431151390076	0.39427815492802515	0.26368982469604235	inner_val	4	dual_teacher_light	revision_nested_dual_teacher_light
4.0	4.0	4.0	1.0	1.0	0.5911742448806763	0.555896520614624	0.3688217658808952	0.22452456597040202	inner_val	4	dual_teacher_light	revision_nested_dual_teacher_light
7.0	7.0	7.0	1.0	1.0	0.5924622416496277	0.5551865100860596	0.3741535568880973	0.22164904098156485	inner_val	4	dual_teacher_light	revision_nested_dual_teacher_light
44.0	44.0	44.0	0.0	1.0	0.5919533371925354	0.5532740354537964	0.37204627197686446	0.21390807018516586	inner_val	4	dual_teacher_light	revision_nested_dual_teacher_light
48.0	48.0	48.0	1.0	1.0	0.596809446811676	0.5665754079818726	0.3921885909820771	0.26789235409522966	inner_val	4	dual_teacher_light	revision_nested_dual_teacher_light
53.0	53.0	53.0	1.0	1.0	0.6092451810836792	0.5748091340065002	0.4441404811813813	0.30149988026844915	inner_val	4	dual_teacher_light	revision_nested_dual_teacher_light
58.0	58.0	58.0	1.0	1.0	0.6013535857200623	0.5746378302574158	0.41110824627175957	0.30079901179112395	inner_val	4	dual_teacher_light	revision_nested_dual_teacher_light
65.0	65.0	65.0	1.0	1.0	0.5952134132385254	0.5650563836097717	0.38556003699436525	0.26170911497306426	inner_val	4	dual_teacher_light	revision_nested_dual_teacher_light
76.0	76.0	76.0	1.0	1.0	0.606220006942749	0.5683198571205139	0.43145060786108314	0.27499948495290427	inner_val	4	dual_teacher_light	revision_nested_dual_teacher_light
78.0	78.0	78.0	1.0	0.0	0.6034956574440002	0.5674288272857666	0.42005185165593933	0.27136845299387913	inner_val	4	dual_teacher_light	revision_nested_dual_teacher_light
80.0	80.0	80.0	1.0	1.0	0.594306468963623	0.5584282279014587	0.3817971024318649	0.2347855305284523	inner_val	4	dual_teacher_light	revision_nested_dual_teacher_light
93.0	93.0	93.0	1.0	1.0	0.6044237017631531	0.5770270228385925	0.42393176049119274	0.310580805527457	inner_val	4	dual_teacher_light	revision_nested_dual_teacher_light
98.0	98.0	98.0	1.0	1.0	0.606309711933136	0.5758697986602783	0.4318264020258929	0.3058411044271411	inner_val	4	dual_teacher_light	revision_nested_dual_teacher_light
102.0	102.0	102.0	1.0	1.0	0.5933921337127686	0.5541785359382629	0.37800620396293866	0.21756833478459198	inner_val	4	dual_teacher_light	revision_nested_dual_teacher_light
104.0	104.0	104.0	1.0	1.0	0.5980520248413086	0.5618950128555298	0.39735508301286576	0.24885644424628933	inner_val	4	dual_teacher_light	revision_nested_dual_teacher_light
108.0	108.0	108.0	1.0	1.0	0.6008089184761047	0.5679252743721008	0.40883674135840226	0.2733913015864364	inner_val	4	dual_teacher_light	revision_nested_dual_teacher_light
109.0	109.0	109.0	1.0	1.0	0.603316068649292	0.56723952293396	0.4193013987800643	0.2705972493635397	inner_val	4	dual_teacher_light	revision_nested_dual_teacher_light
118.0	118.0	118.0	1.0	1.0	0.5950433611869812	0.5604623556137085	0.38485428211931677	0.24303871189125484	inner_val	4	dual_teacher_light	revision_nested_dual_teacher_light
122.0	122.0	122.0	0.0	0.0	0.5927106738090515	0.5580200552940369	0.3751825693677535	0.23313039604273836	inner_val	4	dual_teacher_light	revision_nested_dual_teacher_light
130.0	130.0	130.0	1.0	0.0	0.5946322679519653	0.5595401525497437	0.38314854191924475	0.23929600122581396	inner_val	4	dual_teacher_light	revision_nested_dual_teacher_light
141.0	141.0	141.0	1.0	1.0	0.5961738228797913	0.5646798014640808	0.3895477429490667	0.2601769985291291	inner_val	4	dual_teacher_light	revision_nested_dual_teacher_light
