# Supplementary material for: Comparative modeling of mixed cardiopulmonary sounds in a low-resource paired dataset: Discrimination, calibration, and operating-point behavior
Source: PLoS One. 2026 Jun 22;21(6):e0352180. doi: 10.1371/journal.pone.0352180 (PMC13286179; doi:10.1371/journal.pone.0352180)
Supplement: S3 Data — (ZIP) [file pone.0352180.s004.zip › S3_Data_Revised_contents/outputs/predictions/revision_nested_dual_teacher_light_fold4_outer_test.csv]

sample_id	pair_id	group_id	y_heart	y_lung	heart_prob	lung_prob	heart_logit	lung_logit	split_name	fold	variant	experiment
6.0	6.0	6.0	1.0	1.0	0.6019802689552307	0.569839596748352	0.4137230894048223	0.28119674206547945	outer_test	4	dual_teacher_light	revision_nested_dual_teacher_light
13.0	13.0	13.0	1.0	1.0	0.5912373065948486	0.5526243448257446	0.3690826948828336	0.21127983300743616	outer_test	4	dual_teacher_light	revision_nested_dual_teacher_light
24.0	24.0	24.0	1.0	1.0	0.5987669825553894	0.571215033531189	0.4003301622492327	0.28681018028532085	outer_test	4	dual_teacher_light	revision_nested_dual_teacher_light
26.0	26.0	26.0	1.0	1.0	0.5994004607200623	0.5699282884597778	0.4029676503616599	0.2815585773875618	outer_test	4	dual_teacher_light	revision_nested_dual_teacher_light
27.0	27.0	27.0	1.0	1.0	0.597609281539917	0.5622887015342712	0.3955136119941592	0.2504558646628342	outer_test	4	dual_teacher_light	revision_nested_dual_teacher_light
34.0	34.0	34.0	1.0	1.0	0.5989079475402832	0.5626260638237	0.40091695119310816	0.2518267040403348	outer_test	4	dual_teacher_light	revision_nested_dual_teacher_light
35.0	35.0	35.0	1.0	1.0	0.5929526686668396	0.5560969710350037	0.37618510717857395	0.22533655203277878	outer_test	4	dual_teacher_light	revision_nested_dual_teacher_light
36.0	36.0	36.0	1.0	0.0	0.6037790775299072	0.5693871974945068	0.42123642462730143	0.27935137411696537	outer_test	4	dual_teacher_light	revision_nested_dual_teacher_light
46.0	46.0	46.0	1.0	0.0	0.6005480885505676	0.5691261887550354	0.4077493330441383	0.2782869164935797	outer_test	4	dual_teacher_light	revision_nested_dual_teacher_light
49.0	49.0	49.0	1.0	1.0	0.5983293652534485	0.5626915097236633	0.39850894409898546	0.25209266441374445	outer_test	4	dual_teacher_light	revision_nested_dual_teacher_light
57.0	57.0	57.0	1.0	1.0	0.5955315828323364	0.563665509223938	0.3868807684568388	0.2560518769159351	outer_test	4	dual_teacher_light	revision_nested_dual_teacher_light
64.0	64.0	64.0	1.0	1.0	0.5979805588722229	0.5689622163772583	0.39705779471100744	0.277618277087254	outer_test	4	dual_teacher_light	revision_nested_dual_teacher_light
70.0	70.0	70.0	1.0	0.0	0.6047926545143127	0.5684840679168701	0.42547512702166923	0.27566885562709137	outer_test	4	dual_teacher_light	revision_nested_dual_teacher_light
79.0	79.0	79.0	1.0	1.0	0.597524881362915	0.5614914894104004	0.39516264748989155	0.24721739714296098	outer_test	4	dual_teacher_light	revision_nested_dual_teacher_light
85.0	85.0	85.0	0.0	1.0	0.5968155860900879	0.5624950528144836	0.392214104618629	0.25129432545708086	outer_test	4	dual_teacher_light	revision_nested_dual_teacher_light
86.0	86.0	86.0	1.0	1.0	0.6016429662704468	0.5691943168640137	0.4123155172526058	0.2785647444914266	outer_test	4	dual_teacher_light	revision_nested_dual_teacher_light
100.0	100.0	100.0	1.0	1.0	0.6058395504951477	0.5759748220443726	0.42985712420500927	0.3062711125722481	outer_test	4	dual_teacher_light	revision_nested_dual_teacher_light
107.0	107.0	107.0	0.0	1.0	0.6000732183456421	0.5735342502593994	0.4057701938581535	0.2962855979575017	outer_test	4	dual_teacher_light	revision_nested_dual_teacher_light
110.0	110.0	110.0	1.0	0.0	0.6004419922828674	0.5626577138900757	0.4073070823651503	0.25195532311407487	outer_test	4	dual_teacher_light	revision_nested_dual_teacher_light
112.0	112.0	112.0	1.0	1.0	0.6007489562034607	0.5662280321121216	0.4085867356409912	0.26647790425173423	outer_test	4	dual_teacher_light	revision_nested_dual_teacher_light
113.0	113.0	113.0	1.0	1.0	0.5954928398132324	0.5633773803710938	0.38671992723091075	0.25488045483977134	outer_test	4	dual_teacher_light	revision_nested_dual_teacher_light
115.0	115.0	115.0	1.0	1.0	0.5944808125495911	0.5633783340454102	0.38252025023289915	0.2548843318286606	outer_test	4	dual_teacher_light	revision_nested_dual_teacher_light
121.0	121.0	121.0	1.0	1.0	0.5987069010734558	0.5728844404220581	0.40008008429767594	0.2936294137749308	outer_test	4	dual_teacher_light	revision_nested_dual_teacher_light
125.0	125.0	125.0	1.0	0.0	0.5945132970809937	0.5595934987068176	0.3826550015088656	0.2395124579876711	outer_test	4	dual_teacher_light	revision_nested_dual_teacher_light
127.0	127.0	127.0	1.0	1.0	0.5991612672805786	0.5711309313774109	0.40197160577074836	0.28646681425857334	outer_test	4	dual_teacher_light	revision_nested_dual_teacher_light
133.0	133.0	133.0	0.0	1.0	0.5970081090927124	0.5626918077468872	0.3930142564441314	0.2520938755468345	outer_test	4	dual_teacher_light	revision_nested_dual_teacher_light
137.0	137.0	137.0	1.0	1.0	0.5994985699653625	0.5664284825325012	0.403376251960492	0.26729406860187627	outer_test	4	dual_teacher_light	revision_nested_dual_teacher_light
140.0	140.0	140.0	1.0	0.0	0.5947160720825195	0.5606086850166321	0.3834962238095431	0.24363273684212247	outer_test	4	dual_teacher_light	revision_nested_dual_teacher_light
142.0	142.0	142.0	1.0	0.0	0.5968731641769409	0.5605602860450745	0.3924533939864187	0.24343625624338594	outer_test	4	dual_teacher_light	revision_nested_dual_teacher_light
