# Supplementary material for: Comparative modeling of mixed cardiopulmonary sounds in a low-resource paired dataset: Discrimination, calibration, and operating-point behavior
Source: PLoS One. 2026 Jun 22;21(6):e0352180. doi: 10.1371/journal.pone.0352180 (PMC13286179; doi:10.1371/journal.pone.0352180)
Supplement: S3 Data — (ZIP) [file pone.0352180.s004.zip › S3_Data_Revised_contents/outputs/predictions/revision_nested_source_aware_light_fold0_calibrated_outer_test_calibrated.csv]

sample_id	pair_id	group_id	y_heart	y_lung	heart_prob	lung_prob	heart_logit	lung_logit	split_name	fold	variant	experiment	heart_prob_calibrated	lung_prob_calibrated	heart_temperature	lung_temperature	heart_threshold_calibrated	lung_threshold_calibrated	calibration_split	evaluation_split
9.0	9.0	9.0	1.0	1.0	0.9998998641967772	0.8082191944122314	9.208883120224236	1.4384802196449211	outer_test	0	source_aware_light	revision_nested_source_aware_light_calibrated	0.98428774	0.7791626	2.2257237434387207	1.1409330368041992	0.9734	0.6688	inner_val	outer_test
11.0	11.0	11.0	1.0	0.0	0.9999786615371704	0.627049446105957	10.75497800834749	0.5195795513667542	outer_test	0	source_aware_light	revision_nested_source_aware_light_calibrated	0.9920934	0.611922	2.2257237434387207	1.1409330368041992	0.9734	0.6688	inner_val	outer_test
14.0	14.0	14.0	1.0	1.0	0.9998667240142822	0.983677864074707	8.922955214295946	4.098776250798383	outer_test	0	source_aware_light	revision_nested_source_aware_light_calibrated	0.9821723	0.97320753	2.2257237434387207	1.1409330368041992	0.9734	0.6688	inner_val	outer_test
15.0	15.0	15.0	1.0	1.0	0.999986171722412	0.955128252506256	11.188781133399178	3.0580372623482748	outer_test	0	source_aware_light	revision_nested_source_aware_light_calibrated	0.99348444	0.93585384	2.2257237434387207	1.1409330368041992	0.9734	0.6688	inner_val	outer_test
16.0	16.0	16.0	1.0	1.0	0.9999984502792358	0.9826587438583374	13.37743424569524	4.037173491471591	outer_test	0	source_aware_light	revision_nested_source_aware_light_calibrated	0.9975528	0.97176313	2.2257237434387207	1.1409330368041992	0.9734	0.6688	inner_val	outer_test
17.0	17.0	17.0	1.0	1.0	0.9999970197677612	0.9943541288375854	12.723506347773862	5.171168899341728	outer_test	0	source_aware_light	revision_nested_source_aware_light_calibrated	0.9967198	0.9893596	2.2257237434387207	1.1409330368041992	0.9734	0.6688	inner_val	outer_test
30.0	30.0	30.0	1.0	1.0	0.9999791383743286	0.9736992716789246	10.77757831711195	3.6115058683742953	outer_test	0	source_aware_light	revision_nested_source_aware_light_calibrated	0.9921727	0.95951116	2.2257237434387207	1.1409330368041992	0.9734	0.6688	inner_val	outer_test
31.0	31.0	31.0	1.0	1.0	0.999980926513672	0.9748687148094176	10.867192263976683	3.658189318519673	outer_test	0	source_aware_light	revision_nested_source_aware_light_calibrated	0.9924792	0.9610712	2.2257237434387207	1.1409330368041992	0.9734	0.6688	inner_val	outer_test
32.0	32.0	32.0	1.0	1.0	0.9999982118606568	0.9989534616470336	13.23433316363559	6.861220281595934	outer_test	0	source_aware_light	revision_nested_source_aware_light_calibrated	0.9973908	0.99756086	2.2257237434387207	1.1409330368041992	0.9734	0.6688	inner_val	outer_test
33.0	33.0	33.0	1.0	1.0	0.9999946355819702	0.981631338596344	12.135717298676004	3.978569790959302	outer_test	0	source_aware_light	revision_nested_source_aware_light_calibrated	0.9957326	0.97031903	2.2257237434387207	1.1409330368041992	0.9734	0.6688	inner_val	outer_test
38.0	38.0	38.0	1.0	0.0	0.999964714050293	0.4771852791309356	10.25199041198241	-0.0913222977770362	outer_test	0	source_aware_light	revision_nested_source_aware_light_calibrated	0.9901085	0.48000023	2.2257237434387207	1.1409330368041992	0.9734	0.6688	inner_val	outer_test
40.0	40.0	40.0	1.0	1.0	0.9999121427536012	0.9704060554504396	9.339709399583333	3.4901448333963963	outer_test	0	source_aware_light	revision_nested_source_aware_light_calibrated	0.9851714	0.9551706	2.2257237434387207	1.1409330368041992	0.9734	0.6688	inner_val	outer_test
42.0	42.0	42.0	1.0	1.0	0.999975323677063	0.8043123483657837	10.60964168298597	1.413467912761628	outer_test	0	source_aware_light	revision_nested_source_aware_light_calibrated	0.9915644	0.7753673	2.2257237434387207	1.1409330368041992	0.9734	0.6688	inner_val	outer_test
47.0	47.0	47.0	1.0	1.0	0.999944806098938	0.958424985408783	9.804602903368206	3.137791920898461	outer_test	0	source_aware_light	revision_nested_source_aware_light_calibrated	0.98793286	0.9399245	2.2257237434387207	1.1409330368041992	0.9734	0.6688	inner_val	outer_test
48.0	48.0	48.0	1.0	1.0	0.9998948574066162	0.9898307919502258	9.160087948750697	4.578169675482259	outer_test	0	source_aware_light	revision_nested_source_aware_light_calibrated	0.9839451	0.9822359	2.2257237434387207	1.1409330368041992	0.9734	0.6688	inner_val	outer_test
50.0	50.0	50.0	1.0	1.0	0.9998840093612672	0.8492204546928406	9.06188507332657	1.728500011379115	outer_test	0	source_aware_light	revision_nested_source_aware_light_calibrated	0.98323303	0.8197993	2.2257237434387207	1.1409330368041992	0.9734	0.6688	inner_val	outer_test
53.0	53.0	53.0	1.0	1.0	0.9998972415924072	0.8437493443489075	9.18302711852745	1.686393980343777	outer_test	0	source_aware_light	revision_nested_source_aware_light_calibrated	0.98410714	0.8142829	2.2257237434387207	1.1409330368041992	0.9734	0.6688	inner_val	outer_test
56.0	56.0	56.0	1.0	1.0	0.999941349029541	0.9918628931045532	9.74384778369594	4.803150186547784	outer_test	0	source_aware_light	revision_nested_source_aware_light_calibrated	0.9876031	0.98536855	2.2257237434387207	1.1409330368041992	0.9734	0.6688	inner_val	outer_test
67.0	67.0	67.0	1.0	1.0	0.9999285936355592	0.9864885210990906	9.547052145849296	4.290612076298472	outer_test	0	source_aware_light	revision_nested_source_aware_light_calibrated	0.9864725	0.97725976	2.2257237434387207	1.1409330368041992	0.9734	0.6688	inner_val	outer_test
74.0	74.0	74.0	0.0	0.0	0.9998947381973268	0.0887923538684845	9.158954684931697	-2.328470262168436	outer_test	0	source_aware_light	revision_nested_source_aware_light_calibrated	0.983937	0.11498048	2.2257237434387207	1.1409330368041992	0.9734	0.6688	inner_val	outer_test
75.0	75.0	75.0	1.0	1.0	0.9997650980949402	0.9316582679748536	8.35610762674485	2.612445491581576	outer_test	0	source_aware_light	revision_nested_source_aware_light_calibrated	0.97711974	0.9080242	2.2257237434387207	1.1409330368041992	0.9734	0.6688	inner_val	outer_test
96.0	96.0	96.0	0.0	1.0	0.9998194575309752	0.9589948654174804	8.619363963642671	3.15218842818525	outer_test	0	source_aware_light	revision_nested_source_aware_light_calibrated	0.97962004	0.94063306	2.2257237434387207	1.1409330368041992	0.9734	0.6688	inner_val	outer_test
102.0	102.0	102.0	1.0	1.0	0.9999918937683104	0.9184328317642212	11.72286934143809	2.4212419428446874	outer_test	0	source_aware_light	revision_nested_source_aware_light_calibrated	0.9948673	0.8930384	2.2257237434387207	1.1409330368041992	0.9734	0.6688	inner_val	outer_test
106.0	106.0	106.0	0.0	1.0	0.9996447563171388	0.9587093591690063	7.942351266582445	3.144952102365095	outer_test	0	source_aware_light	revision_nested_source_aware_light_calibrated	0.9725735	0.94027793	2.2257237434387207	1.1409330368041992	0.9734	0.6688	inner_val	outer_test
128.0	128.0	128.0	1.0	1.0	0.9999300241470336	0.5954983830451965	9.567290354749256	0.3867429395956913	outer_test	0	source_aware_light	revision_nested_source_aware_light_calibrated	0.98659337	0.5839405	2.2257237434387207	1.1409330368041992	0.9734	0.6688	inner_val	outer_test
131.0	131.0	131.0	1.0	1.0	0.999970316886902	0.9882758259773254	10.424902572860384	4.434308968852295	outer_test	0	source_aware_light	revision_nested_source_aware_light_calibrated	0.99084103	0.9798967	2.2257237434387207	1.1409330368041992	0.9734	0.6688	inner_val	outer_test
132.0	132.0	132.0	1.0	1.0	0.9999475479125975	0.9521540999412536	9.855557972503377	2.990741460352917	outer_test	0	source_aware_light	revision_nested_source_aware_light_calibrated	0.98820275	0.93222064	2.2257237434387207	1.1409330368041992	0.9734	0.6688	inner_val	outer_test
134.0	134.0	134.0	1.0	0.0	0.99985671043396	0.2326551377773285	8.850499737950619	-1.193379063351452	outer_test	0	source_aware_light	revision_nested_source_aware_light_calibrated	0.9815933	0.26000017	2.2257237434387207	1.1409330368041992	0.9734	0.6688	inner_val	outer_test
135.0	135.0	135.0	1.0	0.0	0.9999731779098512	0.5738967657089233	10.526257928224457	0.2977678785353375	outer_test	0	source_aware_light	revision_nested_source_aware_light_calibrated	0.9912452	0.56487876	2.2257237434387207	1.1409330368041992	0.9734	0.6688	inner_val	outer_test
