# Supplementary material for: Comparative modeling of mixed cardiopulmonary sounds in a low-resource paired dataset: Discrimination, calibration, and operating-point behavior
Source: PLoS One. 2026 Jun 22;21(6):e0352180. doi: 10.1371/journal.pone.0352180 (PMC13286179; doi:10.1371/journal.pone.0352180)
Supplement: S3 Data — (ZIP) [file pone.0352180.s004.zip › S3_Data_Revised_contents/outputs/predictions/revision_nested_source_aware_light_fold0_inner_val.csv]

sample_id	pair_id	group_id	y_heart	y_lung	heart_prob	lung_prob	heart_logit	lung_logit	split_name	fold	variant	experiment
6.0	6.0	6.0	1.0	1.0	0.999969482421875	0.8792943358421326	10.397177190355384	1.985764640123307	inner_val	0	source_aware_light	revision_nested_source_aware_light
36.0	36.0	36.0	1.0	0.0	0.999946117401123	0.06126026436686516	9.828649088995915	-2.729406852054885	inner_val	0	source_aware_light	revision_nested_source_aware_light
45.0	45.0	45.0	1.0	1.0	0.9999932050704956	0.9458326697349548	11.899327090091601	2.8599877074458657	inner_val	0	source_aware_light	revision_nested_source_aware_light
46.0	46.0	46.0	1.0	0.0	0.9999879598617554	0.9696723222732544	11.327252595826755	3.4648974504404237	inner_val	0	source_aware_light	revision_nested_source_aware_light
52.0	52.0	52.0	1.0	1.0	0.9999750852584839	0.8640983700752258	10.600025985862038	1.8497553019319293	inner_val	0	source_aware_light	revision_nested_source_aware_light
61.0	61.0	61.0	1.0	1.0	0.9996675252914429	0.9929212927818298	8.008614235260726	4.943560104121987	inner_val	0	source_aware_light	revision_nested_source_aware_light
62.0	62.0	62.0	1.0	1.0	0.9999998807907104	0.9962165951728821	13.815509557935018	5.573340346859191	inner_val	0	source_aware_light	revision_nested_source_aware_light
65.0	65.0	65.0	1.0	1.0	0.9998921155929565	0.968703031539917	9.134342318951832	3.432436857375513	inner_val	0	source_aware_light	revision_nested_source_aware_light
68.0	68.0	68.0	1.0	1.0	0.9999667406082153	0.9517192840576172	10.311140111112486	2.981237896537973	inner_val	0	source_aware_light	revision_nested_source_aware_light
69.0	69.0	69.0	1.0	1.0	0.9999953508377075	0.991000235080719	12.278818857575995	4.701516314630424	inner_val	0	source_aware_light	revision_nested_source_aware_light
78.0	78.0	78.0	1.0	0.0	0.9999611377716064	0.6903486251831055	10.155448908528484	0.8017496566018766	inner_val	0	source_aware_light	revision_nested_source_aware_light
79.0	79.0	79.0	1.0	1.0	0.9999964237213135	0.9152258038520813	12.541184194931505	2.379179609212974	inner_val	0	source_aware_light	revision_nested_source_aware_light
81.0	81.0	81.0	1.0	1.0	0.9998865127563477	0.9953806400299072	9.08370662440356	5.3728690559129175	inner_val	0	source_aware_light	revision_nested_source_aware_light
82.0	82.0	82.0	1.0	1.0	0.9999421834945679	0.9574398398399353	9.758178443764388	3.1133442804407867	inner_val	0	source_aware_light	revision_nested_source_aware_light
86.0	86.0	86.0	1.0	1.0	0.9998787641525269	0.931652843952179	9.01765151363305	2.612360306625586	inner_val	0	source_aware_light	revision_nested_source_aware_light
90.0	90.0	90.0	1.0	1.0	0.9999085664749146	0.7404184341430664	9.299806913806101	1.0481445054228902	inner_val	0	source_aware_light	revision_nested_source_aware_light
93.0	93.0	93.0	1.0	1.0	0.9998014569282532	0.9084824323654175	8.524305932460976	2.2952446008232275	inner_val	0	source_aware_light	revision_nested_source_aware_light
101.0	101.0	101.0	1.0	1.0	0.9999469518661499	0.9841716885566711	9.84425782117155	4.13000016201034	inner_val	0	source_aware_light	revision_nested_source_aware_light
107.0	107.0	107.0	0.0	1.0	0.9991833567619324	0.9485514760017395	7.109491254712769	2.914354285070335	inner_val	0	source_aware_light	revision_nested_source_aware_light
108.0	108.0	108.0	1.0	1.0	0.9999589920043945	0.9974627494812012	10.101702486668888	5.974133782368568	inner_val	0	source_aware_light	revision_nested_source_aware_light
123.0	123.0	123.0	1.0	1.0	0.9999107122421265	0.9833267331123352	9.32355687761726	4.07713479692671	inner_val	0	source_aware_light	revision_nested_source_aware_light
126.0	126.0	126.0	0.0	1.0	0.9167515635490417	0.9998581409454346	2.399007165170486	8.860534697655654	inner_val	0	source_aware_light	revision_nested_source_aware_light
137.0	137.0	137.0	1.0	1.0	0.9999730587005615	0.9202425479888916	10.521823211944094	2.4456470949696927	inner_val	0	source_aware_light	revision_nested_source_aware_light
