# Supplementary material for: Comparative modeling of mixed cardiopulmonary sounds in a low-resource paired dataset: Discrimination, calibration, and operating-point behavior
Source: PLoS One. 2026 Jun 22;21(6):e0352180. doi: 10.1371/journal.pone.0352180 (PMC13286179; doi:10.1371/journal.pone.0352180)
Supplement: S3 Data — (ZIP) [file pone.0352180.s004.zip › S3_Data_Revised_contents/outputs/predictions/revision_nested_source_aware_light_fold0_outer_test.csv]

sample_id	pair_id	group_id	y_heart	y_lung	heart_prob	lung_prob	heart_logit	lung_logit	split_name	fold	variant	experiment
9.0	9.0	9.0	1.0	1.0	0.9998998641967773	0.8082191944122314	9.208883120224236	1.4384802196449211	outer_test	0	source_aware_light	revision_nested_source_aware_light
11.0	11.0	11.0	1.0	0.0	0.9999786615371704	0.627049446105957	10.75497800834749	0.5195795513667542	outer_test	0	source_aware_light	revision_nested_source_aware_light
14.0	14.0	14.0	1.0	1.0	0.9998667240142822	0.983677864074707	8.922955214295946	4.098776250798383	outer_test	0	source_aware_light	revision_nested_source_aware_light
15.0	15.0	15.0	1.0	1.0	0.9999861717224121	0.9551282525062561	11.188781133399178	3.0580372623482748	outer_test	0	source_aware_light	revision_nested_source_aware_light
16.0	16.0	16.0	1.0	1.0	0.9999984502792358	0.9826587438583374	13.377434245695241	4.037173491471591	outer_test	0	source_aware_light	revision_nested_source_aware_light
17.0	17.0	17.0	1.0	1.0	0.9999970197677612	0.9943541288375854	12.723506347773862	5.171168899341728	outer_test	0	source_aware_light	revision_nested_source_aware_light
30.0	30.0	30.0	1.0	1.0	0.9999791383743286	0.9736992716789246	10.77757831711195	3.6115058683742953	outer_test	0	source_aware_light	revision_nested_source_aware_light
31.0	31.0	31.0	1.0	1.0	0.9999809265136719	0.9748687148094177	10.867192263976685	3.6581893185196726	outer_test	0	source_aware_light	revision_nested_source_aware_light
32.0	32.0	32.0	1.0	1.0	0.9999982118606567	0.9989534616470337	13.23433316363559	6.861220281595934	outer_test	0	source_aware_light	revision_nested_source_aware_light
33.0	33.0	33.0	1.0	1.0	0.9999946355819702	0.981631338596344	12.135717298676004	3.978569790959302	outer_test	0	source_aware_light	revision_nested_source_aware_light
38.0	38.0	38.0	1.0	0.0	0.999964714050293	0.47718527913093567	10.25199041198241	-0.09132229777703621	outer_test	0	source_aware_light	revision_nested_source_aware_light
40.0	40.0	40.0	1.0	1.0	0.9999121427536011	0.9704060554504395	9.339709399583333	3.4901448333963963	outer_test	0	source_aware_light	revision_nested_source_aware_light
42.0	42.0	42.0	1.0	1.0	0.999975323677063	0.8043123483657837	10.60964168298597	1.4134679127616279	outer_test	0	source_aware_light	revision_nested_source_aware_light
47.0	47.0	47.0	1.0	1.0	0.999944806098938	0.958424985408783	9.804602903368206	3.137791920898461	outer_test	0	source_aware_light	revision_nested_source_aware_light
48.0	48.0	48.0	1.0	1.0	0.9998948574066162	0.9898307919502258	9.160087948750697	4.578169675482259	outer_test	0	source_aware_light	revision_nested_source_aware_light
50.0	50.0	50.0	1.0	1.0	0.9998840093612671	0.8492204546928406	9.06188507332657	1.728500011379115	outer_test	0	source_aware_light	revision_nested_source_aware_light
53.0	53.0	53.0	1.0	1.0	0.9998972415924072	0.8437493443489075	9.18302711852745	1.686393980343777	outer_test	0	source_aware_light	revision_nested_source_aware_light
56.0	56.0	56.0	1.0	1.0	0.999941349029541	0.9918628931045532	9.743847783695939	4.803150186547784	outer_test	0	source_aware_light	revision_nested_source_aware_light
67.0	67.0	67.0	1.0	1.0	0.9999285936355591	0.9864885210990906	9.547052145849296	4.290612076298472	outer_test	0	source_aware_light	revision_nested_source_aware_light
74.0	74.0	74.0	0.0	0.0	0.9998947381973267	0.0887923538684845	9.158954684931697	-2.3284702621684357	outer_test	0	source_aware_light	revision_nested_source_aware_light
75.0	75.0	75.0	1.0	1.0	0.9997650980949402	0.9316582679748535	8.35610762674485	2.612445491581576	outer_test	0	source_aware_light	revision_nested_source_aware_light
96.0	96.0	96.0	0.0	1.0	0.9998194575309753	0.9589948654174805	8.619363963642671	3.15218842818525	outer_test	0	source_aware_light	revision_nested_source_aware_light
102.0	102.0	102.0	1.0	1.0	0.9999918937683105	0.9184328317642212	11.72286934143809	2.4212419428446874	outer_test	0	source_aware_light	revision_nested_source_aware_light
106.0	106.0	106.0	0.0	1.0	0.9996447563171387	0.9587093591690063	7.942351266582445	3.144952102365095	outer_test	0	source_aware_light	revision_nested_source_aware_light
128.0	128.0	128.0	1.0	1.0	0.9999300241470337	0.5954983830451965	9.567290354749256	0.38674293959569134	outer_test	0	source_aware_light	revision_nested_source_aware_light
131.0	131.0	131.0	1.0	1.0	0.9999703168869019	0.9882758259773254	10.424902572860384	4.434308968852295	outer_test	0	source_aware_light	revision_nested_source_aware_light
132.0	132.0	132.0	1.0	1.0	0.9999475479125977	0.9521540999412537	9.855557972503375	2.9907414603529174	outer_test	0	source_aware_light	revision_nested_source_aware_light
134.0	134.0	134.0	1.0	0.0	0.99985671043396	0.2326551377773285	8.850499737950619	-1.193379063351452	outer_test	0	source_aware_light	revision_nested_source_aware_light
135.0	135.0	135.0	1.0	0.0	0.9999731779098511	0.5738967657089233	10.526257928224455	0.29776787853533754	outer_test	0	source_aware_light	revision_nested_source_aware_light
