# Supplementary material for: Comparative modeling of mixed cardiopulmonary sounds in a low-resource paired dataset: Discrimination, calibration, and operating-point behavior
Source: PLoS One. 2026 Jun 22;21(6):e0352180. doi: 10.1371/journal.pone.0352180 (PMC13286179; doi:10.1371/journal.pone.0352180)
Supplement: S3 Data — (ZIP) [file pone.0352180.s004.zip › S3_Data_Revised_contents/outputs/predictions/revision_nested_source_aware_light_fold1_calibrated_outer_test_calibrated.csv]

sample_id	pair_id	group_id	y_heart	y_lung	heart_prob	lung_prob	heart_logit	lung_logit	split_name	fold	variant	experiment	heart_prob_calibrated	lung_prob_calibrated	heart_temperature	lung_temperature	heart_threshold_calibrated	lung_threshold_calibrated	calibration_split	evaluation_split
7.0	7.0	7.0	1.0	1.0	0.9846739768981934	0.5192673206329346	4.16275835855533	0.0771074637582515	outer_test	1	source_aware_light	revision_nested_source_aware_light_calibrated	0.9554221	0.50952727	1.3581972122192383	2.023089647293091	0.9234	0.2499	inner_val	outer_test
12.0	12.0	12.0	1.0	1.0	0.94650000333786	0.7515320181846619	2.8730893826638564	1.1067998225650917	outer_test	1	source_aware_light	revision_nested_source_aware_light_calibrated	0.8923881	0.63345873	1.3581972122192383	2.023089647293091	0.9234	0.2499	inner_val	outer_test
23.0	23.0	23.0	1.0	0.0	0.9906569719314576	0.1659546494483947	4.66373792701116	-1.6145732231028758	outer_test	1	source_aware_light	revision_nested_source_aware_light_calibrated	0.96874344	0.31043786	1.3581972122192383	2.023089647293091	0.9234	0.2499	inner_val	outer_test
39.0	39.0	39.0	0.0	1.0	0.97881281375885	0.6861164569854736	3.8329438464233863	0.7820253406922525	outer_test	1	source_aware_light	revision_nested_source_aware_light_calibrated	0.9438575	0.5954519	1.3581972122192383	2.023089647293091	0.9234	0.2499	inner_val	outer_test
41.0	41.0	41.0	1.0	0.0	0.9721255898475648	0.833295464515686	3.5517759346703057	1.6091652817234374	outer_test	1	source_aware_light	revision_nested_source_aware_light_calibrated	0.931825	0.68898964	1.3581972122192383	2.023089647293091	0.9234	0.2499	inner_val	outer_test
43.0	43.0	43.0	1.0	1.0	0.9805980324745178	0.1110890060663223	3.922788142998468	-2.079665374741376	outer_test	1	source_aware_light	revision_nested_source_aware_light_calibrated	0.94726163	0.2634788	1.3581972122192383	2.023089647293091	0.9234	0.2499	inner_val	outer_test
54.0	54.0	54.0	1.0	1.0	0.9776607751846312	0.4023049473762512	3.778818660589616	-0.3958703018301831	outer_test	1	source_aware_light	revision_nested_source_aware_light_calibrated	0.941708	0.45123643	1.3581972122192383	2.023089647293091	0.9234	0.2499	inner_val	outer_test
55.0	55.0	55.0	1.0	1.0	0.979871928691864	0.5289240479469299	3.885306454871225	0.1158255068615253	outer_test	1	source_aware_light	revision_nested_source_aware_light_calibrated	0.94586587	0.51430905	1.3581972122192383	2.023089647293091	0.9234	0.2499	inner_val	outer_test
61.0	61.0	61.0	1.0	1.0	0.9595466256141664	0.2299468964338302	3.16631084674144	-1.2086110809452264	outer_test	1	source_aware_light	revision_nested_source_aware_light_calibrated	0.9114331	0.35493678	1.3581972122192383	2.023089647293091	0.9234	0.2499	inner_val	outer_test
62.0	62.0	62.0	1.0	1.0	0.994958221912384	0.5756734609603882	5.284941933221721	0.3050372938166109	outer_test	1	source_aware_light	revision_nested_source_aware_light_calibrated	0.9799867	0.5376232	1.3581972122192383	2.023089647293091	0.9234	0.2499	inner_val	outer_test
65.0	65.0	65.0	1.0	1.0	0.9713546633720398	0.1478069871664047	3.5237009978821923	-1.7519057601923749	outer_test	1	source_aware_light	revision_nested_source_aware_light_calibrated	0.9305	0.29609656	1.3581972122192383	2.023089647293091	0.9234	0.2499	inner_val	outer_test
68.0	68.0	68.0	1.0	1.0	0.9741337895393372	0.244660273194313	3.628611153597244	-1.1272970090756804	outer_test	1	source_aware_light	revision_nested_source_aware_light_calibrated	0.9353322	0.36419195	1.3581972122192383	2.023089647293091	0.9234	0.2499	inner_val	outer_test
72.0	72.0	72.0	1.0	1.0	0.969504177570343	0.403221845626831	3.459195078955362	-0.3920585477054445	outer_test	1	source_aware_light	revision_nested_source_aware_light_calibrated	0.92736506	0.45170304	1.3581972122192383	2.023089647293091	0.9234	0.2499	inner_val	outer_test
78.0	78.0	78.0	1.0	0.0	0.9833067059516908	0.0514467880129814	4.075913996821064	-2.914389857959875	outer_test	1	source_aware_light	revision_nested_source_aware_light_calibrated	0.95261806	0.19145803	1.3581972122192383	2.023089647293091	0.9234	0.2499	inner_val	outer_test
82.0	82.0	82.0	1.0	1.0	0.9761130213737488	0.0742574408650398	3.710244897184973	-2.5230581957676965	outer_test	1	source_aware_light	revision_nested_source_aware_light_calibrated	0.9388739	0.22319713	1.3581972122192383	2.023089647293091	0.9234	0.2499	inner_val	outer_test
83.0	83.0	83.0	1.0	1.0	0.9742825627326964	0.1121252104640007	3.6345321123250063	-2.069214532850426	outer_test	1	source_aware_light	revision_nested_source_aware_light_calibrated	0.9355954	0.2644825	1.3581972122192383	2.023089647293091	0.9234	0.2499	inner_val	outer_test
88.0	88.0	88.0	1.0	1.0	0.9641456604003906	0.138354942202568	3.2917777746730725	-1.8290209919120424	outer_test	1	source_aware_light	revision_nested_source_aware_light_calibrated	0.9186121	0.2882142	1.3581972122192383	2.023089647293091	0.9234	0.2499	inner_val	outer_test
91.0	91.0	91.0	1.0	1.0	0.976012885570526	0.4122191071510315	3.7059590013604895	-0.3547992257848932	outer_test	1	source_aware_light	revision_nested_source_aware_light_calibrated	0.9386925	0.4562683	1.3581972122192383	2.023089647293091	0.9234	0.2499	inner_val	outer_test
92.0	92.0	92.0	1.0	1.0	0.9697718620300292	0.7836599946022034	3.468287638593236	1.2871239767768845	outer_test	1	source_aware_light	revision_nested_source_aware_light_calibrated	0.9278148	0.6538978	1.3581972122192383	2.023089647293091	0.9234	0.2499	inner_val	outer_test
94.0	94.0	94.0	1.0	1.0	0.9507563710212708	0.2723042964935303	2.9604778494215176	-0.9829627930411888	outer_test	1	source_aware_light	revision_nested_source_aware_light_calibrated	0.8984127	0.38086644	1.3581972122192383	2.023089647293091	0.9234	0.2499	inner_val	outer_test
98.0	98.0	98.0	1.0	1.0	0.980604648590088	0.0990275144577026	3.923135950452264	-2.2080769841170502	outer_test	1	source_aware_light	revision_nested_source_aware_light_calibrated	0.9472744	0.25134757	1.3581972122192383	2.023089647293091	0.9234	0.2499	inner_val	outer_test
108.0	108.0	108.0	1.0	1.0	0.977273404598236	0.3770985901355743	3.761230611537073	-0.5018815900900194	outer_test	1	source_aware_light	revision_nested_source_aware_light_calibrated	0.9409931	0.43829688	1.3581972122192383	2.023089647293091	0.9234	0.2499	inner_val	outer_test
111.0	111.0	111.0	0.0	1.0	0.8342961072921753	0.5101605653762817	1.616385967400084	0.0406478572766626	outer_test	1	source_aware_light	revision_nested_source_aware_light_calibrated	0.7667584	0.5050228	1.3581972122192383	2.023089647293091	0.9234	0.2499	inner_val	outer_test
122.0	122.0	122.0	0.0	0.0	0.966017246246338	0.2402889877557754	3.3473285339244345	-1.1510957992958344	outer_test	1	source_aware_light	revision_nested_source_aware_light_calibrated	0.92161804	0.36147243	1.3581972122192383	2.023089647293091	0.9234	0.2499	inner_val	outer_test
123.0	123.0	123.0	1.0	1.0	0.9829722046852112	0.6438394784927368	4.055733816354884	0.5920679056997482	outer_test	1	source_aware_light	revision_nested_source_aware_light_calibrated	0.951943	0.5726461	1.3581972122192383	2.023089647293091	0.9234	0.2499	inner_val	outer_test
124.0	124.0	124.0	1.0	1.0	0.9809802174568176	0.5851529240608215	3.943072669679693	0.3439632611134245	outer_test	1	source_aware_light	revision_nested_source_aware_light_calibrated	0.94800276	0.5424026	1.3581972122192383	2.023089647293091	0.9234	0.2499	inner_val	outer_test
136.0	136.0	136.0	1.0	1.0	0.9829665422439576	0.5076186656951904	4.05539557001861	0.0304770216071918	outer_test	1	source_aware_light	revision_nested_source_aware_light_calibrated	0.95193154	0.50376606	1.3581972122192383	2.023089647293091	0.9234	0.2499	inner_val	outer_test
144.0	144.0	144.0	1.0	0.0	0.9802975654602052	0.013171243481338	3.907113954991833	-4.316460596397366	outer_test	1	source_aware_light	revision_nested_source_aware_light_calibrated	0.9466821	0.105873875	1.3581972122192383	2.023089647293091	0.9234	0.2499	inner_val	outer_test
145.0	145.0	145.0	1.0	0.0	0.9853665828704834	0.1221937388181686	4.20970597949921	-1.971818101782447	outer_test	1	source_aware_light	revision_nested_source_aware_light_calibrated	0.9568714	0.27395326	1.3581972122192383	2.023089647293091	0.9234	0.2499	inner_val	outer_test
