# Supplementary material for: Comparative modeling of mixed cardiopulmonary sounds in a low-resource paired dataset: Discrimination, calibration, and operating-point behavior
Source: PLoS One. 2026 Jun 22;21(6):e0352180. doi: 10.1371/journal.pone.0352180 (PMC13286179; doi:10.1371/journal.pone.0352180)
Supplement: S3 Data — (ZIP) [file pone.0352180.s004.zip › S3_Data_Revised_contents/outputs/predictions/revision_nested_source_aware_light_fold1_inner_val.csv]

sample_id	pair_id	group_id	y_heart	y_lung	heart_prob	lung_prob	heart_logit	lung_logit	split_name	fold	variant	experiment
3.0	3.0	3.0	1.0	0.0	0.9839468002319336	0.08116310089826584	4.115663638583441	-2.4266479086592483	inner_val	1	source_aware_light	revision_nested_source_aware_light
5.0	5.0	5.0	1.0	1.0	0.9712870717048645	0.10092787444591522	3.5212745854363288	-2.186957112557715	inner_val	1	source_aware_light	revision_nested_source_aware_light
11.0	11.0	11.0	1.0	0.0	0.9755616784095764	0.09764470905065536	3.6868609282983735	-2.2236728618466537	inner_val	1	source_aware_light	revision_nested_source_aware_light
18.0	18.0	18.0	1.0	1.0	0.9795479774475098	0.641435444355011	3.8690094378341664	0.5815998312907832	inner_val	1	source_aware_light	revision_nested_source_aware_light
21.0	21.0	21.0	1.0	1.0	0.9913271069526672	0.8117467761039734	4.7388421375723535	1.4614004472939364	inner_val	1	source_aware_light	revision_nested_source_aware_light
24.0	24.0	24.0	1.0	1.0	0.985435426235199	0.6867042183876038	4.2144914749479865	0.7847559250965179	inner_val	1	source_aware_light	revision_nested_source_aware_light
32.0	32.0	32.0	1.0	1.0	0.9799574017524719	0.38295310735702515	3.8896491822376613	-0.47703247547384714	inner_val	1	source_aware_light	revision_nested_source_aware_light
37.0	37.0	37.0	1.0	0.0	0.9779813885688782	0.0744047537446022	3.793602569894793	-2.520917205799707	inner_val	1	source_aware_light	revision_nested_source_aware_light
38.0	38.0	38.0	1.0	0.0	0.9831961393356323	0.07589782029390335	4.069199970152973	-2.4994346837664003	inner_val	1	source_aware_light	revision_nested_source_aware_light
42.0	42.0	42.0	1.0	1.0	0.9808727502822876	0.11469456553459167	3.937328731769379	-2.0436600659637825	inner_val	1	source_aware_light	revision_nested_source_aware_light
51.0	51.0	51.0	1.0	0.0	0.977022647857666	0.1936604380607605	3.750000791455011	-1.426398640326018	inner_val	1	source_aware_light	revision_nested_source_aware_light
63.0	63.0	63.0	1.0	1.0	0.9745434522628784	0.050748590379953384	3.644996118864848	-2.928789842322062	inner_val	1	source_aware_light	revision_nested_source_aware_light
69.0	69.0	69.0	1.0	1.0	0.9898067116737366	0.4543105363845825	4.575780186853703	-0.1832691009228401	inner_val	1	source_aware_light	revision_nested_source_aware_light
77.0	77.0	77.0	1.0	1.0	0.9740802645683289	0.6960844397544861	3.6264890430810657	0.8287210739890618	inner_val	1	source_aware_light	revision_nested_source_aware_light
89.0	89.0	89.0	1.0	1.0	0.9796400666236877	0.2952275276184082	3.873616305852082	-0.8701286773932648	inner_val	1	source_aware_light	revision_nested_source_aware_light
90.0	90.0	90.0	1.0	1.0	0.9749509692192078	0.23393920063972473	3.6615520463562614	-1.1862002838527241	inner_val	1	source_aware_light	revision_nested_source_aware_light
95.0	95.0	95.0	1.0	0.0	0.9736753106117249	0.05737410858273506	3.6105706325708034	-2.799076350622097	inner_val	1	source_aware_light	revision_nested_source_aware_light
100.0	100.0	100.0	1.0	1.0	0.9671329855918884	0.2285105586051941	3.381866456624664	-1.216740568291445	inner_val	1	source_aware_light	revision_nested_source_aware_light
107.0	107.0	107.0	0.0	1.0	0.949805498123169	0.11843300610780716	2.9403517284814797	-2.0073535474239743	inner_val	1	source_aware_light	revision_nested_source_aware_light
112.0	112.0	112.0	1.0	1.0	0.9862960577011108	0.16821256279945374	4.276273020410977	-1.5983484896439795	inner_val	1	source_aware_light	revision_nested_source_aware_light
133.0	133.0	133.0	0.0	1.0	0.95689857006073	0.0827147364616394	3.1001412246339433	-2.406020729393372	inner_val	1	source_aware_light	revision_nested_source_aware_light
141.0	141.0	141.0	1.0	1.0	0.9789240956306458	0.7195542454719543	3.8383236920541326	0.9422515990062429	inner_val	1	source_aware_light	revision_nested_source_aware_light
142.0	142.0	142.0	1.0	0.0	0.9765933752059937	0.03937729075551033	3.7310512749256644	-3.194392456267617	inner_val	1	source_aware_light	revision_nested_source_aware_light
