# Supplementary material for: Comparative modeling of mixed cardiopulmonary sounds in a low-resource paired dataset: Discrimination, calibration, and operating-point behavior
Source: PLoS One. 2026 Jun 22;21(6):e0352180. doi: 10.1371/journal.pone.0352180 (PMC13286179; doi:10.1371/journal.pone.0352180)
Supplement: S3 Data — (ZIP) [file pone.0352180.s004.zip › S3_Data_Revised_contents/outputs/predictions/revision_nested_source_aware_light_fold1_outer_test.csv]

sample_id	pair_id	group_id	y_heart	y_lung	heart_prob	lung_prob	heart_logit	lung_logit	split_name	fold	variant	experiment
7.0	7.0	7.0	1.0	1.0	0.9846739768981934	0.5192673206329346	4.16275835855533	0.07710746375825155	outer_test	1	source_aware_light	revision_nested_source_aware_light
12.0	12.0	12.0	1.0	1.0	0.9465000033378601	0.7515320181846619	2.8730893826638564	1.1067998225650917	outer_test	1	source_aware_light	revision_nested_source_aware_light
23.0	23.0	23.0	1.0	0.0	0.9906569719314575	0.16595464944839478	4.66373792701116	-1.6145732231028758	outer_test	1	source_aware_light	revision_nested_source_aware_light
39.0	39.0	39.0	0.0	1.0	0.9788128137588501	0.6861164569854736	3.8329438464233867	0.7820253406922525	outer_test	1	source_aware_light	revision_nested_source_aware_light
41.0	41.0	41.0	1.0	0.0	0.9721255898475647	0.833295464515686	3.5517759346703057	1.6091652817234374	outer_test	1	source_aware_light	revision_nested_source_aware_light
43.0	43.0	43.0	1.0	1.0	0.9805980324745178	0.11108900606632233	3.9227881429984683	-2.079665374741376	outer_test	1	source_aware_light	revision_nested_source_aware_light
54.0	54.0	54.0	1.0	1.0	0.9776607751846313	0.4023049473762512	3.778818660589616	-0.3958703018301831	outer_test	1	source_aware_light	revision_nested_source_aware_light
55.0	55.0	55.0	1.0	1.0	0.979871928691864	0.5289240479469299	3.885306454871225	0.1158255068615253	outer_test	1	source_aware_light	revision_nested_source_aware_light
61.0	61.0	61.0	1.0	1.0	0.9595466256141663	0.22994689643383026	3.16631084674144	-1.2086110809452264	outer_test	1	source_aware_light	revision_nested_source_aware_light
62.0	62.0	62.0	1.0	1.0	0.994958221912384	0.5756734609603882	5.284941933221721	0.3050372938166109	outer_test	1	source_aware_light	revision_nested_source_aware_light
65.0	65.0	65.0	1.0	1.0	0.9713546633720398	0.14780698716640472	3.5237009978821923	-1.7519057601923747	outer_test	1	source_aware_light	revision_nested_source_aware_light
68.0	68.0	68.0	1.0	1.0	0.9741337895393372	0.24466027319431305	3.6286111535972436	-1.1272970090756804	outer_test	1	source_aware_light	revision_nested_source_aware_light
72.0	72.0	72.0	1.0	1.0	0.969504177570343	0.40322184562683105	3.459195078955362	-0.39205854770544457	outer_test	1	source_aware_light	revision_nested_source_aware_light
78.0	78.0	78.0	1.0	0.0	0.9833067059516907	0.051446788012981415	4.075913996821064	-2.914389857959875	outer_test	1	source_aware_light	revision_nested_source_aware_light
82.0	82.0	82.0	1.0	1.0	0.9761130213737488	0.07425744086503983	3.710244897184973	-2.5230581957676965	outer_test	1	source_aware_light	revision_nested_source_aware_light
83.0	83.0	83.0	1.0	1.0	0.9742825627326965	0.1121252104640007	3.6345321123250063	-2.069214532850426	outer_test	1	source_aware_light	revision_nested_source_aware_light
88.0	88.0	88.0	1.0	1.0	0.9641456604003906	0.13835494220256805	3.2917777746730725	-1.8290209919120426	outer_test	1	source_aware_light	revision_nested_source_aware_light
91.0	91.0	91.0	1.0	1.0	0.9760128855705261	0.4122191071510315	3.7059590013604904	-0.35479922578489326	outer_test	1	source_aware_light	revision_nested_source_aware_light
92.0	92.0	92.0	1.0	1.0	0.9697718620300293	0.7836599946022034	3.4682876385932357	1.2871239767768845	outer_test	1	source_aware_light	revision_nested_source_aware_light
94.0	94.0	94.0	1.0	1.0	0.9507563710212708	0.2723042964935303	2.9604778494215176	-0.9829627930411888	outer_test	1	source_aware_light	revision_nested_source_aware_light
98.0	98.0	98.0	1.0	1.0	0.9806046485900879	0.09902751445770264	3.923135950452264	-2.2080769841170502	outer_test	1	source_aware_light	revision_nested_source_aware_light
108.0	108.0	108.0	1.0	1.0	0.9772734045982361	0.37709859013557434	3.761230611537073	-0.5018815900900194	outer_test	1	source_aware_light	revision_nested_source_aware_light
111.0	111.0	111.0	0.0	1.0	0.8342961072921753	0.5101605653762817	1.616385967400084	0.04064785727666266	outer_test	1	source_aware_light	revision_nested_source_aware_light
122.0	122.0	122.0	0.0	0.0	0.9660172462463379	0.24028898775577545	3.3473285339244345	-1.1510957992958344	outer_test	1	source_aware_light	revision_nested_source_aware_light
123.0	123.0	123.0	1.0	1.0	0.9829722046852112	0.6438394784927368	4.055733816354884	0.5920679056997482	outer_test	1	source_aware_light	revision_nested_source_aware_light
124.0	124.0	124.0	1.0	1.0	0.9809802174568176	0.5851529240608215	3.943072669679693	0.34396326111342457	outer_test	1	source_aware_light	revision_nested_source_aware_light
136.0	136.0	136.0	1.0	1.0	0.9829665422439575	0.5076186656951904	4.05539557001861	0.030477021607191873	outer_test	1	source_aware_light	revision_nested_source_aware_light
144.0	144.0	144.0	1.0	0.0	0.9802975654602051	0.013171243481338024	3.907113954991833	-4.316460596397366	outer_test	1	source_aware_light	revision_nested_source_aware_light
145.0	145.0	145.0	1.0	0.0	0.9853665828704834	0.12219373881816864	4.20970597949921	-1.971818101782447	outer_test	1	source_aware_light	revision_nested_source_aware_light
