# Supplementary material for: Comparative modeling of mixed cardiopulmonary sounds in a low-resource paired dataset: Discrimination, calibration, and operating-point behavior
Source: PLoS One. 2026 Jun 22;21(6):e0352180. doi: 10.1371/journal.pone.0352180 (PMC13286179; doi:10.1371/journal.pone.0352180)
Supplement: S3 Data — (ZIP) [file pone.0352180.s004.zip › S3_Data_Revised_contents/outputs/predictions/revision_nested_source_aware_light_fold2_calibrated_outer_test_calibrated.csv]

sample_id	pair_id	group_id	y_heart	y_lung	heart_prob	lung_prob	heart_logit	lung_logit	split_name	fold	variant	experiment	heart_prob_calibrated	lung_prob_calibrated	heart_temperature	lung_temperature	heart_threshold_calibrated	lung_threshold_calibrated	calibration_split	evaluation_split
3.0	3.0	3.0	1.0	0.0	0.6890283226966858	0.5001629590988159	0.7955805388627303	0.0006518364183436	outer_test	2	source_aware_light	revision_nested_source_aware_light_calibrated	1.0	0.5009951	0.001	0.16376176476478577	0.05	0.4576	inner_val	outer_test
18.0	18.0	18.0	1.0	1.0	0.7186710238456726	0.534195065498352	0.9378789880026236	0.1369941124529542	outer_test	2	source_aware_light	revision_nested_source_aware_light_calibrated	1.0	0.69773704	0.001	0.16376176476478577	0.05	0.4576	inner_val	outer_test
19.0	19.0	19.0	1.0	1.0	0.6809974312782288	0.495748370885849	0.758359378985649	-0.0170069263620483	outer_test	2	source_aware_light	revision_nested_source_aware_light_calibrated	1.0	0.47406042	0.001	0.16376176476478577	0.05	0.4576	inner_val	outer_test
20.0	20.0	20.0	1.0	0.0	0.6759961247444153	0.480844646692276	0.7354318670137419	-0.0766589322876738	outer_test	2	source_aware_light	revision_nested_source_aware_light_calibrated	1.0	0.38506305	0.001	0.16376176476478577	0.05	0.4576	inner_val	outer_test
21.0	21.0	21.0	1.0	1.0	0.6971319317817688	0.50507652759552	0.8336773857790032	0.0203068081738526	outer_test	2	source_aware_light	revision_nested_source_aware_light_calibrated	1.0	0.53096086	0.001	0.16376176476478577	0.05	0.4576	inner_val	outer_test
22.0	22.0	22.0	1.0	1.0	0.736258864402771	0.5431409478187561	1.0266136997137236	0.1729939350727175	outer_test	2	source_aware_light	revision_nested_source_aware_light_calibrated	1.0	0.74199736	0.001	0.16376176476478577	0.05	0.4576	inner_val	outer_test
37.0	37.0	37.0	1.0	0.0	0.7046509385108948	0.5164803862571716	0.8695446413935858	0.0659454332661656	outer_test	2	source_aware_light	revision_nested_source_aware_light_calibrated	1.0	0.59933406	0.001	0.16376176476478577	0.05	0.4576	inner_val	outer_test
45.0	45.0	45.0	1.0	1.0	0.6942488551139832	0.5032327771186829	0.8200589580108495	0.0129312886673149	outer_test	2	source_aware_light	revision_nested_source_aware_light_calibrated	1.0	0.51973075	0.001	0.16376176476478577	0.05	0.4576	inner_val	outer_test
51.0	51.0	51.0	1.0	0.0	0.7088536620140076	0.5207443237304688	0.8898230842373531	0.0830249539766518	outer_test	2	source_aware_light	revision_nested_source_aware_light_calibrated	1.0	0.62409973	0.001	0.16376176476478577	0.05	0.4576	inner_val	outer_test
52.0	52.0	52.0	1.0	1.0	0.7012430429458618	0.5087084174156189	0.853224145669794	0.0348371925233785	outer_test	2	source_aware_light	revision_nested_source_aware_light_calibrated	1.0	0.55298305	0.001	0.16376176476478577	0.05	0.4576	inner_val	outer_test
58.0	58.0	58.0	1.0	1.0	0.8290738463401794	0.6913360953330994	1.5790776167000329	0.8063730975167973	outer_test	2	source_aware_light	revision_nested_source_aware_light_calibrated	1.0	0.99278295	0.001	0.16376176476478577	0.05	0.4576	inner_val	outer_test
63.0	63.0	63.0	1.0	1.0	0.7262564897537231	0.5399734973907471	0.9757116701170002	0.1602359572564493	outer_test	2	source_aware_light	revision_nested_source_aware_light_calibrated	1.0	0.72680455	0.001	0.16376176476478577	0.05	0.4576	inner_val	outer_test
66.0	66.0	66.0	0.0	0.0	0.8132802844047546	0.6586368680000305	1.4714671580240644	0.6572255338236489	outer_test	2	source_aware_light	revision_nested_source_aware_light_calibrated	1.0	0.9822473	0.001	0.16376176476478577	0.05	0.4576	inner_val	outer_test
71.0	71.0	71.0	1.0	1.0	0.75916987657547	0.5921828746795654	1.1481337657688615	0.3729966454441508	outer_test	2	source_aware_light	revision_nested_source_aware_light_calibrated	1.0	0.90701145	0.001	0.16376176476478577	0.05	0.4576	inner_val	outer_test
77.0	77.0	77.0	1.0	1.0	0.7450070977210999	0.576768696308136	1.0721580349059363	0.3095224663528947	outer_test	2	source_aware_light	revision_nested_source_aware_light_calibrated	1.0	0.86876434	0.001	0.16376176476478577	0.05	0.4576	inner_val	outer_test
80.0	80.0	80.0	1.0	1.0	0.6741800308227539	0.4763146638870239	0.7271521962534725	-0.0948123059307262	outer_test	2	source_aware_light	revision_nested_source_aware_light_calibrated	1.0	0.3591708	0.001	0.16376176476478577	0.05	0.4576	inner_val	outer_test
89.0	89.0	89.0	1.0	1.0	0.7376239895820618	0.555852472782135	1.0336555663719411	0.2243461465678138	outer_test	2	source_aware_light	revision_nested_source_aware_light_calibrated	1.0	0.79737276	0.001	0.16376176476478577	0.05	0.4576	inner_val	outer_test
90.0	90.0	90.0	1.0	1.0	0.6797173619270325	0.4859413802623749	0.752473217599836	-0.056249305252919	outer_test	2	source_aware_light	revision_nested_source_aware_light_calibrated	1.0	0.41496378	0.001	0.16376176476478577	0.05	0.4576	inner_val	outer_test
97.0	97.0	97.0	1.0	1.0	0.7582342624664307	0.5957603454589844	1.1430231606855623	0.3878305748704236	outer_test	2	source_aware_light	revision_nested_source_aware_light_calibrated	1.0	0.9143748	0.001	0.16376176476478577	0.05	0.4576	inner_val	outer_test
99.0	99.0	99.0	1.0	1.0	0.7421408295631409	0.566583514213562	1.0571254375422785	0.2679253643364305	outer_test	2	source_aware_light	revision_nested_source_aware_light_calibrated	1.0	0.8369991	0.001	0.16376176476478577	0.05	0.4576	inner_val	outer_test
101.0	101.0	101.0	1.0	1.0	0.7568449974060059	0.5799475312232971	1.1354593626858658	0.3225580069066256	outer_test	2	source_aware_light	revision_nested_source_aware_light_calibrated	1.0	0.8775766	0.001	0.16376176476478577	0.05	0.4576	inner_val	outer_test
103.0	103.0	103.0	0.0	1.0	0.8216449618339539	0.6703096628189087	1.5275322216776457	0.7095859471877844	outer_test	2	source_aware_light	revision_nested_source_aware_light_calibrated	1.0	0.98704255	0.001	0.16376176476478577	0.05	0.4576	inner_val	outer_test
104.0	104.0	104.0	1.0	1.0	0.6813763380050659	0.4841563999652862	0.760104115688619	-0.0633956238871853	outer_test	2	source_aware_light	revision_nested_source_aware_light_calibrated	1.0	0.4044105	0.001	0.16376176476478577	0.05	0.4576	inner_val	outer_test
105.0	105.0	105.0	1.0	1.0	0.7203220725059509	0.529614269733429	0.9460597527520992	0.1185958878138814	outer_test	2	source_aware_light	revision_nested_source_aware_light_calibrated	1.0	0.6735307	0.001	0.16376176476478577	0.05	0.4576	inner_val	outer_test
109.0	109.0	109.0	1.0	1.0	0.7374581098556519	0.552436888217926	1.0327986356028729	0.2105216377113144	outer_test	2	source_aware_light	revision_nested_source_aware_light_calibrated	1.0	0.78339064	0.001	0.16376176476478577	0.05	0.4576	inner_val	outer_test
116.0	116.0	116.0	1.0	1.0	0.7018402218818665	0.5129992365837097	0.8560762629629097	0.0520086663574658	outer_test	2	source_aware_light	revision_nested_source_aware_light_calibrated	1.0	0.5787361	0.001	0.16376176476478577	0.05	0.4576	inner_val	outer_test
118.0	118.0	118.0	1.0	1.0	0.6648919582366943	0.4671317338943481	0.6851715660840633	-0.1316629347766257	outer_test	2	source_aware_light	revision_nested_source_aware_light_calibrated	1.0	0.3091725	0.001	0.16376176476478577	0.05	0.4576	inner_val	outer_test
141.0	141.0	141.0	1.0	1.0	0.6799273490905762	0.4947772026062011	0.7534379487723343	-0.0208919494406432	outer_test	2	source_aware_light	revision_nested_source_aware_light_calibrated	1.0	0.4681494	0.001	0.16376176476478577	0.05	0.4576	inner_val	outer_test
143.0	143.0	143.0	1.0	1.0	0.6862105131149292	0.4962632656097412	0.7824621139399736	-0.0149472158461449	outer_test	2	source_aware_light	revision_nested_source_aware_light_calibrated	1.0	0.4771973	0.001	0.16376176476478577	0.05	0.4576	inner_val	outer_test
