# Supplementary material for: Comparative modeling of mixed cardiopulmonary sounds in a low-resource paired dataset: Discrimination, calibration, and operating-point behavior
Source: PLoS One. 2026 Jun 22;21(6):e0352180. doi: 10.1371/journal.pone.0352180 (PMC13286179; doi:10.1371/journal.pone.0352180)
Supplement: S3 Data — (ZIP) [file pone.0352180.s004.zip › S3_Data_Revised_contents/outputs/predictions/revision_nested_source_aware_light_fold2_inner_val.csv]

sample_id	pair_id	group_id	y_heart	y_lung	heart_prob	lung_prob	heart_logit	lung_logit	split_name	fold	variant	experiment
2.0	2.0	2.0	1.0	0.0	0.6814970970153809	0.4925493001937866	0.7606604019068053	-0.029805005439644854	inner_val	2	source_aware_light	revision_nested_source_aware_light
9.0	9.0	9.0	1.0	1.0	0.7255758047103882	0.540441632270813	0.9722904858095385	0.1621206846833103	inner_val	2	source_aware_light	revision_nested_source_aware_light
24.0	24.0	24.0	1.0	1.0	0.7291023135185242	0.547273576259613	0.9900728609883456	0.18966079486190157	inner_val	2	source_aware_light	revision_nested_source_aware_light
25.0	25.0	25.0	1.0	1.0	0.6868219971656799	0.4943773150444031	0.7853034289553398	-0.022491687941568354	inner_val	2	source_aware_light	revision_nested_source_aware_light
26.0	26.0	26.0	1.0	1.0	0.6954663395881653	0.5058642625808716	0.8258009884984383	0.02345812598294183	inner_val	2	source_aware_light	revision_nested_source_aware_light
28.0	28.0	28.0	1.0	1.0	0.6714748740196228	0.47869765758514404	0.7148632755685823	-0.08526098207149434	inner_val	2	source_aware_light	revision_nested_source_aware_light
29.0	29.0	29.0	1.0	1.0	0.7427796125411987	0.5639788508415222	1.0604661261653792	0.25732600287022184	inner_val	2	source_aware_light	revision_nested_source_aware_light
30.0	30.0	30.0	1.0	1.0	0.7188037633895874	0.537463903427124	0.9385356140248337	0.1501370007810168	inner_val	2	source_aware_light	revision_nested_source_aware_light
43.0	43.0	43.0	1.0	1.0	0.7648128271102905	0.5828047394752502	1.1792494559420492	0.3342978436753531	inner_val	2	source_aware_light	revision_nested_source_aware_light
47.0	47.0	47.0	1.0	1.0	0.68791663646698	0.49919554591178894	0.79039731973468	-0.0032178191293795247	inner_val	2	source_aware_light	revision_nested_source_aware_light
50.0	50.0	50.0	1.0	1.0	0.7495098114013672	0.5653231739997864	1.0959996555655895	0.26279473075779186	inner_val	2	source_aware_light	revision_nested_source_aware_light
65.0	65.0	65.0	1.0	1.0	0.6836341619491577	0.4949047565460205	0.7705236642851914	-0.02038167935424029	inner_val	2	source_aware_light	revision_nested_source_aware_light
67.0	67.0	67.0	1.0	1.0	0.7162705659866333	0.5357364416122437	0.9260368941152923	0.14318992199591235	inner_val	2	source_aware_light	revision_nested_source_aware_light
84.0	84.0	84.0	1.0	0.0	0.7392414808273315	0.5549289584159851	1.042029869440571	0.22060618926577547	inner_val	2	source_aware_light	revision_nested_source_aware_light
102.0	102.0	102.0	1.0	1.0	0.6849015355110168	0.4930448532104492	0.7763899084903408	-0.02782238175981487	inner_val	2	source_aware_light	revision_nested_source_aware_light
106.0	106.0	106.0	0.0	1.0	0.6789517998695374	0.4921090602874756	0.7489588700742792	-0.03156637974624187	inner_val	2	source_aware_light	revision_nested_source_aware_light
108.0	108.0	108.0	1.0	1.0	0.7319232821464539	0.5454496145248413	1.004402502464288	0.1823016687287928	inner_val	2	source_aware_light	revision_nested_source_aware_light
114.0	114.0	114.0	1.0	1.0	0.6945923566818237	0.5007777810096741	0.8216777166277884	0.0031111265481047136	inner_val	2	source_aware_light	revision_nested_source_aware_light
117.0	117.0	117.0	1.0	1.0	0.6920009255409241	0.49812668561935425	0.8094905151376004	-0.007493292584397463	inner_val	2	source_aware_light	revision_nested_source_aware_light
122.0	122.0	122.0	0.0	0.0	0.6733635067939758	0.4878717362880707	0.723437401799686	-0.04852257289762612	inner_val	2	source_aware_light	revision_nested_source_aware_light
123.0	123.0	123.0	1.0	1.0	0.692551851272583	0.5019323825836182	0.8120766597387185	0.007729568818628338	inner_val	2	source_aware_light	revision_nested_source_aware_light
126.0	126.0	126.0	0.0	1.0	0.6741683483123779	0.4887051284313202	0.7270990125508334	-0.04518717360637841	inner_val	2	source_aware_light	revision_nested_source_aware_light
128.0	128.0	128.0	1.0	1.0	0.6807988882064819	0.48473915457725525	0.7574455955566334	-0.061062347760940626	inner_val	2	source_aware_light	revision_nested_source_aware_light
129.0	129.0	129.0	1.0	1.0	0.7178783416748047	0.5425956845283508	0.9339617237200222	0.1707967305414651	inner_val	2	source_aware_light	revision_nested_source_aware_light
