# Supplementary material for: Comparative modeling of mixed cardiopulmonary sounds in a low-resource paired dataset: Discrimination, calibration, and operating-point behavior
Source: PLoS One. 2026 Jun 22;21(6):e0352180. doi: 10.1371/journal.pone.0352180 (PMC13286179; doi:10.1371/journal.pone.0352180)
Supplement: S3 Data — (ZIP) [file pone.0352180.s004.zip › S3_Data_Revised_contents/outputs/predictions/revision_nested_source_aware_light_fold2_outer_test.csv]

sample_id	pair_id	group_id	y_heart	y_lung	heart_prob	lung_prob	heart_logit	lung_logit	split_name	fold	variant	experiment
3.0	3.0	3.0	1.0	0.0	0.6890283226966858	0.5001629590988159	0.7955805388627303	0.0006518364183436043	outer_test	2	source_aware_light	revision_nested_source_aware_light
18.0	18.0	18.0	1.0	1.0	0.7186710238456726	0.534195065498352	0.9378789880026235	0.1369941124529542	outer_test	2	source_aware_light	revision_nested_source_aware_light
19.0	19.0	19.0	1.0	1.0	0.6809974312782288	0.495748370885849	0.758359378985649	-0.017006926362048327	outer_test	2	source_aware_light	revision_nested_source_aware_light
20.0	20.0	20.0	1.0	0.0	0.6759961247444153	0.480844646692276	0.7354318670137419	-0.07665893228767384	outer_test	2	source_aware_light	revision_nested_source_aware_light
21.0	21.0	21.0	1.0	1.0	0.6971319317817688	0.50507652759552	0.8336773857790032	0.0203068081738526	outer_test	2	source_aware_light	revision_nested_source_aware_light
22.0	22.0	22.0	1.0	1.0	0.736258864402771	0.5431409478187561	1.0266136997137236	0.1729939350727175	outer_test	2	source_aware_light	revision_nested_source_aware_light
37.0	37.0	37.0	1.0	0.0	0.7046509385108948	0.5164803862571716	0.8695446413935858	0.06594543326616563	outer_test	2	source_aware_light	revision_nested_source_aware_light
45.0	45.0	45.0	1.0	1.0	0.6942488551139832	0.5032327771186829	0.8200589580108495	0.012931288667314952	outer_test	2	source_aware_light	revision_nested_source_aware_light
51.0	51.0	51.0	1.0	0.0	0.7088536620140076	0.5207443237304688	0.8898230842373531	0.08302495397665188	outer_test	2	source_aware_light	revision_nested_source_aware_light
52.0	52.0	52.0	1.0	1.0	0.7012430429458618	0.5087084174156189	0.853224145669794	0.03483719252337856	outer_test	2	source_aware_light	revision_nested_source_aware_light
58.0	58.0	58.0	1.0	1.0	0.8290738463401794	0.6913360953330994	1.5790776167000329	0.8063730975167973	outer_test	2	source_aware_light	revision_nested_source_aware_light
63.0	63.0	63.0	1.0	1.0	0.7262564897537231	0.5399734973907471	0.9757116701170002	0.16023595725644937	outer_test	2	source_aware_light	revision_nested_source_aware_light
66.0	66.0	66.0	0.0	0.0	0.8132802844047546	0.6586368680000305	1.4714671580240644	0.6572255338236489	outer_test	2	source_aware_light	revision_nested_source_aware_light
71.0	71.0	71.0	1.0	1.0	0.75916987657547	0.5921828746795654	1.1481337657688617	0.3729966454441508	outer_test	2	source_aware_light	revision_nested_source_aware_light
77.0	77.0	77.0	1.0	1.0	0.7450070977210999	0.576768696308136	1.0721580349059365	0.30952246635289477	outer_test	2	source_aware_light	revision_nested_source_aware_light
80.0	80.0	80.0	1.0	1.0	0.6741800308227539	0.4763146638870239	0.7271521962534725	-0.09481230593072623	outer_test	2	source_aware_light	revision_nested_source_aware_light
89.0	89.0	89.0	1.0	1.0	0.7376239895820618	0.555852472782135	1.0336555663719411	0.2243461465678138	outer_test	2	source_aware_light	revision_nested_source_aware_light
90.0	90.0	90.0	1.0	1.0	0.6797173619270325	0.4859413802623749	0.752473217599836	-0.05624930525291904	outer_test	2	source_aware_light	revision_nested_source_aware_light
97.0	97.0	97.0	1.0	1.0	0.7582342624664307	0.5957603454589844	1.1430231606855625	0.38783057487042366	outer_test	2	source_aware_light	revision_nested_source_aware_light
99.0	99.0	99.0	1.0	1.0	0.7421408295631409	0.566583514213562	1.0571254375422783	0.26792536433643055	outer_test	2	source_aware_light	revision_nested_source_aware_light
101.0	101.0	101.0	1.0	1.0	0.7568449974060059	0.5799475312232971	1.1354593626858658	0.3225580069066256	outer_test	2	source_aware_light	revision_nested_source_aware_light
103.0	103.0	103.0	0.0	1.0	0.8216449618339539	0.6703096628189087	1.5275322216776455	0.7095859471877844	outer_test	2	source_aware_light	revision_nested_source_aware_light
104.0	104.0	104.0	1.0	1.0	0.6813763380050659	0.48415639996528625	0.760104115688619	-0.06339562388718532	outer_test	2	source_aware_light	revision_nested_source_aware_light
105.0	105.0	105.0	1.0	1.0	0.7203220725059509	0.529614269733429	0.9460597527520992	0.11859588781388142	outer_test	2	source_aware_light	revision_nested_source_aware_light
109.0	109.0	109.0	1.0	1.0	0.7374581098556519	0.552436888217926	1.0327986356028727	0.21052163771131446	outer_test	2	source_aware_light	revision_nested_source_aware_light
116.0	116.0	116.0	1.0	1.0	0.7018402218818665	0.5129992365837097	0.8560762629629097	0.05200866635746588	outer_test	2	source_aware_light	revision_nested_source_aware_light
118.0	118.0	118.0	1.0	1.0	0.6648919582366943	0.46713173389434814	0.6851715660840633	-0.13166293477662575	outer_test	2	source_aware_light	revision_nested_source_aware_light
141.0	141.0	141.0	1.0	1.0	0.6799273490905762	0.49477720260620117	0.7534379487723343	-0.020891949440643223	outer_test	2	source_aware_light	revision_nested_source_aware_light
143.0	143.0	143.0	1.0	1.0	0.6862105131149292	0.4962632656097412	0.7824621139399736	-0.014947215846144942	outer_test	2	source_aware_light	revision_nested_source_aware_light
