# Supplementary material for: Comparative modeling of mixed cardiopulmonary sounds in a low-resource paired dataset: Discrimination, calibration, and operating-point behavior
Source: PLoS One. 2026 Jun 22;21(6):e0352180. doi: 10.1371/journal.pone.0352180 (PMC13286179; doi:10.1371/journal.pone.0352180)
Supplement: S3 Data — (ZIP) [file pone.0352180.s004.zip › S3_Data_Revised_contents/outputs/predictions/revision_nested_source_aware_light_fold3_inner_val.csv]

sample_id	pair_id	group_id	y_heart	y_lung	heart_prob	lung_prob	heart_logit	lung_logit	split_name	fold	variant	experiment
14.0	14.0	14.0	1.0	1.0	0.751751184463501	0.2451362907886505	1.1079738658145197	-1.1247228705462355	inner_val	3	source_aware_light	revision_nested_source_aware_light
19.0	19.0	19.0	1.0	1.0	0.7777129411697388	0.18169941008090973	1.252387881486302	-1.5048760097096403	inner_val	3	source_aware_light	revision_nested_source_aware_light
23.0	23.0	23.0	1.0	0.0	0.8293404579162598	0.15034978091716766	1.5809601659921586	-1.731860305549481	inner_val	3	source_aware_light	revision_nested_source_aware_light
37.0	37.0	37.0	1.0	0.0	0.7661283016204834	0.13120615482330322	1.1865769838386564	-1.8903360777009632	inner_val	3	source_aware_light	revision_nested_source_aware_light
40.0	40.0	40.0	1.0	1.0	0.7417204976081848	0.19153368473052979	1.0549301432096736	-1.4400753223796463	inner_val	3	source_aware_light	revision_nested_source_aware_light
41.0	41.0	41.0	1.0	0.0	0.8311971426010132	0.33380988240242004	1.594135492362165	-0.6910034751134433	inner_val	3	source_aware_light	revision_nested_source_aware_light
46.0	46.0	46.0	1.0	0.0	0.7748326659202576	0.19380377233028412	1.2358032582862877	-1.4254810071869017	inner_val	3	source_aware_light	revision_nested_source_aware_light
47.0	47.0	47.0	1.0	1.0	0.7750770449638367	0.22713367640972137	1.237204515765677	-1.224567374646821	inner_val	3	source_aware_light	revision_nested_source_aware_light
48.0	48.0	48.0	1.0	1.0	0.7817630767822266	0.34036198258399963	1.27597044737696	-0.6616815201753126	inner_val	3	source_aware_light	revision_nested_source_aware_light
53.0	53.0	53.0	1.0	1.0	0.7628046870231628	0.2323451042175293	1.1681181110712693	-1.1951164931217233	inner_val	3	source_aware_light	revision_nested_source_aware_light
54.0	54.0	54.0	1.0	1.0	0.800926148891449	0.3020987808704376	1.3920928772023642	-0.8373235200079117	inner_val	3	source_aware_light	revision_nested_source_aware_light
65.0	65.0	65.0	1.0	1.0	0.7653987407684326	0.15213151276111603	1.182509624022686	-1.7179801756649193	inner_val	3	source_aware_light	revision_nested_source_aware_light
66.0	66.0	66.0	0.0	0.0	0.7694793939590454	0.4770519733428955	1.2053739188577934	-0.09185663996733205	inner_val	3	source_aware_light	revision_nested_source_aware_light
67.0	67.0	67.0	1.0	1.0	0.7814855575561523	0.21303297579288483	1.274344558783936	-1.3067393772575515	inner_val	3	source_aware_light	revision_nested_source_aware_light
80.0	80.0	80.0	1.0	1.0	0.8684336543083191	0.17088830471038818	1.8871799372785238	-1.5793447267749723	inner_val	3	source_aware_light	revision_nested_source_aware_light
97.0	97.0	97.0	1.0	1.0	0.8585385084152222	0.3752247393131256	1.8032039990266997	-0.5098668508759795	inner_val	3	source_aware_light	revision_nested_source_aware_light
98.0	98.0	98.0	1.0	1.0	0.7958635091781616	0.35451433062553406	1.3606388574888981	-0.5992542391752633	inner_val	3	source_aware_light	revision_nested_source_aware_light
101.0	101.0	101.0	1.0	1.0	0.8208094835281372	0.37692394852638245	1.5218414506893136	-0.5026251452770716	inner_val	3	source_aware_light	revision_nested_source_aware_light
106.0	106.0	106.0	0.0	1.0	0.7683516144752502	0.18326051533222198	1.1990268173438043	-1.494411454234076	inner_val	3	source_aware_light	revision_nested_source_aware_light
116.0	116.0	116.0	1.0	1.0	0.7938223481178284	0.2042601853609085	1.3481215083638787	-1.3598776667558865	inner_val	3	source_aware_light	revision_nested_source_aware_light
128.0	128.0	128.0	1.0	1.0	0.7734030485153198	0.11797080934047699	1.2276274256570316	-2.011787936052955	inner_val	3	source_aware_light	revision_nested_source_aware_light
137.0	137.0	137.0	1.0	1.0	0.7628764510154724	0.2043585181236267	1.1685147838628054	-1.3592727915983405	inner_val	3	source_aware_light	revision_nested_source_aware_light
142.0	142.0	142.0	1.0	0.0	0.7881486415863037	0.10629142075777054	1.3138018143232202	-2.1291951737686734	inner_val	3	source_aware_light	revision_nested_source_aware_light
