# Supplementary material for: Comparative modeling of mixed cardiopulmonary sounds in a low-resource paired dataset: Discrimination, calibration, and operating-point behavior
Source: PLoS One. 2026 Jun 22;21(6):e0352180. doi: 10.1371/journal.pone.0352180 (PMC13286179; doi:10.1371/journal.pone.0352180)
Supplement: S3 Data — (ZIP) [file pone.0352180.s004.zip › S3_Data_Revised_contents/outputs/predictions/revision_nested_source_aware_light_fold3_outer_test.csv]

sample_id	pair_id	group_id	y_heart	y_lung	heart_prob	lung_prob	heart_logit	lung_logit	split_name	fold	variant	experiment
1.0	1.0	1.0	1.0	1.0	0.8751147985458374	0.326549768447876	1.9469601491313382	-0.7238317306123465	outer_test	3	source_aware_light	revision_nested_source_aware_light
2.0	2.0	2.0	1.0	0.0	0.7352311611175537	0.10642044991254807	1.0213278154864922	-2.1278376057652832	outer_test	3	source_aware_light	revision_nested_source_aware_light
4.0	4.0	4.0	1.0	1.0	0.815360963344574	0.18781845271587372	1.4852281491136479	-1.4642480763502197	outer_test	3	source_aware_light	revision_nested_source_aware_light
5.0	5.0	5.0	1.0	1.0	0.7458418607711792	0.10893016308546066	1.0765569261762649	-2.101715833523095	outer_test	3	source_aware_light	revision_nested_source_aware_light
8.0	8.0	8.0	1.0	1.0	0.8112290501594543	0.19664041697978973	1.4580160690336474	-1.4074256469022874	outer_test	3	source_aware_light	revision_nested_source_aware_light
10.0	10.0	10.0	1.0	1.0	0.7886216640472412	0.1491280049085617	1.3166371033465172	-1.7414566697287217	outer_test	3	source_aware_light	revision_nested_source_aware_light
25.0	25.0	25.0	1.0	1.0	0.7528213858604431	0.1380489319562912	1.113716786829448	-1.8315903017397162	outer_test	3	source_aware_light	revision_nested_source_aware_light
28.0	28.0	28.0	1.0	1.0	0.8270007967948914	0.1898113191127777	1.5645186697631612	-1.4512366384560311	outer_test	3	source_aware_light	revision_nested_source_aware_light
29.0	29.0	29.0	1.0	1.0	0.8123489618301392	0.3164299726486206	1.46534594574582	-0.7702271433289123	outer_test	3	source_aware_light	revision_nested_source_aware_light
44.0	44.0	44.0	0.0	1.0	0.8490322828292847	0.20612981915473938	1.727031189735938	-1.3484137873098825	outer_test	3	source_aware_light	revision_nested_source_aware_light
59.0	59.0	59.0	1.0	1.0	0.7363797426223755	0.126288503408432	1.0272362917156115	-1.9341812265772393	outer_test	3	source_aware_light	revision_nested_source_aware_light
60.0	60.0	60.0	1.0	1.0	0.8281298875808716	0.3597027659416199	1.5724309799592797	-0.5766544565053697	outer_test	3	source_aware_light	revision_nested_source_aware_light
69.0	69.0	69.0	1.0	1.0	0.8493732213973999	0.19073978066444397	1.729693578564607	-1.4452104266519321	outer_test	3	source_aware_light	revision_nested_source_aware_light
73.0	73.0	73.0	1.0	1.0	0.8598803281784058	0.23234623670578003	1.8142963700813055	-1.1951101437110583	outer_test	3	source_aware_light	revision_nested_source_aware_light
76.0	76.0	76.0	1.0	1.0	0.8101359009742737	0.1436482071876526	1.45089346462532	-1.785313959699809	outer_test	3	source_aware_light	revision_nested_source_aware_light
81.0	81.0	81.0	1.0	1.0	0.804205060005188	0.421183705329895	1.412786399377647	-0.31791605365622666	outer_test	3	source_aware_light	revision_nested_source_aware_light
84.0	84.0	84.0	1.0	0.0	0.8220188617706299	0.18897683918476105	1.5300857613120418	-1.4566721484949394	outer_test	3	source_aware_light	revision_nested_source_aware_light
87.0	87.0	87.0	1.0	1.0	0.7589275240898132	0.13037678599357605	1.1468086659553078	-1.8976314183670948	outer_test	3	source_aware_light	revision_nested_source_aware_light
93.0	93.0	93.0	1.0	1.0	0.7524615526199341	0.32218652963638306	1.1117839895598314	-0.7437414702219506	outer_test	3	source_aware_light	revision_nested_source_aware_light
95.0	95.0	95.0	1.0	0.0	0.7878502011299133	0.12139079719781876	1.3120153481049526	-1.9793251357476611	outer_test	3	source_aware_light	revision_nested_source_aware_light
114.0	114.0	114.0	1.0	1.0	0.8423779606819153	0.2689148783683777	1.6760287869087158	-1.0001350061983094	outer_test	3	source_aware_light	revision_nested_source_aware_light
117.0	117.0	117.0	1.0	1.0	0.8203239440917969	0.15882959961891174	1.5185437759108351	-1.6669623288069468	outer_test	3	source_aware_light	revision_nested_source_aware_light
119.0	119.0	119.0	1.0	1.0	0.7644968032836914	0.2862860858440399	1.177493356382014	-0.9134905905848624	outer_test	3	source_aware_light	revision_nested_source_aware_light
120.0	120.0	120.0	1.0	1.0	0.8333478569984436	0.17210176587104797	1.6095424864681054	-1.5708042772989266	outer_test	3	source_aware_light	revision_nested_source_aware_light
126.0	126.0	126.0	0.0	1.0	0.6312525868415833	0.2309517115354538	0.5375941860822299	-1.2029451136786333	outer_test	3	source_aware_light	revision_nested_source_aware_light
129.0	129.0	129.0	1.0	1.0	0.7650517225265503	0.2433600127696991	1.1805780486249724	-1.1343456810352701	outer_test	3	source_aware_light	revision_nested_source_aware_light
130.0	130.0	130.0	1.0	0.0	0.8768582344055176	0.14689697325229645	1.9630090734781727	-1.7591488430177487	outer_test	3	source_aware_light	revision_nested_source_aware_light
138.0	138.0	138.0	1.0	0.0	0.7971826791763306	0.11034418642520905	1.3687781845575813	-2.0872302133448977	outer_test	3	source_aware_light	revision_nested_source_aware_light
139.0	139.0	139.0	1.0	1.0	0.7884914875030518	0.2374207228422165	1.3158563646449337	-1.1668727039275832	outer_test	3	source_aware_light	revision_nested_source_aware_light
