# Supplementary material for: Comparative modeling of mixed cardiopulmonary sounds in a low-resource paired dataset: Discrimination, calibration, and operating-point behavior
Source: PLoS One. 2026 Jun 22;21(6):e0352180. doi: 10.1371/journal.pone.0352180 (PMC13286179; doi:10.1371/journal.pone.0352180)
Supplement: S3 Data — (ZIP) [file pone.0352180.s004.zip › S3_Data_Revised_contents/outputs/predictions/revision_nested_source_aware_light_fold4_calibrated_outer_test_calibrated.csv]

sample_id	pair_id	group_id	y_heart	y_lung	heart_prob	lung_prob	heart_logit	lung_logit	split_name	fold	variant	experiment	heart_prob_calibrated	lung_prob_calibrated	heart_temperature	lung_temperature	heart_threshold_calibrated	lung_threshold_calibrated	calibration_split	evaluation_split
6.0	6.0	6.0	1.0	1.0	0.6075735688209534	0.5721853971481323	0.4371241856548735	0.2907731289229868	outer_test	4	source_aware_light	revision_nested_source_aware_light_calibrated	0.6647674	0.58302	0.6384987831115723	0.8675054907798767	0.6526	0.5802	inner_val	outer_test
13.0	13.0	13.0	1.0	1.0	0.5952301621437073	0.5543114542961121	0.3856295539070011	0.2181063405895868	outer_test	4	source_aware_light	revision_nested_source_aware_light_calibrated	0.6465624	0.56252545	0.6384987831115723	0.8675054907798767	0.6526	0.5802	inner_val	outer_test
24.0	24.0	24.0	1.0	1.0	0.6043632626533508	0.5733311176300049	0.4236789850661746	0.2954551552463473	outer_test	4	source_aware_light	revision_nested_source_aware_light_calibrated	0.6600585	0.58433145	0.6384987831115723	0.8675054907798767	0.6526	0.5802	inner_val	outer_test
26.0	26.0	26.0	1.0	1.0	0.6056066751480103	0.5723477005958557	0.4288820266659283	0.2914361940284769	outer_test	4	source_aware_light	revision_nested_source_aware_light_calibrated	0.66188455	0.58320576	0.6384987831115723	0.8675054907798767	0.6526	0.5802	inner_val	outer_test
27.0	27.0	27.0	1.0	1.0	0.602729856967926	0.5645343065261841	0.4168525876345887	0.2595851368819233	outer_test	4	source_aware_light	revision_nested_source_aware_light_calibrated	0.6576555	0.5742547	0.6384987831115723	0.8675054907798767	0.6526	0.5802	inner_val	outer_test
34.0	34.0	34.0	1.0	1.0	0.6044329404830933	0.5652949213981628	0.4239704009083397	0.26267975880479	outer_test	4	source_aware_light	revision_nested_source_aware_light_calibrated	0.6601609	0.5751266	0.6384987831115723	0.8675054907798767	0.6526	0.5802	inner_val	outer_test
35.0	35.0	35.0	1.0	1.0	0.5974627733230591	0.5580992102622986	0.394904396582691	0.2334513434701302	outer_test	4	source_aware_light	revision_nested_source_aware_light_calibrated	0.6498748	0.56687355	0.6384987831115723	0.8675054907798767	0.6526	0.5802	inner_val	outer_test
36.0	36.0	36.0	1.0	0.0	0.6090291738510132	0.5714256167411804	0.4432332273078311	0.2876700074886649	outer_test	4	source_aware_light	revision_nested_source_aware_light_calibrated	0.66689616	0.5821501	0.6384987831115723	0.8675054907798767	0.6526	0.5802	inner_val	outer_test
46.0	46.0	46.0	1.0	0.0	0.6062387228012085	0.5714131593704224	0.4315290102790861	0.2876191401638769	outer_test	4	source_aware_light	revision_nested_source_aware_light_calibrated	0.66281164	0.5821358	0.6384987831115723	0.8675054907798767	0.6526	0.5802	inner_val	outer_test
49.0	49.0	49.0	1.0	1.0	0.6012628674507141	0.5634818077087402	0.4107298382468898	0.2553049964477627	outer_test	4	source_aware_light	revision_nested_source_aware_light_calibrated	0.65549326	0.573048	0.6384987831115723	0.8675054907798767	0.6526	0.5802	inner_val	outer_test
57.0	57.0	57.0	1.0	1.0	0.6011124849319458	0.5660529136657715	0.4101026199496472	0.265764955096966	outer_test	4	source_aware_light	revision_nested_source_aware_light_calibrated	0.65527135	0.5759954	0.6384987831115723	0.8675054907798767	0.6526	0.5802	inner_val	outer_test
64.0	64.0	64.0	1.0	1.0	0.6036593914031982	0.5713282823562622	0.4207361530732861	0.2872725707124559	outer_test	4	source_aware_light	revision_nested_source_aware_light_calibrated	0.6590235	0.58203864	0.6384987831115723	0.8675054907798767	0.6526	0.5802	inner_val	outer_test
70.0	70.0	70.0	1.0	0.0	0.6095426678657532	0.5705835223197937	0.4453902525640354	0.2842323021095418	outer_test	4	source_aware_light	revision_nested_source_aware_light_calibrated	0.6676462	0.5811858	0.6384987831115723	0.8675054907798767	0.6526	0.5802	inner_val	outer_test
79.0	79.0	79.0	1.0	1.0	0.6024693250656128	0.5635369420051575	0.4157646505513224	0.2555291500751236	outer_test	4	source_aware_light	revision_nested_source_aware_light_calibrated	0.65727174	0.5731112	0.6384987831115723	0.8675054907798767	0.6526	0.5802	inner_val	outer_test
85.0	85.0	85.0	0.0	1.0	0.6020450592041016	0.5650374889373779	0.4139935068894269	0.2616322351371798	outer_test	4	source_aware_light	revision_nested_source_aware_light_calibrated	0.6566466	0.5748315	0.6384987831115723	0.8675054907798767	0.6526	0.5802	inner_val	outer_test
86.0	86.0	86.0	1.0	1.0	0.6065769791603088	0.5713261961936951	0.4329462220417289	0.2872640527184518	outer_test	4	source_aware_light	revision_nested_source_aware_light_calibrated	0.66330755	0.58203626	0.6384987831115723	0.8675054907798767	0.6526	0.5802	inner_val	outer_test
100.0	100.0	100.0	1.0	1.0	0.6109226942062378	0.5782220363616943	0.4511923743514971	0.3154789178083576	outer_test	4	source_aware_light	revision_nested_source_aware_light_calibrated	0.66965955	0.5899266	0.6384987831115723	0.8675054907798767	0.6526	0.5802	inner_val	outer_test
107.0	107.0	107.0	0.0	1.0	0.6052568554878235	0.5756792426109314	0.4274176361303787	0.3050609626151202	outer_test	4	source_aware_light	revision_nested_source_aware_light_calibrated	0.6613711	0.58701843	0.6384987831115723	0.8675054907798767	0.6526	0.5802	inner_val	outer_test
110.0	110.0	110.0	1.0	0.0	0.6055196523666382	0.5648864507675171	0.4285176957335345	0.2610177091120305	outer_test	4	source_aware_light	revision_nested_source_aware_light_calibrated	0.6617568	0.5746584	0.6384987831115723	0.8675054907798767	0.6526	0.5802	inner_val	outer_test
112.0	112.0	112.0	1.0	1.0	0.6064231395721436	0.568774938583374	0.4323016186386161	0.2768546792882383	outer_test	4	source_aware_light	revision_nested_source_aware_light_calibrated	0.6630821	0.5791144	0.6384987831115723	0.8675054907798767	0.6526	0.5802	inner_val	outer_test
113.0	113.0	113.0	1.0	1.0	0.6015697121620178	0.5660627484321594	0.4120098793823815	0.2658049930061336	outer_test	4	source_aware_light	revision_nested_source_aware_light_calibrated	0.65594584	0.57600665	0.6384987831115723	0.8675054907798767	0.6526	0.5802	inner_val	outer_test
115.0	115.0	115.0	1.0	1.0	0.5992242693901062	0.5654614567756653	0.4022339388035176	0.2633574876070038	outer_test	4	source_aware_light	revision_nested_source_aware_light_calibrated	0.6524823	0.5753175	0.6384987831115723	0.8675054907798767	0.6526	0.5802	inner_val	outer_test
121.0	121.0	121.0	1.0	1.0	0.6039018034934998	0.575265109539032	0.421749456229455	0.3033658074720944	outer_test	4	source_aware_light	revision_nested_source_aware_light_calibrated	0.6593801	0.5865446	0.6384987831115723	0.8675054907798767	0.6526	0.5802	inner_val	outer_test
125.0	125.0	125.0	1.0	0.0	0.6000730991363525	0.5622584223747253	0.4057696971224854	0.2503328396625189	outer_test	4	source_aware_light	revision_nested_source_aware_light_calibrated	0.6537368	0.5716451	0.6384987831115723	0.8675054907798767	0.6526	0.5802	inner_val	outer_test
127.0	127.0	127.0	1.0	1.0	0.6040744781494141	0.5734239816665649	0.4224713810963162	0.2958347875573191	outer_test	4	source_aware_light	revision_nested_source_aware_light_calibrated	0.659634	0.5844377	0.6384987831115723	0.8675054907798767	0.6526	0.5802	inner_val	outer_test
133.0	133.0	133.0	0.0	1.0	0.6025981307029724	0.565319836139679	0.4163024907145368	0.2627811474835232	outer_test	4	source_aware_light	revision_nested_source_aware_light_calibrated	0.65746146	0.57515514	0.6384987831115723	0.8675054907798767	0.6526	0.5802	inner_val	outer_test
137.0	137.0	137.0	1.0	1.0	0.6047572493553162	0.5686414837837219	0.4253270020457651	0.2763105858205899	outer_test	4	source_aware_light	revision_nested_source_aware_light_calibrated	0.66063744	0.5789615	0.6384987831115723	0.8675054907798767	0.6526	0.5802	inner_val	outer_test
140.0	140.0	140.0	1.0	0.0	0.6004161834716797	0.5634199976921082	0.4071995071032784	0.2550537096410163	outer_test	4	source_aware_light	revision_nested_source_aware_light_calibrated	0.6542436	0.57297707	0.6384987831115723	0.8675054907798767	0.6526	0.5802	inner_val	outer_test
142.0	142.0	142.0	1.0	0.0	0.6021925806999207	0.5632858276367188	0.4146092785704233	0.2545082727727655	outer_test	4	source_aware_light	revision_nested_source_aware_light_calibrated	0.656864	0.5728233	0.6384987831115723	0.8675054907798767	0.6526	0.5802	inner_val	outer_test
