# Supplementary material for: Comparative modeling of mixed cardiopulmonary sounds in a low-resource paired dataset: Discrimination, calibration, and operating-point behavior
Source: PLoS One. 2026 Jun 22;21(6):e0352180. doi: 10.1371/journal.pone.0352180 (PMC13286179; doi:10.1371/journal.pone.0352180)
Supplement: S3 Data — (ZIP) [file pone.0352180.s004.zip › S3_Data_Revised_contents/outputs/predictions/revision_nested_source_aware_light_fold4_inner_val.csv]

sample_id	pair_id	group_id	y_heart	y_lung	heart_prob	lung_prob	heart_logit	lung_logit	split_name	fold	variant	experiment
1.0	1.0	1.0	1.0	1.0	0.6053786873817444	0.569696843624115	0.4279275889553007	0.28061439094439933	inner_val	4	source_aware_light	revision_nested_source_aware_light
2.0	2.0	2.0	1.0	0.0	0.6032592058181763	0.5648418664932251	0.41906380869172394	0.2608363193268999	inner_val	4	source_aware_light	revision_nested_source_aware_light
3.0	3.0	3.0	1.0	0.0	0.6030034422874451	0.5677690505981445	0.4179952954132523	0.2727546844863188	inner_val	4	source_aware_light	revision_nested_source_aware_light
4.0	4.0	4.0	1.0	1.0	0.5955284237861633	0.5578453540802002	0.3868676535256676	0.23242208221318927	inner_val	4	source_aware_light	revision_nested_source_aware_light
7.0	7.0	7.0	1.0	1.0	0.5968486666679382	0.557064950466156	0.3923515831793756	0.22925869653996375	inner_val	4	source_aware_light	revision_nested_source_aware_light
44.0	44.0	44.0	0.0	1.0	0.5956305265426636	0.5547519326210022	0.38729155463947024	0.2198894639455978	inner_val	4	source_aware_light	revision_nested_source_aware_light
48.0	48.0	48.0	1.0	1.0	0.6020523905754089	0.5690373778343201	0.41402410704778514	0.27792475953350426	inner_val	4	source_aware_light	revision_nested_source_aware_light
53.0	53.0	53.0	1.0	1.0	0.6139993071556091	0.5766192078590393	0.4641546353385707	0.308910105006118	inner_val	4	source_aware_light	revision_nested_source_aware_light
58.0	58.0	58.0	1.0	1.0	0.6055021286010742	0.5760577917098999	0.4284443338526242	0.30661084375306624	inner_val	4	source_aware_light	revision_nested_source_aware_light
65.0	65.0	65.0	1.0	1.0	0.6009114384651184	0.5673792958259583	0.4092642157191992	0.2711666599225594	inner_val	4	source_aware_light	revision_nested_source_aware_light
76.0	76.0	76.0	1.0	1.0	0.6111341118812561	0.5705569386482239	0.45208190724529385	0.28412380611469534	inner_val	4	source_aware_light	revision_nested_source_aware_light
78.0	78.0	78.0	1.0	0.0	0.608389675617218	0.5695662498474121	0.44054831559005114	0.28008168441239406	inner_val	4	source_aware_light	revision_nested_source_aware_light
80.0	80.0	80.0	1.0	1.0	0.5993262529373169	0.5606964826583862	0.40265861469883363	0.24398917233837122	inner_val	4	source_aware_light	revision_nested_source_aware_light
93.0	93.0	93.0	1.0	1.0	0.6097145676612854	0.579034149646759	0.4461125765676914	0.31880974138351864	inner_val	4	source_aware_light	revision_nested_source_aware_light
98.0	98.0	98.0	1.0	1.0	0.6109834313392639	0.5776719450950623	0.4514479058499855	0.31322374518141255	inner_val	4	source_aware_light	revision_nested_source_aware_light
102.0	102.0	102.0	1.0	1.0	0.5972869992256165	0.5556565523147583	0.3941735822423838	0.22355259748996018	inner_val	4	source_aware_light	revision_nested_source_aware_light
104.0	104.0	104.0	1.0	1.0	0.6035003066062927	0.5644348859786987	0.4200712807916833	0.2591807281386544	inner_val	4	source_aware_light	revision_nested_source_aware_light
108.0	108.0	108.0	1.0	1.0	0.6060390472412109	0.5702027082443237	0.4306926186713284	0.28267824309141715	inner_val	4	source_aware_light	revision_nested_source_aware_light
109.0	109.0	109.0	1.0	1.0	0.6081163883209229	0.5692939162254333	0.4394014050832294	0.2789709322090133	inner_val	4	source_aware_light	revision_nested_source_aware_light
118.0	118.0	118.0	1.0	1.0	0.6007705926895142	0.5631352663040161	0.40867694499884366	0.2538962458433239	inner_val	4	source_aware_light	revision_nested_source_aware_light
122.0	122.0	122.0	0.0	0.0	0.5979747176170349	0.560679018497467	0.39703349668315224	0.24391827117792034	inner_val	4	source_aware_light	revision_nested_source_aware_light
130.0	130.0	130.0	1.0	0.0	0.6000885367393494	0.5619439482688904	0.4058340248024212	0.2490552345657919	inner_val	4	source_aware_light	revision_nested_source_aware_light
141.0	141.0	141.0	1.0	1.0	0.6018022298812866	0.5672611594200134	0.41298007783019547	0.27068538980659673	inner_val	4	source_aware_light	revision_nested_source_aware_light
