# Supplementary material for: Comparative modeling of mixed cardiopulmonary sounds in a low-resource paired dataset: Discrimination, calibration, and operating-point behavior
Source: PLoS One. 2026 Jun 22;21(6):e0352180. doi: 10.1371/journal.pone.0352180 (PMC13286179; doi:10.1371/journal.pone.0352180)
Supplement: S3 Data — (ZIP) [file pone.0352180.s004.zip › S3_Data_Revised_contents/outputs/predictions/revision_nested_source_aware_light_fold4_outer_test.csv]

sample_id	pair_id	group_id	y_heart	y_lung	heart_prob	lung_prob	heart_logit	lung_logit	split_name	fold	variant	experiment
6.0	6.0	6.0	1.0	1.0	0.6075735688209534	0.5721853971481323	0.4371241856548735	0.2907731289229868	outer_test	4	source_aware_light	revision_nested_source_aware_light
13.0	13.0	13.0	1.0	1.0	0.5952301621437073	0.5543114542961121	0.38562955390700115	0.21810634058958686	outer_test	4	source_aware_light	revision_nested_source_aware_light
24.0	24.0	24.0	1.0	1.0	0.6043632626533508	0.5733311176300049	0.4236789850661746	0.29545515524634736	outer_test	4	source_aware_light	revision_nested_source_aware_light
26.0	26.0	26.0	1.0	1.0	0.6056066751480103	0.5723477005958557	0.42888202666592834	0.2914361940284769	outer_test	4	source_aware_light	revision_nested_source_aware_light
27.0	27.0	27.0	1.0	1.0	0.602729856967926	0.5645343065261841	0.4168525876345887	0.25958513688192336	outer_test	4	source_aware_light	revision_nested_source_aware_light
34.0	34.0	34.0	1.0	1.0	0.6044329404830933	0.5652949213981628	0.4239704009083397	0.26267975880479005	outer_test	4	source_aware_light	revision_nested_source_aware_light
35.0	35.0	35.0	1.0	1.0	0.5974627733230591	0.5580992102622986	0.394904396582691	0.2334513434701302	outer_test	4	source_aware_light	revision_nested_source_aware_light
36.0	36.0	36.0	1.0	0.0	0.6090291738510132	0.5714256167411804	0.44323322730783116	0.2876700074886649	outer_test	4	source_aware_light	revision_nested_source_aware_light
46.0	46.0	46.0	1.0	0.0	0.6062387228012085	0.5714131593704224	0.43152901027908613	0.28761914016387696	outer_test	4	source_aware_light	revision_nested_source_aware_light
49.0	49.0	49.0	1.0	1.0	0.6012628674507141	0.5634818077087402	0.4107298382468898	0.2553049964477627	outer_test	4	source_aware_light	revision_nested_source_aware_light
57.0	57.0	57.0	1.0	1.0	0.6011124849319458	0.5660529136657715	0.41010261994964725	0.26576495509696607	outer_test	4	source_aware_light	revision_nested_source_aware_light
64.0	64.0	64.0	1.0	1.0	0.6036593914031982	0.5713282823562622	0.4207361530732861	0.28727257071245593	outer_test	4	source_aware_light	revision_nested_source_aware_light
70.0	70.0	70.0	1.0	0.0	0.6095426678657532	0.5705835223197937	0.44539025256403547	0.28423230210954187	outer_test	4	source_aware_light	revision_nested_source_aware_light
79.0	79.0	79.0	1.0	1.0	0.6024693250656128	0.5635369420051575	0.4157646505513224	0.25552915007512367	outer_test	4	source_aware_light	revision_nested_source_aware_light
85.0	85.0	85.0	0.0	1.0	0.6020450592041016	0.5650374889373779	0.41399350688942693	0.26163223513717987	outer_test	4	source_aware_light	revision_nested_source_aware_light
86.0	86.0	86.0	1.0	1.0	0.6065769791603088	0.5713261961936951	0.43294622204172895	0.28726405271845185	outer_test	4	source_aware_light	revision_nested_source_aware_light
100.0	100.0	100.0	1.0	1.0	0.6109226942062378	0.5782220363616943	0.45119237435149717	0.31547891780835763	outer_test	4	source_aware_light	revision_nested_source_aware_light
107.0	107.0	107.0	0.0	1.0	0.6052568554878235	0.5756792426109314	0.4274176361303787	0.3050609626151202	outer_test	4	source_aware_light	revision_nested_source_aware_light
110.0	110.0	110.0	1.0	0.0	0.6055196523666382	0.5648864507675171	0.4285176957335345	0.26101770911203054	outer_test	4	source_aware_light	revision_nested_source_aware_light
112.0	112.0	112.0	1.0	1.0	0.6064231395721436	0.568774938583374	0.4323016186386161	0.2768546792882383	outer_test	4	source_aware_light	revision_nested_source_aware_light
113.0	113.0	113.0	1.0	1.0	0.6015697121620178	0.5660627484321594	0.4120098793823815	0.2658049930061336	outer_test	4	source_aware_light	revision_nested_source_aware_light
115.0	115.0	115.0	1.0	1.0	0.5992242693901062	0.5654614567756653	0.40223393880351765	0.2633574876070038	outer_test	4	source_aware_light	revision_nested_source_aware_light
121.0	121.0	121.0	1.0	1.0	0.6039018034934998	0.575265109539032	0.42174945622945503	0.3033658074720944	outer_test	4	source_aware_light	revision_nested_source_aware_light
125.0	125.0	125.0	1.0	0.0	0.6000730991363525	0.5622584223747253	0.40576969712248545	0.25033283966251896	outer_test	4	source_aware_light	revision_nested_source_aware_light
127.0	127.0	127.0	1.0	1.0	0.6040744781494141	0.5734239816665649	0.4224713810963162	0.2958347875573191	outer_test	4	source_aware_light	revision_nested_source_aware_light
133.0	133.0	133.0	0.0	1.0	0.6025981307029724	0.565319836139679	0.41630249071453684	0.2627811474835232	outer_test	4	source_aware_light	revision_nested_source_aware_light
137.0	137.0	137.0	1.0	1.0	0.6047572493553162	0.5686414837837219	0.4253270020457651	0.2763105858205899	outer_test	4	source_aware_light	revision_nested_source_aware_light
140.0	140.0	140.0	1.0	0.0	0.6004161834716797	0.5634199976921082	0.40719950710327846	0.2550537096410163	outer_test	4	source_aware_light	revision_nested_source_aware_light
142.0	142.0	142.0	1.0	0.0	0.6021925806999207	0.5632858276367188	0.4146092785704233	0.25450827277276555	outer_test	4	source_aware_light	revision_nested_source_aware_light
