# Supplementary material for: Comparative modeling of mixed cardiopulmonary sounds in a low-resource paired dataset: Discrimination, calibration, and operating-point behavior
Source: PLoS One. 2026 Jun 22;21(6):e0352180. doi: 10.1371/journal.pone.0352180 (PMC13286179; doi:10.1371/journal.pone.0352180)
Supplement: S3 Data — (ZIP) [file pone.0352180.s004.zip › S3_Data_Revised_contents/outputs/predictions/revision_nested_student_only_fold0_calibrated_outer_test_calibrated.csv]

sample_id	pair_id	group_id	y_heart	y_lung	heart_prob	lung_prob	heart_logit	lung_logit	split_name	fold	variant	experiment	heart_prob_calibrated	lung_prob_calibrated	heart_temperature	lung_temperature	heart_threshold_calibrated	lung_threshold_calibrated	calibration_split	evaluation_split
9.0	9.0	9.0	1.0	1.0	0.4681520164012909	0.9910622835159302	-0.1275646388486356	4.708497251792813	outer_test	0	student_only	revision_nested_student_only_calibrated	0.4862553	0.9143645	2.319666624069214	1.9882760047912598	0.3071	0.9446	inner_val	outer_test
11.0	11.0	11.0	1.0	0.0	0.4850956797599792	0.948776125907898	-0.0596349481252896	2.918967151292494	outer_test	0	student_only	revision_nested_student_only_calibrated	0.49357325	0.81276685	2.319666624069214	1.9882760047912598	0.3071	0.9446	inner_val	outer_test
14.0	14.0	14.0	1.0	1.0	0.3094610273838043	0.99746572971344	-0.802640249429262	5.975312051792372	outer_test	0	student_only	revision_nested_student_only_calibrated	0.414349	0.9528118	2.319666624069214	1.9882760047912598	0.3071	0.9446	inner_val	outer_test
15.0	15.0	15.0	1.0	1.0	0.3192090690135956	0.994802474975586	-0.7574089791888585	5.254361644398366	outer_test	0	student_only	revision_nested_student_only_calibrated	0.4190885	0.9335579	2.319666624069214	1.9882760047912598	0.3071	0.9446	inner_val	outer_test
16.0	16.0	16.0	1.0	1.0	0.5850173234939575	0.997036337852478	0.3434046836031034	5.818361500871169	outer_test	0	student_only	revision_nested_student_only_calibrated	0.53694266	0.949133	2.319666624069214	1.9882760047912598	0.3071	0.9446	inner_val	outer_test
17.0	17.0	17.0	1.0	1.0	0.269395649433136	0.9995158910751344	-0.9976909543813683	7.632716399049021	outer_test	0	student_only	revision_nested_student_only_calibrated	0.39410225	0.9789352	2.319666624069214	1.9882760047912598	0.3071	0.9446	inner_val	outer_test
30.0	30.0	30.0	1.0	1.0	0.2270419001579284	0.9995480179786682	-1.2250902598738227	7.701416070541757	outer_test	0	student_only	revision_nested_student_only_calibrated	0.37095267	0.9796361	2.319666624069214	1.9882760047912598	0.3071	0.9446	inner_val	outer_test
31.0	31.0	31.0	1.0	1.0	0.3539235889911651	0.9990941286087036	-0.6018367405557934	7.005706932268216	outer_test	0	student_only	revision_nested_student_only_calibrated	0.435499	0.97134924	2.319666624069214	1.9882760047912598	0.3071	0.9446	inner_val	outer_test
32.0	32.0	32.0	1.0	1.0	0.2531652450561523	0.9999356269836426	-1.0818015310368223	9.650751638232034	outer_test	0	student_only	revision_nested_student_only_calibrated	0.38547796	0.9922619	2.319666624069214	1.9882760047912598	0.3071	0.9446	inner_val	outer_test
33.0	33.0	33.0	1.0	1.0	0.3157455325126648	0.9994866847991944	-0.7733932646086912	7.574107027962278	outer_test	0	student_only	revision_nested_student_only_calibrated	0.4174119	0.97831863	2.319666624069214	1.9882760047912598	0.3071	0.9446	inner_val	outer_test
38.0	38.0	38.0	1.0	0.0	0.4332830607891083	0.9635170698165894	-0.2684687192078303	3.2737457191745745	outer_test	0	student_only	revision_nested_student_only_calibrated	0.4710983	0.8384208	2.319666624069214	1.9882760047912598	0.3071	0.9446	inner_val	outer_test
40.0	40.0	40.0	1.0	1.0	0.3022573590278625	0.99906724691391	-0.8365714888782155	6.976436848904569	outer_test	0	student_only	revision_nested_student_only_calibrated	0.4108039	0.9709367	2.319666624069214	1.9882760047912598	0.3071	0.9446	inner_val	outer_test
42.0	42.0	42.0	1.0	1.0	0.3911129534244537	0.9928109049797058	-0.4426363751990886	4.927974920524244	outer_test	0	student_only	revision_nested_student_only_calibrated	0.4524395	0.92262197	2.319666624069214	1.9882760047912598	0.3071	0.9446	inner_val	outer_test
47.0	47.0	47.0	1.0	1.0	0.3451283872127533	0.9954798221588136	-0.640522720756569	5.394673515781532	outer_test	0	student_only	revision_nested_student_only_calibrated	0.43140352	0.93780345	2.319666624069214	1.9882760047912598	0.3071	0.9446	inner_val	outer_test
48.0	48.0	48.0	1.0	1.0	0.3625412881374359	0.998849391937256	-0.564351143110433	6.7663134556134175	outer_test	0	student_only	revision_nested_student_only_calibrated	0.43947577	0.96780145	2.319666624069214	1.9882760047912598	0.3071	0.9446	inner_val	outer_test
50.0	50.0	50.0	1.0	1.0	0.448225200176239	0.9914639592170716	-0.2078442066213254	4.75488530579891	outer_test	0	student_only	revision_nested_student_only_calibrated	0.47761476	0.9161739	2.319666624069214	1.9882760047912598	0.3071	0.9446	inner_val	outer_test
53.0	53.0	53.0	1.0	1.0	0.3107081353664398	0.994389832019806	-0.7968107874137942	5.177548652822755	outer_test	0	student_only	revision_nested_student_only_calibrated	0.41495895	0.9311211	2.319666624069214	1.9882760047912598	0.3071	0.9446	inner_val	outer_test
56.0	56.0	56.0	1.0	1.0	0.2662156224250793	0.9992747902870178	-1.0139086309007044	7.228324212846487	outer_test	0	student_only	revision_nested_student_only_calibrated	0.392434	0.9743061	2.319666624069214	1.9882760047912598	0.3071	0.9446	inner_val	outer_test
67.0	67.0	67.0	1.0	1.0	0.2122072279453277	0.9992432594299316	-1.311671788099014	7.185733044189696	outer_test	0	student_only	revision_nested_student_only_calibrated	0.36228576	0.97376436	2.319666624069214	1.9882760047912598	0.3071	0.9446	inner_val	outer_test
74.0	74.0	74.0	0.0	0.0	0.5348666906356812	0.8403679728507996	0.139693488158976	1.6609685225886208	outer_test	0	student_only	revision_nested_student_only_calibrated	0.51505077	0.6974915	2.319666624069214	1.9882760047912598	0.3071	0.9446	inner_val	outer_test
75.0	75.0	75.0	1.0	1.0	0.265375554561615	0.995623767375946	-1.0182134002923688	5.427181219854589	outer_test	0	student_only	revision_nested_student_only_calibrated	0.39199162	0.9387503	2.319666624069214	1.9882760047912598	0.3071	0.9446	inner_val	outer_test
96.0	96.0	96.0	0.0	1.0	0.2672552168369293	0.997918426990509	-1.0085933898816928	6.1725476740286	outer_test	0	student_only	revision_nested_student_only_calibrated	0.39298046	0.95707685	2.319666624069214	1.9882760047912598	0.3071	0.9446	inner_val	outer_test
102.0	102.0	102.0	1.0	1.0	0.3121711611747741	0.9956187605857848	-0.7899883953090183	5.426032758171557	outer_test	0	student_only	revision_nested_student_only_calibrated	0.41567317	0.9387171	2.319666624069214	1.9882760047912598	0.3071	0.9446	inner_val	outer_test
106.0	106.0	106.0	0.0	1.0	0.3346485197544098	0.9914411306381226	-0.6872346564775734	4.752191474618932	outer_test	0	student_only	revision_nested_student_only_calibrated	0.42647094	0.91606975	2.319666624069214	1.9882760047912598	0.3071	0.9446	inner_val	outer_test
128.0	128.0	128.0	1.0	1.0	0.5805239081382751	0.9070522785186768	0.3249244534164324	2.27816288690725	outer_test	0	student_only	revision_nested_student_only_calibrated	0.5349613	0.7587426	2.319666624069214	1.9882760047912598	0.3071	0.9446	inner_val	outer_test
131.0	131.0	131.0	1.0	1.0	0.1261694580316543	0.9992419481277466	-1.9352605605588555	7.184000402272475	outer_test	0	student_only	revision_nested_student_only_calibrated	0.30274	0.97374207	2.319666624069214	1.9882760047912598	0.3071	0.9446	inner_val	outer_test
132.0	132.0	132.0	1.0	1.0	0.3777341842651367	0.9989008903503418	-0.4991766259180427	6.812155122214478	outer_test	0	student_only	revision_nested_student_only_calibrated	0.44640833	0.96851224	2.319666624069214	1.9882760047912598	0.3071	0.9446	inner_val	outer_test
134.0	134.0	134.0	1.0	0.0	0.4173118770122528	0.8869696855545044	-0.3338182424587441	2.060154753185876	outer_test	0	student_only	revision_nested_student_only_calibrated	0.46408504	0.7381067	2.319666624069214	1.9882760047912598	0.3071	0.9446	inner_val	outer_test
135.0	135.0	135.0	1.0	0.0	0.4008588492870331	0.9704741835594176	-0.4018878457332219	3.4925197868612883	outer_test	0	student_only	revision_nested_student_only_calibrated	0.45679495	0.8527779	2.319666624069214	1.9882760047912598	0.3071	0.9446	inner_val	outer_test
