# Supplementary material for: Comparative modeling of mixed cardiopulmonary sounds in a low-resource paired dataset: Discrimination, calibration, and operating-point behavior
Source: PLoS One. 2026 Jun 22;21(6):e0352180. doi: 10.1371/journal.pone.0352180 (PMC13286179; doi:10.1371/journal.pone.0352180)
Supplement: S3 Data — (ZIP) [file pone.0352180.s004.zip › S3_Data_Revised_contents/outputs/predictions/revision_nested_student_only_fold0_inner_val.csv]

sample_id	pair_id	group_id	y_heart	y_lung	heart_prob	lung_prob	heart_logit	lung_logit	split_name	fold	variant	experiment
6.0	6.0	6.0	1.0	1.0	0.34494179487228394	0.9967923760414124	-0.6413484021945735	5.739012036328516	inner_val	0	student_only	revision_nested_student_only
36.0	36.0	36.0	1.0	0.0	0.6124224662780762	0.8758364915847778	0.45750643293481075	1.9535801068265242	inner_val	0	student_only	revision_nested_student_only
45.0	45.0	45.0	1.0	1.0	0.38776981830596924	0.9921650886535645	-0.4566964138873034	4.841299952777156	inner_val	0	student_only	revision_nested_student_only
46.0	46.0	46.0	1.0	0.0	0.26172077655792236	0.9962826371192932	-1.0370439074614517	5.591016475678333	inner_val	0	student_only	revision_nested_student_only
52.0	52.0	52.0	1.0	1.0	0.4294034540653229	0.9890696406364441	-0.28428545602286903	4.505220564057511	inner_val	0	student_only	revision_nested_student_only
61.0	61.0	61.0	1.0	1.0	0.09115476161241531	0.9998620748519897	-2.299616085820684	8.888661491024507	inner_val	0	student_only	revision_nested_student_only
62.0	62.0	62.0	1.0	1.0	0.4504377841949463	0.9998414516448975	-0.1989020263942692	8.749292370737722	inner_val	0	student_only	revision_nested_student_only
65.0	65.0	65.0	1.0	1.0	0.2183360904455185	0.9964548349380493	-1.2753892901014867	5.6386190941264145	inner_val	0	student_only	revision_nested_student_only
68.0	68.0	68.0	1.0	1.0	0.2701520025730133	0.9984132051467896	-0.9938515166768684	6.444451057686166	inner_val	0	student_only	revision_nested_student_only
69.0	69.0	69.0	1.0	1.0	0.24906474351882935	0.9996405839920044	-1.1036065615036794	7.930670563104047	inner_val	0	student_only	revision_nested_student_only
78.0	78.0	78.0	1.0	0.0	0.42088648676872253	0.9946284890174866	-0.31913533914482894	5.221260045851804	inner_val	0	student_only	revision_nested_student_only
79.0	79.0	79.0	1.0	1.0	0.5046462416648865	0.9903169870376587	0.018585501626079973	4.627651971507562	inner_val	0	student_only	revision_nested_student_only
81.0	81.0	81.0	1.0	1.0	0.1670459806919098	0.9997450709342957	-1.606709333729534	8.274270263646137	inner_val	0	student_only	revision_nested_student_only
82.0	82.0	82.0	1.0	1.0	0.2235322892665863	0.9984910488128662	-1.245199184027613	6.494830356742956	inner_val	0	student_only	revision_nested_student_only
86.0	86.0	86.0	1.0	1.0	0.4930398762226105	0.9975536465644836	-0.02784229356678787	6.010707406203224	inner_val	0	student_only	revision_nested_student_only
90.0	90.0	90.0	1.0	1.0	0.5728846788406372	0.9347230792045593	0.29363038815346204	2.661611773091512	inner_val	0	student_only	revision_nested_student_only
93.0	93.0	93.0	1.0	1.0	0.1761106550693512	0.9983000159263611	-1.5429237112987984	6.375434965725272	inner_val	0	student_only	revision_nested_student_only
101.0	101.0	101.0	1.0	1.0	0.3234313428401947	0.9996585845947266	-0.7380470721581649	7.9820691510974235	inner_val	0	student_only	revision_nested_student_only
107.0	107.0	107.0	0.0	1.0	0.13149937987327576	0.9982038736343384	-1.8877661638871925	6.320325210742749	inner_val	0	student_only	revision_nested_student_only
108.0	108.0	108.0	1.0	1.0	0.18034638464450836	0.9998797178268433	-1.514002469896226	9.025549843117496	inner_val	0	student_only	revision_nested_student_only
123.0	123.0	123.0	1.0	1.0	0.2800258994102478	0.9983723759651184	-0.9443331431746672	6.419005024822801	inner_val	0	student_only	revision_nested_student_only
126.0	126.0	126.0	0.0	1.0	0.020251885056495667	0.9998923540115356	-3.8790476346303535	9.136554947679047	inner_val	0	student_only	revision_nested_student_only
137.0	137.0	137.0	1.0	1.0	0.3276847302913666	0.9935446977615356	-0.7186754238476676	5.036377205594967	inner_val	0	student_only	revision_nested_student_only
