# Supplementary material for: Comparative modeling of mixed cardiopulmonary sounds in a low-resource paired dataset: Discrimination, calibration, and operating-point behavior
Source: PLoS One. 2026 Jun 22;21(6):e0352180. doi: 10.1371/journal.pone.0352180 (PMC13286179; doi:10.1371/journal.pone.0352180)
Supplement: S3 Data — (ZIP) [file pone.0352180.s004.zip › S3_Data_Revised_contents/outputs/predictions/revision_nested_student_only_fold0_outer_test.csv]

sample_id	pair_id	group_id	y_heart	y_lung	heart_prob	lung_prob	heart_logit	lung_logit	split_name	fold	variant	experiment
9.0	9.0	9.0	1.0	1.0	0.4681520164012909	0.9910622835159302	-0.12756463884863561	4.708497251792813	outer_test	0	student_only	revision_nested_student_only
11.0	11.0	11.0	1.0	0.0	0.48509567975997925	0.948776125907898	-0.05963494812528966	2.918967151292494	outer_test	0	student_only	revision_nested_student_only
14.0	14.0	14.0	1.0	1.0	0.3094610273838043	0.9974657297134399	-0.802640249429262	5.975312051792372	outer_test	0	student_only	revision_nested_student_only
15.0	15.0	15.0	1.0	1.0	0.3192090690135956	0.9948024749755859	-0.7574089791888585	5.254361644398366	outer_test	0	student_only	revision_nested_student_only
16.0	16.0	16.0	1.0	1.0	0.5850173234939575	0.997036337852478	0.34340468360310344	5.818361500871169	outer_test	0	student_only	revision_nested_student_only
17.0	17.0	17.0	1.0	1.0	0.269395649433136	0.9995158910751343	-0.9976909543813685	7.632716399049021	outer_test	0	student_only	revision_nested_student_only
30.0	30.0	30.0	1.0	1.0	0.22704190015792847	0.9995480179786682	-1.2250902598738227	7.701416070541757	outer_test	0	student_only	revision_nested_student_only
31.0	31.0	31.0	1.0	1.0	0.35392358899116516	0.9990941286087036	-0.6018367405557934	7.005706932268216	outer_test	0	student_only	revision_nested_student_only
32.0	32.0	32.0	1.0	1.0	0.25316524505615234	0.9999356269836426	-1.0818015310368225	9.650751638232034	outer_test	0	student_only	revision_nested_student_only
33.0	33.0	33.0	1.0	1.0	0.3157455325126648	0.9994866847991943	-0.7733932646086912	7.574107027962278	outer_test	0	student_only	revision_nested_student_only
38.0	38.0	38.0	1.0	0.0	0.4332830607891083	0.9635170698165894	-0.26846871920783033	3.2737457191745745	outer_test	0	student_only	revision_nested_student_only
40.0	40.0	40.0	1.0	1.0	0.30225735902786255	0.9990672469139099	-0.8365714888782155	6.976436848904569	outer_test	0	student_only	revision_nested_student_only
42.0	42.0	42.0	1.0	1.0	0.39111295342445374	0.9928109049797058	-0.4426363751990886	4.927974920524244	outer_test	0	student_only	revision_nested_student_only
47.0	47.0	47.0	1.0	1.0	0.3451283872127533	0.9954798221588135	-0.640522720756569	5.394673515781532	outer_test	0	student_only	revision_nested_student_only
48.0	48.0	48.0	1.0	1.0	0.3625412881374359	0.9988493919372559	-0.564351143110433	6.7663134556134175	outer_test	0	student_only	revision_nested_student_only
50.0	50.0	50.0	1.0	1.0	0.448225200176239	0.9914639592170715	-0.20784420662132547	4.75488530579891	outer_test	0	student_only	revision_nested_student_only
53.0	53.0	53.0	1.0	1.0	0.3107081353664398	0.9943898320198059	-0.7968107874137942	5.177548652822755	outer_test	0	student_only	revision_nested_student_only
56.0	56.0	56.0	1.0	1.0	0.26621562242507935	0.9992747902870178	-1.0139086309007044	7.228324212846487	outer_test	0	student_only	revision_nested_student_only
67.0	67.0	67.0	1.0	1.0	0.21220722794532776	0.9992432594299316	-1.3116717880990139	7.185733044189696	outer_test	0	student_only	revision_nested_student_only
74.0	74.0	74.0	0.0	0.0	0.5348666906356812	0.8403679728507996	0.13969348815897603	1.6609685225886208	outer_test	0	student_only	revision_nested_student_only
75.0	75.0	75.0	1.0	1.0	0.265375554561615	0.995623767375946	-1.0182134002923688	5.427181219854589	outer_test	0	student_only	revision_nested_student_only
96.0	96.0	96.0	0.0	1.0	0.2672552168369293	0.997918426990509	-1.0085933898816928	6.1725476740286	outer_test	0	student_only	revision_nested_student_only
102.0	102.0	102.0	1.0	1.0	0.31217116117477417	0.9956187605857849	-0.7899883953090183	5.426032758171557	outer_test	0	student_only	revision_nested_student_only
106.0	106.0	106.0	0.0	1.0	0.3346485197544098	0.9914411306381226	-0.6872346564775734	4.7521914746189315	outer_test	0	student_only	revision_nested_student_only
128.0	128.0	128.0	1.0	1.0	0.5805239081382751	0.9070522785186768	0.32492445341643245	2.27816288690725	outer_test	0	student_only	revision_nested_student_only
131.0	131.0	131.0	1.0	1.0	0.12616945803165436	0.9992419481277466	-1.9352605605588555	7.184000402272475	outer_test	0	student_only	revision_nested_student_only
132.0	132.0	132.0	1.0	1.0	0.3777341842651367	0.9989008903503418	-0.49917662591804274	6.812155122214478	outer_test	0	student_only	revision_nested_student_only
134.0	134.0	134.0	1.0	0.0	0.4173118770122528	0.8869696855545044	-0.3338182424587441	2.060154753185876	outer_test	0	student_only	revision_nested_student_only
135.0	135.0	135.0	1.0	0.0	0.4008588492870331	0.9704741835594177	-0.40188784573322195	3.4925197868612883	outer_test	0	student_only	revision_nested_student_only
