# Supplementary material for: Comparative modeling of mixed cardiopulmonary sounds in a low-resource paired dataset: Discrimination, calibration, and operating-point behavior
Source: PLoS One. 2026 Jun 22;21(6):e0352180. doi: 10.1371/journal.pone.0352180 (PMC13286179; doi:10.1371/journal.pone.0352180)
Supplement: S3 Data — (ZIP) [file pone.0352180.s004.zip › S3_Data_Revised_contents/outputs/predictions/revision_nested_student_only_fold1_calibrated_outer_test_calibrated.csv]

sample_id	pair_id	group_id	y_heart	y_lung	heart_prob	lung_prob	heart_logit	lung_logit	split_name	fold	variant	experiment	heart_prob_calibrated	lung_prob_calibrated	heart_temperature	lung_temperature	heart_threshold_calibrated	lung_threshold_calibrated	calibration_split	evaluation_split
7.0	7.0	7.0	1.0	1.0	0.786307692527771	0.7964289784431458	1.3028110173237104	1.3641230140469651	outer_test	1	student_only	revision_nested_student_only_calibrated	0.8830832	0.8689496	0.6443316340446472	0.721108615398407	0.8934	0.7641	inner_val	outer_test
12.0	12.0	12.0	1.0	1.0	0.8090680241584778	0.8074715733528137	1.443965780589403	1.4336640374788725	outer_test	1	student_only	revision_nested_student_only_calibrated	0.9038739	0.87954617	0.6443316340446472	0.721108615398407	0.8934	0.7641	inner_val	outer_test
23.0	23.0	23.0	1.0	0.0	0.8668457865715027	0.6818374395370483	1.8733531348162136	0.7622288223933231	outer_test	1	student_only	revision_nested_student_only_calibrated	0.9482128	0.74212134	0.6443316340446472	0.721108615398407	0.8934	0.7641	inner_val	outer_test
39.0	39.0	39.0	0.0	1.0	0.8773523569107056	0.8182325959205627	1.967593132987932	1.5044187730995515	outer_test	1	student_only	revision_nested_student_only_calibrated	0.9549418	0.8895603	0.6443316340446472	0.721108615398407	0.8934	0.7641	inner_val	outer_test
41.0	41.0	41.0	1.0	0.0	0.7653080224990845	0.9303929805755616	1.1820044762346518	2.5927416405983625	outer_test	1	student_only	revision_nested_student_only_calibrated	0.86229295	0.9732861	0.6443316340446472	0.721108615398407	0.8934	0.7641	inner_val	outer_test
43.0	43.0	43.0	1.0	1.0	0.7788618206977844	0.7298057079315186	1.259045897930238	0.9936370447349464	outer_test	1	student_only	revision_nested_student_only_calibrated	0.8758858	0.7986583	0.6443316340446472	0.721108615398407	0.8934	0.7641	inner_val	outer_test
54.0	54.0	54.0	1.0	1.0	0.8274478316307068	0.8820602297782898	1.5676464458379962	2.012086269099602	outer_test	1	student_only	revision_nested_student_only_calibrated	0.91930795	0.9421476	0.6443316340446472	0.721108615398407	0.8934	0.7641	inner_val	outer_test
55.0	55.0	55.0	1.0	1.0	0.7756105661392212	0.8752867579460144	1.240267460098711	1.9485345176958373	outer_test	1	student_only	revision_nested_student_only_calibrated	0.87268275	0.9371526	0.6443316340446472	0.721108615398407	0.8934	0.7641	inner_val	outer_test
61.0	61.0	61.0	1.0	1.0	0.8172767758369446	0.7536415457725525	1.4980052367166372	1.118129245130201	outer_test	1	student_only	revision_nested_student_only_calibrated	0.9109182	0.824996	0.6443316340446472	0.721108615398407	0.8934	0.7641	inner_val	outer_test
62.0	62.0	62.0	1.0	1.0	0.8947199583053589	0.7992463111877441	2.1398869099519118	1.3815904447745968	outer_test	1	student_only	revision_nested_student_only_calibrated	0.96514547	0.8716834	0.6443316340446472	0.721108615398407	0.8934	0.7641	inner_val	outer_test
65.0	65.0	65.0	1.0	1.0	0.8313814401626587	0.6205637454986572	1.5954495813926295	0.4919417214414148	outer_test	1	student_only	revision_nested_student_only_calibrated	0.9224515	0.66423	0.6443316340446472	0.721108615398407	0.8934	0.7641	inner_val	outer_test
68.0	68.0	68.0	1.0	1.0	0.7583602070808411	0.8549541234970093	1.1437103217084637	1.7739977287128288	outer_test	1	student_only	revision_nested_student_only_calibrated	0.8550826	0.9212968	0.6443316340446472	0.721108615398407	0.8934	0.7641	inner_val	outer_test
72.0	72.0	72.0	1.0	1.0	0.7401387095451355	0.9106415510177612	1.0466896235596186	2.321493554580391	outer_test	1	student_only	revision_nested_student_only_calibrated	0.83540905	0.9615556	0.6443316340446472	0.721108615398407	0.8934	0.7641	inner_val	outer_test
78.0	78.0	78.0	1.0	0.0	0.8329668641090393	0.7306770086288452	1.6068016511517398	0.998060142703621	outer_test	1	student_only	revision_nested_student_only_calibrated	0.9237025	0.7996428	0.6443316340446472	0.721108615398407	0.8934	0.7641	inner_val	outer_test
82.0	82.0	82.0	1.0	1.0	0.7819728255271912	0.7391414642333984	1.2772002814108123	1.04151107737012	outer_test	1	student_only	revision_nested_student_only_calibrated	0.87891656	0.8091226	0.6443316340446472	0.721108615398407	0.8934	0.7641	inner_val	outer_test
83.0	83.0	83.0	1.0	1.0	0.7977824211120605	0.8110209107398987	1.3724916640967195	1.456657467576041	outer_test	1	student_only	revision_nested_student_only_calibrated	0.89379466	0.8828836	0.6443316340446472	0.721108615398407	0.8934	0.7641	inner_val	outer_test
88.0	88.0	88.0	1.0	1.0	0.8236308693885803	0.7310531139373779	1.5411433237710297	0.9999722058705056	outer_test	1	student_only	revision_nested_student_only_calibrated	0.9162036	0.8000673	0.6443316340446472	0.721108615398407	0.8934	0.7641	inner_val	outer_test
91.0	91.0	91.0	1.0	1.0	0.7356323003768921	0.8505994081497192	1.0233894663115144	1.7393100528105314	outer_test	1	student_only	revision_nested_student_only_calibrated	0.83037627	0.91773736	0.6443316340446472	0.721108615398407	0.8934	0.7641	inner_val	outer_test
92.0	92.0	92.0	1.0	1.0	0.8593205213546753	0.8398106098175049	1.8096578838754196	1.6568195980460851	outer_test	1	student_only	revision_nested_student_only_calibrated	0.94313776	0.90867805	0.6443316340446472	0.721108615398407	0.8934	0.7641	inner_val	outer_test
94.0	94.0	94.0	1.0	1.0	0.7320283055305481	0.8880178928375244	1.004937824689653	2.070652791326364	outer_test	1	student_only	revision_nested_student_only_calibrated	0.82630444	0.94641876	0.6443316340446472	0.721108615398407	0.8934	0.7641	inner_val	outer_test
98.0	98.0	98.0	1.0	1.0	0.8368311524391174	0.8790050745010376	1.634836781410404	1.9830420640150228	outer_test	1	student_only	revision_nested_student_only_calibrated	0.92671293	0.9399128	0.6443316340446472	0.721108615398407	0.8934	0.7641	inner_val	outer_test
108.0	108.0	108.0	1.0	1.0	0.849499523639679	0.8825631141662598	1.7306811309892889	2.0169292562877024	outer_test	1	student_only	revision_nested_student_only_calibrated	0.9361961	0.9425126	0.6443316340446472	0.721108615398407	0.8934	0.7641	inner_val	outer_test
111.0	111.0	111.0	0.0	1.0	0.7465153336524963	0.6341292262077332	1.0801128240742794	0.5499725665087658	outer_test	1	student_only	revision_nested_student_only_calibrated	0.842418	0.68193454	0.6443316340446472	0.721108615398407	0.8934	0.7641	inner_val	outer_test
122.0	122.0	122.0	0.0	0.0	0.7872030138969421	0.7106963992118835	1.308147580042308	0.8987686748238491	outer_test	1	student_only	revision_nested_student_only_calibrated	0.8839357	0.776671	0.6443316340446472	0.721108615398407	0.8934	0.7641	inner_val	outer_test
123.0	123.0	123.0	1.0	1.0	0.8713886141777039	0.7915499210357666	1.91329270286668	1.334293365617868	outer_test	1	student_only	revision_nested_student_only_calibrated	0.9511735	0.86416656	0.6443316340446472	0.721108615398407	0.8934	0.7641	inner_val	outer_test
124.0	124.0	124.0	1.0	1.0	0.8655799627304077	0.821417510509491	1.8624302556034404	1.5259808987091057	outer_test	1	student_only	revision_nested_student_only_calibrated	0.947374	0.892464	0.6443316340446472	0.721108615398407	0.8934	0.7641	inner_val	outer_test
136.0	136.0	136.0	1.0	1.0	0.8507707118988037	0.8053612112998962	1.740658689091645	1.420145411295363	outer_test	1	student_only	revision_nested_student_only_calibrated	0.9371148	0.8775457	0.6443316340446472	0.721108615398407	0.8934	0.7641	inner_val	outer_test
144.0	144.0	144.0	1.0	0.0	0.8158412575721741	0.4098179042339325	1.4884216824934016	-0.364718201146895	outer_test	1	student_only	revision_nested_student_only_calibrated	0.9097038	0.37618467	0.6443316340446472	0.721108615398407	0.8934	0.7641	inner_val	outer_test
145.0	145.0	145.0	1.0	0.0	0.8526453375816345	0.569010853767395	1.7555013281164131	0.2778166020751038	outer_test	1	student_only	revision_nested_student_only_calibrated	0.9384587	0.5951419	0.6443316340446472	0.721108615398407	0.8934	0.7641	inner_val	outer_test
