# Supplementary material for: Comparative modeling of mixed cardiopulmonary sounds in a low-resource paired dataset: Discrimination, calibration, and operating-point behavior
Source: PLoS One. 2026 Jun 22;21(6):e0352180. doi: 10.1371/journal.pone.0352180 (PMC13286179; doi:10.1371/journal.pone.0352180)
Supplement: S3 Data — (ZIP) [file pone.0352180.s004.zip › S3_Data_Revised_contents/outputs/predictions/revision_nested_student_only_fold1_inner_val.csv]

sample_id	pair_id	group_id	y_heart	y_lung	heart_prob	lung_prob	heart_logit	lung_logit	split_name	fold	variant	experiment
3.0	3.0	3.0	1.0	0.0	0.8494774699211121	0.598547637462616	1.730508644678568	0.3994172389647804	inner_val	1	student_only	revision_nested_student_only
5.0	5.0	5.0	1.0	1.0	0.8405054211616516	0.4946350157260895	1.6619934695795264	-0.021460760729307953	inner_val	1	student_only	revision_nested_student_only
11.0	11.0	11.0	1.0	0.0	0.8318447470664978	0.603229820728302	1.5987581440581535	0.4189410334772007	inner_val	1	student_only	revision_nested_student_only
18.0	18.0	18.0	1.0	1.0	0.8439515829086304	0.8578084111213684	1.6879288016621499	1.7972054118117051	inner_val	1	student_only	revision_nested_student_only
21.0	21.0	21.0	1.0	1.0	0.8797304630279541	0.8568391799926758	1.98988020313047	1.7892816325812761	inner_val	1	student_only	revision_nested_student_only
24.0	24.0	24.0	1.0	1.0	0.8862845301628113	0.8753312826156616	2.053338589313277	1.9489424651889167	inner_val	1	student_only	revision_nested_student_only
32.0	32.0	32.0	1.0	1.0	0.762697160243988	0.9278048872947693	1.1675239155547228	2.5534491073761134	inner_val	1	student_only	revision_nested_student_only
37.0	37.0	37.0	1.0	0.0	0.8180221915245056	0.6187769174575806	1.5030047170486016	0.48436009363674404	inner_val	1	student_only	revision_nested_student_only
38.0	38.0	38.0	1.0	0.0	0.8359422087669373	0.6578766107559204	1.6283407311075768	0.6538459328354763	inner_val	1	student_only	revision_nested_student_only
42.0	42.0	42.0	1.0	1.0	0.8068875670433044	0.6757901906967163	1.429911762970623	0.7344917932826303	inner_val	1	student_only	revision_nested_student_only
51.0	51.0	51.0	1.0	0.0	0.8533515334129333	0.6953756213188171	1.7611332377039388	0.8253726895721758	inner_val	1	student_only	revision_nested_student_only
63.0	63.0	63.0	1.0	1.0	0.8076700568199158	0.6181328296661377	1.434941278367514	0.48163054259909643	inner_val	1	student_only	revision_nested_student_only
69.0	69.0	69.0	1.0	1.0	0.8632204532623291	0.7000265121459961	1.8422996265012037	0.8474241118894463	inner_val	1	student_only	revision_nested_student_only
77.0	77.0	77.0	1.0	1.0	0.7912759780883789	0.9377951622009277	1.3326338945721359	2.713098773133238	inner_val	1	student_only	revision_nested_student_only
89.0	89.0	89.0	1.0	1.0	0.84288090467453	0.8103341460227966	1.6798215856955052	1.452182827936286	inner_val	1	student_only	revision_nested_student_only
90.0	90.0	90.0	1.0	1.0	0.8476120829582214	0.6445525884628296	1.7159937261817153	0.5951791046681612	inner_val	1	student_only	revision_nested_student_only
95.0	95.0	95.0	1.0	0.0	0.8089017271995544	0.5670497417449951	1.4428896222586525	0.26982418343080433	inner_val	1	student_only	revision_nested_student_only
100.0	100.0	100.0	1.0	1.0	0.7833092212677002	0.8858401775360107	1.2850561821494932	2.048937129788658	inner_val	1	student_only	revision_nested_student_only
107.0	107.0	107.0	0.0	1.0	0.7860631942749023	0.7850857973098755	1.3013565179760487	1.2955541165182975	inner_val	1	student_only	revision_nested_student_only
112.0	112.0	112.0	1.0	1.0	0.8436591029167175	0.7296117544174194	1.685709645703351	0.9926536766545156	inner_val	1	student_only	revision_nested_student_only
133.0	133.0	133.0	0.0	1.0	0.7973426580429077	0.5818163156509399	1.3697679390444712	0.33023401682660397	inner_val	1	student_only	revision_nested_student_only
141.0	141.0	141.0	1.0	1.0	0.8554976582527161	0.7835695743560791	1.778387642758811	1.2865907211039478	inner_val	1	student_only	revision_nested_student_only
142.0	142.0	142.0	1.0	0.0	0.8201941847801208	0.5213487148284912	1.5176636587025734	0.08544680976768873	inner_val	1	student_only	revision_nested_student_only
