# Supplementary material for: Comparative modeling of mixed cardiopulmonary sounds in a low-resource paired dataset: Discrimination, calibration, and operating-point behavior
Source: PLoS One. 2026 Jun 22;21(6):e0352180. doi: 10.1371/journal.pone.0352180 (PMC13286179; doi:10.1371/journal.pone.0352180)
Supplement: S3 Data — (ZIP) [file pone.0352180.s004.zip › S3_Data_Revised_contents/outputs/predictions/revision_nested_student_only_fold1_outer_test.csv]

sample_id	pair_id	group_id	y_heart	y_lung	heart_prob	lung_prob	heart_logit	lung_logit	split_name	fold	variant	experiment
7.0	7.0	7.0	1.0	1.0	0.786307692527771	0.7964289784431458	1.3028110173237104	1.3641230140469653	outer_test	1	student_only	revision_nested_student_only
12.0	12.0	12.0	1.0	1.0	0.8090680241584778	0.8074715733528137	1.443965780589403	1.4336640374788725	outer_test	1	student_only	revision_nested_student_only
23.0	23.0	23.0	1.0	0.0	0.8668457865715027	0.6818374395370483	1.8733531348162138	0.7622288223933231	outer_test	1	student_only	revision_nested_student_only
39.0	39.0	39.0	0.0	1.0	0.8773523569107056	0.8182325959205627	1.967593132987932	1.5044187730995515	outer_test	1	student_only	revision_nested_student_only
41.0	41.0	41.0	1.0	0.0	0.7653080224990845	0.9303929805755615	1.1820044762346518	2.5927416405983625	outer_test	1	student_only	revision_nested_student_only
43.0	43.0	43.0	1.0	1.0	0.7788618206977844	0.7298057079315186	1.2590458979302381	0.9936370447349465	outer_test	1	student_only	revision_nested_student_only
54.0	54.0	54.0	1.0	1.0	0.8274478316307068	0.8820602297782898	1.5676464458379962	2.0120862690996026	outer_test	1	student_only	revision_nested_student_only
55.0	55.0	55.0	1.0	1.0	0.7756105661392212	0.8752867579460144	1.240267460098711	1.9485345176958375	outer_test	1	student_only	revision_nested_student_only
61.0	61.0	61.0	1.0	1.0	0.8172767758369446	0.7536415457725525	1.4980052367166372	1.118129245130201	outer_test	1	student_only	revision_nested_student_only
62.0	62.0	62.0	1.0	1.0	0.8947199583053589	0.7992463111877441	2.1398869099519113	1.3815904447745968	outer_test	1	student_only	revision_nested_student_only
65.0	65.0	65.0	1.0	1.0	0.8313814401626587	0.6205637454986572	1.5954495813926297	0.4919417214414148	outer_test	1	student_only	revision_nested_student_only
68.0	68.0	68.0	1.0	1.0	0.7583602070808411	0.8549541234970093	1.1437103217084637	1.7739977287128288	outer_test	1	student_only	revision_nested_student_only
72.0	72.0	72.0	1.0	1.0	0.7401387095451355	0.9106415510177612	1.0466896235596186	2.321493554580391	outer_test	1	student_only	revision_nested_student_only
78.0	78.0	78.0	1.0	0.0	0.8329668641090393	0.7306770086288452	1.6068016511517398	0.998060142703621	outer_test	1	student_only	revision_nested_student_only
82.0	82.0	82.0	1.0	1.0	0.7819728255271912	0.7391414642333984	1.2772002814108123	1.04151107737012	outer_test	1	student_only	revision_nested_student_only
83.0	83.0	83.0	1.0	1.0	0.7977824211120605	0.8110209107398987	1.3724916640967195	1.456657467576041	outer_test	1	student_only	revision_nested_student_only
88.0	88.0	88.0	1.0	1.0	0.8236308693885803	0.7310531139373779	1.5411433237710297	0.9999722058705056	outer_test	1	student_only	revision_nested_student_only
91.0	91.0	91.0	1.0	1.0	0.7356323003768921	0.8505994081497192	1.0233894663115144	1.7393100528105314	outer_test	1	student_only	revision_nested_student_only
92.0	92.0	92.0	1.0	1.0	0.8593205213546753	0.8398106098175049	1.8096578838754194	1.6568195980460851	outer_test	1	student_only	revision_nested_student_only
94.0	94.0	94.0	1.0	1.0	0.7320283055305481	0.8880178928375244	1.004937824689653	2.070652791326364	outer_test	1	student_only	revision_nested_student_only
98.0	98.0	98.0	1.0	1.0	0.8368311524391174	0.8790050745010376	1.6348367814104041	1.9830420640150228	outer_test	1	student_only	revision_nested_student_only
108.0	108.0	108.0	1.0	1.0	0.849499523639679	0.8825631141662598	1.7306811309892887	2.0169292562877024	outer_test	1	student_only	revision_nested_student_only
111.0	111.0	111.0	0.0	1.0	0.7465153336524963	0.6341292262077332	1.0801128240742794	0.5499725665087658	outer_test	1	student_only	revision_nested_student_only
122.0	122.0	122.0	0.0	0.0	0.7872030138969421	0.7106963992118835	1.308147580042308	0.8987686748238491	outer_test	1	student_only	revision_nested_student_only
123.0	123.0	123.0	1.0	1.0	0.8713886141777039	0.7915499210357666	1.91329270286668	1.334293365617868	outer_test	1	student_only	revision_nested_student_only
124.0	124.0	124.0	1.0	1.0	0.8655799627304077	0.821417510509491	1.8624302556034404	1.5259808987091055	outer_test	1	student_only	revision_nested_student_only
136.0	136.0	136.0	1.0	1.0	0.8507707118988037	0.8053612112998962	1.740658689091645	1.420145411295363	outer_test	1	student_only	revision_nested_student_only
144.0	144.0	144.0	1.0	0.0	0.8158412575721741	0.4098179042339325	1.4884216824934016	-0.364718201146895	outer_test	1	student_only	revision_nested_student_only
145.0	145.0	145.0	1.0	0.0	0.8526453375816345	0.569010853767395	1.7555013281164131	0.2778166020751038	outer_test	1	student_only	revision_nested_student_only
