# Supplementary material for: Comparative modeling of mixed cardiopulmonary sounds in a low-resource paired dataset: Discrimination, calibration, and operating-point behavior
Source: PLoS One. 2026 Jun 22;21(6):e0352180. doi: 10.1371/journal.pone.0352180 (PMC13286179; doi:10.1371/journal.pone.0352180)
Supplement: S3 Data — (ZIP) [file pone.0352180.s004.zip › S3_Data_Revised_contents/outputs/predictions/revision_nested_student_only_fold2_calibrated_outer_test_calibrated.csv]

sample_id	pair_id	group_id	y_heart	y_lung	heart_prob	lung_prob	heart_logit	lung_logit	split_name	fold	variant	experiment	heart_prob_calibrated	lung_prob_calibrated	heart_temperature	lung_temperature	heart_threshold_calibrated	lung_threshold_calibrated	calibration_split	evaluation_split
3.0	3.0	3.0	1.0	0.0	0.9304667115211488	0.5210189819335938	2.593880691793355	0.0841255063715621	outer_test	2	student_only	revision_nested_student_only_calibrated	0.9885427	0.51580024	0.5818999409675598	1.330634593963623	0.3852	0.6	inner_val	outer_test
18.0	18.0	18.0	1.0	1.0	0.6229808926582336	0.9412032961845398	0.5022199796588009	2.773073363182499	outer_test	2	student_only	revision_nested_student_only_calibrated	0.70330155	0.8893406	0.5818999409675598	1.330634593963623	0.3852	0.6	inner_val	outer_test
19.0	19.0	19.0	1.0	1.0	0.5314308404922485	0.9828351140022278	0.1258893581490359	4.047575583205454	outer_test	2	student_only	revision_nested_student_only_calibrated	0.5538755	0.95442885	0.5818999409675598	1.330634593963623	0.3852	0.6	inner_val	outer_test
20.0	20.0	20.0	1.0	0.0	0.6058152318000793	0.1455519795417785	0.4297552873636719	-1.7699223998227926	outer_test	2	student_only	revision_nested_student_only_calibrated	0.6766761	0.20913719	0.5818999409675598	1.330634593963623	0.3852	0.6	inner_val	outer_test
21.0	21.0	21.0	1.0	1.0	0.9976765513420104	0.9973760843276978	6.062376554471466	5.940460181323904	outer_test	2	student_only	revision_nested_student_only_calibrated	0.9999701	0.9886192	0.5818999409675598	1.330634593963623	0.3852	0.6	inner_val	outer_test
22.0	22.0	22.0	1.0	1.0	0.9987257122993468	0.7331156134605408	6.664092822342661	1.0104878604527128	outer_test	2	student_only	revision_nested_student_only_calibrated	0.9999894	0.6812241	0.5818999409675598	1.330634593963623	0.3852	0.6	inner_val	outer_test
37.0	37.0	37.0	1.0	0.0	0.7400950789451599	0.3842335343360901	1.046462787121085	-0.4716172474040784	outer_test	2	student_only	revision_nested_student_only_calibrated	0.8579486	0.4123085	0.5818999409675598	1.330634593963623	0.3852	0.6	inner_val	outer_test
45.0	45.0	45.0	1.0	1.0	0.9908549785614014	0.7471829652786255	4.685358558999142	1.0836440443949655	outer_test	2	student_only	revision_nested_student_only_calibrated	0.9996816	0.69304234	0.5818999409675598	1.330634593963623	0.3852	0.6	inner_val	outer_test
51.0	51.0	51.0	1.0	0.0	0.431774228811264	0.2548162639141083	-0.2746159910933088	-1.0730880618119902	outer_test	2	student_only	revision_nested_student_only_calibrated	0.38415956	0.30864787	0.5818999409675598	1.330634593963623	0.3852	0.6	inner_val	outer_test
52.0	52.0	52.0	1.0	1.0	0.9402045011520386	0.8593462109565735	2.755167017996911	1.809870406223428	outer_test	2	student_only	revision_nested_student_only_calibrated	0.99129206	0.795785	0.5818999409675598	1.330634593963623	0.3852	0.6	inner_val	outer_test
58.0	58.0	58.0	1.0	1.0	0.9833471179008484	0.9998699426651	4.078378878277068	8.947405101252583	outer_test	2	student_only	revision_nested_student_only_calibrated	0.9990969	0.9987999	0.5818999409675598	1.330634593963623	0.3852	0.6	inner_val	outer_test
63.0	63.0	63.0	1.0	1.0	0.994309902191162	0.9372833371162416	5.163321493300715	2.704358456005296	outer_test	2	student_only	revision_nested_student_only_calibrated	0.9998599	0.8841554	0.5818999409675598	1.330634593963623	0.3852	0.6	inner_val	outer_test
66.0	66.0	66.0	0.0	0.0	0.99652099609375	0.999893069267273	5.657524190291614	9.14322235436972	outer_test	2	student_only	revision_nested_student_only_calibrated	0.99994004	0.99896395	0.5818999409675598	1.330634593963623	0.3852	0.6	inner_val	outer_test
71.0	71.0	71.0	1.0	1.0	0.8628327250480652	0.9988009929656982	1.839019676605082	6.725061809728508	outer_test	2	student_only	revision_nested_student_only_calibrated	0.9593154	0.99365693	0.5818999409675598	1.330634593963623	0.3852	0.6	inner_val	outer_test
77.0	77.0	77.0	1.0	1.0	0.7322646379470825	0.991828978061676	1.006142938246663	4.798956705974874	outer_test	2	student_only	revision_nested_student_only_calibrated	0.8492928	0.97357124	0.5818999409675598	1.330634593963623	0.3852	0.6	inner_val	outer_test
80.0	80.0	80.0	1.0	1.0	0.9777250289916992	0.0494530573487281	3.78176480223202	-2.956013664802904	outer_test	2	student_only	revision_nested_student_only_calibrated	0.99849737	0.09783574	0.5818999409675598	1.330634593963623	0.3852	0.6	inner_val	outer_test
89.0	89.0	89.0	1.0	1.0	0.3371521234512329	0.990402102470398	-0.6760112833231224	4.636566957622772	outer_test	2	student_only	revision_nested_student_only_calibrated	0.23835286	0.97024286	0.5818999409675598	1.330634593963623	0.3852	0.6	inner_val	outer_test
90.0	90.0	90.0	1.0	1.0	0.7956826090812683	0.163104698061943	1.3595257514001975	-1.6353066613687797	outer_test	2	student_only	revision_nested_student_only_calibrated	0.91184366	0.2263622	0.5818999409675598	1.330634593963623	0.3852	0.6	inner_val	outer_test
97.0	97.0	97.0	1.0	1.0	0.8212708234786987	0.9424136877059937	1.5249812455090763	2.7951594314200143	outer_test	2	student_only	revision_nested_student_only_calibrated	0.9321815	0.89096355	0.5818999409675598	1.330634593963623	0.3852	0.6	inner_val	outer_test
99.0	99.0	99.0	1.0	1.0	0.9115753173828124	0.95953631401062	2.333023075059364	3.166045231887	outer_test	2	student_only	revision_nested_student_only_calibrated	0.98217773	0.915239	0.5818999409675598	1.330634593963623	0.3852	0.6	inner_val	outer_test
101.0	101.0	101.0	1.0	1.0	0.84992915391922	0.996572494506836	1.7340455078808523	5.672489151008811	outer_test	2	student_only	revision_nested_student_only_calibrated	0.9516611	0.98611546	0.5818999409675598	1.330634593963623	0.3852	0.6	inner_val	outer_test
103.0	103.0	103.0	0.0	1.0	0.9862710237503052	0.9998656511306764	4.274422534813009	8.914936280944024	outer_test	2	student_only	revision_nested_student_only_calibrated	0.999355	0.9987703	0.5818999409675598	1.330634593963623	0.3852	0.6	inner_val	outer_test
104.0	104.0	104.0	1.0	1.0	0.9268617630004884	0.3953676521778106	2.5394531235022626	-0.4248044867475266	outer_test	2	student_only	revision_nested_student_only_calibrated	0.9874335	0.42085862	0.5818999409675598	1.330634593963623	0.3852	0.6	inner_val	outer_test
105.0	105.0	105.0	1.0	1.0	0.9921379685401917	0.967388391494751	4.837817150310075	3.3899317465155225	outer_test	2	student_only	revision_nested_student_only_calibrated	0.99975497	0.92741245	0.5818999409675598	1.330634593963623	0.3852	0.6	inner_val	outer_test
109.0	109.0	109.0	1.0	1.0	0.7900034189224243	0.7732031941413879	1.324946023199641	1.2264873901545357	outer_test	2	student_only	revision_nested_student_only_calibrated	0.9069484	0.7153947	0.5818999409675598	1.330634593963623	0.3852	0.6	inner_val	outer_test
116.0	116.0	116.0	1.0	1.0	0.9756001234054564	0.990759015083313	3.688474718147927	4.674822858592497	outer_test	2	student_only	revision_nested_student_only_calibrated	0.9982364	0.9710618	0.5818999409675598	1.330634593963623	0.3852	0.6	inner_val	outer_test
118.0	118.0	118.0	1.0	1.0	0.872946560382843	0.0416841693222522	1.927266557859875	-3.1350559765897725	outer_test	2	student_only	revision_nested_student_only_calibrated	0.96483904	0.08658524	0.5818999409675598	1.330634593963623	0.3852	0.6	inner_val	outer_test
141.0	141.0	141.0	1.0	1.0	0.7724775075912476	0.9992204904556274	1.222353790726583	7.156065811797551	outer_test	2	student_only	revision_nested_student_only_calibrated	0.8909639	0.9954039	0.5818999409675598	1.330634593963623	0.3852	0.6	inner_val	outer_test
143.0	143.0	143.0	1.0	1.0	0.8272033333778381	0.9922339916229248	1.5659349676552463	4.850202648127162	outer_test	2	student_only	revision_nested_student_only_calibrated	0.9364978	0.9745443	0.5818999409675598	1.330634593963623	0.3852	0.6	inner_val	outer_test
