# Supplementary material for: Comparative modeling of mixed cardiopulmonary sounds in a low-resource paired dataset: Discrimination, calibration, and operating-point behavior
Source: PLoS One. 2026 Jun 22;21(6):e0352180. doi: 10.1371/journal.pone.0352180 (PMC13286179; doi:10.1371/journal.pone.0352180)
Supplement: S3 Data — (ZIP) [file pone.0352180.s004.zip › S3_Data_Revised_contents/outputs/predictions/revision_nested_student_only_fold2_inner_val.csv]

sample_id	pair_id	group_id	y_heart	y_lung	heart_prob	lung_prob	heart_logit	lung_logit	split_name	fold	variant	experiment
2.0	2.0	2.0	1.0	0.0	0.43239784240722656	0.3077968955039978	-0.2720746505893501	-0.8104392808888161	inner_val	2	student_only	revision_nested_student_only
9.0	9.0	9.0	1.0	1.0	0.3837969899177551	0.9700421094894409	-0.47346273035959163	3.4775467364247987	inner_val	2	student_only	revision_nested_student_only
24.0	24.0	24.0	1.0	1.0	0.9451249837875366	0.9953558444976807	2.8462590098858414	5.367490758044324	inner_val	2	student_only	revision_nested_student_only
25.0	25.0	25.0	1.0	1.0	0.9594253301620483	0.8318014740943909	3.163190514519331	1.5984488159189807	inner_val	2	student_only	revision_nested_student_only
26.0	26.0	26.0	1.0	1.0	0.9880563020706177	0.9909579753875732	4.415535912682743	4.6967890162818975	inner_val	2	student_only	revision_nested_student_only
28.0	28.0	28.0	1.0	1.0	0.8956176042556763	0.9456360936164856	2.149452502821971	2.856157367930811	inner_val	2	student_only	revision_nested_student_only
29.0	29.0	29.0	1.0	1.0	0.9974253177642822	0.9940354824066162	5.959451153655824	5.115944723187164	inner_val	2	student_only	revision_nested_student_only
30.0	30.0	30.0	1.0	1.0	0.8945273160934448	0.9932518601417542	2.137843441244089	4.991717377125923	inner_val	2	student_only	revision_nested_student_only
43.0	43.0	43.0	1.0	1.0	0.8557907342910767	0.9667433500289917	1.7807603982251339	3.369678305543612	inner_val	2	student_only	revision_nested_student_only
47.0	47.0	47.0	1.0	1.0	0.9275411367416382	0.8704876899719238	2.549518148286646	1.90527768302418	inner_val	2	student_only	revision_nested_student_only
50.0	50.0	50.0	1.0	1.0	0.796242356300354	0.9345704317092896	1.3629723407099212	2.659112721563788	inner_val	2	student_only	revision_nested_student_only
65.0	65.0	65.0	1.0	1.0	0.9187510013580322	0.8571157455444336	2.4254966437126066	1.7915380753468557	inner_val	2	student_only	revision_nested_student_only
67.0	67.0	67.0	1.0	1.0	0.7492573261260986	0.9793097972869873	1.094655274533655	3.857187745712534	inner_val	2	student_only	revision_nested_student_only
84.0	84.0	84.0	1.0	0.0	0.9823383092880249	0.9625610709190369	4.018537832102691	3.246886466861	inner_val	2	student_only	revision_nested_student_only
102.0	102.0	102.0	1.0	1.0	0.7422321438789368	0.6553290486335754	1.0576026592088112	0.6425472760649805	inner_val	2	student_only	revision_nested_student_only
106.0	106.0	106.0	0.0	1.0	0.2882099747657776	0.7912443280220032	-0.9040936660042799	1.3324422705421612	inner_val	2	student_only	revision_nested_student_only
108.0	108.0	108.0	1.0	1.0	0.9792740941047668	0.990412175655365	3.855427166563872	4.637627199459359	inner_val	2	student_only	revision_nested_student_only
114.0	114.0	114.0	1.0	1.0	0.9292401075363159	0.9819958209991455	2.575074813920471	3.998983155079944	inner_val	2	student_only	revision_nested_student_only
117.0	117.0	117.0	1.0	1.0	0.9607051014900208	0.7739323377609253	3.1965727940387625	1.2306501059526425	inner_val	2	student_only	revision_nested_student_only
122.0	122.0	122.0	0.0	0.0	0.3864487409591675	0.5642682909965515	-0.46226457689760075	0.25850312402476955	inner_val	2	student_only	revision_nested_student_only
123.0	123.0	123.0	1.0	1.0	0.8846530318260193	0.9945671558380127	2.037250813136894	5.20984483969654	inner_val	2	student_only	revision_nested_student_only
126.0	126.0	126.0	0.0	1.0	0.08714371919631958	0.9982278943061829	-2.3490197534894093	6.333813104223773	inner_val	2	student_only	revision_nested_student_only
128.0	128.0	128.0	1.0	1.0	0.839899480342865	0.061414942145347595	1.6574803525924349	-2.7267203206616677	inner_val	2	student_only	revision_nested_student_only
129.0	129.0	129.0	1.0	1.0	0.31322380900382996	0.9671016931533813	-0.7850904820891133	3.3808824606561294	inner_val	2	student_only	revision_nested_student_only
