# Supplementary material for: Comparative modeling of mixed cardiopulmonary sounds in a low-resource paired dataset: Discrimination, calibration, and operating-point behavior
Source: PLoS One. 2026 Jun 22;21(6):e0352180. doi: 10.1371/journal.pone.0352180 (PMC13286179; doi:10.1371/journal.pone.0352180)
Supplement: S3 Data — (ZIP) [file pone.0352180.s004.zip › S3_Data_Revised_contents/outputs/predictions/revision_nested_student_only_fold2_outer_test.csv]

sample_id	pair_id	group_id	y_heart	y_lung	heart_prob	lung_prob	heart_logit	lung_logit	split_name	fold	variant	experiment
3.0	3.0	3.0	1.0	0.0	0.9304667115211487	0.5210189819335938	2.593880691793355	0.08412550637156212	outer_test	2	student_only	revision_nested_student_only
18.0	18.0	18.0	1.0	1.0	0.6229808926582336	0.9412032961845398	0.5022199796588009	2.773073363182499	outer_test	2	student_only	revision_nested_student_only
19.0	19.0	19.0	1.0	1.0	0.5314308404922485	0.9828351140022278	0.12588935814903596	4.047575583205454	outer_test	2	student_only	revision_nested_student_only
20.0	20.0	20.0	1.0	0.0	0.6058152318000793	0.14555197954177856	0.42975528736367197	-1.7699223998227926	outer_test	2	student_only	revision_nested_student_only
21.0	21.0	21.0	1.0	1.0	0.9976765513420105	0.9973760843276978	6.062376554471466	5.940460181323904	outer_test	2	student_only	revision_nested_student_only
22.0	22.0	22.0	1.0	1.0	0.9987257122993469	0.7331156134605408	6.664092822342661	1.0104878604527128	outer_test	2	student_only	revision_nested_student_only
37.0	37.0	37.0	1.0	0.0	0.7400950789451599	0.3842335343360901	1.046462787121085	-0.4716172474040784	outer_test	2	student_only	revision_nested_student_only
45.0	45.0	45.0	1.0	1.0	0.9908549785614014	0.7471829652786255	4.685358558999142	1.0836440443949655	outer_test	2	student_only	revision_nested_student_only
51.0	51.0	51.0	1.0	0.0	0.43177422881126404	0.2548162639141083	-0.2746159910933088	-1.0730880618119902	outer_test	2	student_only	revision_nested_student_only
52.0	52.0	52.0	1.0	1.0	0.9402045011520386	0.8593462109565735	2.755167017996911	1.8098704062234277	outer_test	2	student_only	revision_nested_student_only
58.0	58.0	58.0	1.0	1.0	0.9833471179008484	0.9998699426651001	4.078378878277068	8.947405101252583	outer_test	2	student_only	revision_nested_student_only
63.0	63.0	63.0	1.0	1.0	0.9943099021911621	0.9372833371162415	5.163321493300715	2.7043584560052962	outer_test	2	student_only	revision_nested_student_only
66.0	66.0	66.0	0.0	0.0	0.99652099609375	0.999893069267273	5.657524190291614	9.14322235436972	outer_test	2	student_only	revision_nested_student_only
71.0	71.0	71.0	1.0	1.0	0.8628327250480652	0.9988009929656982	1.8390196766050821	6.7250618097285075	outer_test	2	student_only	revision_nested_student_only
77.0	77.0	77.0	1.0	1.0	0.7322646379470825	0.991828978061676	1.0061429382466627	4.798956705974874	outer_test	2	student_only	revision_nested_student_only
80.0	80.0	80.0	1.0	1.0	0.9777250289916992	0.04945305734872818	3.78176480223202	-2.956013664802904	outer_test	2	student_only	revision_nested_student_only
89.0	89.0	89.0	1.0	1.0	0.3371521234512329	0.990402102470398	-0.6760112833231224	4.6365669576227715	outer_test	2	student_only	revision_nested_student_only
90.0	90.0	90.0	1.0	1.0	0.7956826090812683	0.16310469806194305	1.3595257514001977	-1.6353066613687797	outer_test	2	student_only	revision_nested_student_only
97.0	97.0	97.0	1.0	1.0	0.8212708234786987	0.9424136877059937	1.5249812455090765	2.7951594314200143	outer_test	2	student_only	revision_nested_student_only
99.0	99.0	99.0	1.0	1.0	0.9115753173828125	0.9595363140106201	2.333023075059364	3.166045231887	outer_test	2	student_only	revision_nested_student_only
101.0	101.0	101.0	1.0	1.0	0.84992915391922	0.9965724945068359	1.7340455078808523	5.672489151008811	outer_test	2	student_only	revision_nested_student_only
103.0	103.0	103.0	0.0	1.0	0.9862710237503052	0.9998656511306763	4.274422534813009	8.914936280944024	outer_test	2	student_only	revision_nested_student_only
104.0	104.0	104.0	1.0	1.0	0.9268617630004883	0.39536765217781067	2.5394531235022626	-0.42480448674752663	outer_test	2	student_only	revision_nested_student_only
105.0	105.0	105.0	1.0	1.0	0.9921379685401917	0.967388391494751	4.837817150310075	3.3899317465155225	outer_test	2	student_only	revision_nested_student_only
109.0	109.0	109.0	1.0	1.0	0.7900034189224243	0.7732031941413879	1.324946023199641	1.2264873901545355	outer_test	2	student_only	revision_nested_student_only
116.0	116.0	116.0	1.0	1.0	0.9756001234054565	0.990759015083313	3.6884747181479267	4.674822858592497	outer_test	2	student_only	revision_nested_student_only
118.0	118.0	118.0	1.0	1.0	0.872946560382843	0.041684169322252274	1.927266557859875	-3.1350559765897725	outer_test	2	student_only	revision_nested_student_only
141.0	141.0	141.0	1.0	1.0	0.7724775075912476	0.9992204904556274	1.2223537907265827	7.156065811797551	outer_test	2	student_only	revision_nested_student_only
143.0	143.0	143.0	1.0	1.0	0.8272033333778381	0.9922339916229248	1.5659349676552465	4.850202648127162	outer_test	2	student_only	revision_nested_student_only
