# Supplementary material for: Comparative modeling of mixed cardiopulmonary sounds in a low-resource paired dataset: Discrimination, calibration, and operating-point behavior
Source: PLoS One. 2026 Jun 22;21(6):e0352180. doi: 10.1371/journal.pone.0352180 (PMC13286179; doi:10.1371/journal.pone.0352180)
Supplement: S3 Data — (ZIP) [file pone.0352180.s004.zip › S3_Data_Revised_contents/outputs/predictions/revision_nested_student_only_fold3_calibrated_outer_test_calibrated.csv]

sample_id	pair_id	group_id	y_heart	y_lung	heart_prob	lung_prob	heart_logit	lung_logit	split_name	fold	variant	experiment	heart_prob_calibrated	lung_prob_calibrated	heart_temperature	lung_temperature	heart_threshold_calibrated	lung_threshold_calibrated	calibration_split	evaluation_split
1.0	1.0	1.0	1.0	1.0	0.9476540684700012	0.9988699555397034	2.8961153114011653	6.784367618194681	outer_test	3	student_only	revision_nested_student_only_calibrated	0.974008	0.9587899	0.7992302179336548	2.1558289527893066	0.7419	0.7255	inner_val	outer_test
2.0	2.0	2.0	1.0	0.0	0.6893370747566223	0.0818643942475318	0.7970218918051784	-2.4172809487388576	outer_test	3	student_only	revision_nested_student_only_calibrated	0.730515	0.24577455	0.7992302179336548	2.1558289527893066	0.7419	0.7255	inner_val	outer_test
4.0	4.0	4.0	1.0	1.0	0.6737229824066162	0.998112678527832	0.7250722533401319	6.270707560888957	outer_test	3	student_only	revision_nested_student_only_calibrated	0.7124296	0.9482759	0.7992302179336548	2.1558289527893066	0.7419	0.7255	inner_val	outer_test
5.0	5.0	5.0	1.0	1.0	0.7341338396072388	0.0803391858935356	1.0156983290434027	-2.437747426129365	outer_test	3	student_only	revision_nested_student_only_calibrated	0.7808875	0.24401897	0.7992302179336548	2.1558289527893066	0.7419	0.7255	inner_val	outer_test
8.0	8.0	8.0	1.0	1.0	0.9620660543441772	0.9855086207389832	3.233236736904928	4.219603935235094	outer_test	3	student_only	revision_nested_student_only_calibrated	0.982799	0.87624043	0.7992302179336548	2.1558289527893066	0.7419	0.7255	inner_val	outer_test
10.0	10.0	10.0	1.0	1.0	0.7624056935310364	0.5414127707481384	1.165914195688786	0.1660314424929197	outer_test	3	student_only	revision_nested_student_only_calibrated	0.81134856	0.51924425	0.7992302179336548	2.1558289527893066	0.7419	0.7255	inner_val	outer_test
25.0	25.0	25.0	1.0	1.0	0.8804102540016174	0.6231448650360107	1.9963208945234332	0.5029181636923902	outer_test	3	student_only	revision_nested_student_only_calibrated	0.9239878	0.55805767	0.7992302179336548	2.1558289527893066	0.7419	0.7255	inner_val	outer_test
28.0	28.0	28.0	1.0	1.0	0.8853374719619751	0.9818087220191956	2.043975621210845	3.988454257896528	outer_test	3	student_only	revision_nested_student_only_calibrated	0.9280711	0.86413646	0.7992302179336548	2.1558289527893066	0.7419	0.7255	inner_val	outer_test
29.0	29.0	29.0	1.0	1.0	0.9663394093513488	0.9997616410255432	3.3571873918350343	8.341494337205397	outer_test	3	student_only	revision_nested_student_only_calibrated	0.9852336	0.9795532	0.7992302179336548	2.1558289527893066	0.7419	0.7255	inner_val	outer_test
44.0	44.0	44.0	0.0	1.0	0.9025129675865172	0.9997177720069884	2.2254636903496845	8.172513059991683	outer_test	3	student_only	revision_nested_student_only_calibrated	0.941833	0.9779229	0.7992302179336548	2.1558289527893066	0.7419	0.7255	inner_val	outer_test
59.0	59.0	59.0	1.0	1.0	0.7019610404968262	0.3322497010231018	0.8566536900700253	-0.6980275019900176	outer_test	3	student_only	revision_nested_student_only_calibrated	0.74494827	0.4197533	0.7992302179336548	2.1558289527893066	0.7419	0.7255	inner_val	outer_test
60.0	60.0	60.0	1.0	1.0	0.8749262094497681	0.996118426322937	1.9452356632128092	5.547625494168019	outer_test	3	student_only	revision_nested_student_only_calibrated	0.91937506	0.9291243	0.7992302179336548	2.1558289527893066	0.7419	0.7255	inner_val	outer_test
69.0	69.0	69.0	1.0	1.0	0.9437347650527954	0.9987043142318726	2.819768309523612	6.647418647420851	outer_test	3	student_only	revision_nested_student_only_calibrated	0.9714769	0.9562055	0.7992302179336548	2.1558289527893066	0.7419	0.7255	inner_val	outer_test
73.0	73.0	73.0	1.0	1.0	0.9594143629074096	0.9979822635650636	3.1629088218491783	6.2037591978412	outer_test	3	student_only	revision_nested_student_only_calibrated	0.98124653	0.9467314	0.7992302179336548	2.1558289527893066	0.7419	0.7255	inner_val	outer_test
76.0	76.0	76.0	1.0	1.0	0.8532485961914062	0.2146074324846267	1.760310917887136	-1.2973732150595365	outer_test	3	student_only	revision_nested_student_only_calibrated	0.9004745	0.3539325	0.7992302179336548	2.1558289527893066	0.7419	0.7255	inner_val	outer_test
81.0	81.0	81.0	1.0	1.0	0.774164080619812	0.9967064261436462	1.2319751264376306	5.712483015642096	outer_test	3	student_only	revision_nested_student_only_calibrated	0.8236757	0.9339977	0.7992302179336548	2.1558289527893066	0.7419	0.7255	inner_val	outer_test
84.0	84.0	84.0	1.0	0.0	0.9434099793434144	0.993635892868042	2.813668292679719	5.05069689019492	outer_test	3	student_only	revision_nested_student_only_calibrated	0.97126466	0.91236097	0.7992302179336548	2.1558289527893066	0.7419	0.7255	inner_val	outer_test
87.0	87.0	87.0	1.0	1.0	0.723585844039917	0.5434752702713013	0.9623188840231522	0.1743413336159964	outer_test	3	student_only	revision_nested_student_only_calibrated	0.76924574	0.52020645	0.7992302179336548	2.1558289527893066	0.7419	0.7255	inner_val	outer_test
93.0	93.0	93.0	1.0	1.0	0.8824881911277771	0.9939965009689332	2.01620657798508	5.1093912154044805	outer_test	3	student_only	revision_nested_student_only_calibrated	0.92571694	0.91451365	0.7992302179336548	2.1558289527893066	0.7419	0.7255	inner_val	outer_test
95.0	95.0	95.0	1.0	0.0	0.840286910533905	0.0461638011038303	1.6603643789727565	-3.028295992356286	outer_test	3	student_only	revision_nested_student_only_calibrated	0.88869244	0.19707112	0.7992302179336548	2.1558289527893066	0.7419	0.7255	inner_val	outer_test
114.0	114.0	114.0	1.0	1.0	0.8920118808746338	0.9820356965065002	2.1114582388830647	4.0012410088932295	outer_test	3	student_only	revision_nested_student_only_calibrated	0.93350786	0.86483127	0.7992302179336548	2.1558289527893066	0.7419	0.7255	inner_val	outer_test
117.0	117.0	117.0	1.0	1.0	0.9203448295593262	0.6280574798583984	2.447041465797384	0.5238923641306915	outer_test	3	student_only	revision_nested_student_only_calibrated	0.955287	0.56045574	0.7992302179336548	2.1558289527893066	0.7419	0.7255	inner_val	outer_test
119.0	119.0	119.0	1.0	1.0	0.7099108695983887	0.9963132739067078	0.894951204406368	5.599322913530592	outer_test	3	student_only	revision_nested_student_only_calibrated	0.7539454	0.93068725	0.7992302179336548	2.1558289527893066	0.7419	0.7255	inner_val	outer_test
120.0	120.0	120.0	1.0	1.0	0.8233880996704102	0.9889761209487916	1.5394729848757065	4.496606443884902	outer_test	3	student_only	revision_nested_student_only_calibrated	0.8728276	0.8895144	0.7992302179336548	2.1558289527893066	0.7419	0.7255	inner_val	outer_test
126.0	126.0	126.0	0.0	1.0	0.2708993256092071	0.9640498161315918	-0.9900645621329012	3.289008771047101	outer_test	3	student_only	revision_nested_student_only_calibrated	0.22464968	0.82136685	0.7992302179336548	2.1558289527893066	0.7419	0.7255	inner_val	outer_test
129.0	129.0	129.0	1.0	1.0	0.6350640058517456	0.9794912338256836	0.554003810722517	3.866180874701503	outer_test	3	student_only	revision_nested_student_only_calibrated	0.6666721	0.85733896	0.7992302179336548	2.1558289527893066	0.7419	0.7255	inner_val	outer_test
130.0	130.0	130.0	1.0	0.0	0.9537292718887328	0.8180195689201355	3.0258703101506543	1.5029870994451164	outer_test	3	student_only	revision_nested_student_only_calibrated	0.97781664	0.6675608	0.7992302179336548	2.1558289527893066	0.7419	0.7255	inner_val	outer_test
138.0	138.0	138.0	1.0	0.0	0.8539921641349792	0.0788811966776847	1.7662617276840038	-2.457646140729174	outer_test	3	student_only	revision_nested_student_only_calibrated	0.90113986	0.24232027	0.7992302179336548	2.1558289527893066	0.7419	0.7255	inner_val	outer_test
139.0	139.0	139.0	1.0	1.0	0.7783921957015991	0.9871991276741028	1.2563213325383875	4.345358450450135	outer_test	3	student_only	revision_nested_student_only_calibrated	0.82805634	0.8824286	0.7992302179336548	2.1558289527893066	0.7419	0.7255	inner_val	outer_test
