# Supplementary material for: Comparative modeling of mixed cardiopulmonary sounds in a low-resource paired dataset: Discrimination, calibration, and operating-point behavior
Source: PLoS One. 2026 Jun 22;21(6):e0352180. doi: 10.1371/journal.pone.0352180 (PMC13286179; doi:10.1371/journal.pone.0352180)
Supplement: S3 Data — (ZIP) [file pone.0352180.s004.zip › S3_Data_Revised_contents/outputs/predictions/revision_nested_student_only_fold3_inner_val.csv]

sample_id	pair_id	group_id	y_heart	y_lung	heart_prob	lung_prob	heart_logit	lung_logit	split_name	fold	variant	experiment
14.0	14.0	14.0	1.0	1.0	0.819886326789856	0.9914605617523193	1.5155775353819463	4.754483944145286	inner_val	3	student_only	revision_nested_student_only
19.0	19.0	19.0	1.0	1.0	0.6992805004119873	0.9848626255989075	0.8438740146740091	4.175335353406715	inner_val	3	student_only	revision_nested_student_only
23.0	23.0	23.0	1.0	0.0	0.9355257749557495	0.23718926310539246	2.674843165179822	-1.1681515483177638	inner_val	3	student_only	revision_nested_student_only
37.0	37.0	37.0	1.0	0.0	0.7577126622200012	0.06292179971933365	1.140179872170423	-2.7008740558235007	inner_val	3	student_only	revision_nested_student_only
40.0	40.0	40.0	1.0	1.0	0.7205982804298401	0.9765223264694214	0.9474312106936845	3.727947706797243	inner_val	3	student_only	revision_nested_student_only
41.0	41.0	41.0	1.0	0.0	0.8228774070739746	0.999984860420227	1.5359651227560414	11.098182926725773	inner_val	3	student_only	revision_nested_student_only
46.0	46.0	46.0	1.0	0.0	0.8633474707603455	0.8887781500816345	1.843375820197892	2.07832079982064	inner_val	3	student_only	revision_nested_student_only
47.0	47.0	47.0	1.0	1.0	0.8550519943237305	0.9808345437049866	1.7747871825904484	3.9352942771735617	inner_val	3	student_only	revision_nested_student_only
48.0	48.0	48.0	1.0	1.0	0.7513508200645447	0.9975873231887817	1.1058296928383498	6.0246028458067284	inner_val	3	student_only	revision_nested_student_only
53.0	53.0	53.0	1.0	1.0	0.8705776929855347	0.9783536791801453	1.9060762509483304	3.8110357388436165	inner_val	3	student_only	revision_nested_student_only
54.0	54.0	54.0	1.0	1.0	0.8740151524543762	0.98602294921875	1.9369360702640321	4.256262874704359	inner_val	3	student_only	revision_nested_student_only
65.0	65.0	65.0	1.0	1.0	0.8412033915519714	0.8814063668251038	1.66720928441778	2.0058159739753294	inner_val	3	student_only	revision_nested_student_only
66.0	66.0	66.0	0.0	0.0	0.9433655142784119	0.9999732971191406	2.812835727427734	10.530712397786315	inner_val	3	student_only	revision_nested_student_only
67.0	67.0	67.0	1.0	1.0	0.7976790070533752	0.997251570224762	1.3718507595743017	5.893973307560456	inner_val	3	student_only	revision_nested_student_only
80.0	80.0	80.0	1.0	1.0	0.9591060280799866	0.9720811247825623	3.155018963488805	3.550136271513877	inner_val	3	student_only	revision_nested_student_only
97.0	97.0	97.0	1.0	1.0	0.9119710326194763	0.9999517202377319	2.337942292000495	9.93844980484443	inner_val	3	student_only	revision_nested_student_only
98.0	98.0	98.0	1.0	1.0	0.9357441067695618	0.987567663192749	2.6784686058962803	4.374944128898116	inner_val	3	student_only	revision_nested_student_only
101.0	101.0	101.0	1.0	1.0	0.8152477145195007	0.9876156449317932	1.484476080837334	4.37885961074559	inner_val	3	student_only	revision_nested_student_only
106.0	106.0	106.0	0.0	1.0	0.6935378909111023	0.9084001183509827	0.8167117522528488	2.294254960878538	inner_val	3	student_only	revision_nested_student_only
116.0	116.0	116.0	1.0	1.0	0.9258486032485962	0.9490146636962891	2.52460182062474	2.9238861823004294	inner_val	3	student_only	revision_nested_student_only
128.0	128.0	128.0	1.0	1.0	0.8526689410209656	0.47523802518844604	1.7556892043133707	-0.09912899428890139	inner_val	3	student_only	revision_nested_student_only
137.0	137.0	137.0	1.0	1.0	0.8612537384033203	0.8904657959938049	1.825742354173728	2.095507826268957	inner_val	3	student_only	revision_nested_student_only
142.0	142.0	142.0	1.0	0.0	0.8789341449737549	0.05274910479784012	1.9823753205264119	-2.8880171933968954	inner_val	3	student_only	revision_nested_student_only
