# Supplementary material for: Comparative modeling of mixed cardiopulmonary sounds in a low-resource paired dataset: Discrimination, calibration, and operating-point behavior
Source: PLoS One. 2026 Jun 22;21(6):e0352180. doi: 10.1371/journal.pone.0352180 (PMC13286179; doi:10.1371/journal.pone.0352180)
Supplement: S3 Data — (ZIP) [file pone.0352180.s004.zip › S3_Data_Revised_contents/outputs/predictions/revision_nested_student_only_fold3_outer_test.csv]

sample_id	pair_id	group_id	y_heart	y_lung	heart_prob	lung_prob	heart_logit	lung_logit	split_name	fold	variant	experiment
1.0	1.0	1.0	1.0	1.0	0.9476540684700012	0.9988699555397034	2.8961153114011653	6.784367618194681	outer_test	3	student_only	revision_nested_student_only
2.0	2.0	2.0	1.0	0.0	0.6893370747566223	0.08186439424753189	0.7970218918051784	-2.4172809487388576	outer_test	3	student_only	revision_nested_student_only
4.0	4.0	4.0	1.0	1.0	0.6737229824066162	0.998112678527832	0.7250722533401319	6.270707560888957	outer_test	3	student_only	revision_nested_student_only
5.0	5.0	5.0	1.0	1.0	0.7341338396072388	0.08033918589353561	1.0156983290434027	-2.4377474261293646	outer_test	3	student_only	revision_nested_student_only
8.0	8.0	8.0	1.0	1.0	0.9620660543441772	0.9855086207389832	3.233236736904928	4.219603935235094	outer_test	3	student_only	revision_nested_student_only
10.0	10.0	10.0	1.0	1.0	0.7624056935310364	0.5414127707481384	1.165914195688786	0.16603144249291976	outer_test	3	student_only	revision_nested_student_only
25.0	25.0	25.0	1.0	1.0	0.8804102540016174	0.6231448650360107	1.9963208945234334	0.5029181636923902	outer_test	3	student_only	revision_nested_student_only
28.0	28.0	28.0	1.0	1.0	0.8853374719619751	0.9818087220191956	2.0439756212108455	3.9884542578965276	outer_test	3	student_only	revision_nested_student_only
29.0	29.0	29.0	1.0	1.0	0.9663394093513489	0.9997616410255432	3.3571873918350343	8.341494337205397	outer_test	3	student_only	revision_nested_student_only
44.0	44.0	44.0	0.0	1.0	0.9025129675865173	0.9997177720069885	2.2254636903496845	8.172513059991683	outer_test	3	student_only	revision_nested_student_only
59.0	59.0	59.0	1.0	1.0	0.7019610404968262	0.3322497010231018	0.8566536900700253	-0.6980275019900176	outer_test	3	student_only	revision_nested_student_only
60.0	60.0	60.0	1.0	1.0	0.8749262094497681	0.996118426322937	1.9452356632128094	5.547625494168019	outer_test	3	student_only	revision_nested_student_only
69.0	69.0	69.0	1.0	1.0	0.9437347650527954	0.9987043142318726	2.819768309523612	6.647418647420851	outer_test	3	student_only	revision_nested_student_only
73.0	73.0	73.0	1.0	1.0	0.9594143629074097	0.9979822635650635	3.1629088218491783	6.2037591978412	outer_test	3	student_only	revision_nested_student_only
76.0	76.0	76.0	1.0	1.0	0.8532485961914062	0.21460743248462677	1.7603109178871361	-1.2973732150595363	outer_test	3	student_only	revision_nested_student_only
81.0	81.0	81.0	1.0	1.0	0.774164080619812	0.9967064261436462	1.2319751264376306	5.712483015642096	outer_test	3	student_only	revision_nested_student_only
84.0	84.0	84.0	1.0	0.0	0.9434099793434143	0.993635892868042	2.813668292679719	5.05069689019492	outer_test	3	student_only	revision_nested_student_only
87.0	87.0	87.0	1.0	1.0	0.723585844039917	0.5434752702713013	0.9623188840231522	0.1743413336159964	outer_test	3	student_only	revision_nested_student_only
93.0	93.0	93.0	1.0	1.0	0.8824881911277771	0.9939965009689331	2.0162065779850797	5.1093912154044805	outer_test	3	student_only	revision_nested_student_only
95.0	95.0	95.0	1.0	0.0	0.840286910533905	0.04616380110383034	1.6603643789727565	-3.028295992356286	outer_test	3	student_only	revision_nested_student_only
114.0	114.0	114.0	1.0	1.0	0.8920118808746338	0.9820356965065002	2.1114582388830647	4.0012410088932295	outer_test	3	student_only	revision_nested_student_only
117.0	117.0	117.0	1.0	1.0	0.9203448295593262	0.6280574798583984	2.447041465797384	0.5238923641306915	outer_test	3	student_only	revision_nested_student_only
119.0	119.0	119.0	1.0	1.0	0.7099108695983887	0.9963132739067078	0.894951204406368	5.599322913530592	outer_test	3	student_only	revision_nested_student_only
120.0	120.0	120.0	1.0	1.0	0.8233880996704102	0.9889761209487915	1.5394729848757065	4.496606443884902	outer_test	3	student_only	revision_nested_student_only
126.0	126.0	126.0	0.0	1.0	0.27089932560920715	0.9640498161315918	-0.9900645621329013	3.289008771047101	outer_test	3	student_only	revision_nested_student_only
129.0	129.0	129.0	1.0	1.0	0.6350640058517456	0.9794912338256836	0.554003810722517	3.8661808747015027	outer_test	3	student_only	revision_nested_student_only
130.0	130.0	130.0	1.0	0.0	0.9537292718887329	0.8180195689201355	3.0258703101506543	1.5029870994451164	outer_test	3	student_only	revision_nested_student_only
138.0	138.0	138.0	1.0	0.0	0.8539921641349792	0.07888119667768478	1.7662617276840038	-2.457646140729174	outer_test	3	student_only	revision_nested_student_only
139.0	139.0	139.0	1.0	1.0	0.7783921957015991	0.9871991276741028	1.2563213325383877	4.345358450450135	outer_test	3	student_only	revision_nested_student_only
