# Supplementary material for: Comparative modeling of mixed cardiopulmonary sounds in a low-resource paired dataset: Discrimination, calibration, and operating-point behavior
Source: PLoS One. 2026 Jun 22;21(6):e0352180. doi: 10.1371/journal.pone.0352180 (PMC13286179; doi:10.1371/journal.pone.0352180)
Supplement: S3 Data — (ZIP) [file pone.0352180.s004.zip › S3_Data_Revised_contents/outputs/predictions/revision_nested_student_only_fold4_calibrated_outer_test_calibrated.csv]

sample_id	pair_id	group_id	y_heart	y_lung	heart_prob	lung_prob	heart_logit	lung_logit	split_name	fold	variant	experiment	heart_prob_calibrated	lung_prob_calibrated	heart_temperature	lung_temperature	heart_threshold_calibrated	lung_threshold_calibrated	calibration_split	evaluation_split
6.0	6.0	6.0	1.0	1.0	0.9997851252555848	0.9367349147796632	8.445240385886338	2.6950667330814397	outer_test	4	student_only	revision_nested_student_only_calibrated	0.9817762	0.86313653	2.1183881759643555	1.4634467363357544	0.9722	0.8	inner_val	outer_test
13.0	13.0	13.0	1.0	1.0	0.9986315369606018	0.9480981826782228	6.592697637720599	2.905104259725513	outer_test	4	student_only	revision_nested_student_only_calibrated	0.9573903	0.87922496	2.1183881759643555	1.4634467363357544	0.9722	0.8	inner_val	outer_test
24.0	24.0	24.0	1.0	1.0	0.9989672899246216	0.9945626854896544	6.874535547300764	5.20901784568113	outer_test	4	student_only	revision_nested_student_only_calibrated	0.9624992	0.97233194	2.1183881759643555	1.4634467363357544	0.9722	0.8	inner_val	outer_test
26.0	26.0	26.0	1.0	1.0	0.999685525894165	0.9505131244659424	8.064294296038296	2.955294476100596	outer_test	4	student_only	revision_nested_student_only_calibrated	0.9782639	0.88281965	2.1183881759643555	1.4634467363357544	0.9722	0.8	inner_val	outer_test
27.0	27.0	27.0	1.0	1.0	0.9999629259109496	0.9852625131607056	10.202555165923195	4.20251374363236	outer_test	4	student_only	revision_nested_student_only_calibrated	0.9919674	0.9464273	2.1183881759643555	1.4634467363357544	0.9722	0.8	inner_val	outer_test
34.0	34.0	34.0	1.0	1.0	0.999935507774353	0.9409104585647584	9.6489013797269	2.767794034559774	outer_test	4	student_only	revision_nested_student_only_calibrated	0.98959315	0.86890185	2.1183881759643555	1.4634467363357544	0.9722	0.8	inner_val	outer_test
35.0	35.0	35.0	1.0	1.0	0.9992634654045104	0.91330748796463	7.2128175443641425	2.3547050987820133	outer_test	4	student_only	revision_nested_student_only_calibrated	0.96785605	0.83327436	2.1183881759643555	1.4634467363357544	0.9722	0.8	inner_val	outer_test
36.0	36.0	36.0	1.0	0.0	0.9983433485031128	0.5281530022621155	6.40129885913074	0.1127312430403753	outer_test	4	student_only	revision_nested_student_only_calibrated	0.9535484	0.5192483	2.1183881759643555	1.4634467363357544	0.9722	0.8	inner_val	outer_test
46.0	46.0	46.0	1.0	0.0	0.9988691210746764	0.958302676677704	6.78362861972316	3.1347267366671665	outer_test	4	student_only	revision_nested_student_only_calibrated	0.96091926	0.8949204	2.1183881759643555	1.4634467363357544	0.9722	0.8	inner_val	outer_test
49.0	49.0	49.0	1.0	1.0	0.9967873096466064	0.9935867786407472	5.737428714418718	5.042959707728611	outer_test	4	student_only	revision_nested_student_only_calibrated	0.9375201	0.9691101	2.1183881759643555	1.4634467363357544	0.9722	0.8	inner_val	outer_test
57.0	57.0	57.0	1.0	1.0	0.9997546076774596	0.97435861825943	8.31240688923262	3.637571906469937	outer_test	4	student_only	revision_nested_student_only_calibrated	0.9806198	0.9231276	2.1183881759643555	1.4634467363357544	0.9722	0.8	inner_val	outer_test
64.0	64.0	64.0	1.0	1.0	0.9994149208068848	0.9175851345062256	7.443178096629204	2.4099795381546145	outer_test	4	student_only	revision_nested_student_only_calibrated	0.9710724	0.8384558	2.1183881759643555	1.4634467363357544	0.9722	0.8	inner_val	outer_test
70.0	70.0	70.0	1.0	0.0	0.9995014667510986	0.934320330619812	7.603341615332245	2.6550299144975567	outer_test	4	student_only	revision_nested_student_only_calibrated	0.9731223	0.8598724	2.1183881759643555	1.4634467363357544	0.9722	0.8	inner_val	outer_test
79.0	79.0	79.0	1.0	1.0	0.9999536275863647	0.9253653287887572	9.978759435771426	2.5175834487957585	outer_test	4	student_only	revision_nested_student_only_calibrated	0.99108046	0.84816885	2.1183881759643555	1.4634467363357544	0.9722	0.8	inner_val	outer_test
85.0	85.0	85.0	0.0	1.0	0.9981746673583984	0.9362210631370544	6.3041660385947615	2.686428634529598	outer_test	4	student_only	revision_nested_student_only_calibrated	0.95147455	0.86243767	2.1183881759643555	1.4634467363357544	0.9722	0.8	inner_val	outer_test
86.0	86.0	86.0	1.0	1.0	0.996560037136078	0.9896866679191588	5.668848709886544	4.563950960948698	outer_test	4	student_only	revision_nested_student_only_calibrated	0.9355967	0.95765483	2.1183881759643555	1.4634467363357544	0.9722	0.8	inner_val	outer_test
100.0	100.0	100.0	1.0	1.0	0.9994707703590392	0.9987227320671082	7.543558746673964	6.661753825280777	outer_test	4	student_only	revision_nested_student_only_calibrated	0.9723742	0.989565	2.1183881759643555	1.4634467363357544	0.9722	0.8	inner_val	outer_test
107.0	107.0	107.0	0.0	1.0	0.9921756386756896	0.9647645950317384	4.842658033530404	3.309832728542716	outer_test	4	student_only	revision_nested_student_only_calibrated	0.9077118	0.9056524	2.1183881759643555	1.4634467363357544	0.9722	0.8	inner_val	outer_test
110.0	110.0	110.0	1.0	0.0	0.9988803267478944	0.6617403030395508	6.793598074876124	0.6710592528216216	outer_test	4	student_only	revision_nested_student_only_calibrated	0.9610955	0.61266947	2.1183881759643555	1.4634467363357544	0.9722	0.8	inner_val	outer_test
112.0	112.0	112.0	1.0	1.0	0.9999362230300904	0.981525421142578	9.660054626978988	3.972712242372851	outer_test	4	student_only	revision_nested_student_only_calibrated	0.9896472	0.93788433	2.1183881759643555	1.4634467363357544	0.9722	0.8	inner_val	outer_test
113.0	113.0	113.0	1.0	1.0	0.9976945519447328	0.965430498123169	6.070172127667474	3.32960226919244	outer_test	4	student_only	revision_nested_student_only_calibrated	0.9461127	0.9068004	2.1183881759643555	1.4634467363357544	0.9722	0.8	inner_val	outer_test
115.0	115.0	115.0	1.0	1.0	0.9970868229866028	0.984014332294464	5.835593607578431	4.119947909890574	outer_test	4	student_only	revision_nested_student_only_calibrated	0.94018006	0.9434936	2.1183881759643555	1.4634467363357544	0.9722	0.8	inner_val	outer_test
121.0	121.0	121.0	1.0	1.0	0.9723122119903564	0.9948384165763856	3.558685508730889	5.26133693110882	outer_test	4	student_only	revision_nested_student_only_calibrated	0.8428916	0.9732776	2.1183881759643555	1.4634467363357544	0.9722	0.8	inner_val	outer_test
125.0	125.0	125.0	1.0	0.0	0.9982722997665404	0.6387949585914612	6.359234905227456	0.5701377454779685	outer_test	4	student_only	revision_nested_student_only_calibrated	0.9526609	0.59618294	2.1183881759643555	1.4634467363357544	0.9722	0.8	inner_val	outer_test
127.0	127.0	127.0	1.0	1.0	0.9980766773223876	0.9977612495422364	6.251775852744157	6.099596139910418	outer_test	4	student_only	revision_nested_student_only_calibrated	0.95031995	0.98475236	2.1183881759643555	1.4634467363357544	0.9722	0.8	inner_val	outer_test
133.0	133.0	133.0	0.0	1.0	0.9939907789230348	0.8201826214790344	5.108432794226709	1.5175852524834803	outer_test	4	student_only	revision_nested_student_only_calibrated	0.9176979	0.73826957	2.1183881759643555	1.4634467363357544	0.9722	0.8	inner_val	outer_test
137.0	137.0	137.0	1.0	1.0	0.9998212456703186	0.964237093925476	8.629319384381537	3.294425999356243	outer_test	4	student_only	revision_nested_student_only_calibrated	0.9832675	0.904749	2.1183881759643555	1.4634467363357544	0.9722	0.8	inner_val	outer_test
140.0	140.0	140.0	1.0	0.0	0.994525671005249	0.6567361950874329	5.202196200782135	0.6487831462184863	outer_test	4	student_only	revision_nested_student_only_calibrated	0.9209797	0.6090511	2.1183881759643555	1.4634467363357544	0.9722	0.8	inner_val	outer_test
142.0	142.0	142.0	1.0	0.0	0.9981430768966676	0.527964174747467	6.286975757229796	0.1119735468832383	outer_test	4	student_only	revision_nested_student_only_calibrated	0.9510986	0.5191191	2.1183881759643555	1.4634467363357544	0.9722	0.8	inner_val	outer_test
