# Supplementary material for: Comparative modeling of mixed cardiopulmonary sounds in a low-resource paired dataset: Discrimination, calibration, and operating-point behavior
Source: PLoS One. 2026 Jun 22;21(6):e0352180. doi: 10.1371/journal.pone.0352180 (PMC13286179; doi:10.1371/journal.pone.0352180)
Supplement: S3 Data — (ZIP) [file pone.0352180.s004.zip › S3_Data_Revised_contents/outputs/predictions/revision_nested_student_only_fold4_inner_val.csv]

sample_id	pair_id	group_id	y_heart	y_lung	heart_prob	lung_prob	heart_logit	lung_logit	split_name	fold	variant	experiment
1.0	1.0	1.0	1.0	1.0	0.9998927116394043	0.9985750913619995	9.139883095438028	6.552221656215054	inner_val	4	student_only	revision_nested_student_only
2.0	2.0	2.0	1.0	0.0	0.9978936314582825	0.4891481399536133	6.160681294457142	-0.04341425782530246	inner_val	4	student_only	revision_nested_student_only
3.0	3.0	3.0	1.0	0.0	0.9996148347854614	0.7379968762397766	7.861452947644532	1.0355831654151186	inner_val	4	student_only	revision_nested_student_only
4.0	4.0	4.0	1.0	1.0	0.999675989151001	0.9211863875389099	8.034409494815797	2.45857666204524	inner_val	4	student_only	revision_nested_student_only
7.0	7.0	7.0	1.0	1.0	0.9998651742935181	0.9424607753753662	8.911392841966338	2.7960274181994276	inner_val	4	student_only	revision_nested_student_only
44.0	44.0	44.0	0.0	1.0	0.9994624257087708	0.9566939473152161	7.527905872436886	3.095191125928903	inner_val	4	student_only	revision_nested_student_only
48.0	48.0	48.0	1.0	1.0	0.98977130651474	0.9931591153144836	4.572277055166177	4.977973824923361	inner_val	4	student_only	revision_nested_student_only
53.0	53.0	53.0	1.0	1.0	0.9989340901374817	0.9473748207092285	6.84286003520221	2.8905001139348507	inner_val	4	student_only	revision_nested_student_only
58.0	58.0	58.0	1.0	1.0	0.9984685778617859	0.9962847232818604	6.480025877232977	5.591579921372386	inner_val	4	student_only	revision_nested_student_only
65.0	65.0	65.0	1.0	1.0	0.9970694184303284	0.8960590958595276	5.829619503574848	2.154183857781029	inner_val	4	student_only	revision_nested_student_only
76.0	76.0	76.0	1.0	1.0	0.9990034699440002	0.891402542591095	6.910234230278843	2.1051481180807228	inner_val	4	student_only	revision_nested_student_only
78.0	78.0	78.0	1.0	0.0	0.9997037053108215	0.9558945894241333	8.123859688750892	3.076065181141132	inner_val	4	student_only	revision_nested_student_only
80.0	80.0	80.0	1.0	1.0	0.9996073842048645	0.802563488483429	7.842286351909098	1.402393893263834	inner_val	4	student_only	revision_nested_student_only
93.0	93.0	93.0	1.0	1.0	0.998067319393158	0.9559023380279541	6.246912773610192	3.0762489864180274	inner_val	4	student_only	revision_nested_student_only
98.0	98.0	98.0	1.0	1.0	0.9996137022972107	0.994692862033844	7.858515862676004	5.233381307611318	inner_val	4	student_only	revision_nested_student_only
102.0	102.0	102.0	1.0	1.0	0.9989339709281921	0.9311610460281372	6.842748084060629	2.6046624679228443	inner_val	4	student_only	revision_nested_student_only
104.0	104.0	104.0	1.0	1.0	0.9997101426124573	0.887480616569519	8.145831623630587	2.0652611766631606	inner_val	4	student_only	revision_nested_student_only
108.0	108.0	108.0	1.0	1.0	0.9997591376304626	0.9983221888542175	8.331043976978677	6.388586004233267	inner_val	4	student_only	revision_nested_student_only
109.0	109.0	109.0	1.0	1.0	0.9981464147567749	0.9151737689971924	6.288778240762783	2.378509135887807	inner_val	4	student_only	revision_nested_student_only
118.0	118.0	118.0	1.0	1.0	0.9967694282531738	0.5856292247772217	5.731860344701195	0.34592570175331566	inner_val	4	student_only	revision_nested_student_only
122.0	122.0	122.0	0.0	0.0	0.9986724853515625	0.8809568881988525	6.623118373727931	2.0015229781179706	inner_val	4	student_only	revision_nested_student_only
130.0	130.0	130.0	1.0	0.0	0.9998114705085754	0.8466445803642273	8.576067562867696	1.7085227532752658	inner_val	4	student_only	revision_nested_student_only
141.0	141.0	141.0	1.0	1.0	0.9984508752822876	0.9954196214675903	6.468514879951112	5.381382734665025	inner_val	4	student_only	revision_nested_student_only
