# Supplementary material for: Comparative modeling of mixed cardiopulmonary sounds in a low-resource paired dataset: Discrimination, calibration, and operating-point behavior
Source: PLoS One. 2026 Jun 22;21(6):e0352180. doi: 10.1371/journal.pone.0352180 (PMC13286179; doi:10.1371/journal.pone.0352180)
Supplement: S3 Data — (ZIP) [file pone.0352180.s004.zip › S3_Data_Revised_contents/outputs/predictions/revision_nested_student_only_fold4_outer_test.csv]

sample_id	pair_id	group_id	y_heart	y_lung	heart_prob	lung_prob	heart_logit	lung_logit	split_name	fold	variant	experiment
6.0	6.0	6.0	1.0	1.0	0.9997851252555847	0.9367349147796631	8.445240385886338	2.6950667330814393	outer_test	4	student_only	revision_nested_student_only
13.0	13.0	13.0	1.0	1.0	0.9986315369606018	0.9480981826782227	6.592697637720599	2.9051042597255132	outer_test	4	student_only	revision_nested_student_only
24.0	24.0	24.0	1.0	1.0	0.9989672899246216	0.9945626854896545	6.874535547300764	5.20901784568113	outer_test	4	student_only	revision_nested_student_only
26.0	26.0	26.0	1.0	1.0	0.999685525894165	0.9505131244659424	8.064294296038296	2.955294476100596	outer_test	4	student_only	revision_nested_student_only
27.0	27.0	27.0	1.0	1.0	0.9999629259109497	0.9852625131607056	10.202555165923197	4.20251374363236	outer_test	4	student_only	revision_nested_student_only
34.0	34.0	34.0	1.0	1.0	0.999935507774353	0.9409104585647583	9.648901379726901	2.767794034559774	outer_test	4	student_only	revision_nested_student_only
35.0	35.0	35.0	1.0	1.0	0.9992634654045105	0.9133074879646301	7.2128175443641425	2.3547050987820133	outer_test	4	student_only	revision_nested_student_only
36.0	36.0	36.0	1.0	0.0	0.9983433485031128	0.5281530022621155	6.40129885913074	0.11273124304037536	outer_test	4	student_only	revision_nested_student_only
46.0	46.0	46.0	1.0	0.0	0.9988691210746765	0.9583026766777039	6.78362861972316	3.1347267366671665	outer_test	4	student_only	revision_nested_student_only
49.0	49.0	49.0	1.0	1.0	0.9967873096466064	0.9935867786407471	5.737428714418718	5.042959707728611	outer_test	4	student_only	revision_nested_student_only
57.0	57.0	57.0	1.0	1.0	0.9997546076774597	0.9743586182594299	8.31240688923262	3.637571906469937	outer_test	4	student_only	revision_nested_student_only
64.0	64.0	64.0	1.0	1.0	0.9994149208068848	0.9175851345062256	7.443178096629204	2.4099795381546145	outer_test	4	student_only	revision_nested_student_only
70.0	70.0	70.0	1.0	0.0	0.9995014667510986	0.934320330619812	7.603341615332245	2.6550299144975567	outer_test	4	student_only	revision_nested_student_only
79.0	79.0	79.0	1.0	1.0	0.9999536275863647	0.9253653287887573	9.978759435771426	2.5175834487957585	outer_test	4	student_only	revision_nested_student_only
85.0	85.0	85.0	0.0	1.0	0.9981746673583984	0.9362210631370544	6.3041660385947615	2.686428634529598	outer_test	4	student_only	revision_nested_student_only
86.0	86.0	86.0	1.0	1.0	0.9965600371360779	0.9896866679191589	5.668848709886544	4.563950960948698	outer_test	4	student_only	revision_nested_student_only
100.0	100.0	100.0	1.0	1.0	0.9994707703590393	0.9987227320671082	7.543558746673964	6.661753825280777	outer_test	4	student_only	revision_nested_student_only
107.0	107.0	107.0	0.0	1.0	0.9921756386756897	0.9647645950317383	4.8426580335304035	3.309832728542716	outer_test	4	student_only	revision_nested_student_only
110.0	110.0	110.0	1.0	0.0	0.9988803267478943	0.6617403030395508	6.793598074876124	0.6710592528216216	outer_test	4	student_only	revision_nested_student_only
112.0	112.0	112.0	1.0	1.0	0.9999362230300903	0.9815254211425781	9.660054626978988	3.972712242372851	outer_test	4	student_only	revision_nested_student_only
113.0	113.0	113.0	1.0	1.0	0.9976945519447327	0.965430498123169	6.070172127667474	3.32960226919244	outer_test	4	student_only	revision_nested_student_only
115.0	115.0	115.0	1.0	1.0	0.9970868229866028	0.9840143322944641	5.8355936075784305	4.119947909890574	outer_test	4	student_only	revision_nested_student_only
121.0	121.0	121.0	1.0	1.0	0.9723122119903564	0.9948384165763855	3.5586855087308895	5.26133693110882	outer_test	4	student_only	revision_nested_student_only
125.0	125.0	125.0	1.0	0.0	0.9982722997665405	0.6387949585914612	6.3592349052274555	0.5701377454779685	outer_test	4	student_only	revision_nested_student_only
127.0	127.0	127.0	1.0	1.0	0.9980766773223877	0.9977612495422363	6.251775852744157	6.099596139910418	outer_test	4	student_only	revision_nested_student_only
133.0	133.0	133.0	0.0	1.0	0.9939907789230347	0.8201826214790344	5.108432794226709	1.5175852524834803	outer_test	4	student_only	revision_nested_student_only
137.0	137.0	137.0	1.0	1.0	0.9998212456703186	0.9642370939254761	8.629319384381537	3.294425999356243	outer_test	4	student_only	revision_nested_student_only
140.0	140.0	140.0	1.0	0.0	0.994525671005249	0.6567361950874329	5.202196200782135	0.6487831462184863	outer_test	4	student_only	revision_nested_student_only
142.0	142.0	142.0	1.0	0.0	0.9981430768966675	0.527964174747467	6.286975757229796	0.11197354688323834	outer_test	4	student_only	revision_nested_student_only
